# Supplementary material for: Low credibility URL sharing on Twitter during reporting linking rare blood clots with the Oxford/AstraZeneca COVID-19 vaccine
Source: PLoS One. 2024 Jan 19;19(1):e0296444. doi: 10.1371/journal.pone.0296444 (PMC10798519; doi:10.1371/journal.pone.0296444)
Supplement: S51 File — (CSV) [file pone.0296444.s053.csv]

	_id	created_at	extended_tweet.entities.hashtags	URL	retweeted_status.created_at	retweeted_status.extended_tweet.entities.hashtags	RTURL	retweeted_status.extended_tweet.full_text	retweeted_status.user.followers_count	text	user.followers_count	indicator	origin
0	6052995e1295ff0038cdb700	2021-03-18 00:05:44	[{"text":"AhoraNoticias","indices":[1,15]},{"text":"AhoraGlobal","indices":[18,30]},{"text":"EspaÃ±a","indices":[35,42]},{"text":"COVID19","indices":[90,98]},{"text":"AstraZeneca","indices":[102,114]}]	[{"url":"https://t.co/hRrWFDL1iR","expanded_url":"https://ahoranoticias.com.mx/en-espana-muere-una-profesora-tras-recibir-vacuna-contra-covid-19-de-astrazeneca/","display_url":"ahoranoticias.com.mx/en-espana-muerâ€¦","indices":[131,154]}]		[]	[]			ðŸ”´#AhoraNoticias | #AhoraGlobal En #EspaÃ±a muere una profesora tras recibir vacuna contra #COVID19 de #AstraZenecaâ€¦ https://t.co/XYJZlSCbfw	19038.0	True	full
1	6052995f1295ff0038cdb766	2021-03-18 00:05:45	[]	[]	Wed Mar 17 10:11:40 +0000 2021	[{"text":"AstraZeneca","indices":[10,22]}]	[{"url":"https://t.co/6rZL4YXDYt","expanded_url":"https://twitter.com/PressTV/status/1372043775556616194?s=19","display_url":"twitter.com/PressTV/statusâ€¦","indices":[257,280]}]	BREAKING: #AstraZeneca Vaccine Stopped in 24 countries! Austria Bulgaria DRC Denmark Estonia France Germany Iceland Indonesia Ireland Italy Latvia Lithuania Luxembourg Norway Netherlands Portugal Romania Slovenia SouthKorea Spain Sweden Thailand Venezuela https://t.co/6rZL4YXDYt	3033.0	RT @AriyanaLove_: BREAKING: #AstraZeneca Vaccine Stopped in 24 countries! Austria Bulgaria DRC Denmark Estonia France Germany Iceland Indoâ€¦	397.0	True	full
2	605299671295ff0038cdba60	2021-03-18 00:05:53	[]	[]	Wed Mar 17 23:36:52 +0000 2021	[]	[{"url":"https://t.co/nwKgBQRkGd","expanded_url":"https://twitter.com/joshtpm/status/1372327170098466818","display_url":"twitter.com/joshtpm/statusâ€¦","indices":[280,303]}]	important article for those who've followed possible connection btw AZ vax and rare clotting disorder. this article suggests there *may* be a causal tie for an extremely small number of people. but the pause has stopped vaxxing on the continent when hundreds are dying every day. https://t.co/nwKgBQRkGd	358971.0	RT @joshtpm: important article for those who've followed possible connection btw AZ vax and rare clotting disorder. this article suggests tâ€¦	5232.0	True	full
3	605299771295ff0038cdbffa	2021-03-18 00:06:09	[]	[]	Wed Mar 17 13:53:16 +0000 2021	[]	[{"url":"https://t.co/QjmQv2EYqQ","expanded_url":"https://www.thesun.co.uk/news/14357073/italy-france-ban-astrazeneca-vaccine-covid-resume/","display_url":"thesun.co.uk/news/14357073/â€¦","indices":[133,156]}]	False Alarm .... ðŸ™�ðŸ�¿ Italy and France resume rollout of AstraZeneca jabs after admitting ban was political as EU â€˜sulksâ€™ over Brexit https://t.co/QjmQv2EYqQ	80655.0	RT @christufton: False Alarm .... ðŸ™�ðŸ�¿ Italy and France resume rollout of AstraZeneca jabs after admitting ban was political as EU â€˜sulksâ€™ oâ€¦	2147.0	True	full
4	605299811295ff0038cdc3a8	2021-03-18 00:06:20	[]	[]	Wed Mar 17 22:35:21 +0000 2021	[]	[{"url":"https://t.co/Kycqx0A1OO","expanded_url":"https://www.sciencemag.org/news/2021/03/it-s-very-special-picture-why-vaccine-safety-experts-put-brakes-astrazeneca-s-covid-19","display_url":"sciencemag.org/news/2021/03/iâ€¦","indices":[256,279]}]	A lot to say about AZ vaccine pause in Europe, but I will try to stick to a two key questions in this thread (more later): 1. What are the symptoms that have led to the pause? 2. Is there a plausible mechanism for the vaccine causing them? Story is here: https://t.co/Kycqx0A1OO	123516.0	RT @kakape: A lot to say about AZ vaccine pause in Europe, but I will try to stick to a two key questions in this thread (more later): 1. Wâ€¦	1701.0	True	full
5	6052998f1295ff0038cdc884	2021-03-18 00:06:33	[]	[]	Tue Mar 16 03:14:34 +0000 2021	[]	[{"url":"https://t.co/rEiNJpMb5R","expanded_url":"https://www.theguardian.com/australia-news/2021/feb/09/astrazeneca-vaccine-why-australia-is-forging-ahead-as-south-africa-tackles-covid-variant","display_url":"theguardian.com/australia-newsâ€¦","indices":[191,214]}]	@AreMasses @YardleyShooting "AstraZeneca is a viral vector vaccine, which relies on the use of an RNA molecule â€“ the same part of the virus as used in the mRNA Pfizer and Moderna vaccines." https://t.co/rEiNJpMb5R	45.0	RT @LizaKWatts: @AreMasses @YardleyShooting "AstraZeneca is a viral vector vaccine, which relies on the use of an RNA molecule â€“ the same pâ€¦	102.0	True	full
6	605299a81295ff0038cdd1be	2021-03-18 00:06:59	[]	[]	Wed Mar 17 22:35:21 +0000 2021	[]	[{"url":"https://t.co/Kycqx0A1OO","expanded_url":"https://www.sciencemag.org/news/2021/03/it-s-very-special-picture-why-vaccine-safety-experts-put-brakes-astrazeneca-s-covid-19","display_url":"sciencemag.org/news/2021/03/iâ€¦","indices":[256,279]}]	A lot to say about AZ vaccine pause in Europe, but I will try to stick to a two key questions in this thread (more later): 1. What are the symptoms that have led to the pause? 2. Is there a plausible mechanism for the vaccine causing them? Story is here: https://t.co/Kycqx0A1OO	123517.0	RT @kakape: A lot to say about AZ vaccine pause in Europe, but I will try to stick to a two key questions in this thread (more later): 1. Wâ€¦	1936.0	True	full
7	605299b91295ff0038cdd7ce	2021-03-18 00:07:16	[]	[]	Wed Mar 17 12:35:46 +0000 2021	[]	[{"url":"https://t.co/YPS5qOQdro","expanded_url":"https://www.nytimes.com/2021/03/17/opinion/coronavirus-vaccine.html","display_url":"nytimes.com/2021/03/17/opiâ€¦","indices":[257,280]}]	Tens of millions of AstraZeneca vaccines that won't be approved here soon enough are languishing in US depots. Our supply already exceeds the number of Americans. Less than 1% of Africa has been vaccinated. President Biden: Let our surplus vaccines goâ€”now. https://t.co/YPS5qOQdro https://t.co/XSOCKKVjKk	442884.0	RT @zeynep: Tens of millions of AstraZeneca vaccines that won't be approved here soon enough are languishing in US depots. Our supply alreaâ€¦	1622.0	True	full
8	605299c11295ff0038cdda78	2021-03-18 00:07:23	[]	[]	Wed Mar 17 12:35:46 +0000 2021	[]	[{"url":"https://t.co/YPS5qOQdro","expanded_url":"https://www.nytimes.com/2021/03/17/opinion/coronavirus-vaccine.html","display_url":"nytimes.com/2021/03/17/opiâ€¦","indices":[257,280]}]	Tens of millions of AstraZeneca vaccines that won't be approved here soon enough are languishing in US depots. Our supply already exceeds the number of Americans. Less than 1% of Africa has been vaccinated. President Biden: Let our surplus vaccines goâ€”now. https://t.co/YPS5qOQdro https://t.co/XSOCKKVjKk	442884.0	RT @zeynep: Tens of millions of AstraZeneca vaccines that won't be approved here soon enough are languishing in US depots. Our supply alreaâ€¦	23.0	True	full
9	605299c31295ff0038cddb38	2021-03-18 00:07:25	[]	[]	Wed Mar 17 23:25:36 +0000 2021	[{"text":"COVID19","indices":[48,56]}]	[{"url":"https://t.co/8AtVfmootK","expanded_url":"https://1.azdhs.gov/3lrfHQ1","display_url":"1.azdhs.gov/3lrfHQ1","indices":[203,226]}]	We're simplifying the release of state POD site #COVID19 vaccine appointments and will open appointments each Friday for the following week. Details can be found weekly on our Facebook and Twitter feeds https://t.co/8AtVfmootK https://t.co/tyVr4r8smO	42679.0	RT @AZDHS: We're simplifying the release of state POD site #COVID19 vaccine appointments and will open appointments each Friday for the folâ€¦	16108.0	True	full
10	605299db1295ff0038cde406	2021-03-18 00:07:50	[]	[{"url":"https://t.co/8hxbER8BAW","expanded_url":"https://buff.ly/3bUOdPV","display_url":"buff.ly/3bUOdPV","indices":[115,138]}]		[]	[]			La Sociedad Internacional de Trombosis recomienda seguir utilizando la vacuna de AstraZeneca contra el coronavirusâ€¦ https://t.co/UMLtKebfC4	26271.0	True	full
11	605299de1295ff0038cde514	2021-03-18 00:07:53	[]	[]	Wed Mar 17 22:35:21 +0000 2021	[]	[{"url":"https://t.co/Kycqx0A1OO","expanded_url":"https://www.sciencemag.org/news/2021/03/it-s-very-special-picture-why-vaccine-safety-experts-put-brakes-astrazeneca-s-covid-19","display_url":"sciencemag.org/news/2021/03/iâ€¦","indices":[256,279]}]	A lot to say about AZ vaccine pause in Europe, but I will try to stick to a two key questions in this thread (more later): 1. What are the symptoms that have led to the pause? 2. Is there a plausible mechanism for the vaccine causing them? Story is here: https://t.co/Kycqx0A1OO	123517.0	RT @kakape: A lot to say about AZ vaccine pause in Europe, but I will try to stick to a two key questions in this thread (more later): 1. Wâ€¦	2327.0	True	full
12	605299e01295ff0038cde5d4	2021-03-18 00:07:55	[]	[]	Thu Mar 18 00:07:17 +0000 2021	[{"text":"ATENCIÃ“N","indices":[0,9]},{"text":"covid19","indices":[77,85]}]	[{"url":"https://t.co/qTYOOwUjLq","expanded_url":"http://bit.ly/3bYK9hz","display_url":"bit.ly/3bYK9hz","indices":[105,128]}]	#ATENCIÃ“N | Nuevo lote de vacunas de Pfizer y dosis de AstraZeneca contra el #covid19 llegan a Ecuador Â» https://t.co/qTYOOwUjLq https://t.co/JnQBRLNpso	1850894.0	RT @elcomerciocom: #ATENCIÃ“N | Nuevo lote de vacunas de Pfizer y dosis de AstraZeneca contra el #covid19 llegan a Ecuador Â» https://t.co/qTâ€¦	2571.0	True	full
13	605299fa1295ff0038cdef1c	2021-03-18 00:08:21	[]	[]	Wed Mar 17 08:00:08 +0000 2021	[]	[{"url":"https://t.co/8RUcCGB1SY","expanded_url":"https://aje.io/fxdjg","display_url":"aje.io/fxdjg","indices":[67,90]},{"url":"https://t.co/F7fk0Lv8iQ","expanded_url":"https://aje.io/6crhk","display_url":"aje.io/6crhk","indices":[151,174]}]	ðŸ‡®ðŸ‡³ India reports highest daily rise in COVID cases in three months https://t.co/8RUcCGB1SY ðŸ‡¨ðŸ‡¦ Canada recommends AstraZeneca-Oxford vaccine for seniors https://t.co/F7fk0Lv8iQ Follow our coverage for the latest updates â¤µï¸� https://t.co/eOcCTgkl0z	6681618.0	RT @AJEnglish: ðŸ‡®ðŸ‡³ India reports highest daily rise in COVID cases in three months https://t.co/8RUcCGB1SY ðŸ‡¨ðŸ‡¦ Canada recommends AstraZeneca-â€¦	880.0	True	full
14	605299fd1295ff0038cdf034	2021-03-18 00:08:24	[]	[]	Wed Mar 17 22:35:21 +0000 2021	[]	[{"url":"https://t.co/Kycqx0A1OO","expanded_url":"https://www.sciencemag.org/news/2021/03/it-s-very-special-picture-why-vaccine-safety-experts-put-brakes-astrazeneca-s-covid-19","display_url":"sciencemag.org/news/2021/03/iâ€¦","indices":[256,279]}]	A lot to say about AZ vaccine pause in Europe, but I will try to stick to a two key questions in this thread (more later): 1. What are the symptoms that have led to the pause? 2. Is there a plausible mechanism for the vaccine causing them? Story is here: https://t.co/Kycqx0A1OO	123517.0	RT @kakape: A lot to say about AZ vaccine pause in Europe, but I will try to stick to a two key questions in this thread (more later): 1. Wâ€¦	12482.0	True	full
15	605299ff1295ff0038cdf0c4	2021-03-18 00:08:26	[]	[{"url":"https://t.co/j52vtV4RUy","expanded_url":"https://www.washingtonpost.com/world/europe/astrazeneca-covid-europe-third-wave/2021/03/17/94740210-868f-11eb-be4a-24b89f616f2c_story.html","display_url":"washingtonpost.com/world/europe/aâ€¦","indices":[147,170]}]		[]	[]			While its AstraZeneca covid vaccinations are suspended, Europe is confronting a third wave By Michael Birnbaum, Chiâ€¦ https://t.co/KIXBJ7T5iy	1814.0	True	full
16	60529a161295ff0038cdf910	2021-03-18 00:08:49	[]	[{"url":"https://t.co/8m19SeRnN9","expanded_url":"https://twitter.com/sailorrooscout/status/1370378272282980352","display_url":"twitter.com/sailorrooscoutâ€¦","indices":[276,299]}]		[]	[]			@AndreasShrugged I think the last word on AZ&amp;B.1351 hasn't been spoken, as Madhi et al. were about mild to moderateâ€¦ https://t.co/Ga5PKfAtOR	2869.0	True	full
17	60529a1a1295ff0038cdfa46	2021-03-18 00:08:52	[]	[{"url":"https://t.co/MI2Bidoqqi","expanded_url":"http://dld.bz/jtfUD","display_url":"dld.bz/jtfUD","indices":[222,245]}]		[]	[]			Gilbert AZ USA - Production Workers Needed - Start ASAP 15 hour - Corporate Job Bank is seeking qual: Corporate Jobâ€¦ https://t.co/bl7HaaAEiY	34.0	True	full
18	60529a1a1295ff0038cdfa7a	2021-03-18 00:08:53	[]	[]	Wed Mar 17 16:59:47 +0000 2021	[]	[{"url":"https://t.co/dq6BmVZeXF","expanded_url":"https://ejercitoremanente.com/2021/03/16/astrazeneca-el-chivo-expiatorio/","display_url":"ejercitoremanente.com/2021/03/16/astâ€¦","indices":[197,220]}]	ASTRAZENECA, Â¿EL CHIVO EXPIATORIO? Hay efectos secundarios aÃºn mÃ¡s graves en la falsa vacuna de Pfizer, pero nadie mueve un dedo al respecto. El sistema ha decidido sacrificar la de AstraZeneca. https://t.co/dq6BmVZeXF	1831.0	RT @Alzado36: ASTRAZENECA, Â¿EL CHIVO EXPIATORIO? Hay efectos secundarios aÃºn mÃ¡s graves en la falsa vacuna de Pfizer, pero nadie mueve unâ€¦	232.0	True	full
19	60529a251295ff0038cdfe8e	2021-03-18 00:09:04	[]	[]	Wed Mar 17 19:49:37 +0000 2021	[]	[{"url":"https://t.co/agLOs9XhA2","expanded_url":"https://www.nejm.org/doi/full/10.1056/NEJMoa2102214","display_url":"nejm.org/doi/full/10.10â€¦","indices":[253,276]}]	Estimate of 10% (95% CI: âˆ’77 to 55%) efficacy for AZ vaccine against mild-to-moderate disease from B.1.351 in South Africa. Even the optimistic upper confidence interval of 55% would suggest vaccine-mediated control against this variant very difficult. https://t.co/agLOs9XhA2 1/	123469.0	RT @AdamJKucharski: Estimate of 10% (95% CI: âˆ’77 to 55%) efficacy for AZ vaccine against mild-to-moderate disease from B.1.351 in South Afrâ€¦	123519.0	True	full
20	60529a441295ff0038ce09a8	2021-03-18 00:09:35	[]	[]	Wed Mar 17 22:35:21 +0000 2021	[]	[{"url":"https://t.co/Kycqx0A1OO","expanded_url":"https://www.sciencemag.org/news/2021/03/it-s-very-special-picture-why-vaccine-safety-experts-put-brakes-astrazeneca-s-covid-19","display_url":"sciencemag.org/news/2021/03/iâ€¦","indices":[256,279]}]	A lot to say about AZ vaccine pause in Europe, but I will try to stick to a two key questions in this thread (more later): 1. What are the symptoms that have led to the pause? 2. Is there a plausible mechanism for the vaccine causing them? Story is here: https://t.co/Kycqx0A1OO	123521.0	RT @kakape: A lot to say about AZ vaccine pause in Europe, but I will try to stick to a two key questions in this thread (more later): 1. Wâ€¦	106.0	True	full
21	60529a471295ff0038ce0aa0	2021-03-18 00:09:38	[]	[]	Wed Mar 17 16:16:41 +0000 2021	[]	[{"url":"https://t.co/jY99hFUKfd","expanded_url":"https://twitter.com/newsmax/status/1372208020965486595","display_url":"twitter.com/newsmax/statusâ€¦","indices":[256,279]}]	I was the only reporter at this presser to ask a question about the border. The first question @RepAndyBiggsAZ was asked dealt with mask wearing. I asked about apprehensions of people on terror watch lists. Iâ€™ll post answers from Reps. Biggs and Roy later https://t.co/jY99hFUKfd	6321.0	RT @Logan_Ratick: I was the only reporter at this presser to ask a question about the border. The first question @RepAndyBiggsAZ was askedâ€¦	409.0	True	full
22	60529a541295ff0038ce0ef8	2021-03-18 00:09:50	[]	[]	Wed Mar 17 21:00:05 +0000 2021	[]	[{"url":"https://t.co/rLTerxGixh","expanded_url":"https://wb.md/2Qhfl36","display_url":"wb.md/2Qhfl36","indices":[207,230]}]	Researchers say the two-dose AstraZeneca vaccine, which is not yet approved in the U.S., proved ineffective against mild-to-moderate infections caused by the coronavirus variant first found in South Africa. https://t.co/rLTerxGixh https://t.co/0XdmAhQkF9	3153537.0	RT @WebMD: Researchers say the two-dose AstraZeneca vaccine, which is not yet approved in the U.S., proved ineffective against mild-to-modeâ€¦	1437.0	True	full
23	60529a611295ff0038ce135a	2021-03-18 00:10:02	[{"text":"TheGreatReset","indices":[0,14]},{"text":"MAGA","indices":[15,20]},{"text":"BuildBackBetter","indices":[21,37]},{"text":"PeerTube","indices":[45,54]},{"text":"VoteFraud","indices":[57,67]},{"text":"Covid","indices":[72,78]},{"text":"elections","indices":[79,89]},{"text":"PUNKED","indices":[90,97]},{"text":"ElectionResults2020","indices":[98,118]},{"text":"wef21","indices":[119,125]},{"t…	[{"url":"https://t.co/3hdl93Yp87","expanded_url":"https://tkelly6785757.podomatic.com/entry/2020-06-24T05_59_44-07_00","display_url":"tkelly6785757.podomatic.com/entry/2020-06-â€¦","indices":[200,223]}]		[]	[]			#TheGreatReset #MAGA #BuildBackBetter * JOIN #PeerTube * #VoteFraud @VP #Covid #elections #PUNKEDâ€¦ https://t.co/NHRRMAZeJQ	149.0	True	full
24	60529a611295ff0038ce13a6	2021-03-18 00:10:03	[]	[]	Wed Mar 17 19:49:04 +0000 2021	[]	[{"url":"https://t.co/djaRhlxs8G","expanded_url":"https://twitter.com/renatosimoespt/status/1371910287989825537","display_url":"twitter.com/renatosimoesptâ€¦","indices":[162,185]}]	BOLSONARO e PAZUELLO agiram JUNTOS para AGRAVAR a CRISE SANITÃ�RIA e CAUSAR a MAIORIA das MORTES de 278.000 (duzentos setenta oito mil ) brasileiros, por COVID19; https://t.co/djaRhlxs8G	1529.0	RT @adnanelkadri: BOLSONARO e PAZUELLO agiram JUNTOS para AGRAVAR a CRISE SANITÃ�RIA e CAUSAR a MAIORIA das MORTES de 278.000 (duzentos seteâ€¦	296.0	True	full
25	60529a7a1295ff0038ce1d06	2021-03-18 00:10:29	[]	[]	Wed Mar 17 21:55:11 +0000 2021	[{"text":"Ø¹ÙƒØ§Ø¸","indices":[0,5]},{"text":"Ø§Ù„Ø®Ù…ÙŠØ³","indices":[22,29]},{"text":"ÙˆÙ„ÙŠ_Ø§Ù„Ø¹Ù‡Ø¯","indices":[51,61]},{"text":"ØµÙ�Ù†Ø¹_Ù�ÙŠ_Ø§Ù„Ø³Ø¹ÙˆØ¯ÙŠØ©","indices":[70,87]},{"text":"Ø§Ù†_ØªÙƒÙˆÙ†_Ø§ÙˆÙ„Ø§","indices":[215,228]},{"text":"ØªØ·Ø¨ÙŠÙ‚_Ø¹ÙƒØ§Ø¸","indices":[229,240]}]	[{"url":"https://t.co/3SlA4INXWI","expanded_url":"https://www.okaz.com.sa/","display_url":"okaz.com.sa","indices":[241,264]}]	#Ø¹ÙƒØ§Ø¸ (Ø§Ù„ØµÙ�Ø­Ø© Ø§Ù„Ø£ÙˆÙ„Ù‰) #Ø§Ù„Ø®Ù…ÙŠØ³: - 28 Ù…Ø§Ø±Ø³.. Ø¨Ø±Ø¹Ø§ÙŠØ© #ÙˆÙ„ÙŠ_Ø§Ù„Ø¹Ù‡Ø¯.. Ø¥Ø·Ù„Ø§Ù‚ #ØµÙ�Ù†Ø¹_Ù�ÙŠ_Ø§Ù„Ø³Ø¹ÙˆØ¯ÙŠØ© - Ù…ØµØ§Ø¯Ø± Ø¹ÙƒØ§Ø¸: Ù…ÙƒØ§Ù�Ø£Ø© Ø¥Ø¶Ø§Ù�ÙŠØ© Ù„Ù„Ø¹Ø§Ù…Ù„ÙŠÙ† Ø¨Ø§Ù„Ø¹Ù†Ø§ÙŠØ§Øª Ø§Ù„Ù…Ø±ÙƒØ²Ø© Ø£Ø«Ù†Ø§Ø¡ Ø§Ù„Ø¬Ø§Ø¦Ø­Ø© - Ø¹Ø¶Ùˆ ÙƒØ¨Ø§Ø± Ø§Ù„Ø¹Ù„Ù…Ø§Ø¡ Ù„Ù€ Ø¹ÙƒØ§Ø¸: Ù…Ù‡Ù†Ø© Ø§Ù„Ù‚ØµØ§Øµ Ù„Ø§ ØªØµÙ„Ø­ Ù„Ù„Ù…Ø±Ø£Ø© #Ø§Ù†_ØªÙƒÙˆÙ†_Ø§ÙˆÙ„Ø§ #ØªØ·Ø…	1930390.0	RT @OKAZ_online: #Ø¹ÙƒØ§Ø¸ (Ø§Ù„ØµÙ�Ø­Ø© Ø§Ù„Ø£ÙˆÙ„Ù‰) #Ø§Ù„Ø®Ù…ÙŠØ³: - 28 Ù…Ø§Ø±Ø³.. Ø¨Ø±Ø¹Ø§ÙŠØ© #ÙˆÙ„ÙŠ_Ø§Ù„Ø¹Ù‡Ø¯.. Ø¥Ø·Ù„Ø§Ù‚ #ØµÙ�Ù†Ø¹_Ù�ÙŠ_Ø§Ù„Ø³Ø¹ÙˆØ¯ÙŠØ© - Ù…ØµØ§Ø¯Ø± Ø¹ÙƒØ§Ø¸: Ù…ÙƒØ§Ù�Ø£Ø© Ø¥Ø¶Ø§Ù�ÙŠØ© Ù„Ù„Ø¹Ø§Ù…â€¦	84662.0	True	full
26	60529a861295ff0038ce213e	2021-03-18 00:10:41	[]	[]	Wed Mar 17 12:35:46 +0000 2021	[]	[{"url":"https://t.co/YPS5qOQdro","expanded_url":"https://www.nytimes.com/2021/03/17/opinion/coronavirus-vaccine.html","display_url":"nytimes.com/2021/03/17/opiâ€¦","indices":[257,280]}]	Tens of millions of AstraZeneca vaccines that won't be approved here soon enough are languishing in US depots. Our supply already exceeds the number of Americans. Less than 1% of Africa has been vaccinated. President Biden: Let our surplus vaccines goâ€”now. https://t.co/YPS5qOQdro https://t.co/XSOCKKVjKk	442954.0	RT @zeynep: Tens of millions of AstraZeneca vaccines that won't be approved here soon enough are languishing in US depots. Our supply alreaâ€¦	1473.0	True	full
27	60529a891295ff0038ce223e	2021-03-18 00:10:44	[]	[]	Wed Mar 17 19:49:37 +0000 2021	[]	[{"url":"https://t.co/agLOs9XhA2","expanded_url":"https://www.nejm.org/doi/full/10.1056/NEJMoa2102214","display_url":"nejm.org/doi/full/10.10â€¦","indices":[253,276]}]	Estimate of 10% (95% CI: âˆ’77 to 55%) efficacy for AZ vaccine against mild-to-moderate disease from B.1.351 in South Africa. Even the optimistic upper confidence interval of 55% would suggest vaccine-mediated control against this variant very difficult. https://t.co/agLOs9XhA2 1/	123469.0	RT @AdamJKucharski: Estimate of 10% (95% CI: âˆ’77 to 55%) efficacy for AZ vaccine against mild-to-moderate disease from B.1.351 in South Afrâ€¦	8.0	True	full
28	60529a941295ff0038ce2644	2021-03-18 00:10:55	[]	[]	Wed Mar 17 10:11:40 +0000 2021	[{"text":"AstraZeneca","indices":[10,22]}]	[{"url":"https://t.co/6rZL4YXDYt","expanded_url":"https://twitter.com/PressTV/status/1372043775556616194?s=19","display_url":"twitter.com/PressTV/statusâ€¦","indices":[257,280]}]	BREAKING: #AstraZeneca Vaccine Stopped in 24 countries! Austria Bulgaria DRC Denmark Estonia France Germany Iceland Indonesia Ireland Italy Latvia Lithuania Luxembourg Norway Netherlands Portugal Romania Slovenia SouthKorea Spain Sweden Thailand Venezuela https://t.co/6rZL4YXDYt	3033.0	RT @AriyanaLove_: BREAKING: #AstraZeneca Vaccine Stopped in 24 countries! Austria Bulgaria DRC Denmark Estonia France Germany Iceland Indoâ€¦	1454.0	True	full
29	60529a971295ff0038ce2752	2021-03-18 00:10:58	[]	[]	Wed Mar 17 14:25:56 +0000 2021	[{"text":"coronavirus","indices":[98,110]}]	[{"url":"https://t.co/QY6uoPAjn3","expanded_url":"http://atres.red/ialc_4","display_url":"atres.red/ialc_4","indices":[132,155]}]	ðŸ”´ La OMS recomienda que se siga vacunando con AstraZeneca âž¡ Sigue, al minuto, la actualidad del #coronavirus en Antena 3 Noticias https://t.co/QY6uoPAjn3 https://t.co/ctTzoYLguY	1979412.0	RT @A3Noticias: ðŸ”´ La OMS recomienda que se siga vacunando con AstraZeneca âž¡ Sigue, al minuto, la actualidad del #coronavirus en Antena 3â€¦	475.0	True	full
30	60529a981295ff0038ce277e	2021-03-18 00:10:58	[]	[]	Wed Mar 17 23:25:36 +0000 2021	[{"text":"COVID19","indices":[48,56]}]	[{"url":"https://t.co/8AtVfmootK","expanded_url":"https://1.azdhs.gov/3lrfHQ1","display_url":"1.azdhs.gov/3lrfHQ1","indices":[203,226]}]	We're simplifying the release of state POD site #COVID19 vaccine appointments and will open appointments each Friday for the following week. Details can be found weekly on our Facebook and Twitter feeds https://t.co/8AtVfmootK https://t.co/tyVr4r8smO	42681.0	RT @AZDHS: We're simplifying the release of state POD site #COVID19 vaccine appointments and will open appointments each Friday for the folâ€¦	456.0	True	full
31	60529a9a1295ff0038ce2838	2021-03-18 00:11:00	[]	[]	Fri Mar 12 14:16:55 +0000 2021	[]	[{"url":"https://t.co/QQkOK1hxbS","expanded_url":"https://www.biorxiv.org/content/10.1101/2021.03.11.435000v1","display_url":"biorxiv.org/content/10.110â€¦","indices":[244,267]}]	This is highly impressive to say the least! Researchers found ChAdOx1 nCoV-19 (AZD1222- AstraZeneca Oxford) protects against SARS-CoV-2 variants B.1.351 and B.1.1.7 in vaccinated Syrian Hamsters. Complete lack of disease. T-cells win again! ðŸ§µ https://t.co/QQkOK1hxbS	36346.0	RT @sailorrooscout: This is highly impressive to say the least! Researchers found ChAdOx1 nCoV-19 (AZD1222- AstraZeneca Oxford) protects agâ€¦	205.0	True	full
32	60529aae1295ff0038ce2f7a	2021-03-18 00:11:21	[]	[]	Wed Mar 17 12:35:46 +0000 2021	[]	[{"url":"https://t.co/YPS5qOQdro","expanded_url":"https://www.nytimes.com/2021/03/17/opinion/coronavirus-vaccine.html","display_url":"nytimes.com/2021/03/17/opiâ€¦","indices":[257,280]}]	Tens of millions of AstraZeneca vaccines that won't be approved here soon enough are languishing in US depots. Our supply already exceeds the number of Americans. Less than 1% of Africa has been vaccinated. President Biden: Let our surplus vaccines goâ€”now. https://t.co/YPS5qOQdro https://t.co/XSOCKKVjKk	442954.0	RT @zeynep: Tens of millions of AstraZeneca vaccines that won't be approved here soon enough are languishing in US depots. Our supply alreaâ€¦	914.0	True	full
33	60529ab61295ff0038ce3226	2021-03-18 00:11:28	[]	[]	Wed Mar 17 12:35:46 +0000 2021	[]	[{"url":"https://t.co/YPS5qOQdro","expanded_url":"https://www.nytimes.com/2021/03/17/opinion/coronavirus-vaccine.html","display_url":"nytimes.com/2021/03/17/opiâ€¦","indices":[257,280]}]	Tens of millions of AstraZeneca vaccines that won't be approved here soon enough are languishing in US depots. Our supply already exceeds the number of Americans. Less than 1% of Africa has been vaccinated. President Biden: Let our surplus vaccines goâ€”now. https://t.co/YPS5qOQdro https://t.co/XSOCKKVjKk	442954.0	RT @zeynep: Tens of millions of AstraZeneca vaccines that won't be approved here soon enough are languishing in US depots. Our supply alreaâ€¦	105.0	True	full
34	60529ac01295ff0038ce35c6	2021-03-18 00:11:38	[]	[]	Tue Mar 16 21:20:52 +0000 2021	[]	[{"url":"https://t.co/dtUgu6KLUV","expanded_url":"https://www.nejm.org/doi/full/10.1056/NEJMoa2102214?query=featured_home","display_url":"nejm.org/doi/full/10.10â€¦","indices":[169,192]}]	La administraciÃ³n de 2 dosis de la vacuna de AstraZeneca, no resulta eficaz a la hora de prevenir la COVID19 leve-moderada provocada por la variante sudafricana B.1.351 https://t.co/dtUgu6KLUV https://t.co/hAkHeAEZy0	46665.0	RT @gorka_orive: La administraciÃ³n de 2 dosis de la vacuna de AstraZeneca, no resulta eficaz a la hora de prevenir la COVID19 leve-moderadaâ€¦	17283.0	True	full
35	60529ad71295ff0038ce3e42	2021-03-18 00:12:02	[]	[]	Wed Mar 17 19:49:37 +0000 2021	[]	[{"url":"https://t.co/agLOs9XhA2","expanded_url":"https://www.nejm.org/doi/full/10.1056/NEJMoa2102214","display_url":"nejm.org/doi/full/10.10â€¦","indices":[253,276]}]	Estimate of 10% (95% CI: âˆ’77 to 55%) efficacy for AZ vaccine against mild-to-moderate disease from B.1.351 in South Africa. Even the optimistic upper confidence interval of 55% would suggest vaccine-mediated control against this variant very difficult. https://t.co/agLOs9XhA2 1/	123470.0	RT @AdamJKucharski: Estimate of 10% (95% CI: âˆ’77 to 55%) efficacy for AZ vaccine against mild-to-moderate disease from B.1.351 in South Afrâ€¦	608.0	True	full
36	60529aea1295ff0038ce44da	2021-03-18 00:12:20	[]	[]	Wed Mar 17 19:49:37 +0000 2021	[]	[{"url":"https://t.co/agLOs9XhA2","expanded_url":"https://www.nejm.org/doi/full/10.1056/NEJMoa2102214","display_url":"nejm.org/doi/full/10.10â€¦","indices":[253,276]}]	Estimate of 10% (95% CI: âˆ’77 to 55%) efficacy for AZ vaccine against mild-to-moderate disease from B.1.351 in South Africa. Even the optimistic upper confidence interval of 55% would suggest vaccine-mediated control against this variant very difficult. https://t.co/agLOs9XhA2 1/	123471.0	RT @AdamJKucharski: Estimate of 10% (95% CI: âˆ’77 to 55%) efficacy for AZ vaccine against mild-to-moderate disease from B.1.351 in South Afrâ€¦	1181.0	True	full
37	60529aea1295ff0038ce44f4	2021-03-18 00:12:20	[]	[]	Wed Mar 17 14:42:53 +0000 2021	[{"text":"COVID19","indices":[167,175]}]	[{"url":"https://t.co/9J6MtxXWK8","expanded_url":"http://bit.ly/3vCGZb8","display_url":"bit.ly/3vCGZb8","indices":[202,225]}]	At this time, WHO considers that the benefits of the AstraZeneca vaccine outweigh its risks and recommends that vaccinations continue. Full statement on AstraZeneca #COVID19 vaccine safety signals: ðŸ‘‰ https://t.co/9J6MtxXWK8 https://t.co/fWGzqbjMuE	9149794.0	RT @WHO: At this time, WHO considers that the benefits of the AstraZeneca vaccine outweigh its risks and recommends that vaccinations contiâ€¦	142.0	True	full
38	60529afa1295ff0038ce4abe	2021-03-18 00:12:37	[]	[]	Wed Mar 17 22:35:21 +0000 2021	[]	[{"url":"https://t.co/Kycqx0A1OO","expanded_url":"https://www.sciencemag.org/news/2021/03/it-s-very-special-picture-why-vaccine-safety-experts-put-brakes-astrazeneca-s-covid-19","display_url":"sciencemag.org/news/2021/03/iâ€¦","indices":[256,279]}]	A lot to say about AZ vaccine pause in Europe, but I will try to stick to a two key questions in this thread (more later): 1. What are the symptoms that have led to the pause? 2. Is there a plausible mechanism for the vaccine causing them? Story is here: https://t.co/Kycqx0A1OO	123524.0	RT @kakape: A lot to say about AZ vaccine pause in Europe, but I will try to stick to a two key questions in this thread (more later): 1. Wâ€¦	653.0	True	full
39	60529b351295ff0038ce5fd2	2021-03-18 00:13:35	[{"text":"COVID19","indices":[21,29]}]	[{"url":"https://t.co/v3sKbeJzRN","expanded_url":"https://www.cbc.ca/listen/live-radio/1-63/clip/15831805","display_url":"cbc.ca/listen/live-raâ€¦","indices":[178,201]},{"url":"https://t.co/XIuJZ5VuEf","expanded_url":"https://www.theglobeandmail.com/canada/article-ontario-entering-third-covid-19-wave-hospital-association-warns/","display_url":"theglobeandmail.com/canada/articleâ€¦","indices":[202…		[]	[]			Is the third wave of #COVID19 upon us? Should we be worried about the safety of the AstraZeneca vaccine? Q+A w/â€¦ https://t.co/nG4FNB2kqy	120336.0	True	full
40	60529b4d1295ff0038ce6774	2021-03-18 00:13:57	[]	[]	Wed Mar 17 22:35:21 +0000 2021	[]	[{"url":"https://t.co/Kycqx0A1OO","expanded_url":"https://www.sciencemag.org/news/2021/03/it-s-very-special-picture-why-vaccine-safety-experts-put-brakes-astrazeneca-s-covid-19","display_url":"sciencemag.org/news/2021/03/iâ€¦","indices":[256,279]}]	A lot to say about AZ vaccine pause in Europe, but I will try to stick to a two key questions in this thread (more later): 1. What are the symptoms that have led to the pause? 2. Is there a plausible mechanism for the vaccine causing them? Story is here: https://t.co/Kycqx0A1OO	123526.0	RT @kakape: A lot to say about AZ vaccine pause in Europe, but I will try to stick to a two key questions in this thread (more later): 1. Wâ€¦	3335.0	True	full
41	60529b4e1295ff0038ce6824	2021-03-18 00:13:59	[]	[]	Tue Mar 16 21:20:52 +0000 2021	[]	[{"url":"https://t.co/dtUgu6KLUV","expanded_url":"https://www.nejm.org/doi/full/10.1056/NEJMoa2102214?query=featured_home","display_url":"nejm.org/doi/full/10.10â€¦","indices":[169,192]}]	La administraciÃ³n de 2 dosis de la vacuna de AstraZeneca, no resulta eficaz a la hora de prevenir la COVID19 leve-moderada provocada por la variante sudafricana B.1.351 https://t.co/dtUgu6KLUV https://t.co/hAkHeAEZy0	46665.0	RT @gorka_orive: La administraciÃ³n de 2 dosis de la vacuna de AstraZeneca, no resulta eficaz a la hora de prevenir la COVID19 leve-moderadaâ€¦	133.0	True	full
42	60529b501295ff0038ce68f8	2021-03-18 00:14:01	[]	[]	Wed Mar 17 22:35:21 +0000 2021	[]	[{"url":"https://t.co/Kycqx0A1OO","expanded_url":"https://www.sciencemag.org/news/2021/03/it-s-very-special-picture-why-vaccine-safety-experts-put-brakes-astrazeneca-s-covid-19","display_url":"sciencemag.org/news/2021/03/iâ€¦","indices":[256,279]}]	A lot to say about AZ vaccine pause in Europe, but I will try to stick to a two key questions in this thread (more later): 1. What are the symptoms that have led to the pause? 2. Is there a plausible mechanism for the vaccine causing them? Story is here: https://t.co/Kycqx0A1OO	123186.0	RT @kakape: A lot to say about AZ vaccine pause in Europe, but I will try to stick to a two key questions in this thread (more later): 1. Wâ€¦	189.0	True	full
43	60529b531295ff0038ce6a58	2021-03-18 00:14:05	[]	[]	Thu Mar 18 00:07:17 +0000 2021	[{"text":"ATENCIÃ“N","indices":[0,9]},{"text":"covid19","indices":[77,85]}]	[{"url":"https://t.co/qTYOOwUjLq","expanded_url":"http://bit.ly/3bYK9hz","display_url":"bit.ly/3bYK9hz","indices":[105,128]}]	#ATENCIÃ“N | Nuevo lote de vacunas de Pfizer y dosis de AstraZeneca contra el #covid19 llegan a Ecuador Â» https://t.co/qTYOOwUjLq https://t.co/JnQBRLNpso	1850898.0	RT @elcomerciocom: #ATENCIÃ“N | Nuevo lote de vacunas de Pfizer y dosis de AstraZeneca contra el #covid19 llegan a Ecuador Â» https://t.co/qTâ€¦	131.0	True	full
44	60529b701295ff0038ce7506	2021-03-18 00:14:35	[]	[]	Tue Mar 16 21:20:52 +0000 2021	[]	[{"url":"https://t.co/dtUgu6KLUV","expanded_url":"https://www.nejm.org/doi/full/10.1056/NEJMoa2102214?query=featured_home","display_url":"nejm.org/doi/full/10.10â€¦","indices":[169,192]}]	La administraciÃ³n de 2 dosis de la vacuna de AstraZeneca, no resulta eficaz a la hora de prevenir la COVID19 leve-moderada provocada por la variante sudafricana B.1.351 https://t.co/dtUgu6KLUV https://t.co/hAkHeAEZy0	46665.0	RT @gorka_orive: La administraciÃ³n de 2 dosis de la vacuna de AstraZeneca, no resulta eficaz a la hora de prevenir la COVID19 leve-moderadaâ€¦	605.0	True	full
45	60529b721295ff0038ce757a	2021-03-18 00:14:36	[]	[]	Tue Mar 16 21:20:52 +0000 2021	[]	[{"url":"https://t.co/dtUgu6KLUV","expanded_url":"https://www.nejm.org/doi/full/10.1056/NEJMoa2102214?query=featured_home","display_url":"nejm.org/doi/full/10.10â€¦","indices":[169,192]}]	La administraciÃ³n de 2 dosis de la vacuna de AstraZeneca, no resulta eficaz a la hora de prevenir la COVID19 leve-moderada provocada por la variante sudafricana B.1.351 https://t.co/dtUgu6KLUV https://t.co/hAkHeAEZy0	46665.0	RT @gorka_orive: La administraciÃ³n de 2 dosis de la vacuna de AstraZeneca, no resulta eficaz a la hora de prevenir la COVID19 leve-moderadaâ€¦	1694.0	True	full
46	60529b781295ff0038ce77ea	2021-03-18 00:14:43	[]	[]	Mon Mar 15 16:37:54 +0000 2021	[{"text":"COVID19","indices":[43,51]},{"text":"LongCovid","indices":[125,135]}]	[{"url":"https://t.co/M7as5OqkiQ","expanded_url":"https://www.medrxiv.org/content/10.1101/2021.03.11.21253225v2","display_url":"medrxiv.org/content/10.110â€¦","indices":[258,281]}]	ðŸ“�VACCINES HELPING LONG COVID: Hospitalized #COVID19 patients who then got Pfizer or Oxford-AstraZeneca vaccine had decreased #LongCovid symptoms (5.6% vacc vs 14.2% not) &amp; â¬†ï¸� symptom resolution (23.2% vacc vs 15.4% not). Both vaccines similar benefit. ðŸ§µ https://t.co/M7as5OqkiQ https://t.co/R1V8rGZKuo	448986.0	RT @DrEricDing: ðŸ“�VACCINES HELPING LONG COVID: Hospitalized #COVID19 patients who then got Pfizer or Oxford-AstraZeneca vaccine had decreaseâ€¦	11.0	True	full
47	60529b7d1295ff0038ce7996	2021-03-18 00:14:48	[]	[]	Thu Mar 18 00:07:17 +0000 2021	[{"text":"ATENCIÃ“N","indices":[0,9]},{"text":"covid19","indices":[77,85]}]	[{"url":"https://t.co/qTYOOwUjLq","expanded_url":"http://bit.ly/3bYK9hz","display_url":"bit.ly/3bYK9hz","indices":[105,128]}]	#ATENCIÃ“N | Nuevo lote de vacunas de Pfizer y dosis de AstraZeneca contra el #covid19 llegan a Ecuador Â» https://t.co/qTYOOwUjLq https://t.co/JnQBRLNpso	1850898.0	RT @elcomerciocom: #ATENCIÃ“N | Nuevo lote de vacunas de Pfizer y dosis de AstraZeneca contra el #covid19 llegan a Ecuador Â» https://t.co/qTâ€¦	186.0	True	full
48	60529b881295ff0038ce7d0c	2021-03-18 00:14:57	[]	[]	Wed Mar 17 13:44:26 +0000 2021	[]	[{"url":"https://t.co/T4zUwuxZ4e","expanded_url":"https://twitter.com/SkyNews/status/1372169441690185728","display_url":"twitter.com/SkyNews/statusâ€¦","indices":[267,290]}]	The AstraZeneca debacle should be terminal for the EU. So far they have... &gt;Ordered late &gt;Approved late &gt;Lied about the contract &gt;Told everyone it doesn't work &gt;Stolen Australian doses &gt;Suspended it &gt;De-suspended it &gt;Threatened to steal more https://t.co/T4zUwuxZ4e	713.0	RT @RickRoseland: The AstraZeneca debacle should be terminal for the EU. So far they have... &gt;Ordered late &gt;Approved late &gt;Lied about theâ€¦	866.0	True	full
49	60529b961295ff0038ce8274	2021-03-18 00:15:12	[]	[]	Wed Mar 17 08:00:08 +0000 2021	[]	[{"url":"https://t.co/8RUcCGB1SY","expanded_url":"https://aje.io/fxdjg","display_url":"aje.io/fxdjg","indices":[67,90]},{"url":"https://t.co/F7fk0Lv8iQ","expanded_url":"https://aje.io/6crhk","display_url":"aje.io/6crhk","indices":[151,174]}]	ðŸ‡®ðŸ‡³ India reports highest daily rise in COVID cases in three months https://t.co/8RUcCGB1SY ðŸ‡¨ðŸ‡¦ Canada recommends AstraZeneca-Oxford vaccine for seniors https://t.co/F7fk0Lv8iQ Follow our coverage for the latest updates â¤µï¸� https://t.co/eOcCTgkl0z	6681626.0	RT @AJEnglish: ðŸ‡®ðŸ‡³ India reports highest daily rise in COVID cases in three months https://t.co/8RUcCGB1SY ðŸ‡¨ðŸ‡¦ Canada recommends AstraZeneca-â€¦	200.0	True	full
50	60529cba11bd710038b8d581	2021-03-18 00:20:04	[]	[]	Wed Mar 17 22:35:21 +0000 2021	[]	[{"url":"https://t.co/Kycqx0A1OO","expanded_url":"https://www.sciencemag.org/news/2021/03/it-s-very-special-picture-why-vaccine-safety-experts-put-brakes-astrazeneca-s-covid-19","display_url":"sciencemag.org/news/2021/03/iâ€¦","indices":[256,279]}]	A lot to say about AZ vaccine pause in Europe, but I will try to stick to a two key questions in this thread (more later): 1. What are the symptoms that have led to the pause? 2. Is there a plausible mechanism for the vaccine causing them? Story is here: https://t.co/Kycqx0A1OO	123190.0	RT @kakape: A lot to say about AZ vaccine pause in Europe, but I will try to stick to a two key questions in this thread (more later): 1. Wâ€¦	7389.0	True	full
51	60529cbc11bd710038b8d65b	2021-03-18 00:20:06	[]	[]	Thu Mar 18 00:18:28 +0000 2021	[]	[{"url":"https://t.co/NtDSOJca5C","expanded_url":"https://youtu.be/t1exr2xmWJ0","display_url":"youtu.be/t1exr2xmWJ0","indices":[197,220]}]	Al aire @idoloTV TIRAN NOMBRES POR TIRAR DE CASOS COVID EN BSC, AQUI TENEMOS LOS NOMBRESðŸ”¥ðŸ’£ COMO SE REEMPLAZARÃ� A LOS QUE TIENEN COVIDðŸ”¥ðŸ’£ GÃ�NATE LA CAMISETA ALTERNA DE BARCELONAðŸ”¥ðŸ’£ MIRALO AQUÃ� ðŸ‘‡ https://t.co/NtDSOJca5C	38402.0	RT @idoloTV: Al aire @idoloTV TIRAN NOMBRES POR TIRAR DE CASOS COVID EN BSC, AQUI TENEMOS LOS NOMBRESðŸ”¥ðŸ’£ COMO SE REEMPLAZARÃ� A LOS QUE TIâ€¦	62.0	True	full
52	60529cbe11bd710038b8d72f	2021-03-18 00:20:09	[]	[]	Wed Mar 17 12:35:46 +0000 2021	[]	[{"url":"https://t.co/YPS5qOQdro","expanded_url":"https://www.nytimes.com/2021/03/17/opinion/coronavirus-vaccine.html","display_url":"nytimes.com/2021/03/17/opiâ€¦","indices":[257,280]}]	Tens of millions of AstraZeneca vaccines that won't be approved here soon enough are languishing in US depots. Our supply already exceeds the number of Americans. Less than 1% of Africa has been vaccinated. President Biden: Let our surplus vaccines goâ€”now. https://t.co/YPS5qOQdro https://t.co/XSOCKKVjKk	442888.0	RT @zeynep: Tens of millions of AstraZeneca vaccines that won't be approved here soon enough are languishing in US depots. Our supply alreaâ€¦	3401.0	True	full
53	60529cbf11bd710038b8d78f	2021-03-18 00:20:10	[]	[]	Wed Mar 17 12:35:46 +0000 2021	[]	[{"url":"https://t.co/YPS5qOQdro","expanded_url":"https://www.nytimes.com/2021/03/17/opinion/coronavirus-vaccine.html","display_url":"nytimes.com/2021/03/17/opiâ€¦","indices":[257,280]}]	Tens of millions of AstraZeneca vaccines that won't be approved here soon enough are languishing in US depots. Our supply already exceeds the number of Americans. Less than 1% of Africa has been vaccinated. President Biden: Let our surplus vaccines goâ€”now. https://t.co/YPS5qOQdro https://t.co/XSOCKKVjKk	442888.0	RT @zeynep: Tens of millions of AstraZeneca vaccines that won't be approved here soon enough are languishing in US depots. Our supply alreaâ€¦	106.0	True	full
54	60529cc511bd710038b8d969	2021-03-18 00:20:15	[]	[]	Wed Mar 17 23:45:00 +0000 2021	[]	[{"url":"https://t.co/bnbYhpidpB","expanded_url":"https://www.gmanetwork.com/news/news/world/780154/spain-probes-patient-death-after-astrazeneca-jab/story/","display_url":"gmanetwork.com/news/news/worlâ€¦","indices":[145,168]}]	Spanish health officials are investigating three cases of people who suffered from thrombosis after receiving the AstraZeneca COVID-19 vaccine. https://t.co/bnbYhpidpB	5860704.0	RT @gmanews: Spanish health officials are investigating three cases of people who suffered from thrombosis after receiving the AstraZenecaâ€¦	1447.0	True	full
55	60529ccd11bd710038b8dc4f	2021-03-18 00:20:23	[]	[{"url":"https://t.co/7tOtgKTnYe","expanded_url":"https://www.skynews.com.au/details/_6241413409001","display_url":"skynews.com.au/details/_62414â€¦","indices":[236,259]}]		[]	[]			Doctor Glen Mola has raised concerns about the AstraZeneca vaccine standoff with Europe â€“ saying Papua New Guineaâ€™sâ€¦ https://t.co/LzeZr22OnG	528375.0	True	full
56	60529cd011bd710038b8dd85	2021-03-18 00:20:26	[{"text":"AstraZenecaIndia","indices":[43,60]},{"text":"AastraZeneca","indices":[266,279]}]	[{"url":"https://t.co/w88mPM7GCD","expanded_url":"https://www.bundesgesundheitsministerium.de/coronavirus/faq-covid-19-impfung/faq-impfung-astrazeneca.html","display_url":"bundesgesundheitsministerium.de/coronavirus/faâ€¦","indices":[290,313]}]		[]	[]			@ECB_cricket @BorisJohnson @englandcricket #AstraZenecaIndia manufactured in India may result in anaphylactic shockâ€¦ https://t.co/nWM26z0z8d	0.0	True	full
57	60529cf811bd710038b8ebdb	2021-03-18 00:21:07	[]	[]	Thu Mar 18 00:20:02 +0000 2021	[]	[{"url":"https://t.co/j3HAkJ5dcH","expanded_url":"http://ow.ly/RtXQ50E1Lms","display_url":"ow.ly/RtXQ50E1Lms","indices":[202,225]}]	La OPS anunciÃ³ que ninguno de los dos lotes de la vacuna contra el covid-19 de AstraZeneca que se encuentran bajo investigaciÃ³n en Europa por el posible brote de trombosis se enviarÃ¡n a AmÃ©rica Latina. https://t.co/j3HAkJ5dcH	4893364.0	RT @proceso: La OPS anunciÃ³ que ninguno de los dos lotes de la vacuna contra el covid-19 de AstraZeneca que se encuentran bajo investigaciÃ³â€¦	774.0	True	full
58	60529cf911bd710038b8ebff	2021-03-18 00:21:07	[]	[]	Wed Mar 17 22:35:21 +0000 2021	[]	[{"url":"https://t.co/Kycqx0A1OO","expanded_url":"https://www.sciencemag.org/news/2021/03/it-s-very-special-picture-why-vaccine-safety-experts-put-brakes-astrazeneca-s-covid-19","display_url":"sciencemag.org/news/2021/03/iâ€¦","indices":[256,279]}]	A lot to say about AZ vaccine pause in Europe, but I will try to stick to a two key questions in this thread (more later): 1. What are the symptoms that have led to the pause? 2. Is there a plausible mechanism for the vaccine causing them? Story is here: https://t.co/Kycqx0A1OO	123192.0	RT @kakape: A lot to say about AZ vaccine pause in Europe, but I will try to stick to a two key questions in this thread (more later): 1. Wâ€¦	358.0	True	full
59	60529d0711bd710038b8f13b	2021-03-18 00:21:22	[]	[{"url":"https://t.co/Dyl72CmCim","expanded_url":"https://g1.globo.com/bemestar/noticia/2021/03/17/brasil-registra-media-movel-acima-de-2-mil-mortes-diarias-por-covid-pela-1a-vez-total-passa-de-285-mil.ghtml","display_url":"g1.globo.com/bemestar/noticâ€¦","indices":[206,229]}]		[]	[]			285 mil irmÃ£os perderam suas vidas p essa terrÃ­vel doenÃ§a. â�¦â�¦@ArthurLira_â�© , â�¦@rpsenadorâ�© , â�¦@STF_oficialâ�© , â�¦â€¦ https://t.co/P3AZiOIies	1804.0	True	full
60	60529d2011bd710038b8fa3d	2021-03-18 00:21:47	[]	[]	Thu Mar 18 00:20:02 +0000 2021	[]	[{"url":"https://t.co/j3HAkJ5dcH","expanded_url":"http://ow.ly/RtXQ50E1Lms","display_url":"ow.ly/RtXQ50E1Lms","indices":[202,225]}]	La OPS anunciÃ³ que ninguno de los dos lotes de la vacuna contra el covid-19 de AstraZeneca que se encuentran bajo investigaciÃ³n en Europa por el posible brote de trombosis se enviarÃ¡n a AmÃ©rica Latina. https://t.co/j3HAkJ5dcH	4893364.0	RT @proceso: La OPS anunciÃ³ que ninguno de los dos lotes de la vacuna contra el covid-19 de AstraZeneca que se encuentran bajo investigaciÃ³â€¦	7096.0	True	full
61	60529d2211bd710038b8faf5	2021-03-18 00:21:49	[]	[]	Wed Mar 17 09:49:55 +0000 2021	[]	[{"url":"https://t.co/YYoQDowqqe","expanded_url":"https://theconversation.com/blood-clot-fears-how-misapplication-of-the-precautionary-principle-may-undermine-public-trust-in-vaccines-157168?utm_medium=email&utm_campaign=Latest%20from%20The%20Conversation%20for%20March%2017%202021%20-%201891618476&utm_content=Latest%20from%20The%20Conversation%20for%20March%2017%202021%20-%201891618476+CID_83e0df…	Excellent short @ConversationUK piece about the misuse of the precautionary principle (by @EU_Health countries halting AZ vaccine) by @Cox_A_R, consistent with my calculation yesterday of its cost in preventable deaths. https://t.co/YYoQDowqqe	4227.0	RT @mcleish_t: Excellent short @ConversationUK piece about the misuse of the precautionary principle (by @EU_Health countries halting AZ vaâ€¦	8362.0	True	full
62	60529d2711bd710038b8fcd7	2021-03-18 00:21:54	[]	[]	Wed Mar 17 21:55:11 +0000 2021	[{"text":"Ø¹ÙƒØ§Ø¸","indices":[0,5]},{"text":"Ø§Ù„Ø®Ù…ÙŠØ³","indices":[22,29]},{"text":"ÙˆÙ„ÙŠ_Ø§Ù„Ø¹Ù‡Ø¯","indices":[51,61]},{"text":"ØµÙ�Ù†Ø¹_Ù�ÙŠ_Ø§Ù„Ø³Ø¹ÙˆØ¯ÙŠØ©","indices":[70,87]},{"text":"Ø§Ù†_ØªÙƒÙˆÙ†_Ø§ÙˆÙ„Ø§","indices":[215,228]},{"text":"ØªØ·Ø¨ÙŠÙ‚_Ø¹ÙƒØ§Ø¸","indices":[229,240]}]	[{"url":"https://t.co/3SlA4INXWI","expanded_url":"https://www.okaz.com.sa/","display_url":"okaz.com.sa","indices":[241,264]}]	#Ø¹ÙƒØ§Ø¸ (Ø§Ù„ØµÙ�Ø­Ø© Ø§Ù„Ø£ÙˆÙ„Ù‰) #Ø§Ù„Ø®Ù…ÙŠØ³: - 28 Ù…Ø§Ø±Ø³.. Ø¨Ø±Ø¹Ø§ÙŠØ© #ÙˆÙ„ÙŠ_Ø§Ù„Ø¹Ù‡Ø¯.. Ø¥Ø·Ù„Ø§Ù‚ #ØµÙ�Ù†Ø¹_Ù�ÙŠ_Ø§Ù„Ø³Ø¹ÙˆØ¯ÙŠØ© - Ù…ØµØ§Ø¯Ø± Ø¹ÙƒØ§Ø¸: Ù…ÙƒØ§Ù�Ø£Ø© Ø¥Ø¶Ø§Ù�ÙŠØ© Ù„Ù„Ø¹Ø§Ù…Ù„ÙŠÙ† Ø¨Ø§Ù„Ø¹Ù†Ø§ÙŠØ§Øª Ø§Ù„Ù…Ø±ÙƒØ²Ø© Ø£Ø«Ù†Ø§Ø¡ Ø§Ù„Ø¬Ø§Ø¦Ø­Ø© - Ø¹Ø¶Ùˆ ÙƒØ¨Ø§Ø± Ø§Ù„Ø¹Ù„Ù…Ø§Ø¡ Ù„Ù€ Ø¹ÙƒØ§Ø¸: Ù…Ù‡Ù†Ø© Ø§Ù„Ù‚ØµØ§Øµ Ù„Ø§ ØªØµÙ„Ø­ Ù„Ù„Ù…Ø±Ø£Ø© #Ø§Ù†_ØªÙƒÙˆÙ†_Ø§ÙˆÙ„Ø§ #ØªØ·Ø…	1930391.0	RT @OKAZ_online: #Ø¹ÙƒØ§Ø¸ (Ø§Ù„ØµÙ�Ø­Ø© Ø§Ù„Ø£ÙˆÙ„Ù‰) #Ø§Ù„Ø®Ù…ÙŠØ³: - 28 Ù…Ø§Ø±Ø³.. Ø¨Ø±Ø¹Ø§ÙŠØ© #ÙˆÙ„ÙŠ_Ø§Ù„Ø¹Ù‡Ø¯.. Ø¥Ø·Ù„Ø§Ù‚ #ØµÙ�Ù†Ø¹_Ù�ÙŠ_Ø§Ù„Ø³Ø¹ÙˆØ¯ÙŠØ© - Ù…ØµØ§Ø¯Ø± Ø¹ÙƒØ§Ø¸: Ù…ÙƒØ§Ù�Ø£Ø© Ø¥Ø¶Ø§Ù�ÙŠØ© Ù„Ù„Ø¹Ø§Ù…â€¦	720.0	True	full
63	60529d2911bd710038b8fd4f	2021-03-18 00:21:55	[]	[]	Wed Mar 17 14:07:19 +0000 2021	[{"text":"Ø¹Ø§Ø¬Ù„","indices":[19,24]}]	[{"url":"https://t.co/cSVoEE5bcU","expanded_url":"http://nabdapp.com/t/85352809","display_url":"nabdapp.com/t/85352809","indices":[143,166]}]	Ù‚Ù†Ø§Ø© CNBC Ø§Ù„Ø¹Ø±Ø¨ÙŠØ©/ #Ø¹Ø§Ø¬Ù„ | Ù…Ù†Ø¸Ù…Ø© Ø§Ù„ØµØ­Ø© Ø§Ù„Ø¹Ø§Ù„Ù…ÙŠØ© Ù�ÙŠ Ø¨ÙŠØ§Ù†: Ù�ÙˆØ§Ø¦Ø¯ Ù„Ù‚Ø§Ø­ AstraZeneca ØªÙ�ÙˆÙ‚ Ù…Ø®Ø§Ø·Ø±Ù‡ ÙˆØªÙˆØµÙŠ Ø¨Ù…ÙˆØ§ØµÙ„Ø© Ø§Ù„ØªØ·Ø¹ÙŠÙ…Ø§Øª - Ø¹Ø¨Ø± ØªØ·Ø¨ÙŠÙ‚ Ù†Ø¨Ø¶ @NabdApp https://t.co/cSVoEE5bcU	110537.0	RT @Saad_Alghamdi: Ù‚Ù†Ø§Ø© CNBC Ø§Ù„Ø¹Ø±Ø¨ÙŠØ©/ #Ø¹Ø§Ø¬Ù„ | Ù…Ù†Ø¸Ù…Ø© Ø§Ù„ØµØ­Ø© Ø§Ù„Ø¹Ø§Ù„Ù…ÙŠØ© Ù�ÙŠ Ø¨ÙŠØ§Ù†: Ù�ÙˆØ§Ø¦Ø¯ Ù„Ù‚Ø§Ø­ AstraZeneca ØªÙ�ÙˆÙ‚ Ù…Ø®Ø§Ø·Ø±Ù‡ ÙˆØªÙˆØµÙŠ Ø¨Ù…ÙˆØ§ØµÙ„Ø© Ø§Ù„ØªØ·Ø¹ÙŠÙ…Ø§Øª - Ø¹â€¦	5.0	True	full
64	60529d3311bd710038b900f5	2021-03-18 00:22:06	[]	[]	Wed Mar 17 22:35:21 +0000 2021	[]	[{"url":"https://t.co/Kycqx0A1OO","expanded_url":"https://www.sciencemag.org/news/2021/03/it-s-very-special-picture-why-vaccine-safety-experts-put-brakes-astrazeneca-s-covid-19","display_url":"sciencemag.org/news/2021/03/iâ€¦","indices":[256,279]}]	A lot to say about AZ vaccine pause in Europe, but I will try to stick to a two key questions in this thread (more later): 1. What are the symptoms that have led to the pause? 2. Is there a plausible mechanism for the vaccine causing them? Story is here: https://t.co/Kycqx0A1OO	123192.0	RT @kakape: A lot to say about AZ vaccine pause in Europe, but I will try to stick to a two key questions in this thread (more later): 1. Wâ€¦	2276.0	True	full
65	60529d4c11bd710038b909ff	2021-03-18 00:22:31	[]	[]	Thu Mar 18 00:07:17 +0000 2021	[{"text":"ATENCIÃ“N","indices":[0,9]},{"text":"covid19","indices":[77,85]}]	[{"url":"https://t.co/qTYOOwUjLq","expanded_url":"http://bit.ly/3bYK9hz","display_url":"bit.ly/3bYK9hz","indices":[105,128]}]	#ATENCIÃ“N | Nuevo lote de vacunas de Pfizer y dosis de AstraZeneca contra el #covid19 llegan a Ecuador Â» https://t.co/qTYOOwUjLq https://t.co/JnQBRLNpso	1850898.0	RT @elcomerciocom: #ATENCIÃ“N | Nuevo lote de vacunas de Pfizer y dosis de AstraZeneca contra el #covid19 llegan a Ecuador Â» https://t.co/qTâ€¦	1153.0	True	full
66	60529d4d11bd710038b90a51	2021-03-18 00:22:31	[]	[{"url":"https://t.co/j52vtV4RUy","expanded_url":"https://www.washingtonpost.com/world/europe/astrazeneca-covid-europe-third-wave/2021/03/17/94740210-868f-11eb-be4a-24b89f616f2c_story.html","display_url":"washingtonpost.com/world/europe/aâ€¦","indices":[147,170]}]		[]	[]			While its AstraZeneca covid vaccinations are suspended, Europe is confronting a third wave By Michael Birnbaum, Chiâ€¦ https://t.co/J2z8mst0DR	1814.0	True	full
67	60529d5111bd710038b90b9b	2021-03-18 00:22:35	[]	[]	Wed Mar 17 19:49:37 +0000 2021	[]	[{"url":"https://t.co/agLOs9XhA2","expanded_url":"https://www.nejm.org/doi/full/10.1056/NEJMoa2102214","display_url":"nejm.org/doi/full/10.10â€¦","indices":[253,276]}]	Estimate of 10% (95% CI: âˆ’77 to 55%) efficacy for AZ vaccine against mild-to-moderate disease from B.1.351 in South Africa. Even the optimistic upper confidence interval of 55% would suggest vaccine-mediated control against this variant very difficult. https://t.co/agLOs9XhA2 1/	123463.0	RT @AdamJKucharski: Estimate of 10% (95% CI: âˆ’77 to 55%) efficacy for AZ vaccine against mild-to-moderate disease from B.1.351 in South Afrâ€¦	21.0	True	full
68	60529d5311bd710038b90c67	2021-03-18 00:22:37	[]	[]	Wed Mar 17 23:36:52 +0000 2021	[]	[{"url":"https://t.co/nwKgBQRkGd","expanded_url":"https://twitter.com/joshtpm/status/1372327170098466818","display_url":"twitter.com/joshtpm/statusâ€¦","indices":[280,303]}]	important article for those who've followed possible connection btw AZ vax and rare clotting disorder. this article suggests there *may* be a causal tie for an extremely small number of people. but the pause has stopped vaxxing on the continent when hundreds are dying every day. https://t.co/nwKgBQRkGd	358919.0	RT @joshtpm: important article for those who've followed possible connection btw AZ vax and rare clotting disorder. this article suggests tâ€¦	652.0	True	full
69	60529d5511bd710038b90cff	2021-03-18 00:22:39	[]	[]	Thu Mar 18 00:18:28 +0000 2021	[]	[{"url":"https://t.co/NtDSOJca5C","expanded_url":"https://youtu.be/t1exr2xmWJ0","display_url":"youtu.be/t1exr2xmWJ0","indices":[197,220]}]	Al aire @idoloTV TIRAN NOMBRES POR TIRAR DE CASOS COVID EN BSC, AQUI TENEMOS LOS NOMBRESðŸ”¥ðŸ’£ COMO SE REEMPLAZARÃ� A LOS QUE TIENEN COVIDðŸ”¥ðŸ’£ GÃ�NATE LA CAMISETA ALTERNA DE BARCELONAðŸ”¥ðŸ’£ MIRALO AQUÃ� ðŸ‘‡ https://t.co/NtDSOJca5C	38402.0	RT @idoloTV: Al aire @idoloTV TIRAN NOMBRES POR TIRAR DE CASOS COVID EN BSC, AQUI TENEMOS LOS NOMBRESðŸ”¥ðŸ’£ COMO SE REEMPLAZARÃ� A LOS QUE TIâ€¦	1090.0	True	full
70	60529d5711bd710038b90db9	2021-03-18 00:22:41	[]	[]	Thu Mar 18 00:07:17 +0000 2021	[{"text":"ATENCIÃ“N","indices":[0,9]},{"text":"covid19","indices":[77,85]}]	[{"url":"https://t.co/qTYOOwUjLq","expanded_url":"http://bit.ly/3bYK9hz","display_url":"bit.ly/3bYK9hz","indices":[105,128]}]	#ATENCIÃ“N | Nuevo lote de vacunas de Pfizer y dosis de AstraZeneca contra el #covid19 llegan a Ecuador Â» https://t.co/qTYOOwUjLq https://t.co/JnQBRLNpso	1850898.0	RT @elcomerciocom: #ATENCIÃ“N | Nuevo lote de vacunas de Pfizer y dosis de AstraZeneca contra el #covid19 llegan a Ecuador Â» https://t.co/qTâ€¦	113.0	True	full
71	60529d8411bd710038b91e05	2021-03-18 00:23:27	[]	[]	Thu Mar 18 00:07:17 +0000 2021	[{"text":"ATENCIÃ“N","indices":[0,9]},{"text":"covid19","indices":[77,85]}]	[{"url":"https://t.co/qTYOOwUjLq","expanded_url":"http://bit.ly/3bYK9hz","display_url":"bit.ly/3bYK9hz","indices":[105,128]}]	#ATENCIÃ“N | Nuevo lote de vacunas de Pfizer y dosis de AstraZeneca contra el #covid19 llegan a Ecuador Â» https://t.co/qTYOOwUjLq https://t.co/JnQBRLNpso	1850898.0	RT @elcomerciocom: #ATENCIÃ“N | Nuevo lote de vacunas de Pfizer y dosis de AstraZeneca contra el #covid19 llegan a Ecuador Â» https://t.co/qTâ€¦	420.0	True	full
72	60529da811bd710038b92ad9	2021-03-18 00:24:02	[{"text":"Miami","indices":[0,6]},{"text":"Marlins","indices":[7,15]},{"text":"MarlinsST","indices":[63,73]},{"text":"Baseball","indices":[106,115]},{"text":"Florida","indices":[116,124]},{"text":"MajorLeagueBaseball","indices":[125,145]},{"text":"MiamiMarlins","indices":[146,159]},{"text":"MLB","indices":[160,164]},{"text":"MLBNationalLeague","indices":[165,183]},{"text":"MLBNationalLeagueEast",…	[{"url":"https://t.co/B0mnxY70KA","expanded_url":"https://www.rawchili.com/2403263/miami-marlins-_jazz3-just-launched-a-dinger-at-112-7mph-marlinsst/","display_url":"rawchili.com/2403263/miami-â€¦","indices":[80,103]}]		[]	[]			#Miami #Marlins: @_jazz3 just launched a dinger at 112.7MPH. ##MarlinsST... https://t.co/B0mnxY70KA #Baseballâ€¦ https://t.co/UqAZn531Rj	4184.0	True	full
73	60529da911bd710038b92b1b	2021-03-18 00:24:03	[]	[]	Wed Mar 17 18:30:00 +0000 2021	[{"text":"Australia","indices":[10,20]}]	[{"url":"https://t.co/gMp0Hv4OIC","expanded_url":"https://www.scmp.com/news/asia/southeast-asia/article/3125753/coronavirus-australia-seeks-1-million-vaccine-shots-png","display_url":"scmp.com/news/asia/soutâ€¦","indices":[197,220]}]	News from #Australia | Australia on Mar 17 asked AstraZeneca and the European Union for urgent access to 1 million vaccines to deal with an alarming Covid-19 surge in neighboring Papua New Guinea. https://t.co/gMp0Hv4OIC	30250.0	RT @SoutheastAsiaDC: News from #Australia | Australia on Mar 17 asked AstraZeneca and the European Union for urgent access to 1 million vacâ€¦	1488.0	True	full
74	60529dc311bd710038b93491	2021-03-18 00:24:30	[]	[]	Sat Mar 13 04:41:17 +0000 2021	[{"text":"style","indices":[0,6]},{"text":"ootd","indices":[20,25]},{"text":"BTS","indices":[183,187]},{"text":"GAZE","indices":[188,193]},{"text":"TinyTAN","indices":[194,202]},{"text":"TinyTANmask","indices":[203,215]},{"text":"gazeshop","indices":[216,225]},{"text":"ë°©íƒ„ì†Œë…„ë‹¨","indices":[226,232]},{"text":"íƒ€ì�´ë‹ˆíƒ„","indices":[233,238]},{"text":"íƒ€ì�´ë‹ˆíƒ„ë§ˆìŠ¤í�¬","indices":[239,…	[{"url":"https://t.co/hjMNQECmrj","expanded_url":"http://amazon.com/gaze","display_url":"amazon.com/gaze","indices":[83,106]},{"url":"https://t.co/Zcg6pdGSPe","expanded_url":"http://gazelab.myshopify.com","display_url":"gazelab.myshopify.com","indices":[126,149]},{"url":"https://t.co/BpC8kYP4VP","expanded_url":"http://bit.ly/2WqOSjl","display_url":"bit.ly/2WqOSjl","indices":[158,181]}]	#style it with your #ootd GAZE TinyTAN fashion mask, strap and case â–¶ Amazon US:Â https://t.co/hjMNQECmrj â–¶ Global shipping: https://t.co/Zcg6pdGSPe â–¶ êµ­ë‚´ë°°ì†¡: https://t.co/BpC8kYP4VP #BTS #GAZE #TinyTAN #TinyTANmask #gazeshop #ë°©íƒ„ì†Œë…„ë‹¨ #íƒ€ì�´ë‹ˆíƒ„ #íƒ€ì�´ë‹ˆíƒ„ë§ˆìŠ¤í�¬ #ê²Œì�´ì¦ˆìƒµ https://t.co/IoavgQ7Kwy	15376.0	RT @gaze_shop: #style it with your #ootd GAZE TinyTAN fashion mask, strap and case â–¶ Amazon US:Â https://t.co/hjMNQECmrj â–¶ Global shippingâ€¦	205.0	True	full
75	60529dcc11bd710038b937cd	2021-03-18 00:24:39	[]	[]	Thu Mar 18 00:20:02 +0000 2021	[]	[{"url":"https://t.co/j3HAkJ5dcH","expanded_url":"http://ow.ly/RtXQ50E1Lms","display_url":"ow.ly/RtXQ50E1Lms","indices":[202,225]}]	La OPS anunciÃ³ que ninguno de los dos lotes de la vacuna contra el covid-19 de AstraZeneca que se encuentran bajo investigaciÃ³n en Europa por el posible brote de trombosis se enviarÃ¡n a AmÃ©rica Latina. https://t.co/j3HAkJ5dcH	4893364.0	RT @proceso: La OPS anunciÃ³ que ninguno de los dos lotes de la vacuna contra el covid-19 de AstraZeneca que se encuentran bajo investigaciÃ³â€¦	40.0	True	full
76	60529dd511bd710038b93adb	2021-03-18 00:24:47	[]	[]	Wed Mar 17 09:14:12 +0000 2021	[]	[{"url":"https://t.co/WCaAPHDc0w","expanded_url":"https://www.nytimes.com/2021/03/16/world/europe/europe-astrazeneca-vaccine-suspensions.html?referringSource=articleShare","display_url":"nytimes.com/2021/03/16/worâ€¦","indices":[220,243]}]	Italy felt forced to suspend the AstraZeneca vaccine after a call from German officials, saying they had done it. How politics is trumping science in the EUâ€™s disastrous vaccine rollout. â�¦@jasonhorowitzâ�© â�¦@benjmuellerâ�© https://t.co/WCaAPHDc0w	52106.0	RT @MarkLandler: Italy felt forced to suspend the AstraZeneca vaccine after a call from German officials, saying they had done it. How poliâ€¦	1306.0	True	full
77	60529de311bd710038b94017	2021-03-18 00:25:02	[]	[{"url":"https://t.co/jtjFoMTgQn","expanded_url":"https://buff.ly/3bUOdPV","display_url":"buff.ly/3bUOdPV","indices":[115,138]}]		[]	[]			La Sociedad Internacional de Trombosis recomienda seguir utilizando la vacuna de AstraZeneca contra el coronavirusâ€¦ https://t.co/0KLWvPAZZm	364983.0	True	full
78	60529dfa11bd710038b94825	2021-03-18 00:25:24	[]	[]	Thu Mar 18 00:20:02 +0000 2021	[]	[{"url":"https://t.co/j3HAkJ5dcH","expanded_url":"http://ow.ly/RtXQ50E1Lms","display_url":"ow.ly/RtXQ50E1Lms","indices":[202,225]}]	La OPS anunciÃ³ que ninguno de los dos lotes de la vacuna contra el covid-19 de AstraZeneca que se encuentran bajo investigaciÃ³n en Europa por el posible brote de trombosis se enviarÃ¡n a AmÃ©rica Latina. https://t.co/j3HAkJ5dcH	4893366.0	RT @proceso: La OPS anunciÃ³ que ninguno de los dos lotes de la vacuna contra el covid-19 de AstraZeneca que se encuentran bajo investigaciÃ³â€¦	889.0	True	full
79	60529e0a11bd710038b94de3	2021-03-18 00:25:40	[]	[{"url":"https://t.co/nRGTSkv0HU","expanded_url":"https://www.express.co.uk/life-style/health/1410702/does-Pfizer-vaccine-cause-blood-clots-EVG","display_url":"express.co.uk/life-style/heaâ€¦","indices":[151,174]}]		[]	[]			@chdigg1 @BogochIsaac Which is perhaps why the Pfizer shot has more blood clots than the AZ vaccine, even though feâ€¦ https://t.co/S3E4G5wbmb	10.0	True	full
80	60529e0d11bd710038b94f25	2021-03-18 00:25:44	[]	[]	Thu Mar 18 00:25:39 +0000 2021	[]	[{"url":"https://t.co/U0VdjVdBtN","expanded_url":"https://trib.al/uuksE1H","display_url":"trib.al/uuksE1H","indices":[159,182]}]	LATEST: Concerns over AstraZenecaâ€™s Covid-19 vaccine failed to dent the trading debut of its Korean partner SK Bioscience, which more than doubled on Thursday https://t.co/U0VdjVdBtN via @markets $AZN	7139859.0	RT @business: LATEST: Concerns over AstraZenecaâ€™s Covid-19 vaccine failed to dent the trading debut of its Korean partner SK Bioscience, whâ€¦	861.0	True	full
81	60529e1011bd710038b94ffb	2021-03-18 00:25:46	[]	[]	Thu Mar 18 00:25:39 +0000 2021	[]	[{"url":"https://t.co/U0VdjVdBtN","expanded_url":"https://trib.al/uuksE1H","display_url":"trib.al/uuksE1H","indices":[159,182]}]	LATEST: Concerns over AstraZenecaâ€™s Covid-19 vaccine failed to dent the trading debut of its Korean partner SK Bioscience, which more than doubled on Thursday https://t.co/U0VdjVdBtN via @markets $AZN	7139859.0	RT @business: LATEST: Concerns over AstraZenecaâ€™s Covid-19 vaccine failed to dent the trading debut of its Korean partner SK Bioscience, whâ€¦	755.0	True	full
82	60529e1211bd710038b950ed	2021-03-18 00:25:49	[]	[]	Wed Mar 17 22:35:21 +0000 2021	[]	[{"url":"https://t.co/Kycqx0A1OO","expanded_url":"https://www.sciencemag.org/news/2021/03/it-s-very-special-picture-why-vaccine-safety-experts-put-brakes-astrazeneca-s-covid-19","display_url":"sciencemag.org/news/2021/03/iâ€¦","indices":[256,279]}]	A lot to say about AZ vaccine pause in Europe, but I will try to stick to a two key questions in this thread (more later): 1. What are the symptoms that have led to the pause? 2. Is there a plausible mechanism for the vaccine causing them? Story is here: https://t.co/Kycqx0A1OO	123534.0	RT @kakape: A lot to say about AZ vaccine pause in Europe, but I will try to stick to a two key questions in this thread (more later): 1. Wâ€¦	12.0	True	full
83	60529e1811bd710038b95307	2021-03-18 00:25:54	[]	[]	Tue Mar 16 12:03:26 +0000 2021	[{"text":"WONWOO","indices":[22,29]},{"text":"PaGONiAteMaru","indices":[233,247]}]	[{"url":"https://t.co/I2tPfI41Km","expanded_url":"http://bit.ly/pabilipoatemaru01","display_url":"bit.ly/pabilipoatemarâ€¦","indices":[176,199]}]	[PHGO | HELP RTðŸ™�] ã€Š#WONWOO WAVES MAGAZINE MARCH ISSUEã€‹ âœ”ï¸�CHOOSE VER/RANDOM VER. âœ”ï¸�With PC &amp; Poster â�ˆPrice: 440php *each [ALL-IN + LSF] â�ˆDOO/P: MARCH 31, 2021 â�ˆForm: https://t.co/I2tPfI41Km SEND DIRECTLY A FORM TO ORDER~ #PaGONiAteMaru https://t.co/lnUdFOV2M6	3201.0	RT @kimmaru_ph: [PHGO | HELP RTðŸ™�] ã€Š#WONWOO WAVES MAGAZINE MARCH ISSUEã€‹ âœ”ï¸�CHOOSE VER/RANDOM VER. âœ”ï¸�With PC &amp; Poster â�ˆPrice: 440php *eacâ€¦	750.0	True	full
84	60529e2211bd710038b9567d	2021-03-18 00:26:05	[]	[]	Thu Mar 18 00:25:59 +0000 2021	[]	[{"url":"https://t.co/hQAR3vFtWj","expanded_url":"https://trib.al/w7UTHd8","display_url":"trib.al/w7UTHd8","indices":[159,182]}]	LATEST: Concerns over AstraZenecaâ€™s Covid-19 vaccine failed to dent the trading debut of its Korean partner SK Bioscience, which more than doubled on Thursday https://t.co/hQAR3vFtWj $AZN	872586.0	RT @markets: LATEST: Concerns over AstraZenecaâ€™s Covid-19 vaccine failed to dent the trading debut of its Korean partner SK Bioscience, whiâ€¦	861.0	True	full
85	60529e2311bd710038b956c3	2021-03-18 00:26:05	[]	[]	Wed Mar 17 12:35:46 +0000 2021	[]	[{"url":"https://t.co/YPS5qOQdro","expanded_url":"https://www.nytimes.com/2021/03/17/opinion/coronavirus-vaccine.html","display_url":"nytimes.com/2021/03/17/opiâ€¦","indices":[257,280]}]	Tens of millions of AstraZeneca vaccines that won't be approved here soon enough are languishing in US depots. Our supply already exceeds the number of Americans. Less than 1% of Africa has been vaccinated. President Biden: Let our surplus vaccines goâ€”now. https://t.co/YPS5qOQdro https://t.co/XSOCKKVjKk	442959.0	RT @zeynep: Tens of millions of AstraZeneca vaccines that won't be approved here soon enough are languishing in US depots. Our supply alreaâ€¦	1587.0	True	full
86	60529e2511bd710038b957bf	2021-03-18 00:26:08	[]	[]	Wed Mar 17 16:44:28 +0000 2021	[]	[{"url":"https://t.co/bCZmZyfQXn","expanded_url":"https://www.who.int/news/item/17-03-2021-who-statement-on-astrazeneca-covid-19-vaccine-safety-signals","display_url":"who.int/news/item/17-0â€¦","indices":[192,215]}]	La OMS sobre AstraZeneca: 1ï¸�âƒ£ La vacunaciÃ³n no evita otras enfermedades. 2ï¸�âƒ£ En este momento, los beneficios de la vacuna compensan sus riesgos. 3ï¸�âƒ£ Recomienda que continÃºen las vacunaciones. https://t.co/bCZmZyfQXn https://t.co/cIGW9F2htL	46666.0	RT @gorka_orive: La OMS sobre AstraZeneca: 1ï¸�âƒ£ La vacunaciÃ³n no evita otras enfermedades. 2ï¸�âƒ£ En este momento, los beneficios de la vacunaâ€¦	444.0	True	full
87	60529e3311bd710038b95c93	2021-03-18 00:26:21	[]	[]	Wed Mar 17 19:49:37 +0000 2021	[]	[{"url":"https://t.co/agLOs9XhA2","expanded_url":"https://www.nejm.org/doi/full/10.1056/NEJMoa2102214","display_url":"nejm.org/doi/full/10.10â€¦","indices":[253,276]}]	Estimate of 10% (95% CI: âˆ’77 to 55%) efficacy for AZ vaccine against mild-to-moderate disease from B.1.351 in South Africa. Even the optimistic upper confidence interval of 55% would suggest vaccine-mediated control against this variant very difficult. https://t.co/agLOs9XhA2 1/	123473.0	RT @AdamJKucharski: Estimate of 10% (95% CI: âˆ’77 to 55%) efficacy for AZ vaccine against mild-to-moderate disease from B.1.351 in South Afrâ€¦	318.0	True	full
88	60529e3a11bd710038b95f15	2021-03-18 00:26:28	[]	[]	Wed Mar 17 12:35:46 +0000 2021	[]	[{"url":"https://t.co/YPS5qOQdro","expanded_url":"https://www.nytimes.com/2021/03/17/opinion/coronavirus-vaccine.html","display_url":"nytimes.com/2021/03/17/opiâ€¦","indices":[257,280]}]	Tens of millions of AstraZeneca vaccines that won't be approved here soon enough are languishing in US depots. Our supply already exceeds the number of Americans. Less than 1% of Africa has been vaccinated. President Biden: Let our surplus vaccines goâ€”now. https://t.co/YPS5qOQdro https://t.co/XSOCKKVjKk	442959.0	RT @zeynep: Tens of millions of AstraZeneca vaccines that won't be approved here soon enough are languishing in US depots. Our supply alreaâ€¦	3228.0	True	full
89	60529e4d11bd710038b965ef	2021-03-18 00:26:48	[]	[]	Tue Mar 16 20:41:15 +0000 2021	[]	[{"url":"https://t.co/dvqlWwSETF","expanded_url":"https://www.birminghammail.co.uk/news/midlands-news/how-appeal-120-fine-non-20183002#ICID=Android_BMNewsApp_AppShare","display_url":"birminghammail.co.uk/news/midlands-â€¦","indices":[238,261]}]	With CAZ having taken forever to arrive, thousands of pre-2006 cars will have already been scrapped, including mine. So when - and how - will the goalposts move to justify having any kind of scheme? @BhamCityCouncil @andy4wm @mlrcardwell https://t.co/dvqlWwSETF	2232.0	RT @_grahamyoung: With CAZ having taken forever to arrive, thousands of pre-2006 cars will have already been scrapped, including mine. So wâ€¦	539.0	True	full
90	60529e5111bd710038b96757	2021-03-18 00:26:52	[]	[]	Thu Mar 18 00:20:02 +0000 2021	[]	[{"url":"https://t.co/j3HAkJ5dcH","expanded_url":"http://ow.ly/RtXQ50E1Lms","display_url":"ow.ly/RtXQ50E1Lms","indices":[202,225]}]	La OPS anunciÃ³ que ninguno de los dos lotes de la vacuna contra el covid-19 de AstraZeneca que se encuentran bajo investigaciÃ³n en Europa por el posible brote de trombosis se enviarÃ¡n a AmÃ©rica Latina. https://t.co/j3HAkJ5dcH	4893367.0	RT @proceso: La OPS anunciÃ³ que ninguno de los dos lotes de la vacuna contra el covid-19 de AstraZeneca que se encuentran bajo investigaciÃ³â€¦	964.0	True	full
91	60529e5211bd710038b967ad	2021-03-18 00:26:52	[]	[]	Wed Mar 17 19:49:37 +0000 2021	[]	[{"url":"https://t.co/agLOs9XhA2","expanded_url":"https://www.nejm.org/doi/full/10.1056/NEJMoa2102214","display_url":"nejm.org/doi/full/10.10â€¦","indices":[253,276]}]	Estimate of 10% (95% CI: âˆ’77 to 55%) efficacy for AZ vaccine against mild-to-moderate disease from B.1.351 in South Africa. Even the optimistic upper confidence interval of 55% would suggest vaccine-mediated control against this variant very difficult. https://t.co/agLOs9XhA2 1/	123463.0	RT @AdamJKucharski: Estimate of 10% (95% CI: âˆ’77 to 55%) efficacy for AZ vaccine against mild-to-moderate disease from B.1.351 in South Afrâ€¦	925.0	True	full
92	60529e6711bd710038b96f0d	2021-03-18 00:27:13	[]	[]	Wed Mar 17 12:45:48 +0000 2021	[]	[{"url":"https://t.co/a850yYme22","expanded_url":"https://twitter.com/AlbertTorelloP/status/1371609002577170434","display_url":"twitter.com/AlbertTorelloPâ€¦","indices":[179,202]}]	Si antes ya no entendÃ­a lo de dejar de usar la vacuna de AstraZeneca ahora menos. A la vista de estos datos, Â¿por quÃ© se paran las vacunaciones con ella y no con la de Pfizer? :S https://t.co/a850yYme22	28326.0	RT @wicho: Si antes ya no entendÃ­a lo de dejar de usar la vacuna de AstraZeneca ahora menos. A la vista de estos datos, Â¿por quÃ© se paran lâ€¦	280.0	True	full
93	60529e6811bd710038b96f83	2021-03-18 00:27:14	[]	[]	Wed Mar 17 08:00:08 +0000 2021	[]	[{"url":"https://t.co/8RUcCGB1SY","expanded_url":"https://aje.io/fxdjg","display_url":"aje.io/fxdjg","indices":[67,90]},{"url":"https://t.co/F7fk0Lv8iQ","expanded_url":"https://aje.io/6crhk","display_url":"aje.io/6crhk","indices":[151,174]}]	ðŸ‡®ðŸ‡³ India reports highest daily rise in COVID cases in three months https://t.co/8RUcCGB1SY ðŸ‡¨ðŸ‡¦ Canada recommends AstraZeneca-Oxford vaccine for seniors https://t.co/F7fk0Lv8iQ Follow our coverage for the latest updates â¤µï¸� https://t.co/eOcCTgkl0z	6681642.0	RT @AJEnglish: ðŸ‡®ðŸ‡³ India reports highest daily rise in COVID cases in three months https://t.co/8RUcCGB1SY ðŸ‡¨ðŸ‡¦ Canada recommends AstraZeneca-â€¦	2478.0	True	full
94	60529e7011bd710038b97265	2021-03-18 00:27:22	[]	[]	Mon Mar 15 14:50:34 +0000 2021	[]	[{"url":"https://t.co/fNAYsSug3v","expanded_url":"https://rfi.my/7Dhu.t","display_url":"rfi.my/7Dhu.t","indices":[97,120]}]	Covid-19: L'Allemagne suspend la vaccination avec AstraZeneca aprÃ¨s les cas de caillots sanguins https://t.co/fNAYsSug3v https://t.co/HUdG4kPRZ1	2870146.0	RT @RFI: Covid-19: L'Allemagne suspend la vaccination avec AstraZeneca aprÃ¨s les cas de caillots sanguins https://t.co/fNAYsSug3v https://tâ€¦	4020.0	True	full
95	60529e8111bd710038b978b1	2021-03-18 00:27:40	[]	[]	Thu Mar 18 00:01:44 +0000 2021	[]	[{"url":"https://t.co/tFU1psnTyd","expanded_url":"https://www.ottawapublichealth.ca/en/public-health-topics/covid-19-vaccine.aspx","display_url":"ottawapublichealth.ca/en/public-healâ€¦","indices":[248,271]}]	Unclear whether Pfizer, Moderna, Astra Zeneca have information forms for Canadian patients who are considering the covid vaccine. Here is Public Health Ottawa's info page, which misleads regarding emergency/unapproved regulatory status of vaccines https://t.co/tFU1psnTyd https://t.co/S3rhp36ym5	2428.0	RT @JeanmarcBenoit: Unclear whether Pfizer, Moderna, Astra Zeneca have information forms for Canadian patients who are considering the coviâ€¦	4591.0	True	full
96	60529e8411bd710038b97983	2021-03-18 00:27:42	[]	[]	Wed Mar 17 14:46:04 +0000 2021	[{"text":"COVID19","indices":[69,77]}]	[{"url":"https://t.co/9J6MtxXWK8","expanded_url":"http://bit.ly/3vCGZb8","display_url":"bit.ly/3vCGZb8","indices":[211,234]}]	Some European countries temporarily suspended use of the AstraZeneca #COVID19 vaccine as a precautionary measure based on reports of rare blood coagulation disorders in persons who had received the vaccine. ðŸ‘‰ https://t.co/9J6MtxXWK8 https://t.co/fTh1NcBBhK	9147733.0	RT @WHO: Some European countries temporarily suspended use of the AstraZeneca #COVID19 vaccine as a precautionary measure based on reportsâ€¦	22.0	True	full
97	60529e8811bd710038b97af5	2021-03-18 00:27:46	[]	[]	Thu Mar 18 00:25:59 +0000 2021	[]	[{"url":"https://t.co/hQAR3vFtWj","expanded_url":"https://trib.al/w7UTHd8","display_url":"trib.al/w7UTHd8","indices":[159,182]}]	LATEST: Concerns over AstraZenecaâ€™s Covid-19 vaccine failed to dent the trading debut of its Korean partner SK Bioscience, which more than doubled on Thursday https://t.co/hQAR3vFtWj $AZN	872680.0	RT @markets: LATEST: Concerns over AstraZenecaâ€™s Covid-19 vaccine failed to dent the trading debut of its Korean partner SK Bioscience, whiâ€¦	4.0	True	full
98	60529e8b11bd710038b97c4d	2021-03-18 00:27:50	[]	[]	Thu Mar 18 00:07:17 +0000 2021	[{"text":"ATENCIÃ“N","indices":[0,9]},{"text":"covid19","indices":[77,85]}]	[{"url":"https://t.co/qTYOOwUjLq","expanded_url":"http://bit.ly/3bYK9hz","display_url":"bit.ly/3bYK9hz","indices":[105,128]}]	#ATENCIÃ“N | Nuevo lote de vacunas de Pfizer y dosis de AstraZeneca contra el #covid19 llegan a Ecuador Â» https://t.co/qTYOOwUjLq https://t.co/JnQBRLNpso	1850900.0	RT @elcomerciocom: #ATENCIÃ“N | Nuevo lote de vacunas de Pfizer y dosis de AstraZeneca contra el #covid19 llegan a Ecuador Â» https://t.co/qTâ€¦	208.0	True	full
99	60529e9a11bd710038b98195	2021-03-18 00:28:05	[]	[{"url":"https://t.co/KBTGPrnsXB","expanded_url":"https://europa.eu/!Xm79dn","display_url":"europa.eu/!Xm79dn","indices":[134,157]}]		[]	[]			COVID-19 Vaccine AstraZeneca: PRAC preliminary view suggests no specific issue with batch used in Austria | Europeaâ€¦ https://t.co/AwZPDAQlaN	45601.0	True	full
100	60529eaa11bd710038b98757	2021-03-18 00:28:21	[]	[]	Wed Mar 17 15:24:35 +0000 2021	[]	[{"url":"https://t.co/0WTPUGp5er","expanded_url":"https://cnn.it/3rYlpLJ","display_url":"cnn.it/3rYlpLJ","indices":[256,279]}]	@DavidJonesMP Just for the record EU signed AZ contract day before UK. Much of AZ vaccine is produced in Europe looks like big Pharma want to stitch EU up. Big pharma isn't no cuddly bear and neither is EU which has role of doing best for it's members. https://t.co/0WTPUGp5er https://t.co/W4MsFvgj2E	3738.0	RT @operabinoculars: @DavidJonesMP Just for the record EU signed AZ contract day before UK. Much of AZ vaccine is produced in Europe looksâ€¦	708.0	True	full
101	60529eba11bd710038b98cf5	2021-03-18 00:28:36	[]	[{"url":"https://t.co/NS4YmSNbQx","expanded_url":"https://www.cnn.com/2021/03/17/politics/us-astrazeneca-mexico-canada/index.html","display_url":"cnn.com/2021/03/17/polâ€¦","indices":[119,142]}]		[]	[]			The Biden administration is considering sending some AstraZeneca vaccine doses to Canada and Mexico (viaâ€¦ https://t.co/tgcF1yrYD5	31265.0	True	full
102	60529ecc11bd710038b99393	2021-03-18 00:28:55	[]	[]	Thu Mar 18 00:18:28 +0000 2021	[]	[{"url":"https://t.co/NtDSOJca5C","expanded_url":"https://youtu.be/t1exr2xmWJ0","display_url":"youtu.be/t1exr2xmWJ0","indices":[197,220]}]	Al aire @idoloTV TIRAN NOMBRES POR TIRAR DE CASOS COVID EN BSC, AQUI TENEMOS LOS NOMBRESðŸ”¥ðŸ’£ COMO SE REEMPLAZARÃ� A LOS QUE TIENEN COVIDðŸ”¥ðŸ’£ GÃ�NATE LA CAMISETA ALTERNA DE BARCELONAðŸ”¥ðŸ’£ MIRALO AQUÃ� ðŸ‘‡ https://t.co/NtDSOJca5C	38402.0	RT @idoloTV: Al aire @idoloTV TIRAN NOMBRES POR TIRAR DE CASOS COVID EN BSC, AQUI TENEMOS LOS NOMBRESðŸ”¥ðŸ’£ COMO SE REEMPLAZARÃ� A LOS QUE TIâ€¦	1.0	True	full
103	60529ecd11bd710038b993d9	2021-03-18 00:28:56	[]	[{"url":"https://t.co/N3oPPph1o3","expanded_url":"https://torontosun.com/news/ford-on-vaccine-decision-it-just-messes-everything-up","display_url":"torontosun.com/news/ford-on-vâ€¦","indices":[256,279]}]		[]	[]			Premier @Fordnation lashed out after hearing the AstraZeneca vaccine can now be used in ðŸ‡¨ðŸ‡¦ for people over the ageâ€¦ https://t.co/S69c2YJZmf	5068.0	True	full
104	60529eda11bd710038b99849	2021-03-18 00:29:08	[]	[]	Wed Mar 17 19:49:37 +0000 2021	[]	[{"url":"https://t.co/agLOs9XhA2","expanded_url":"https://www.nejm.org/doi/full/10.1056/NEJMoa2102214","display_url":"nejm.org/doi/full/10.10â€¦","indices":[253,276]}]	Estimate of 10% (95% CI: âˆ’77 to 55%) efficacy for AZ vaccine against mild-to-moderate disease from B.1.351 in South Africa. Even the optimistic upper confidence interval of 55% would suggest vaccine-mediated control against this variant very difficult. https://t.co/agLOs9XhA2 1/	123473.0	RT @AdamJKucharski: Estimate of 10% (95% CI: âˆ’77 to 55%) efficacy for AZ vaccine against mild-to-moderate disease from B.1.351 in South Afrâ€¦	673.0	True	full
105	60529ef111bd710038b9a0dd	2021-03-18 00:29:32	[]	[]	Wed Mar 17 21:14:02 +0000 2021	[]	[{"url":"https://t.co/MwVfHDSwcB","expanded_url":"https://www.dw.com/es/coronavirus-hoy-oms-recomienda-seguir-vacunando-con-astrazeneca/a-56900089","display_url":"dw.com/es/coronavirusâ€¦","indices":[165,188]}]	Que preocupante cuando una Diputada Nacional dice que la vacuna Astra Zeneca esta prohibida en el mundo. Desinformada y desinformando. Infodemia mas que peligrosa. https://t.co/MwVfHDSwcB	102288.0	RT @DoctorMime: Que preocupante cuando una Diputada Nacional dice que la vacuna Astra Zeneca esta prohibida en el mundo. Desinformada y desâ€¦	1512.0	True	full
106	60529efa11bd710038b9a3cb	2021-03-18 00:29:40	[]	[{"url":"https://t.co/99aGKXaFlk","expanded_url":"https://www.sciencemag.org/news/2021/03/it-s-very-special-picture-why-vaccine-safety-experts-put-brakes-astrazeneca-s-covid-19","display_url":"sciencemag.org/news/2021/03/iâ€¦","indices":[199,222]}]		[]	[]			1. @GretchenVogel1 &amp; @kakape published a terrific piece today on the dilemma in Europe surrounding the AstraZenecaâ€¦ https://t.co/1Bim5tXewY	209174.0	True	full
107	6052a1013d90a900382dec1e	2021-03-18 00:38:19	[]	[]	Wed Mar 17 12:35:46 +0000 2021	[]	[{"url":"https://t.co/YPS5qOQdro","expanded_url":"https://www.nytimes.com/2021/03/17/opinion/coronavirus-vaccine.html","display_url":"nytimes.com/2021/03/17/opiâ€¦","indices":[257,280]}]	Tens of millions of AstraZeneca vaccines that won't be approved here soon enough are languishing in US depots. Our supply already exceeds the number of Americans. Less than 1% of Africa has been vaccinated. President Biden: Let our surplus vaccines goâ€”now. https://t.co/YPS5qOQdro https://t.co/XSOCKKVjKk	442962.0	RT @zeynep: Tens of millions of AstraZeneca vaccines that won't be approved here soon enough are languishing in US depots. Our supply alreaâ€¦	4154.0	True	full
108	6052a1103d90a900382df16e	2021-03-18 00:38:34	[]	[]	Wed Mar 17 12:35:46 +0000 2021	[]	[{"url":"https://t.co/YPS5qOQdro","expanded_url":"https://www.nytimes.com/2021/03/17/opinion/coronavirus-vaccine.html","display_url":"nytimes.com/2021/03/17/opiâ€¦","indices":[257,280]}]	Tens of millions of AstraZeneca vaccines that won't be approved here soon enough are languishing in US depots. Our supply already exceeds the number of Americans. Less than 1% of Africa has been vaccinated. President Biden: Let our surplus vaccines goâ€”now. https://t.co/YPS5qOQdro https://t.co/XSOCKKVjKk	442962.0	RT @zeynep: Tens of millions of AstraZeneca vaccines that won't be approved here soon enough are languishing in US depots. Our supply alreaâ€¦	281.0	True	full
109	6052a1163d90a900382df3c4	2021-03-18 00:38:41	[]	[]	Wed Mar 17 16:44:28 +0000 2021	[]	[{"url":"https://t.co/bCZmZyfQXn","expanded_url":"https://www.who.int/news/item/17-03-2021-who-statement-on-astrazeneca-covid-19-vaccine-safety-signals","display_url":"who.int/news/item/17-0â€¦","indices":[192,215]}]	La OMS sobre AstraZeneca: 1ï¸�âƒ£ La vacunaciÃ³n no evita otras enfermedades. 2ï¸�âƒ£ En este momento, los beneficios de la vacuna compensan sus riesgos. 3ï¸�âƒ£ Recomienda que continÃºen las vacunaciones. https://t.co/bCZmZyfQXn https://t.co/cIGW9F2htL	46666.0	RT @gorka_orive: La OMS sobre AstraZeneca: 1ï¸�âƒ£ La vacunaciÃ³n no evita otras enfermedades. 2ï¸�âƒ£ En este momento, los beneficios de la vacunaâ€¦	413.0	True	full
110	6052a11c3d90a900382df5fe	2021-03-18 00:38:47	[]	[]	Wed Mar 17 12:00:07 +0000 2021	[]	[{"url":"https://t.co/hoKPRF8zLO","expanded_url":"https://data.spectator.co.uk/city/vaccines","display_url":"data.spectator.co.uk/city/vaccines","indices":[136,159]}]	Huge drop in fatalities in UK mainly achieved using the AstraZeneca vaccine, while the EU waits for the EMA to make its recommendation https://t.co/hoKPRF8zLO https://t.co/C62tTrRey3	79848.0	RT @laoneill111: Huge drop in fatalities in UK mainly achieved using the AstraZeneca vaccine, while the EU waits for the EMA to make its reâ€¦	397.0	True	full
111	6052a11e3d90a900382df682	2021-03-18 00:38:48	[]	[]	Thu Mar 18 00:20:02 +0000 2021	[]	[{"url":"https://t.co/j3HAkJ5dcH","expanded_url":"http://ow.ly/RtXQ50E1Lms","display_url":"ow.ly/RtXQ50E1Lms","indices":[202,225]}]	La OPS anunciÃ³ que ninguno de los dos lotes de la vacuna contra el covid-19 de AstraZeneca que se encuentran bajo investigaciÃ³n en Europa por el posible brote de trombosis se enviarÃ¡n a AmÃ©rica Latina. https://t.co/j3HAkJ5dcH	4893374.0	RT @proceso: La OPS anunciÃ³ que ninguno de los dos lotes de la vacuna contra el covid-19 de AstraZeneca que se encuentran bajo investigaciÃ³â€¦	71.0	True	full
112	6052a1503d90a900382e0884	2021-03-18 00:39:39	[]	[]	Wed Mar 17 08:00:08 +0000 2021	[]	[{"url":"https://t.co/8RUcCGB1SY","expanded_url":"https://aje.io/fxdjg","display_url":"aje.io/fxdjg","indices":[67,90]},{"url":"https://t.co/F7fk0Lv8iQ","expanded_url":"https://aje.io/6crhk","display_url":"aje.io/6crhk","indices":[151,174]}]	ðŸ‡®ðŸ‡³ India reports highest daily rise in COVID cases in three months https://t.co/8RUcCGB1SY ðŸ‡¨ðŸ‡¦ Canada recommends AstraZeneca-Oxford vaccine for seniors https://t.co/F7fk0Lv8iQ Follow our coverage for the latest updates â¤µï¸� https://t.co/eOcCTgkl0z	6681661.0	RT @AJEnglish: ðŸ‡®ðŸ‡³ India reports highest daily rise in COVID cases in three months https://t.co/8RUcCGB1SY ðŸ‡¨ðŸ‡¦ Canada recommends AstraZeneca-â€¦	4639.0	True	full
113	6052a1583d90a900382e0b62	2021-03-18 00:39:47	[]	[{"url":"https://t.co/QSbezXrM3j","expanded_url":"https://mol.im/a/9372613","display_url":"mol.im/a/9372613","indices":[250,273]}]		[]	[]			They keep pointing to general blood clot statistics as reason to not worry about AZ. But ignore the unusual natureâ€¦ https://t.co/6OPqFusQU2	19.0	True	full
114	6052a1883d90a900382e1c8c	2021-03-18 00:40:35	[]	[]	Wed Mar 17 16:44:28 +0000 2021	[]	[{"url":"https://t.co/bCZmZyfQXn","expanded_url":"https://www.who.int/news/item/17-03-2021-who-statement-on-astrazeneca-covid-19-vaccine-safety-signals","display_url":"who.int/news/item/17-0â€¦","indices":[192,215]}]	La OMS sobre AstraZeneca: 1ï¸�âƒ£ La vacunaciÃ³n no evita otras enfermedades. 2ï¸�âƒ£ En este momento, los beneficios de la vacuna compensan sus riesgos. 3ï¸�âƒ£ Recomienda que continÃºen las vacunaciones. https://t.co/bCZmZyfQXn https://t.co/cIGW9F2htL	46666.0	RT @gorka_orive: La OMS sobre AstraZeneca: 1ï¸�âƒ£ La vacunaciÃ³n no evita otras enfermedades. 2ï¸�âƒ£ En este momento, los beneficios de la vacunaâ€¦	825.0	True	full
115	6052a1a63d90a900382e2730	2021-03-18 00:41:04	[]	[]	Thu Mar 18 00:40:47 +0000 2021	[]	[{"url":"https://t.co/TmC9sUKkbw","expanded_url":"https://twitter.com/macdonal5/status/1329812646544236547","display_url":"twitter.com/macdonal5/statâ€¦","indices":[277,300]}]	.@CIDH @hrw @CorteIDH @CorteSupremaJ @merv59 @gurozu Â¿CuÃ¡ntas veces mÃ¡s la bandida @FiscaliaCol 46 de JUSTICIA y PAZ MAGALI Ã�LVAREZ BERMÃšDEZ debe cometer el delito de PREVARICATO por acciÃ³n y omisiÃ³n para que el FISCAL GRAL FRANCISCO BARBOSA DELGADO la declare insubsistente?. https://t.co/TmC9sUKkbw https://t.co/6jHrQ7wFLM	13677.0	RT @macdonal5: .@CIDH @hrw @CorteIDH @CorteSupremaJ @merv59 @gurozu Â¿CuÃ¡ntas veces mÃ¡s la bandida @FiscaliaCol 46 de JUSTICIA y PAZ MAGALIâ€¦	31018.0	True	full
116	6052a1b63d90a900382e2d08	2021-03-18 00:41:21	[]	[]	Wed Mar 17 22:35:21 +0000 2021	[]	[{"url":"https://t.co/Kycqx0A1OO","expanded_url":"https://www.sciencemag.org/news/2021/03/it-s-very-special-picture-why-vaccine-safety-experts-put-brakes-astrazeneca-s-covid-19","display_url":"sciencemag.org/news/2021/03/iâ€¦","indices":[256,279]}]	A lot to say about AZ vaccine pause in Europe, but I will try to stick to a two key questions in this thread (more later): 1. What are the symptoms that have led to the pause? 2. Is there a plausible mechanism for the vaccine causing them? Story is here: https://t.co/Kycqx0A1OO	123201.0	RT @kakape: A lot to say about AZ vaccine pause in Europe, but I will try to stick to a two key questions in this thread (more later): 1. Wâ€¦	673.0	True	full
117	6052a1bc3d90a900382e2f24	2021-03-18 00:41:26	[]	[]	Wed Mar 17 22:35:21 +0000 2021	[]	[{"url":"https://t.co/Kycqx0A1OO","expanded_url":"https://www.sciencemag.org/news/2021/03/it-s-very-special-picture-why-vaccine-safety-experts-put-brakes-astrazeneca-s-covid-19","display_url":"sciencemag.org/news/2021/03/iâ€¦","indices":[256,279]}]	A lot to say about AZ vaccine pause in Europe, but I will try to stick to a two key questions in this thread (more later): 1. What are the symptoms that have led to the pause? 2. Is there a plausible mechanism for the vaccine causing them? Story is here: https://t.co/Kycqx0A1OO	123541.0	RT @kakape: A lot to say about AZ vaccine pause in Europe, but I will try to stick to a two key questions in this thread (more later): 1. Wâ€¦	29.0	True	full
118	6052a1e83d90a900382e3eec	2021-03-18 00:42:10	[{"text":"etsy","indices":[43,48]},{"text":"black","indices":[97,103]},{"text":"wraparound","indices":[104,115]},{"text":"no","indices":[116,119]},{"text":"fitted","indices":[120,127]},{"text":"adult","indices":[128,134]},{"text":"stoner","indices":[135,142]},{"text":"marijuana","indices":[143,153]},{"text":"mask","indices":[154,159]},{"text":"face","indices":[160,165]}]	[{"url":"https://t.co/MdLiKDi3m3","expanded_url":"https://etsy.me/2Q8dLQU","display_url":"etsy.me/2Q8dLQU","indices":[73,96]}]		[]	[]			Excited to share the latest addition to my #etsy shop: HAZE420 Face mask https://t.co/MdLiKDi3m3 #black #wraparoundâ€¦ https://t.co/AgndJIFT6k	168.0	True	full
119	6052a1f03d90a900382e41fc	2021-03-18 00:42:19	[]	[]	Wed Mar 17 12:35:46 +0000 2021	[]	[{"url":"https://t.co/YPS5qOQdro","expanded_url":"https://www.nytimes.com/2021/03/17/opinion/coronavirus-vaccine.html","display_url":"nytimes.com/2021/03/17/opiâ€¦","indices":[257,280]}]	Tens of millions of AstraZeneca vaccines that won't be approved here soon enough are languishing in US depots. Our supply already exceeds the number of Americans. Less than 1% of Africa has been vaccinated. President Biden: Let our surplus vaccines goâ€”now. https://t.co/YPS5qOQdro https://t.co/XSOCKKVjKk	442964.0	RT @zeynep: Tens of millions of AstraZeneca vaccines that won't be approved here soon enough are languishing in US depots. Our supply alreaâ€¦	33.0	True	full
120	6052a2073d90a900382e4a10	2021-03-18 00:42:42	[]	[]	Wed Mar 17 12:35:46 +0000 2021	[]	[{"url":"https://t.co/YPS5qOQdro","expanded_url":"https://www.nytimes.com/2021/03/17/opinion/coronavirus-vaccine.html","display_url":"nytimes.com/2021/03/17/opiâ€¦","indices":[257,280]}]	Tens of millions of AstraZeneca vaccines that won't be approved here soon enough are languishing in US depots. Our supply already exceeds the number of Americans. Less than 1% of Africa has been vaccinated. President Biden: Let our surplus vaccines goâ€”now. https://t.co/YPS5qOQdro https://t.co/XSOCKKVjKk	442894.0	RT @zeynep: Tens of millions of AstraZeneca vaccines that won't be approved here soon enough are languishing in US depots. Our supply alreaâ€¦	2781.0	True	full
121	6052a21a3d90a900382e50c8	2021-03-18 00:43:01	[]	[]	Thu Mar 18 00:42:00 +0000 2021	[{"text":"ReporteCoronavirus","indices":[0,19]}]	[{"url":"https://t.co/fIezv0inbD","expanded_url":"https://runrunes.org/noticias/438816/reportecoronavirus-las-5-noticias-mas-importantes-de-la-tarde-17mar/","display_url":"runrunes.org/noticias/43881â€¦","indices":[175,198]}]	#ReporteCoronavirus | La OPS pidiÃ³ el miÃ©rcoles a los paÃ­ses de las AmÃ©ricas que sigan incluyendo las vacunas AstraZeneca en sus planes de inmunizaciÃ³n contra el coronavirus. https://t.co/fIezv0inbD	2304676.0	RT @RunRunesWeb: #ReporteCoronavirus | La OPS pidiÃ³ el miÃ©rcoles a los paÃ­ses de las AmÃ©ricas que sigan incluyendo las vacunas AstraZenecaâ€¦	2351.0	True	full
122	6052a2233d90a900382e540e	2021-03-18 00:43:09	[]	[{"url":"https://t.co/95CLfJVgls","expanded_url":"https://www.buzzfeednews.com/article/skbaer/spa-shooter-bad-day-racist-facebook","display_url":"buzzfeednews.com/article/skbaerâ€¦","indices":[113,136]}]		[]	[]			The cop who said the spa shooter had "a bad day" previously posted a racist shirt blaming China for the pandemicâ€¦ https://t.co/IlyAZod8Wq	4094.0	True	full
123	6052a2263d90a900382e554c	2021-03-18 00:43:13	[]	[]	Wed Mar 17 16:44:28 +0000 2021	[]	[{"url":"https://t.co/bCZmZyfQXn","expanded_url":"https://www.who.int/news/item/17-03-2021-who-statement-on-astrazeneca-covid-19-vaccine-safety-signals","display_url":"who.int/news/item/17-0â€¦","indices":[192,215]}]	La OMS sobre AstraZeneca: 1ï¸�âƒ£ La vacunaciÃ³n no evita otras enfermedades. 2ï¸�âƒ£ En este momento, los beneficios de la vacuna compensan sus riesgos. 3ï¸�âƒ£ Recomienda que continÃºen las vacunaciones. https://t.co/bCZmZyfQXn https://t.co/cIGW9F2htL	46667.0	RT @gorka_orive: La OMS sobre AstraZeneca: 1ï¸�âƒ£ La vacunaciÃ³n no evita otras enfermedades. 2ï¸�âƒ£ En este momento, los beneficios de la vacunaâ€¦	323.0	True	full
124	6052a2283d90a900382e55e2	2021-03-18 00:43:15	[]	[]	Wed Mar 17 19:49:37 +0000 2021	[]	[{"url":"https://t.co/agLOs9XhA2","expanded_url":"https://www.nejm.org/doi/full/10.1056/NEJMoa2102214","display_url":"nejm.org/doi/full/10.10â€¦","indices":[253,276]}]	Estimate of 10% (95% CI: âˆ’77 to 55%) efficacy for AZ vaccine against mild-to-moderate disease from B.1.351 in South Africa. Even the optimistic upper confidence interval of 55% would suggest vaccine-mediated control against this variant very difficult. https://t.co/agLOs9XhA2 1/	123477.0	RT @AdamJKucharski: Estimate of 10% (95% CI: âˆ’77 to 55%) efficacy for AZ vaccine against mild-to-moderate disease from B.1.351 in South Afrâ€¦	64.0	True	full
125	6052a2283d90a900382e5610	2021-03-18 00:43:15	[]	[]	Thu Mar 18 00:30:47 +0000 2021	[]	[{"url":"https://t.co/BeV0Oi3oJt","expanded_url":"https://twitter.com/DrEricDing/status/1372323834540474368","display_url":"twitter.com/DrEricDing/staâ€¦","indices":[128,151]}]	I would say I did NAZI this coming, but I absolutely saw this coming from a skinhead PIG saying a mass murderer had "a bad day" https://t.co/BeV0Oi3oJt	184400.0	RT @BenjaminPDixon: I would say I did NAZI this coming, but I absolutely saw this coming from a skinhead PIG saying a mass murderer had "aâ€¦	783.0	True	full
126	6052a23b3d90a900382e5ca2	2021-03-18 00:43:33	[]	[{"url":"https://t.co/FRYabea05g","expanded_url":"http://dlvr.it/Rvrkqq","display_url":"dlvr.it/Rvrkqq","indices":[119,142]}]		[]	[]			This One Increasingly Popular Diet May Protect Against COVID-19, Science Says | Eat This Not That - Eat This, Not Tâ€¦ https://t.co/PcnyRAZe0G	4766.0	True	full
127	6052a2463d90a900382e60d0	2021-03-18 00:43:45	[]	[]	Wed Mar 17 22:52:22 +0000 2021	[]	[{"url":"https://t.co/fZbPZWFUda","expanded_url":"https://www.thesun.co.uk/news/14357073/italy-france-ban-astrazeneca-vaccine-covid-resume/","display_url":"thesun.co.uk/news/14357073/â€¦","indices":[128,151]}]	BREXIT SULK'Â Italy and France resume rollout of AstraZeneca jabs after admitting ban was political as EU â€˜sulksâ€™ over Brexit https://t.co/fZbPZWFUda	5999.0	RT @AvalonGroove: BREXIT SULK'Â Italy and France resume rollout of AstraZeneca jabs after admitting ban was political as EU â€˜sulksâ€™ over Bâ€¦	15696.0	True	full
128	6052a24e3d90a900382e635e	2021-03-18 00:43:52	[{"text":"LibertadoresFEM","indices":[0,16]}]	[{"url":"https://t.co/t8IAR27VBc","expanded_url":"https://www.elfemenino.com.ar/libertadores-femenina-america-de-cali-da-el-batacazo-y-esta-en-la-final/","display_url":"elfemenino.com.ar/libertadores-fâ€¦","indices":[242,265]}]		[]	[]			#LibertadoresFEM AMERICA DE CALI DA EL BATACAZO Y ESTÃ� EN LA FINAL Por 4 a 2 en la definiciÃ³n por penales, la escâ€¦ https://t.co/lNH7WbnVdP	12621.0	True	full
129	6052a2563d90a900382e6644	2021-03-18 00:44:00	[]	[]	Thu Mar 18 00:18:28 +0000 2021	[]	[{"url":"https://t.co/NtDSOJca5C","expanded_url":"https://youtu.be/t1exr2xmWJ0","display_url":"youtu.be/t1exr2xmWJ0","indices":[197,220]}]	Al aire @idoloTV TIRAN NOMBRES POR TIRAR DE CASOS COVID EN BSC, AQUI TENEMOS LOS NOMBRESðŸ”¥ðŸ’£ COMO SE REEMPLAZARÃ� A LOS QUE TIENEN COVIDðŸ”¥ðŸ’£ GÃ�NATE LA CAMISETA ALTERNA DE BARCELONAðŸ”¥ðŸ’£ MIRALO AQUÃ� ðŸ‘‡ https://t.co/NtDSOJca5C	38403.0	RT @idoloTV: Al aire @idoloTV TIRAN NOMBRES POR TIRAR DE CASOS COVID EN BSC, AQUI TENEMOS LOS NOMBRESðŸ”¥ðŸ’£ COMO SE REEMPLAZARÃ� A LOS QUE TIâ€¦	9219.0	True	full
130	6052a26b3d90a900382e6de2	2021-03-18 00:44:21	[]	[{"url":"https://t.co/NqctjYaMLe","expanded_url":"https://mobile.twitter.com/jheyem_velasco/status/1295713568906776580","display_url":"mobile.twitter.com/jheyem_velascoâ€¦","indices":[259,282]}]		[]	[]			@markgeronimo_ Hello po. I know this is not as bad as other's situation and considering that we're in pandemic butâ€¦ https://t.co/zafb3idxAZ	991.0	True	full
131	6052a26f3d90a900382e6f74	2021-03-18 00:44:26	[]	[]	Tue Mar 16 11:55:09 +0000 2021	[{"text":"OMS","indices":[15,19]},{"text":"AstraZeneca","indices":[102,114]}]	[{"url":"https://t.co/EQCelPmTaj","expanded_url":"https://abcmundial.com/2021/03/16/mundo/sociedad/expertos-de-la-oms-debatiran-sobre-la-vacuna-oxford-tras-la-suspension-en-espana-alemania-y","display_url":"abcmundial.com/2021/03/16/munâ€¦","indices":[116,139]}]	Expertos de la #OMS debatirÃ¡n sobre la vacuna Oxford tras la suspensiÃ³n en EspaÃ±a, Alemania y Francia #AstraZeneca https://t.co/EQCelPmTaj https://t.co/1hAcncXOYp	14395.0	RT @ABCMundial: Expertos de la #OMS debatirÃ¡n sobre la vacuna Oxford tras la suspensiÃ³n en EspaÃ±a, Alemania y Francia #AstraZeneca https:/â€¦	14395.0	True	full
132	6052a2713d90a900382e702a	2021-03-18 00:44:28	[]	[]	Thu Mar 18 00:20:02 +0000 2021	[]	[{"url":"https://t.co/j3HAkJ5dcH","expanded_url":"http://ow.ly/RtXQ50E1Lms","display_url":"ow.ly/RtXQ50E1Lms","indices":[202,225]}]	La OPS anunciÃ³ que ninguno de los dos lotes de la vacuna contra el covid-19 de AstraZeneca que se encuentran bajo investigaciÃ³n en Europa por el posible brote de trombosis se enviarÃ¡n a AmÃ©rica Latina. https://t.co/j3HAkJ5dcH	4893400.0	RT @proceso: La OPS anunciÃ³ que ninguno de los dos lotes de la vacuna contra el covid-19 de AstraZeneca que se encuentran bajo investigaciÃ³â€¦	60.0	True	full
133	6052a2723d90a900382e7084	2021-03-18 00:44:29	[]	[]	Thu Mar 18 00:18:28 +0000 2021	[]	[{"url":"https://t.co/NtDSOJca5C","expanded_url":"https://youtu.be/t1exr2xmWJ0","display_url":"youtu.be/t1exr2xmWJ0","indices":[197,220]}]	Al aire @idoloTV TIRAN NOMBRES POR TIRAR DE CASOS COVID EN BSC, AQUI TENEMOS LOS NOMBRESðŸ”¥ðŸ’£ COMO SE REEMPLAZARÃ� A LOS QUE TIENEN COVIDðŸ”¥ðŸ’£ GÃ�NATE LA CAMISETA ALTERNA DE BARCELONAðŸ”¥ðŸ’£ MIRALO AQUÃ� ðŸ‘‡ https://t.co/NtDSOJca5C	38405.0	RT @idoloTV: Al aire @idoloTV TIRAN NOMBRES POR TIRAR DE CASOS COVID EN BSC, AQUI TENEMOS LOS NOMBRESðŸ”¥ðŸ’£ COMO SE REEMPLAZARÃ� A LOS QUE TIâ€¦	19.0	True	full
134	6052a2733d90a900382e70ca	2021-03-18 00:44:30	[]	[{"url":"https://t.co/qGixQjXfQN","expanded_url":"https://bit.ly/3bU0OCG?utm_source=TW","display_url":"bit.ly/3bU0OCG?utm_soâ€¦","indices":[165,188]}]		[]	[]			El desenfreno sexual y el despilfarro que un experto de Yale pronostica tras la pandemia | "El mundo pos-coronaviruâ€¦ https://t.co/lZzAZS6INc	471.0	True	full
135	6052a2743d90a900382e7140	2021-03-18 00:44:31	[]	[{"url":"https://t.co/lOuNY9GwHu","expanded_url":"https://www.sciencemag.org/news/2021/03/it-s-very-special-picture-why-vaccine-safety-experts-put-brakes-astrazeneca-s-covid-19","display_url":"sciencemag.org/news/2021/03/iâ€¦","indices":[243,266]}]		[]	[]			Excelente artÃ­culo explicando la situaciÃ³n complicada de la vacuna de AstraZeneca y posible relaciÃ³n con eventos deâ€¦ https://t.co/zvRHl9le9q	4503.0	True	full
136	6052a27c3d90a900382e7402	2021-03-18 00:44:39	[]	[]	Wed Mar 17 22:35:21 +0000 2021	[]	[{"url":"https://t.co/Kycqx0A1OO","expanded_url":"https://www.sciencemag.org/news/2021/03/it-s-very-special-picture-why-vaccine-safety-experts-put-brakes-astrazeneca-s-covid-19","display_url":"sciencemag.org/news/2021/03/iâ€¦","indices":[256,279]}]	A lot to say about AZ vaccine pause in Europe, but I will try to stick to a two key questions in this thread (more later): 1. What are the symptoms that have led to the pause? 2. Is there a plausible mechanism for the vaccine causing them? Story is here: https://t.co/Kycqx0A1OO	123543.0	RT @kakape: A lot to say about AZ vaccine pause in Europe, but I will try to stick to a two key questions in this thread (more later): 1. Wâ€¦	572.0	True	full
137	6052a28a3d90a900382e78ce	2021-03-18 00:44:52	[]	[]	Thu Mar 18 00:29:40 +0000 2021	[]	[{"url":"https://t.co/99aGKXaFlk","expanded_url":"https://www.sciencemag.org/news/2021/03/it-s-very-special-picture-why-vaccine-safety-experts-put-brakes-astrazeneca-s-covid-19","display_url":"sciencemag.org/news/2021/03/iâ€¦","indices":[199,222]}]	1. @GretchenVogel1 &amp; @kakape published a terrific piece today on the dilemma in Europe surrounding the AstraZeneca vaccine &amp; the concerns it may be linked to rare but serious adverse events. https://t.co/99aGKXaFlk	209172.0	RT @HelenBranswell: 1. @GretchenVogel1 &amp; @kakape published a terrific piece today on the dilemma in Europe surrounding the AstraZeneca vaccâ€¦	109.0	True	full
138	6052a28e3d90a900382e7a76	2021-03-18 00:44:57	[]	[]	Thu Mar 18 00:18:28 +0000 2021	[]	[{"url":"https://t.co/NtDSOJca5C","expanded_url":"https://youtu.be/t1exr2xmWJ0","display_url":"youtu.be/t1exr2xmWJ0","indices":[197,220]}]	Al aire @idoloTV TIRAN NOMBRES POR TIRAR DE CASOS COVID EN BSC, AQUI TENEMOS LOS NOMBRESðŸ”¥ðŸ’£ COMO SE REEMPLAZARÃ� A LOS QUE TIENEN COVIDðŸ”¥ðŸ’£ GÃ�NATE LA CAMISETA ALTERNA DE BARCELONAðŸ”¥ðŸ’£ MIRALO AQUÃ� ðŸ‘‡ https://t.co/NtDSOJca5C	38405.0	RT @idoloTV: Al aire @idoloTV TIRAN NOMBRES POR TIRAR DE CASOS COVID EN BSC, AQUI TENEMOS LOS NOMBRESðŸ”¥ðŸ’£ COMO SE REEMPLAZARÃ� A LOS QUE TIâ€¦	15.0	True	full
139	6052a2903d90a900382e7b22	2021-03-18 00:44:58	[]	[]	Wed Mar 17 23:25:36 +0000 2021	[{"text":"COVID19","indices":[48,56]}]	[{"url":"https://t.co/8AtVfmootK","expanded_url":"https://1.azdhs.gov/3lrfHQ1","display_url":"1.azdhs.gov/3lrfHQ1","indices":[203,226]}]	We're simplifying the release of state POD site #COVID19 vaccine appointments and will open appointments each Friday for the following week. Details can be found weekly on our Facebook and Twitter feeds https://t.co/8AtVfmootK https://t.co/tyVr4r8smO	42689.0	RT @AZDHS: We're simplifying the release of state POD site #COVID19 vaccine appointments and will open appointments each Friday for the folâ€¦	535.0	True	full
140	6052a2953d90a900382e7cec	2021-03-18 00:45:04	[]	[]	Wed Mar 17 23:00:01 +0000 2021	[]	[{"url":"https://t.co/yjiQTZs4KU","expanded_url":"https://1.azdhs.gov/3vzOiA4","display_url":"1.azdhs.gov/3vzOiA4","indices":[71,94]},{"url":"https://t.co/m99T1K1kau","expanded_url":"https://1.azdhs.gov/3bTiCy3","display_url":"1.azdhs.gov/3bTiCy3","indices":[161,184]}]	Information about all vaccination sites across Arizona can be found at https://t.co/yjiQTZs4KU, and registration is available for state sites and many others at https://t.co/m99T1K1kau. https://t.co/r3XvxPgqu5	42689.0	RT @AZDHS: Information about all vaccination sites across Arizona can be found at https://t.co/yjiQTZs4KU, and registration is available foâ€¦	535.0	True	full
141	6052a2af3d90a900382e8624	2021-03-18 00:45:29	[]	[]	Wed Mar 17 16:15:00 +0000 2021	[]	[{"url":"https://t.co/LZe55rAuVo","expanded_url":"https://bit.ly/3vtm0aB","display_url":"bit.ly/3vtm0aB","indices":[239,262]}]	Australiaâ€™s pharmaceutical regulator on Wednesday said the rollout of the AstraZeneca COVID-19 vaccine would continue despite many European nations pausing vaccination to investigate serious side effects reported in some recipients. READ: https://t.co/LZe55rAuVo https://t.co/7egXwkVOSS	49625.0	RT @bworldph: Australiaâ€™s pharmaceutical regulator on Wednesday said the rollout of the AstraZeneca COVID-19 vaccine would continue despiteâ€¦	5.0	True	full
142	6052a2b33d90a900382e8782	2021-03-18 00:45:33	[]	[{"url":"https://t.co/TKT5h1ywxt","expanded_url":"https://www.sciencemag.org/news/2021/03/it-s-very-special-picture-why-vaccine-safety-experts-put-brakes-astrazeneca-s-covid-19","display_url":"sciencemag.org/news/2021/03/iâ€¦","indices":[133,156]}]		[]	[]			EMA must provide guidance fast. The fear is contagious. Why vaccine safety experts put the brakes on AstraZenecaâ€™sâ€¦ https://t.co/p4nYomG7aB	5376.0	True	full
143	6052a2b43d90a900382e8836	2021-03-18 00:45:35	[]	[]	Wed Mar 17 16:25:48 +0000 2021	[]	[{"url":"https://t.co/smbdo6vkqJ","expanded_url":"https://www.pei.de/SharedDocs/FAQs/EN/coronavirus/suspension-astrazeneca/1-coronavirus-astrazeneca-why-vaccination-suspended.html","display_url":"pei.de/SharedDocs/FAQâ€¦","indices":[159,182]}]	Everyone is chatting about â€œblood clotsâ€� generically with AZ vax, but the main concern is the type of clot (sinus vein thrombosis) occurring in those under 50 https://t.co/smbdo6vkqJ	3912.0	RT @AllergyNet: Everyone is chatting about â€œblood clotsâ€� generically with AZ vax, but the main concern is the type of clot (sinus vein throâ€¦	138.0	True	full
144	6052a2b63d90a900382e88ec	2021-03-18 00:45:37	[]	[{"url":"https://t.co/RuHvaeejyx","expanded_url":"https://www.google.co.uk/amp/s/www.politico.eu/article/the-key-differences-between-the-eu-and-uk-astrazeneca-contracts/amp/","display_url":"google.co.uk/amp/s/www.poliâ€¦","indices":[262,285]}]		[]	[]			@plamen_neykov @GrahamT_FC @guyverhofstadt Stop your uneducated bullshit! The UK government funded the the AZ vaccâ€¦ https://t.co/M9MMCdBTWf	92.0	True	full
145	6052a2e33d90a900382e98ba	2021-03-18 00:46:21	[]	[]	Thu Mar 18 00:07:17 +0000 2021	[{"text":"ATENCIÃ“N","indices":[0,9]},{"text":"covid19","indices":[77,85]}]	[{"url":"https://t.co/qTYOOwUjLq","expanded_url":"http://bit.ly/3bYK9hz","display_url":"bit.ly/3bYK9hz","indices":[105,128]}]	#ATENCIÃ“N | Nuevo lote de vacunas de Pfizer y dosis de AstraZeneca contra el #covid19 llegan a Ecuador Â» https://t.co/qTYOOwUjLq https://t.co/JnQBRLNpso	1850908.0	RT @elcomerciocom: #ATENCIÃ“N | Nuevo lote de vacunas de Pfizer y dosis de AstraZeneca contra el #covid19 llegan a Ecuador Â» https://t.co/qTâ€¦	3.0	True	full
146	6052a2fc3d90a900382ea1ce	2021-03-18 00:46:47	[]	[]	Wed Mar 17 22:35:21 +0000 2021	[]	[{"url":"https://t.co/Kycqx0A1OO","expanded_url":"https://www.sciencemag.org/news/2021/03/it-s-very-special-picture-why-vaccine-safety-experts-put-brakes-astrazeneca-s-covid-19","display_url":"sciencemag.org/news/2021/03/iâ€¦","indices":[256,279]}]	A lot to say about AZ vaccine pause in Europe, but I will try to stick to a two key questions in this thread (more later): 1. What are the symptoms that have led to the pause? 2. Is there a plausible mechanism for the vaccine causing them? Story is here: https://t.co/Kycqx0A1OO	123543.0	RT @kakape: A lot to say about AZ vaccine pause in Europe, but I will try to stick to a two key questions in this thread (more later): 1. Wâ€¦	13875.0	True	full
147	6052a2fe3d90a900382ea2aa	2021-03-18 00:46:49	[]	[]	Wed Mar 17 21:27:42 +0000 2021	[]	[{"url":"https://t.co/pLcFcd58lI","expanded_url":"https://pst.cr/pUfnS","display_url":"pst.cr/pUfnS","indices":[137,160]}]	Lectura recomendada. Ãšltimo trabajo del autor JoaquÃ­n GÃ³mez Bononad. ENSEÃ‘ANZAS DE LA PANDEMIA DISPONIBLE EN AMAZON Y LIBRERIAS amazon: https://t.co/pLcFcd58lI En Cuenca en LibrerÃ­a Toro IbÃ©rico C/ ColÃ³n 32 @MagdaDJG @ADVANCEBOOKS777 @JARios_autor https://t.co/BY10f7Eah4	3604.0	RT @MagdaDJG: Lectura recomendada. Ãšltimo trabajo del autor JoaquÃ­n GÃ³mez Bononad. ENSEÃ‘ANZAS DE LA PANDEMIA DISPONIBLE EN AMAZON Y LIBRERIâ€¦	3187.0	True	full
148	6052a30e3d90a900382ea834	2021-03-18 00:47:04	[]	[]	Wed Mar 17 23:25:36 +0000 2021	[{"text":"COVID19","indices":[48,56]}]	[{"url":"https://t.co/8AtVfmootK","expanded_url":"https://1.azdhs.gov/3lrfHQ1","display_url":"1.azdhs.gov/3lrfHQ1","indices":[203,226]}]	We're simplifying the release of state POD site #COVID19 vaccine appointments and will open appointments each Friday for the following week. Details can be found weekly on our Facebook and Twitter feeds https://t.co/8AtVfmootK https://t.co/tyVr4r8smO	42689.0	RT @AZDHS: We're simplifying the release of state POD site #COVID19 vaccine appointments and will open appointments each Friday for the folâ€¦	2221.0	True	full
149	6052a31b3d90a900382ead06	2021-03-18 00:47:18	[]	[]	Wed Mar 17 12:35:46 +0000 2021	[]	[{"url":"https://t.co/YPS5qOQdro","expanded_url":"https://www.nytimes.com/2021/03/17/opinion/coronavirus-vaccine.html","display_url":"nytimes.com/2021/03/17/opiâ€¦","indices":[257,280]}]	Tens of millions of AstraZeneca vaccines that won't be approved here soon enough are languishing in US depots. Our supply already exceeds the number of Americans. Less than 1% of Africa has been vaccinated. President Biden: Let our surplus vaccines goâ€”now. https://t.co/YPS5qOQdro https://t.co/XSOCKKVjKk	442894.0	RT @zeynep: Tens of millions of AstraZeneca vaccines that won't be approved here soon enough are languishing in US depots. Our supply alreaâ€¦	1281.0	True	full
150	6052a3203d90a900382eae90	2021-03-18 00:47:22	[]	[{"url":"https://t.co/4rTIaQln4M","expanded_url":"https://www.sciencemag.org/news/2021/03/it-s-very-special-picture-why-vaccine-safety-experts-put-brakes-astrazeneca-s-covid-19","display_url":"sciencemag.org/news/2021/03/iâ€¦","indices":[142,165]}]		[]	[]			â€˜Itâ€™s a very special picture.â€™ Why vaccine safety experts put the brakes on AstraZenecaâ€™s COVID-19 vaccine | Sciencâ€¦ https://t.co/8VEl4YY4DJ	710.0	True	full
151	6052a3293d90a900382eb1de	2021-03-18 00:47:31	[]	[]	Wed Mar 17 14:49:30 +0000 2021	[]	[{"url":"https://t.co/YgJX3Tzgl5","expanded_url":"https://www.who.int/news/item/17-03-2021-who-statement-on-astrazeneca-covid-19-vaccine-safety-signals","display_url":"who.int/news/item/17-0â€¦","indices":[197,220]}]	"At this time, WHO considers that the benefits of the AstraZeneca vaccine outweigh its risks and recommends that vaccinations continue." Al igual que la EMA, la OMS recomienda no dejar de vacunar. https://t.co/YgJX3Tzgl5	5731.0	RT @PabloRichly: "At this time, WHO considers that the benefits of the AstraZeneca vaccine outweigh its risks and recommends that vaccinatiâ€¦	110.0	True	full
152	6052a32b3d90a900382eb2c6	2021-03-18 00:47:34	[]	[]	Wed Mar 17 09:26:38 +0000 2021	[]	[{"url":"https://t.co/75I3qJPMqF","expanded_url":"https://www.standard.co.uk/business/astrazeneca-takes-6m-hit-after-faking-conferences-to-bribe-doctors-a3333166.html","display_url":"standard.co.uk/business/astraâ€¦","indices":[249,272]}]	"AstraZeneca coughed up $5.5 million (Â£4.2 million) to settle a highly embarrassing foreign ðŸ‘‰bribery probeðŸ‘ˆ, amid claims that the British pharma giant ðŸ‘‰faked conferencesðŸ‘ˆ and offered gifts to local doctors in Russia and China who bought its drugs." https://t.co/75I3qJPMqF	31717.0	RT @robinmonotti: "AstraZeneca coughed up $5.5 million (Â£4.2 million) to settle a highly embarrassing foreign ðŸ‘‰bribery probeðŸ‘ˆ, amid claimsâ€¦	62.0	True	full
153	6052a3f650e85c00396df81f	2021-03-18 00:50:57	[]	[]	Wed Mar 17 22:35:21 +0000 2021	[]	[{"url":"https://t.co/Kycqx0A1OO","expanded_url":"https://www.sciencemag.org/news/2021/03/it-s-very-special-picture-why-vaccine-safety-experts-put-brakes-astrazeneca-s-covid-19","display_url":"sciencemag.org/news/2021/03/iâ€¦","indices":[256,279]}]	A lot to say about AZ vaccine pause in Europe, but I will try to stick to a two key questions in this thread (more later): 1. What are the symptoms that have led to the pause? 2. Is there a plausible mechanism for the vaccine causing them? Story is here: https://t.co/Kycqx0A1OO	123545.0	RT @kakape: A lot to say about AZ vaccine pause in Europe, but I will try to stick to a two key questions in this thread (more later): 1. Wâ€¦	68505.0	True	full
154	6052a3fc50e85c00396dfa1f	2021-03-18 00:51:02	[]	[{"url":"https://t.co/jtjFoMTgQn","expanded_url":"https://buff.ly/3bUOdPV","display_url":"buff.ly/3bUOdPV","indices":[115,138]}]		[]	[]			La Sociedad Internacional de Trombosis recomienda seguir utilizando la vacuna de AstraZeneca contra el coronavirusâ€¦ https://t.co/0vDjsAHQ2J	364983.0	True	full
155	6052a40050e85c00396dfb75	2021-03-18 00:51:06	[]	[]	Wed Mar 17 06:23:20 +0000 2021	[{"text":"AstraZeneca","indices":[19,31]},{"text":"OxfordAstraZeneca","indices":[32,50]},{"text":"EMA","indices":[95,99]},{"text":"Germany","indices":[151,159]},{"text":"France","indices":[161,168]},{"text":"Italy","indices":[173,179]}]	[{"url":"https://t.co/eKYkXdrtAK","expanded_url":"https://www.theguardian.com/world/2021/mar/15/germany-suspends-oxford-vaccine-over-blood-clot-fears?CMP=share_btn_tw","display_url":"theguardian.com/world/2021/marâ€¦","indices":[206,229]}]	Benefits of Oxford/#AstraZeneca #OxfordAstraZeneca AstraZeneca vaccine outweigh any risk, says #EMA European agency seeks to allay blood clot fears as #Germany, #France and #Italy temporarily suspend use https://t.co/eKYkXdrtAK	113846.0	RT @YNHallak: Benefits of Oxford/#AstraZeneca #OxfordAstraZeneca AstraZeneca vaccine outweigh any risk, says #EMA European agency seeks toâ€¦	113846.0	True	full
156	6052a42050e85c00396e06f5	2021-03-18 00:51:38	[]	[]	Thu Mar 18 00:07:17 +0000 2021	[{"text":"ATENCIÃ“N","indices":[0,9]},{"text":"covid19","indices":[77,85]}]	[{"url":"https://t.co/qTYOOwUjLq","expanded_url":"http://bit.ly/3bYK9hz","display_url":"bit.ly/3bYK9hz","indices":[105,128]}]	#ATENCIÃ“N | Nuevo lote de vacunas de Pfizer y dosis de AstraZeneca contra el #covid19 llegan a Ecuador Â» https://t.co/qTYOOwUjLq https://t.co/JnQBRLNpso	1850912.0	RT @elcomerciocom: #ATENCIÃ“N | Nuevo lote de vacunas de Pfizer y dosis de AstraZeneca contra el #covid19 llegan a Ecuador Â» https://t.co/qTâ€¦	185.0	True	full
157	6052a44a50e85c00396e1611	2021-03-18 00:52:21	[{"text":"mentalmidget","indices":[17,30]}]	[{"url":"https://t.co/zHmuugEmyr","expanded_url":"https://www.dailymail.co.uk/news/article-9365197/More-countries-suspend-AstraZeneca-vaccine-jab-blood-clot-fears.html","display_url":"dailymail.co.uk/news/article-9â€¦","indices":[183,206]}]		[]	[]			@PremierScottMoe #mentalmidget with blood on ur hands. More countries suspend the AstraZeneca jab over blood clotâ€¦ https://t.co/RblLLWK4IC	30.0	True	full
158	6052a45850e85c00396e1b37	2021-03-18 00:52:35	[]	[]	Thu Mar 18 00:44:07 +0000 2021	[{"text":"Nevada","indices":[59,66]},{"text":"WheelchairUser","indices":[136,151]},{"text":"Bankruptcy","indices":[165,176]},{"text":"COVID19","indices":[200,208]}]	[{"url":"https://t.co/erSH6uadIZ","expanded_url":"http://youtu.be/Xb6sWZc7t9M","display_url":"youtu.be/Xb6sWZc7t9M","indices":[218,241]},{"url":"https://t.co/z28sEfv2Uc","expanded_url":"http://tinyurl.com/y29mxnb2","display_url":"tinyurl.com/y29mxnb2","indices":[257,280]}]	@GovSisolak @MeghinDelaney @MickyWhiteNV Itâ€™s critical for #Nevada to get rid of YOUR DUMB ASSâ€”THANKS TO YOU &amp; YOUR LAZY STAFF THIS #WheelchairUser HAS A Friday #Bankruptcy Hearingâ€”WATCH MY VIDEO.#COVID19 My Video:https://t.co/erSH6uadIZ Sisolak Email: https://t.co/z28sEfv2Uc.	2323.0	RT @rwwonwheels: @GovSisolak @MeghinDelaney @MickyWhiteNV Itâ€™s critical for #Nevada to get rid of YOUR DUMB ASSâ€”THANKS TO YOU &amp; YOUR LAZY Sâ€¦	2426.0	True	full
159	6052a45a50e85c00396e1bc3	2021-03-18 00:52:36	[]	[]	Wed Mar 17 17:05:14 +0000 2021	[]	[{"url":"https://t.co/dgsdVCmOPY","expanded_url":"https://www.smh.com.au/world/europe/we-are-in-the-crisis-of-the-century-europe-threatens-to-seize-astrazeneca-factories-20210318-p57bq7.html?utm_medium=Social&utm_source=Twitter#Echobox=1616000462","display_url":"smh.com.au/world/europe/wâ€¦","indices":[213,236]}]	Europe has threatened to seize AstraZeneca factories and strip the pharmaceutical giant of its intellectual property rights in a fresh escalation of the bitter row over coronavirus vaccine exports | @BevanShields https://t.co/dgsdVCmOPY	833434.0	RT @smh: Europe has threatened to seize AstraZeneca factories and strip the pharmaceutical giant of its intellectual property rights in a fâ€¦	512.0	True	full
160	6052a45e50e85c00396e1d59	2021-03-18 00:52:41	[]	[{"url":"https://t.co/h7JIw6CKQo","expanded_url":"https://amzn.to/3cHc1G6","display_url":"amzn.to/3cHc1G6","indices":[63,86]},{"url":"https://t.co/uEPmCzhi2h","expanded_url":"http://amzn.to/384k26k","display_url":"amzn.to/384k26k","indices":[121,144]}]		[]	[]			â­�ï¸�PROMO AMAZONâ­�ï¸� ðŸ“–O cemitÃ©rio, A Capa Pode Variar ðŸ’¸R$31,15 ðŸ”—https://t.co/h7JIw6CKQo 1 mÃªs gratis de KINDLE UNLIâ€¦ https://t.co/EetjsqjSwS	830.0	True	full
161	6052a46f50e85c00396e2387	2021-03-18 00:52:58	[]	[]	Thu Mar 18 00:43:58 +0000 2021	[]	[{"url":"https://t.co/mAhEMgLTcL","expanded_url":"https://twitter.com/allergynet/status/1372222647560470537","display_url":"twitter.com/allergynet/staâ€¦","indices":[228,251]}]	AZ ISSUE .This is a very serious concern with under 50s people especially ladies ! The issue in Europe is ALL 6 cases being WOMEN aged 20 to 50. This is not good ðŸ˜Ÿ . They should not be dying of thrombosis after receiving the ðŸ’‰! https://t.co/mAhEMgLTcL	4091.0	RT @BSimonward: AZ ISSUE .This is a very serious concern with under 50s people especially ladies ! The issue in Europe is ALL 6 cases beingâ€¦	1116.0	True	full
162	6052a48550e85c00396e2b27	2021-03-18 00:53:19	[]	[]	Thu Mar 18 00:43:40 +0000 2021	[{"text":"Nevada","indices":[59,66]},{"text":"WheelchairUser","indices":[136,151]},{"text":"Bankruptcy","indices":[165,176]},{"text":"COVID19","indices":[200,208]}]	[{"url":"https://t.co/erSH6uadIZ","expanded_url":"http://youtu.be/Xb6sWZc7t9M","display_url":"youtu.be/Xb6sWZc7t9M","indices":[218,241]},{"url":"https://t.co/z28sEfv2Uc","expanded_url":"http://tinyurl.com/y29mxnb2","display_url":"tinyurl.com/y29mxnb2","indices":[257,280]}]	@GovSisolak @MeghinDelaney @MickyWhiteNV Itâ€™s critical for #Nevada to get rid of YOUR DUMB ASSâ€”THANKS TO YOU &amp; YOUR LAZY STAFF THIS #WheelchairUser HAS A Friday #Bankruptcy Hearingâ€”WATCH MY VIDEO.#COVID19 My Video:https://t.co/erSH6uadIZ Sisolak Email: https://t.co/z28sEfv2Uc.	2323.0	RT @rwwonwheels: @GovSisolak @MeghinDelaney @MickyWhiteNV Itâ€™s critical for #Nevada to get rid of YOUR DUMB ASSâ€”THANKS TO YOU &amp; YOUR LAZY Sâ€¦	2426.0	True	full
163	6052a48650e85c00396e2b89	2021-03-18 00:53:20	[]	[]	Wed Mar 17 16:44:28 +0000 2021	[]	[{"url":"https://t.co/bCZmZyfQXn","expanded_url":"https://www.who.int/news/item/17-03-2021-who-statement-on-astrazeneca-covid-19-vaccine-safety-signals","display_url":"who.int/news/item/17-0â€¦","indices":[192,215]}]	La OMS sobre AstraZeneca: 1ï¸�âƒ£ La vacunaciÃ³n no evita otras enfermedades. 2ï¸�âƒ£ En este momento, los beneficios de la vacuna compensan sus riesgos. 3ï¸�âƒ£ Recomienda que continÃºen las vacunaciones. https://t.co/bCZmZyfQXn https://t.co/cIGW9F2htL	46669.0	RT @gorka_orive: La OMS sobre AstraZeneca: 1ï¸�âƒ£ La vacunaciÃ³n no evita otras enfermedades. 2ï¸�âƒ£ En este momento, los beneficios de la vacunaâ€¦	695.0	True	full
164	6052a49d50e85c00396e33ed	2021-03-18 00:53:44	[]	[]	Thu Mar 18 00:34:57 +0000 2021	[{"text":"WheelchairUser","indices":[105,120]},{"text":"Bankruptcy","indices":[175,186]},{"text":"COVID19","indices":[210,218]}]	[{"url":"https://t.co/erSH6uadIZ","expanded_url":"http://youtu.be/Xb6sWZc7t9M","display_url":"youtu.be/Xb6sWZc7t9M","indices":[228,251]},{"url":"https://t.co/z28sEfv2Uc","expanded_url":"http://tinyurl.com/y29mxnb2","display_url":"tinyurl.com/y29mxnb2","indices":[267,290]}]	@GovSisolak Iâ€™m most vulnerable since YOU &amp; YOUR LAZY STAFF HAVE IGNORED THIS DESTITUTE QUADRIPLEGIC #WheelchairUser FOR 2 YEARSâ€”DUE TO YOUR INCOMPETENCE, I HAVE A Friday #Bankruptcy Hearingâ€”WATCH MY VIDEO.#COVID19 My Video:https://t.co/erSH6uadIZ Sisolak Email: https://t.co/z28sEfv2Uc.	2323.0	RT @rwwonwheels: @GovSisolak Iâ€™m most vulnerable since YOU &amp; YOUR LAZY STAFF HAVE IGNORED THIS DESTITUTE QUADRIPLEGIC #WheelchairUser FOR 2â€¦	2426.0	True	full
165	6052a4a250e85c00396e35b5	2021-03-18 00:53:49	[{"text":"BTC","indices":[12,16]},{"text":"betfurysuccess","indices":[197,212]}]	[{"url":"https://t.co/6EtBtncoUh","expanded_url":"https://betfury.io/boxes/all?r=604490f22fdbaf53adadf967","display_url":"betfury.io/boxes/all?r=60â€¦","indices":[173,196]}]		[]	[]			ðŸ’¸ Earn free #BTC and multiply crypto up to 15% monthly with @betfury_io BOXes ðŸ“¦ Enjoy the easy way to get cryptocurâ€¦ https://t.co/RdqFg7XAZC	2.0	True	full
166	6052a4a950e85c00396e383b	2021-03-18 00:53:56	[{"text":"COVID19Aus","indices":[241,252]}]	[{"url":"https://t.co/okXQgZjfOh","expanded_url":"https://www.sciencemag.org/news/2021/03/it-s-very-special-picture-why-vaccine-safety-experts-put-brakes-astrazeneca-s-covid-19","display_url":"sciencemag.org/news/2021/03/iâ€¦","indices":[254,277]}]		[]	[]			Why vaccine safety experts put the brakes on AstraZenecaâ€™s vaccine. The symptoms seen in at least 13 patients, allâ€¦ https://t.co/UMa5PouGRy	231.0	True	full
167	6052a4ac50e85c00396e3911	2021-03-18 00:53:58	[]	[]	Tue Mar 16 18:06:38 +0000 2021	[]	[{"url":"https://t.co/3sEY44CYiL","expanded_url":"https://twitter.com/gyan_chakshu/status/1304059567798661122","display_url":"twitter.com/gyan_chakshu/sâ€¦","indices":[218,241]}]	AstraZeneca cheerleaders arguing that the vaccine is safe &amp; no causal link established, while AZ executive himself is on record that the company is indemnified as they are not sure about long term side effects ðŸ¤· ðŸ‘‡ https://t.co/3sEY44CYiL	109.0	RT @gyan_chakshu: AstraZeneca cheerleaders arguing that the vaccine is safe &amp; no causal link established, while AZ executive himself is onâ€¦	112.0	True	full
168	6052a4c550e85c00396e4237	2021-03-18 00:54:24	[]	[]	Wed Mar 17 12:35:46 +0000 2021	[]	[{"url":"https://t.co/YPS5qOQdro","expanded_url":"https://www.nytimes.com/2021/03/17/opinion/coronavirus-vaccine.html","display_url":"nytimes.com/2021/03/17/opiâ€¦","indices":[257,280]}]	Tens of millions of AstraZeneca vaccines that won't be approved here soon enough are languishing in US depots. Our supply already exceeds the number of Americans. Less than 1% of Africa has been vaccinated. President Biden: Let our surplus vaccines goâ€”now. https://t.co/YPS5qOQdro https://t.co/XSOCKKVjKk	442963.0	RT @zeynep: Tens of millions of AstraZeneca vaccines that won't be approved here soon enough are languishing in US depots. Our supply alreaâ€¦	355.0	True	full
169	6052a4c850e85c00396e433d	2021-03-18 00:54:26	[]	[]	Thu Mar 18 00:20:02 +0000 2021	[]	[{"url":"https://t.co/j3HAkJ5dcH","expanded_url":"http://ow.ly/RtXQ50E1Lms","display_url":"ow.ly/RtXQ50E1Lms","indices":[202,225]}]	La OPS anunciÃ³ que ninguno de los dos lotes de la vacuna contra el covid-19 de AstraZeneca que se encuentran bajo investigaciÃ³n en Europa por el posible brote de trombosis se enviarÃ¡n a AmÃ©rica Latina. https://t.co/j3HAkJ5dcH	4893405.0	RT @proceso: La OPS anunciÃ³ que ninguno de los dos lotes de la vacuna contra el covid-19 de AstraZeneca que se encuentran bajo investigaciÃ³â€¦	519.0	True	full
170	6052a4cd50e85c00396e44f9	2021-03-18 00:54:31	[]	[]	Thu Mar 18 00:30:47 +0000 2021	[]	[{"url":"https://t.co/BeV0Oi3oJt","expanded_url":"https://twitter.com/DrEricDing/status/1372323834540474368","display_url":"twitter.com/DrEricDing/staâ€¦","indices":[128,151]}]	I would say I did NAZI this coming, but I absolutely saw this coming from a skinhead PIG saying a mass murderer had "a bad day" https://t.co/BeV0Oi3oJt	184398.0	RT @BenjaminPDixon: I would say I did NAZI this coming, but I absolutely saw this coming from a skinhead PIG saying a mass murderer had "aâ€¦	394.0	True	full
171	6052a4e250e85c00396e4c9f	2021-03-18 00:54:53	[]	[]	Wed Mar 17 19:49:37 +0000 2021	[]	[{"url":"https://t.co/agLOs9XhA2","expanded_url":"https://www.nejm.org/doi/full/10.1056/NEJMoa2102214","display_url":"nejm.org/doi/full/10.10â€¦","indices":[253,276]}]	Estimate of 10% (95% CI: âˆ’77 to 55%) efficacy for AZ vaccine against mild-to-moderate disease from B.1.351 in South Africa. Even the optimistic upper confidence interval of 55% would suggest vaccine-mediated control against this variant very difficult. https://t.co/agLOs9XhA2 1/	123482.0	RT @AdamJKucharski: Estimate of 10% (95% CI: âˆ’77 to 55%) efficacy for AZ vaccine against mild-to-moderate disease from B.1.351 in South Afrâ€¦	17.0	True	full
172	6052a4e550e85c00396e4d87	2021-03-18 00:54:55	[]	[]	Wed Mar 17 12:35:46 +0000 2021	[]	[{"url":"https://t.co/YPS5qOQdro","expanded_url":"https://www.nytimes.com/2021/03/17/opinion/coronavirus-vaccine.html","display_url":"nytimes.com/2021/03/17/opiâ€¦","indices":[257,280]}]	Tens of millions of AstraZeneca vaccines that won't be approved here soon enough are languishing in US depots. Our supply already exceeds the number of Americans. Less than 1% of Africa has been vaccinated. President Biden: Let our surplus vaccines goâ€”now. https://t.co/YPS5qOQdro https://t.co/XSOCKKVjKk	442895.0	RT @zeynep: Tens of millions of AstraZeneca vaccines that won't be approved here soon enough are languishing in US depots. Our supply alreaâ€¦	259.0	True	full
173	6052a4f750e85c00396e53eb	2021-03-18 00:55:13	[{"text":"FWN","indices":[143,147]},{"text":"freeworldnews","indices":[148,162]},{"text":"today","indices":[163,169]}]	[{"url":"https://t.co/XKsHrDXvm8","expanded_url":"https://eautocheck.de/breaking/how-is-the-astrazeneca-vaccine-different-and-is-it-safe-yahoo-news-explains/18/","display_url":"eautocheck.de/breaking/how-iâ€¦","indices":[0,23]},{"url":"https://t.co/tDeW0hb5So","expanded_url":"https://eautocheck.de","display_url":"eautocheck.de","indices":[114,137]}]		[]	[]			https://t.co/XKsHrDXvm8 How is the AstraZeneca vaccine different, and is it safe? Yahoo News Explains Our Hashtagâ€¦ https://t.co/sy6GYHGudk	835.0	True	full
174	6052a51650e85c00396e5eb7	2021-03-18 00:55:43	[{"text":"ForaBolsonaro","indices":[117,131]}]	[{"url":"https://t.co/nBAZHGH0B6","expanded_url":"https://twitter.com/VemPraRua_br/status/1372325229410799617?s=19","display_url":"twitter.com/VemPraRua_br/sâ€¦","indices":[0,23]},{"url":"https://t.co/VDYPaqv8jW","expanded_url":"https://adeusbolsonaro.com.br/pr/senador-alvaro-dias.html?2","display_url":"adeusbolsonaro.com.br/pr/senador-alvâ€¦","indices":[132,155]}]		[]	[]			https://t.co/nBAZHGH0B6 Sen. Alvaro Dias (PODE/PR), apoie o impeachment de Jair Bolsonaro @alvarodias_â€¦ https://t.co/OsLasYYnyo	237.0	True	full
175	6052a51c50e85c00396e6129	2021-03-18 00:55:50	[]	[]	Wed Mar 17 22:40:47 +0000 2021	[{"text":"FBCNews","indices":[139,147]},{"text":"FijiNews","indices":[148,157]},{"text":"Fiji","indices":[158,163]}]	[{"url":"https://t.co/mj7enFQvRf","expanded_url":"https://www.fbcnews.com.fj/news/astrazeneca-vaccines-are-safe-dr-fong/","display_url":"fbcnews.com.fj/news/astrazeneâ€¦","indices":[171,194]}]	The Ministry of health is maintaining that the AstraZeneca COVID-19 vaccine is safe and Fiji will continue with the vaccination programme. #FBCNews #FijiNews #Fiji More: https://t.co/mj7enFQvRf https://t.co/IwcKkFu8bG	28874.0	RT @FBC_News: The Ministry of health is maintaining that the AstraZeneca COVID-19 vaccine is safe and Fiji will continue with the vaccinatiâ€¦	512.0	True	full
176	6052a52350e85c00396e63b5	2021-03-18 00:55:57	[]	[]	Wed Mar 17 12:35:46 +0000 2021	[]	[{"url":"https://t.co/YPS5qOQdro","expanded_url":"https://www.nytimes.com/2021/03/17/opinion/coronavirus-vaccine.html","display_url":"nytimes.com/2021/03/17/opiâ€¦","indices":[257,280]}]	Tens of millions of AstraZeneca vaccines that won't be approved here soon enough are languishing in US depots. Our supply already exceeds the number of Americans. Less than 1% of Africa has been vaccinated. President Biden: Let our surplus vaccines goâ€”now. https://t.co/YPS5qOQdro https://t.co/XSOCKKVjKk	442964.0	RT @zeynep: Tens of millions of AstraZeneca vaccines that won't be approved here soon enough are languishing in US depots. Our supply alreaâ€¦	977.0	True	full
177	6052a54b50e85c00396e7209	2021-03-18 00:56:37	[]	[]	Wed Mar 17 12:35:46 +0000 2021	[]	[{"url":"https://t.co/YPS5qOQdro","expanded_url":"https://www.nytimes.com/2021/03/17/opinion/coronavirus-vaccine.html","display_url":"nytimes.com/2021/03/17/opiâ€¦","indices":[257,280]}]	Tens of millions of AstraZeneca vaccines that won't be approved here soon enough are languishing in US depots. Our supply already exceeds the number of Americans. Less than 1% of Africa has been vaccinated. President Biden: Let our surplus vaccines goâ€”now. https://t.co/YPS5qOQdro https://t.co/XSOCKKVjKk	442896.0	RT @zeynep: Tens of millions of AstraZeneca vaccines that won't be approved here soon enough are languishing in US depots. Our supply alreaâ€¦	506.0	True	full
178	6052a55150e85c00396e743b	2021-03-18 00:56:43	[]	[]	Thu Mar 18 00:53:10 +0000 2021	[]	[{"url":"https://t.co/UVOmChC1p8","expanded_url":"https://foreignpolicy.com/2021/03/17/once-again-europe-is-sabotaging-its-own-vaccine-rollout/","display_url":"foreignpolicy.com/2021/03/17/oncâ€¦","indices":[261,284]}]	â€žAmong COVID-19 patients fully 28% get clots.The potential risk from the AstraZeneca vaccine is extremely minor in comparison. In short,if u live in Europe&amp;are afraid of getting blood clots, u should rush to get AstraZeneca... Europe is sabotaging itself.â€œ https://t.co/UVOmChC1p8	9678.0	RT @Potomaker: â€žAmong COVID-19 patients fully 28% get clots.The potential risk from the AstraZeneca vaccine is extremely minor in comparisoâ€¦	994.0	True	full
179	6052a55450e85c00396e753f	2021-03-18 00:56:46	[]	[{"url":"https://t.co/fdGvR3shVz","expanded_url":"https://ino.to/7P9XKBS","display_url":"ino.to/7P9XKBS","indices":[171,194]}]		[]	[]			Amid panic over AstraZeneca vaccine, WHO urges countries to keep using it HECK NO Just like at the World Trade Câ€¦ https://t.co/cKMsmyHyLB	1720.0	True	full
180	6052a56c50e85c00396e7dd5	2021-03-18 00:57:10	[]	[]	Wed Mar 17 15:01:59 +0000 2021	[]	[{"url":"https://t.co/Y4ga991Cjw","expanded_url":"https://bit.ly/3czFrWk","display_url":"bit.ly/3czFrWk","indices":[144,167]}]	"At this time, WHO considers that the benefits of the AstraZeneca vaccine outweigh its risks and recommends that vaccinations continue." Link: https://t.co/Y4ga991Cjw https://t.co/47ZkdoBXbt	81380.0	RT @BogochIsaac: "At this time, WHO considers that the benefits of the AstraZeneca vaccine outweigh its risks and recommends that vaccinatiâ€¦	473.0	True	full
181	6052a56f50e85c00396e7edf	2021-03-18 00:57:13	[]	[]	Thu Mar 18 00:30:47 +0000 2021	[]	[{"url":"https://t.co/BeV0Oi3oJt","expanded_url":"https://twitter.com/DrEricDing/status/1372323834540474368","display_url":"twitter.com/DrEricDing/staâ€¦","indices":[128,151]}]	I would say I did NAZI this coming, but I absolutely saw this coming from a skinhead PIG saying a mass murderer had "a bad day" https://t.co/BeV0Oi3oJt	184396.0	RT @BenjaminPDixon: I would say I did NAZI this coming, but I absolutely saw this coming from a skinhead PIG saying a mass murderer had "aâ€¦	53.0	True	full
182	6052a58950e85c00396e886d	2021-03-18 00:57:40	[]	[]	Tue Mar 16 12:13:05 +0000 2021	[]	[{"url":"https://t.co/Yafv9xeiRZ","expanded_url":"https://www.blick.ch/wirtschaft/swissmedic-wartet-ab-darum-klemmts-beim-astrazeneca-impfstoff-id16392211.html","display_url":"blick.ch/wirtschaft/swiâ€¦","indices":[256,279]}]	3...no evidence AZ is safe or effective, which is why FDA, Swiss regulators SwissMedic, have not approved jab (FDA waiting for independent review of AZ phase 3 trial data). So,ppl expected to accept jab with high risk of injury, death 4 no known benefit? https://t.co/Yafv9xeiRZ	1664.0	RT @JaneBurgermeis2: 3...no evidence AZ is safe or effective, which is why FDA, Swiss regulators SwissMedic, have not approved jab (FDA waâ€¦	21.0	True	full
183	6052a58f50e85c00396e8aa1	2021-03-18 00:57:46	[]	[]	Thu Mar 18 00:55:02 +0000 2021	[]	[{"url":"https://t.co/6Fi1RuJwP5","expanded_url":"https://www.elespectador.com/noticias/salud/oms-recomienda-la-vacuna-astrazeneca/","display_url":"elespectador.com/noticias/saludâ€¦","indices":[186,209]}]	La OMS recomendÃ³ este miÃ©rcoles seguir utilizando la vacuna AstraZeneca contra el coronavirus pese a temores de posibles efectos secundarios que llevaron a suspenderla en varios paÃ­ses. https://t.co/6Fi1RuJwP5	5538405.0	RT @elespectador: La OMS recomendÃ³ este miÃ©rcoles seguir utilizando la vacuna AstraZeneca contra el coronavirus pese a temores de posiblesâ€¦	4.0	True	full
184	6052a59a50e85c00396e8e5d	2021-03-18 00:57:56	[]	[]	Wed Mar 17 12:35:46 +0000 2021	[]	[{"url":"https://t.co/YPS5qOQdro","expanded_url":"https://www.nytimes.com/2021/03/17/opinion/coronavirus-vaccine.html","display_url":"nytimes.com/2021/03/17/opiâ€¦","indices":[257,280]}]	Tens of millions of AstraZeneca vaccines that won't be approved here soon enough are languishing in US depots. Our supply already exceeds the number of Americans. Less than 1% of Africa has been vaccinated. President Biden: Let our surplus vaccines goâ€”now. https://t.co/YPS5qOQdro https://t.co/XSOCKKVjKk	442964.0	RT @zeynep: Tens of millions of AstraZeneca vaccines that won't be approved here soon enough are languishing in US depots. Our supply alreaâ€¦	1236.0	True	full
185	6052a59c50e85c00396e8f1d	2021-03-18 00:57:58	[]	[]	Wed Mar 17 22:35:21 +0000 2021	[]	[{"url":"https://t.co/Kycqx0A1OO","expanded_url":"https://www.sciencemag.org/news/2021/03/it-s-very-special-picture-why-vaccine-safety-experts-put-brakes-astrazeneca-s-covid-19","display_url":"sciencemag.org/news/2021/03/iâ€¦","indices":[256,279]}]	A lot to say about AZ vaccine pause in Europe, but I will try to stick to a two key questions in this thread (more later): 1. What are the symptoms that have led to the pause? 2. Is there a plausible mechanism for the vaccine causing them? Story is here: https://t.co/Kycqx0A1OO	123550.0	RT @kakape: A lot to say about AZ vaccine pause in Europe, but I will try to stick to a two key questions in this thread (more later): 1. Wâ€¦	111.0	True	full
186	6052a5ac50e85c00396e94fb	2021-03-18 00:58:15	[]	[]	Thu Mar 18 00:20:02 +0000 2021	[]	[{"url":"https://t.co/j3HAkJ5dcH","expanded_url":"http://ow.ly/RtXQ50E1Lms","display_url":"ow.ly/RtXQ50E1Lms","indices":[202,225]}]	La OPS anunciÃ³ que ninguno de los dos lotes de la vacuna contra el covid-19 de AstraZeneca que se encuentran bajo investigaciÃ³n en Europa por el posible brote de trombosis se enviarÃ¡n a AmÃ©rica Latina. https://t.co/j3HAkJ5dcH	4893384.0	RT @proceso: La OPS anunciÃ³ que ninguno de los dos lotes de la vacuna contra el covid-19 de AstraZeneca que se encuentran bajo investigaciÃ³â€¦	1116.0	True	full
187	6052a5bb50e85c00396e9a41	2021-03-18 00:58:29	[]	[]	Wed Mar 17 22:35:21 +0000 2021	[]	[{"url":"https://t.co/Kycqx0A1OO","expanded_url":"https://www.sciencemag.org/news/2021/03/it-s-very-special-picture-why-vaccine-safety-experts-put-brakes-astrazeneca-s-covid-19","display_url":"sciencemag.org/news/2021/03/iâ€¦","indices":[256,279]}]	A lot to say about AZ vaccine pause in Europe, but I will try to stick to a two key questions in this thread (more later): 1. What are the symptoms that have led to the pause? 2. Is there a plausible mechanism for the vaccine causing them? Story is here: https://t.co/Kycqx0A1OO	123552.0	RT @kakape: A lot to say about AZ vaccine pause in Europe, but I will try to stick to a two key questions in this thread (more later): 1. Wâ€¦	264.0	True	full
188	6052a5c550e85c00396e9db5	2021-03-18 00:58:39	[]	[]	Thu Mar 18 00:43:52 +0000 2021	[{"text":"LibertadoresFEM","indices":[0,16]}]	[{"url":"https://t.co/t8IAR27VBc","expanded_url":"https://www.elfemenino.com.ar/libertadores-femenina-america-de-cali-da-el-batacazo-y-esta-en-la-final/","display_url":"elfemenino.com.ar/libertadores-fâ€¦","indices":[242,265]}]	#LibertadoresFEM AMERICA DE CALI DA EL BATACAZO Y ESTÃ� EN LA FINAL Por 4 a 2 en la definiciÃ³n por penales, la escuadra colombiana superÃ³ a un Corinthians invicto hasta el momento y accediÃ³ al encuentro decisivo por la corona sudamericana. https://t.co/t8IAR27VBc https://t.co/e0EfUq0ODh	12621.0	RT @FemeninoAFA: #LibertadoresFEM AMERICA DE CALI DA EL BATACAZO Y ESTÃ� EN LA FINAL Por 4 a 2 en la definiciÃ³n por penales, la escuadra câ€¦	4571.0	True	full
189	6052a5d250e85c00396ea263	2021-03-18 00:58:52	[]	[]	Thu Mar 18 00:17:39 +0000 2021	[]	[{"url":"https://t.co/GskpBeCMEy","expanded_url":"https://youtu.be/t1exr2xmWJ0","display_url":"youtu.be/t1exr2xmWJ0","indices":[197,220]}]	Al aire @idoloTV TIRAN NOMBRES POR TIRAR DE CASOS COVID EN BSC, AQUI TENEMOS LOS NOMBRESðŸ”¥ðŸ’£ COMO SE REEMPLAZARÃ� A LOS QUE TIENEN COVIDðŸ”¥ðŸ’£ GÃ�NATE LA CAMISETA ALTERNA DE BARCELONAðŸ”¥ðŸ’£ MIRALO AQUÃ� ðŸ‘‡ https://t.co/GskpBeCMEy	118223.0	RT @IvanTrivinoS: Al aire @idoloTV TIRAN NOMBRES POR TIRAR DE CASOS COVID EN BSC, AQUI TENEMOS LOS NOMBRESðŸ”¥ðŸ’£ COMO SE REEMPLAZARÃ� A LOS Qâ€¦	2.0	True	full
190	6052a5f550e85c00396eaf39	2021-03-18 00:59:28	[]	[]	Thu Mar 18 00:07:17 +0000 2021	[{"text":"ATENCIÃ“N","indices":[0,9]},{"text":"covid19","indices":[77,85]}]	[{"url":"https://t.co/qTYOOwUjLq","expanded_url":"http://bit.ly/3bYK9hz","display_url":"bit.ly/3bYK9hz","indices":[105,128]}]	#ATENCIÃ“N | Nuevo lote de vacunas de Pfizer y dosis de AstraZeneca contra el #covid19 llegan a Ecuador Â» https://t.co/qTYOOwUjLq https://t.co/JnQBRLNpso	1850917.0	RT @elcomerciocom: #ATENCIÃ“N | Nuevo lote de vacunas de Pfizer y dosis de AstraZeneca contra el #covid19 llegan a Ecuador Â» https://t.co/qTâ€¦	30.0	True	full
191	6052a60a50e85c00396eb6b9	2021-03-18 00:59:49	[]	[{"url":"https://t.co/RWqSwUo651","expanded_url":"https://www.philstar.com/lifestyle/health-and-family/2021/03/18/2085214/who-experts-say-countries-should-keep-using-astrazeneca-jab","display_url":"philstar.com/lifestyle/healâ€¦","indices":[197,220]}]		[]	[]			The WHO, Europe's medicines regulator and AstraZeneca itself have repeatedly said the vaccine was safe after severaâ€¦ https://t.co/4kMKoj7wAz	667760.0	True	full
192	6052a61850e85c00396ebb89	2021-03-18 01:00:02	[]	[{"url":"https://t.co/HIebb0agU1","expanded_url":"https://freie-welt.eu/de/2002142/Bildung-Gesellschaft/Wissen/Corona-Was-ist-riskanter-AstraZeneca-Impfung-oder--Impfstopp/","display_url":"freie-welt.eu/de/2002142/Bilâ€¦","indices":[252,275]}]		[]	[]			âž¦ Corona: Was ist riskanter - AstraZeneca-Impfung oder -Impfstopp? Â» Der vorsorgliche Verzicht auf AstraZeneca kÃ¶nâ€¦ https://t.co/UADuYBuQsS	641.0	True	full
193	6052a61d50e85c00396ebd85	2021-03-18 01:00:08	[]	[]	Wed Mar 17 16:25:48 +0000 2021	[]	[{"url":"https://t.co/smbdo6vkqJ","expanded_url":"https://www.pei.de/SharedDocs/FAQs/EN/coronavirus/suspension-astrazeneca/1-coronavirus-astrazeneca-why-vaccination-suspended.html","display_url":"pei.de/SharedDocs/FAQâ€¦","indices":[159,182]}]	Everyone is chatting about â€œblood clotsâ€� generically with AZ vax, but the main concern is the type of clot (sinus vein thrombosis) occurring in those under 50 https://t.co/smbdo6vkqJ	3913.0	RT @AllergyNet: Everyone is chatting about â€œblood clotsâ€� generically with AZ vax, but the main concern is the type of clot (sinus vein throâ€¦	91.0	True	full
194	6052a63150e85c00396ec48d	2021-03-18 01:00:28	[]	[{"url":"https://t.co/xb9wQU7mXI","expanded_url":"https://www.thereporter.co.ls/2021/03/17/astrazeneca-hounded-by-debate/","display_url":"thereporter.co.ls/2021/03/17/astâ€¦","indices":[199,222]}]		[]	[]			[COVID-19] As reports escalate of more and more European countries suspending the use of AstraZenecaâ€™s COVID-19 vacâ€¦ https://t.co/wnMR87kANU	5352.0	True	full
195	6052a63b50e85c00396ec7eb	2021-03-18 01:00:37	[]	[{"url":"https://t.co/726BLJLIDF","expanded_url":"https://www.astrazeneca.com/media-centre/press-releases/2021/update-on-the-safety-of-covid-19-vaccine-astrazeneca.html","display_url":"astrazeneca.com/media-centre/pâ€¦","indices":[240,263]}]		[]	[]			2. Se han administrado alrededor de 17 millones de vacunas AstraZeneca a nivel mundial . Se tienen registrados hastâ€¦ https://t.co/pFJaPYunnQ	908.0	True	full
196	6052a63c50e85c00396ec85f	2021-03-18 01:00:38	[]	[{"url":"https://t.co/n1ijhcwLkc","expanded_url":"https://www.who.int/news-room/feature-stories/detail/the-oxford-astrazeneca-covid-19-vaccine-what-you-need-to-know","display_url":"who.int/news-room/featâ€¦","indices":[143,166]}]		[]	[]			La vacuna de AstraZeneca es pues hasta ahorita una vacuna segura y eficiente en el combate al contagio sintomÃ¡ticoâ€¦ https://t.co/ZRehwQp5vA	908.0	True	full
197	6052a64650e85c00396ecbe3	2021-03-18 01:00:48	[]	[]	Wed Mar 17 21:00:05 +0000 2021	[]	[{"url":"https://t.co/rLTerxGixh","expanded_url":"https://wb.md/2Qhfl36","display_url":"wb.md/2Qhfl36","indices":[207,230]}]	Researchers say the two-dose AstraZeneca vaccine, which is not yet approved in the U.S., proved ineffective against mild-to-moderate infections caused by the coronavirus variant first found in South Africa. https://t.co/rLTerxGixh https://t.co/0XdmAhQkF9	3153537.0	RT @WebMD: Researchers say the two-dose AstraZeneca vaccine, which is not yet approved in the U.S., proved ineffective against mild-to-modeâ€¦	18.0	True	full
198	6052a64650e85c00396ecbff	2021-03-18 01:00:48	[]	[{"url":"https://t.co/hDQj2TJKGy","expanded_url":"https://www.7generationgames.com/announcing-growing-math-project-to-meet-immediate-educational-needs-of-indigenous-students-and-educators-during-covid-19/","display_url":"7generationgames.com/announcing-groâ€¦","indices":[149,172]}]		[]	[]			Weâ€™re helping re-engage students online. If youâ€™re in AZ, MN, ND, SD, OR, or NM, your school can get our Growing Maâ€¦ https://t.co/hTvvW6A0cX	2082.0	True	full
199	6052a7df71a2c400383ba7e5	2021-03-18 01:07:38	[]	[]	Wed Mar 17 19:44:56 +0000 2021	[]	[{"url":"https://t.co/S1yNT4VfOO","expanded_url":"https://www.express.co.uk/news/uk/1411000/BBC-Katya-Adler-AstraZeneca-Italy-vaccine-news-latest-update-vn","display_url":"express.co.uk/news/uk/141100â€¦","indices":[190,213]}]	Katya Adler insisted Italy was put "under pressure" to ban the AstraZeneca vaccine as the issue becomes political. Whoever did that to Italy will suffer a serious blow to its credibility. https://t.co/S1yNT4VfOO	23821.0	RT @DrTeckKhong: Katya Adler insisted Italy was put "under pressure" to ban the AstraZeneca vaccine as the issue becomes political. Whoeveâ€¦	6952.0	True	full
200	6052a81071a2c400383bb973	2021-03-18 01:08:27	[]	[]	Sat Feb 27 00:23:04 +0000 2021	[]	[{"url":"https://t.co/umi3zz8Qne","expanded_url":"https://www.animalpolitico.com/2021/02/vacunas-covid-las-autorizadas-sus-dosis-y-a-quienes-se-destinaran-en-mexico/","display_url":"animalpolitico.com/2021/02/vacunaâ€¦","indices":[177,200]}]	La @COFEPRIS ha aprobado el uso de emergencia de las vacunas Pfizer, AstraZeneca, Sinovac, CanSino y Sputnik V. Â¿Pero cÃ³mo funcionan y cuÃ¡les son sus diferencias? ðŸ’‰ðŸ‘‡ Lee mÃ¡s: https://t.co/umi3zz8Qne https://t.co/VC1MVVcuyl	2404022.0	RT @Pajaropolitico: La @COFEPRIS ha aprobado el uso de emergencia de las vacunas Pfizer, AstraZeneca, Sinovac, CanSino y Sputnik V. Â¿Peroâ€¦	4968.0	True	full
201	6052a81571a2c400383bbb3b	2021-03-18 01:08:32	[]	[]	Thu Mar 18 01:08:05 +0000 2021	[{"text":"strategy","indices":[108,117]},{"text":"competitiveintelligence","indices":[118,142]},{"text":"marketing","indices":[143,153]},{"text":"healthcare","indices":[154,165]},{"text":"pharma","indices":[166,173]},{"text":"pharmaceutical","indices":[174,189]},{"text":"biotech","indices":[190,198]},{"text":"productmarketing","indices":[199,216]}]	[{"url":"https://t.co/1ZB2IeVZZQ","expanded_url":"http://dlvr.it/RvrmlK","display_url":"dlvr.it/RvrmlK","indices":[84,107]}]	InnovationRx: The Stimulus Plan And AstraZeneca Covid-19 Vaccine Suspension Fallout https://t.co/1ZB2IeVZZQ #strategy #competitiveintelligence #marketing #healthcare #pharma #pharmaceutical #biotech #productmarketing https://t.co/2itDeZPURL	3011.0	RT @_timos_: InnovationRx: The Stimulus Plan And AstraZeneca Covid-19 Vaccine Suspension Fallout https://t.co/1ZB2IeVZZQ #strategy #competiâ€¦	266.0	True	full
202	6052a82071a2c400383bbf19	2021-03-18 01:08:42	[]	[]	Thu Mar 18 00:07:17 +0000 2021	[{"text":"ATENCIÃ“N","indices":[0,9]},{"text":"covid19","indices":[77,85]}]	[{"url":"https://t.co/qTYOOwUjLq","expanded_url":"http://bit.ly/3bYK9hz","display_url":"bit.ly/3bYK9hz","indices":[105,128]}]	#ATENCIÃ“N | Nuevo lote de vacunas de Pfizer y dosis de AstraZeneca contra el #covid19 llegan a Ecuador Â» https://t.co/qTYOOwUjLq https://t.co/JnQBRLNpso	1850921.0	RT @elcomerciocom: #ATENCIÃ“N | Nuevo lote de vacunas de Pfizer y dosis de AstraZeneca contra el #covid19 llegan a Ecuador Â» https://t.co/qTâ€¦	218.0	True	full
203	6052a82f71a2c400383bc4c1	2021-03-18 01:08:58	[]	[]	Wed Mar 17 18:39:44 +0000 2021	[]	[{"url":"https://t.co/ELVjcGlzBJ","expanded_url":"https://blogs.sciencemag.org/pipeline/archives/2021/03/16/what-is-going-on-with-the-astrazeneca-oxford-vaccine","display_url":"blogs.sciencemag.org/pipeline/archiâ€¦","indices":[118,141]}]	Excelente artÃ­culo que explica lo que sucede con la vacuna Oxford/AstraZeneca. En resumen: los datos son positivos. https://t.co/ELVjcGlzBJ	1044.0	RT @thegreyshadow: Excelente artÃ­culo que explica lo que sucede con la vacuna Oxford/AstraZeneca. En resumen: los datos son positivos. htâ€¦	1150.0	True	full
204	6052a83071a2c400383bc4d3	2021-03-18 01:08:58	[]	[{"url":"https://t.co/C0OXsNj0Jh","expanded_url":"http://www.cnn.com/2021/03/17/politics/us-astrazeneca-mexico-canada/index.html","display_url":"cnn.com/2021/03/17/polâ€¦","indices":[249,272]}]		[]	[]			The Biden admin is considering sending some AstraZeneca Covid-19 vaccine doses stockpiled &amp; waiting for official usâ€¦ https://t.co/HEdoBaXkJq	38581.0	True	full
205	6052a84171a2c400383bcb19	2021-03-18 01:09:16	[]	[]	Wed Mar 17 12:35:46 +0000 2021	[]	[{"url":"https://t.co/YPS5qOQdro","expanded_url":"https://www.nytimes.com/2021/03/17/opinion/coronavirus-vaccine.html","display_url":"nytimes.com/2021/03/17/opiâ€¦","indices":[257,280]}]	Tens of millions of AstraZeneca vaccines that won't be approved here soon enough are languishing in US depots. Our supply already exceeds the number of Americans. Less than 1% of Africa has been vaccinated. President Biden: Let our surplus vaccines goâ€”now. https://t.co/YPS5qOQdro https://t.co/XSOCKKVjKk	442969.0	RT @zeynep: Tens of millions of AstraZeneca vaccines that won't be approved here soon enough are languishing in US depots. Our supply alreaâ€¦	140.0	True	full
206	6052a84c71a2c400383bced7	2021-03-18 01:09:26	[]	[{"url":"https://t.co/xQXg3yiil9","expanded_url":"http://dld.bz/jsQhX","display_url":"dld.bz/jsQhX","indices":[213,236]}]		[]	[]			Los Angeles CA USA - Quality Engineer THIS POSITION POST PANDEMIC WILL BE IN PHOENIX AZ - ... Jones : ... Jones Indâ€¦ https://t.co/P7RNN89O5N	69.0	True	full
207	6052a84f71a2c400383bd011	2021-03-18 01:09:30	[]	[{"url":"https://t.co/sjrSv0NjWp","expanded_url":"https://focustaiwan.tw/society/202103170022","display_url":"focustaiwan.tw/society/202103â€¦","indices":[120,143]}]		[]	[]			Taiwan to start administering Astra Zeneca vaccine as Europe pulls it back. tbh I'm shocked they're doing it this sâ€¦ https://t.co/PLUT0w7fY3	18559.0	True	full
208	6052a86c71a2c400383bda3f	2021-03-18 01:09:58	[]	[]	Wed Mar 17 12:35:46 +0000 2021	[]	[{"url":"https://t.co/YPS5qOQdro","expanded_url":"https://www.nytimes.com/2021/03/17/opinion/coronavirus-vaccine.html","display_url":"nytimes.com/2021/03/17/opiâ€¦","indices":[257,280]}]	Tens of millions of AstraZeneca vaccines that won't be approved here soon enough are languishing in US depots. Our supply already exceeds the number of Americans. Less than 1% of Africa has been vaccinated. President Biden: Let our surplus vaccines goâ€”now. https://t.co/YPS5qOQdro https://t.co/XSOCKKVjKk	442969.0	RT @zeynep: Tens of millions of AstraZeneca vaccines that won't be approved here soon enough are languishing in US depots. Our supply alreaâ€¦	186.0	True	full
209	6052a87271a2c400383bdc6b	2021-03-18 01:10:04	[]	[{"url":"https://t.co/EZIQ0PCoKX","expanded_url":"https://www.microbiologyresearch.org/docserver/fulltext/jgv/80/8/0802149a.pdf?expires=1616030513&id=id&accname=guest&checksum=5A503387B241FBBA680290F711BD19C9","display_url":"microbiologyresearch.org/docserver/fullâ€¦","indices":[181,204]}]		[]	[]			@NirDrayman There are some papers on infection of organotypic raft cultures. Havenâ€™t checked for real in vivo paperâ€¦ https://t.co/oDGOvmAZON	1624.0	True	full
210	6052a87671a2c400383bddd1	2021-03-18 01:10:08	[]	[]	Wed Mar 17 16:25:48 +0000 2021	[]	[{"url":"https://t.co/smbdo6vkqJ","expanded_url":"https://www.pei.de/SharedDocs/FAQs/EN/coronavirus/suspension-astrazeneca/1-coronavirus-astrazeneca-why-vaccination-suspended.html","display_url":"pei.de/SharedDocs/FAQâ€¦","indices":[159,182]}]	Everyone is chatting about â€œblood clotsâ€� generically with AZ vax, but the main concern is the type of clot (sinus vein thrombosis) occurring in those under 50 https://t.co/smbdo6vkqJ	3914.0	RT @AllergyNet: Everyone is chatting about â€œblood clotsâ€� generically with AZ vax, but the main concern is the type of clot (sinus vein throâ€¦	2601.0	True	full
211	6052a89b71a2c400383beb21	2021-03-18 01:10:45	[]	[]	Wed Mar 17 21:55:11 +0000 2021	[{"text":"Ø¹ÙƒØ§Ø¸","indices":[0,5]},{"text":"Ø§Ù„Ø®Ù…ÙŠØ³","indices":[22,29]},{"text":"ÙˆÙ„ÙŠ_Ø§Ù„Ø¹Ù‡Ø¯","indices":[51,61]},{"text":"ØµÙ�Ù†Ø¹_Ù�ÙŠ_Ø§Ù„Ø³Ø¹ÙˆØ¯ÙŠØ©","indices":[70,87]},{"text":"Ø§Ù†_ØªÙƒÙˆÙ†_Ø§ÙˆÙ„Ø§","indices":[215,228]},{"text":"ØªØ·Ø¨ÙŠÙ‚_Ø¹ÙƒØ§Ø¸","indices":[229,240]}]	[{"url":"https://t.co/3SlA4INXWI","expanded_url":"https://www.okaz.com.sa/","display_url":"okaz.com.sa","indices":[241,264]}]	#Ø¹ÙƒØ§Ø¸ (Ø§Ù„ØµÙ�Ø­Ø© Ø§Ù„Ø£ÙˆÙ„Ù‰) #Ø§Ù„Ø®Ù…ÙŠØ³: - 28 Ù…Ø§Ø±Ø³.. Ø¨Ø±Ø¹Ø§ÙŠØ© #ÙˆÙ„ÙŠ_Ø§Ù„Ø¹Ù‡Ø¯.. Ø¥Ø·Ù„Ø§Ù‚ #ØµÙ�Ù†Ø¹_Ù�ÙŠ_Ø§Ù„Ø³Ø¹ÙˆØ¯ÙŠØ© - Ù…ØµØ§Ø¯Ø± Ø¹ÙƒØ§Ø¸: Ù…ÙƒØ§Ù�Ø£Ø© Ø¥Ø¶Ø§Ù�ÙŠØ© Ù„Ù„Ø¹Ø§Ù…Ù„ÙŠÙ† Ø¨Ø§Ù„Ø¹Ù†Ø§ÙŠØ§Øª Ø§Ù„Ù…Ø±ÙƒØ²Ø© Ø£Ø«Ù†Ø§Ø¡ Ø§Ù„Ø¬Ø§Ø¦Ø­Ø© - Ø¹Ø¶Ùˆ ÙƒØ¨Ø§Ø± Ø§Ù„Ø¹Ù„Ù…Ø§Ø¡ Ù„Ù€ Ø¹ÙƒØ§Ø¸: Ù…Ù‡Ù†Ø© Ø§Ù„Ù‚ØµØ§Øµ Ù„Ø§ ØªØµÙ„Ø­ Ù„Ù„Ù…Ø±Ø£Ø© #Ø§Ù†_ØªÙƒÙˆÙ†_Ø§ÙˆÙ„Ø§ #ØªØ·Ø…	1930400.0	RT @OKAZ_online: #Ø¹ÙƒØ§Ø¸ (Ø§Ù„ØµÙ�Ø­Ø© Ø§Ù„Ø£ÙˆÙ„Ù‰) #Ø§Ù„Ø®Ù…ÙŠØ³: - 28 Ù…Ø§Ø±Ø³.. Ø¨Ø±Ø¹Ø§ÙŠØ© #ÙˆÙ„ÙŠ_Ø§Ù„Ø¹Ù‡Ø¯.. Ø¥Ø·Ù„Ø§Ù‚ #ØµÙ�Ù†Ø¹_Ù�ÙŠ_Ø§Ù„Ø³Ø¹ÙˆØ¯ÙŠØ© - Ù…ØµØ§Ø¯Ø± Ø¹ÙƒØ§Ø¸: Ù…ÙƒØ§Ù�Ø£Ø© Ø¥Ø¶Ø§Ù�ÙŠØ© Ù„Ù„Ø¹Ø§Ù…â€¦	342.0	True	full
212	6052a8a171a2c400383bed43	2021-03-18 01:10:51	[]	[]	Thu Mar 18 00:59:04 +0000 2021	[]	[{"url":"https://t.co/7i5pVJnJja","expanded_url":"https://cnn.it/3eNrGGx","display_url":"cnn.it/3eNrGGx","indices":[186,209]}]	The Biden administration is considering sending some AstraZeneca Covid-19 vaccine doses stockpiled and waiting for official usage approval in the US over the border to Mexico and Canada https://t.co/7i5pVJnJja	4095903.0	RT @CNNPolitics: The Biden administration is considering sending some AstraZeneca Covid-19 vaccine doses stockpiled and waiting for officiaâ€¦	12176.0	True	full
213	6052a8a571a2c400383beeed	2021-03-18 01:10:56	[{"text":"Coronavirus_News","indices":[62,79]}]	[{"url":"https://t.co/zeUm4vgpAJ","expanded_url":"https://www.iweller.com/coronavirus/who-experts-say-countries-should-keep-using-astrazeneca-jab/","display_url":"iweller.com/coronavirus/whâ€¦","indices":[224,247]}]		[]	[]			WHO experts say countries should keep using AstraZeneca jab - #Coronavirus_News - World Health Organization expertsâ€¦ https://t.co/AIC0xiq2kz	57.0	True	full
214	6052a8aa71a2c400383bf0c1	2021-03-18 01:11:01	[]	[]	Thu Mar 18 00:07:17 +0000 2021	[{"text":"ATENCIÃ“N","indices":[0,9]},{"text":"covid19","indices":[77,85]}]	[{"url":"https://t.co/qTYOOwUjLq","expanded_url":"http://bit.ly/3bYK9hz","display_url":"bit.ly/3bYK9hz","indices":[105,128]}]	#ATENCIÃ“N | Nuevo lote de vacunas de Pfizer y dosis de AstraZeneca contra el #covid19 llegan a Ecuador Â» https://t.co/qTYOOwUjLq https://t.co/JnQBRLNpso	1850924.0	RT @elcomerciocom: #ATENCIÃ“N | Nuevo lote de vacunas de Pfizer y dosis de AstraZeneca contra el #covid19 llegan a Ecuador Â» https://t.co/qTâ€¦	132.0	True	full
215	6052a8b671a2c400383bf4cb	2021-03-18 01:11:12	[]	[]	Wed Mar 17 12:35:46 +0000 2021	[]	[{"url":"https://t.co/YPS5qOQdro","expanded_url":"https://www.nytimes.com/2021/03/17/opinion/coronavirus-vaccine.html","display_url":"nytimes.com/2021/03/17/opiâ€¦","indices":[257,280]}]	Tens of millions of AstraZeneca vaccines that won't be approved here soon enough are languishing in US depots. Our supply already exceeds the number of Americans. Less than 1% of Africa has been vaccinated. President Biden: Let our surplus vaccines goâ€”now. https://t.co/YPS5qOQdro https://t.co/XSOCKKVjKk	442969.0	RT @zeynep: Tens of millions of AstraZeneca vaccines that won't be approved here soon enough are languishing in US depots. Our supply alreaâ€¦	208.0	True	full
216	6052a8d071a2c400383bfe4f	2021-03-18 01:11:39	[]	[]	Sat Feb 27 00:23:04 +0000 2021	[]	[{"url":"https://t.co/umi3zz8Qne","expanded_url":"https://www.animalpolitico.com/2021/02/vacunas-covid-las-autorizadas-sus-dosis-y-a-quienes-se-destinaran-en-mexico/","display_url":"animalpolitico.com/2021/02/vacunaâ€¦","indices":[177,200]}]	La @COFEPRIS ha aprobado el uso de emergencia de las vacunas Pfizer, AstraZeneca, Sinovac, CanSino y Sputnik V. Â¿Pero cÃ³mo funcionan y cuÃ¡les son sus diferencias? ðŸ’‰ðŸ‘‡ Lee mÃ¡s: https://t.co/umi3zz8Qne https://t.co/VC1MVVcuyl	2404020.0	RT @Pajaropolitico: La @COFEPRIS ha aprobado el uso de emergencia de las vacunas Pfizer, AstraZeneca, Sinovac, CanSino y Sputnik V. Â¿Peroâ€¦	150.0	True	full
217	6052a8e571a2c400383c05d3	2021-03-18 01:12:00	[]	[]	Wed Mar 17 16:59:50 +0000 2021	[{"text":"Lebanon","indices":[0,8]},{"text":"Covid19","indices":[204,212]}]	[{"url":"https://t.co/b9e6444bBl","expanded_url":"https://www.thenationalnews.com/mena/covid-19-lebanon-to-delay-astrazeneca-vaccine-inoculations-1.1186338","display_url":"thenationalnews.com/mena/covid-19-â€¦","indices":[253,276]}]	#Lebanonâ€™s health ministry will hold off on administering the AstraZeneca vaccine until it is deemed safe by health organizations. The delay will further slow down our vaccine rollout while we witness a #Covid19 surge. My latest via @TheNationalNews https://t.co/b9e6444bBl	3895.0	RT @fatimalmahmoud: #Lebanonâ€™s health ministry will hold off on administering the AstraZeneca vaccine until it is deemed safe by health orgâ€¦	759.0	True	full
218	6052a91671a2c400383c1773	2021-03-18 01:12:49	[]	[]	Thu Mar 18 01:08:58 +0000 2021	[]	[{"url":"https://t.co/C0OXsNj0Jh","expanded_url":"http://www.cnn.com/2021/03/17/politics/us-astrazeneca-mexico-canada/index.html","display_url":"cnn.com/2021/03/17/polâ€¦","indices":[249,272]}]	The Biden admin is considering sending some AstraZeneca Covid-19 vaccine doses stockpiled &amp; waiting for official usage approval in the US over the border to Mexico &amp; Canada, per a sr admin official. They may propose a swap agreement, story: https://t.co/C0OXsNj0Jh	38581.0	RT @kylieatwood: The Biden admin is considering sending some AstraZeneca Covid-19 vaccine doses stockpiled &amp; waiting for official usage appâ€¦	2495.0	True	full
219	6052a92571a2c400383c1c51	2021-03-18 01:13:02	[]	[]	Wed Mar 17 19:44:56 +0000 2021	[]	[{"url":"https://t.co/S1yNT4VfOO","expanded_url":"https://www.express.co.uk/news/uk/1411000/BBC-Katya-Adler-AstraZeneca-Italy-vaccine-news-latest-update-vn","display_url":"express.co.uk/news/uk/141100â€¦","indices":[190,213]}]	Katya Adler insisted Italy was put "under pressure" to ban the AstraZeneca vaccine as the issue becomes political. Whoever did that to Italy will suffer a serious blow to its credibility. https://t.co/S1yNT4VfOO	23823.0	RT @DrTeckKhong: Katya Adler insisted Italy was put "under pressure" to ban the AstraZeneca vaccine as the issue becomes political. Whoeveâ€¦	26401.0	True	full
220	6052a92d71a2c400383c1f9b	2021-03-18 01:13:12	[]	[]	Wed Mar 17 16:44:30 +0000 2021	[{"text":"AstraZeneca","indices":[71,83]}]	[{"url":"https://t.co/eoW2EahMuZ","expanded_url":"https://www.academie-medecine.fr/les-plans-europeens-de-pharmacovigilance-renforcee-securite-ou-frein/","display_url":"academie-medecine.fr/les-plans-euroâ€¦","indices":[257,280]}]	L'AcadÃ©mie de mÃ©decine s'inquiÃ¨te du fait que "la suspension du vaccin #AstraZeneca mÃªme pour une courte durÃ©e, motivÃ©e par un signal faible de signification incertaine, compromet la dynamique dâ€™une vaccination de masse et conforte lâ€™hÃ©sitation vaccinale". https://t.co/eoW2EahMuZ https://t.co/FCt5a1Ge8P	17344.0	RT @nicolasberrod: L'AcadÃ©mie de mÃ©decine s'inquiÃ¨te du fait que "la suspension du vaccin #AstraZeneca mÃªme pour une courte durÃ©e, motivÃ©eâ€¦	1526.0	True	full
221	6052a93871a2c400383c2369	2021-03-18 01:13:23	[]	[]	Thu Mar 18 00:07:17 +0000 2021	[{"text":"ATENCIÃ“N","indices":[0,9]},{"text":"covid19","indices":[77,85]}]	[{"url":"https://t.co/qTYOOwUjLq","expanded_url":"http://bit.ly/3bYK9hz","display_url":"bit.ly/3bYK9hz","indices":[105,128]}]	#ATENCIÃ“N | Nuevo lote de vacunas de Pfizer y dosis de AstraZeneca contra el #covid19 llegan a Ecuador Â» https://t.co/qTYOOwUjLq https://t.co/JnQBRLNpso	1850926.0	RT @elcomerciocom: #ATENCIÃ“N | Nuevo lote de vacunas de Pfizer y dosis de AstraZeneca contra el #covid19 llegan a Ecuador Â» https://t.co/qTâ€¦	123.0	True	full
222	6052a94371a2c400383c273d	2021-03-18 01:13:33	[]	[{"url":"https://t.co/MnMhSpDCZJ","expanded_url":"https://www.cnn.com/2021/03/17/politics/us-astrazeneca-mexico-canada/index.html?utm_source=dlvr.it&utm_medium=twitter","display_url":"cnn.com/2021/03/17/polâ€¦","indices":[256,279]}]		[]	[]			Biden administration is considering sending some AstraZeneca vaccine doses to Canada and Mexico: The Biden administâ€¦ https://t.co/52Z6Kdnvmu	3059.0	True	full
223	6052a95a71a2c400383c2f85	2021-03-18 01:13:56	[]	[]	Wed Mar 17 21:14:02 +0000 2021	[]	[{"url":"https://t.co/MwVfHDSwcB","expanded_url":"https://www.dw.com/es/coronavirus-hoy-oms-recomienda-seguir-vacunando-con-astrazeneca/a-56900089","display_url":"dw.com/es/coronavirusâ€¦","indices":[165,188]}]	Que preocupante cuando una Diputada Nacional dice que la vacuna Astra Zeneca esta prohibida en el mundo. Desinformada y desinformando. Infodemia mas que peligrosa. https://t.co/MwVfHDSwcB	102300.0	RT @DoctorMime: Que preocupante cuando una Diputada Nacional dice que la vacuna Astra Zeneca esta prohibida en el mundo. Desinformada y desâ€¦	65.0	True	full
224	6052a99e71a2c400383c480f	2021-03-18 01:15:05	[]	[]	Wed Mar 17 12:35:46 +0000 2021	[]	[{"url":"https://t.co/YPS5qOQdro","expanded_url":"https://www.nytimes.com/2021/03/17/opinion/coronavirus-vaccine.html","display_url":"nytimes.com/2021/03/17/opiâ€¦","indices":[257,280]}]	Tens of millions of AstraZeneca vaccines that won't be approved here soon enough are languishing in US depots. Our supply already exceeds the number of Americans. Less than 1% of Africa has been vaccinated. President Biden: Let our surplus vaccines goâ€”now. https://t.co/YPS5qOQdro https://t.co/XSOCKKVjKk	442903.0	RT @zeynep: Tens of millions of AstraZeneca vaccines that won't be approved here soon enough are languishing in US depots. Our supply alreaâ€¦	221.0	True	full
225	6052a9bc71a2c400383c52dd	2021-03-18 01:15:35	[]	[]	Wed Mar 17 16:44:28 +0000 2021	[]	[{"url":"https://t.co/bCZmZyfQXn","expanded_url":"https://www.who.int/news/item/17-03-2021-who-statement-on-astrazeneca-covid-19-vaccine-safety-signals","display_url":"who.int/news/item/17-0â€¦","indices":[192,215]}]	La OMS sobre AstraZeneca: 1ï¸�âƒ£ La vacunaciÃ³n no evita otras enfermedades. 2ï¸�âƒ£ En este momento, los beneficios de la vacuna compensan sus riesgos. 3ï¸�âƒ£ Recomienda que continÃºen las vacunaciones. https://t.co/bCZmZyfQXn https://t.co/cIGW9F2htL	46670.0	RT @gorka_orive: La OMS sobre AstraZeneca: 1ï¸�âƒ£ La vacunaciÃ³n no evita otras enfermedades. 2ï¸�âƒ£ En este momento, los beneficios de la vacunaâ€¦	346.0	True	full
226	6052a9be71a2c400383c538f	2021-03-18 01:15:37	[]	[]	Thu Mar 18 00:59:04 +0000 2021	[]	[{"url":"https://t.co/7i5pVJnJja","expanded_url":"https://cnn.it/3eNrGGx","display_url":"cnn.it/3eNrGGx","indices":[186,209]}]	The Biden administration is considering sending some AstraZeneca Covid-19 vaccine doses stockpiled and waiting for official usage approval in the US over the border to Mexico and Canada https://t.co/7i5pVJnJja	4095904.0	RT @CNNPolitics: The Biden administration is considering sending some AstraZeneca Covid-19 vaccine doses stockpiled and waiting for officiaâ€¦	265.0	True	full
227	6052a9c471a2c400383c5579	2021-03-18 01:15:42	[]	[]	Wed Mar 17 21:55:11 +0000 2021	[{"text":"Ø¹ÙƒØ§Ø¸","indices":[0,5]},{"text":"Ø§Ù„Ø®Ù…ÙŠØ³","indices":[22,29]},{"text":"ÙˆÙ„ÙŠ_Ø§Ù„Ø¹Ù‡Ø¯","indices":[51,61]},{"text":"ØµÙ�Ù†Ø¹_Ù�ÙŠ_Ø§Ù„Ø³Ø¹ÙˆØ¯ÙŠØ©","indices":[70,87]},{"text":"Ø§Ù†_ØªÙƒÙˆÙ†_Ø§ÙˆÙ„Ø§","indices":[215,228]},{"text":"ØªØ·Ø¨ÙŠÙ‚_Ø¹ÙƒØ§Ø¸","indices":[229,240]}]	[{"url":"https://t.co/3SlA4INXWI","expanded_url":"https://www.okaz.com.sa/","display_url":"okaz.com.sa","indices":[241,264]}]	#Ø¹ÙƒØ§Ø¸ (Ø§Ù„ØµÙ�Ø­Ø© Ø§Ù„Ø£ÙˆÙ„Ù‰) #Ø§Ù„Ø®Ù…ÙŠØ³: - 28 Ù…Ø§Ø±Ø³.. Ø¨Ø±Ø¹Ø§ÙŠØ© #ÙˆÙ„ÙŠ_Ø§Ù„Ø¹Ù‡Ø¯.. Ø¥Ø·Ù„Ø§Ù‚ #ØµÙ�Ù†Ø¹_Ù�ÙŠ_Ø§Ù„Ø³Ø¹ÙˆØ¯ÙŠØ© - Ù…ØµØ§Ø¯Ø± Ø¹ÙƒØ§Ø¸: Ù…ÙƒØ§Ù�Ø£Ø© Ø¥Ø¶Ø§Ù�ÙŠØ© Ù„Ù„Ø¹Ø§Ù…Ù„ÙŠÙ† Ø¨Ø§Ù„Ø¹Ù†Ø§ÙŠØ§Øª Ø§Ù„Ù…Ø±ÙƒØ²Ø© Ø£Ø«Ù†Ø§Ø¡ Ø§Ù„Ø¬Ø§Ø¦Ø­Ø© - Ø¹Ø¶Ùˆ ÙƒØ¨Ø§Ø± Ø§Ù„Ø¹Ù„Ù…Ø§Ø¡ Ù„Ù€ Ø¹ÙƒØ§Ø¸: Ù…Ù‡Ù†Ø© Ø§Ù„Ù‚ØµØ§Øµ Ù„Ø§ ØªØµÙ„Ø­ Ù„Ù„Ù…Ø±Ø£Ø© #Ø§Ù†_ØªÙƒÙˆÙ†_Ø§ÙˆÙ„Ø§ #ØªØ·Ø…	1930400.0	RT @OKAZ_online: #Ø¹ÙƒØ§Ø¸ (Ø§Ù„ØµÙ�Ø­Ø© Ø§Ù„Ø£ÙˆÙ„Ù‰) #Ø§Ù„Ø®Ù…ÙŠØ³: - 28 Ù…Ø§Ø±Ø³.. Ø¨Ø±Ø¹Ø§ÙŠØ© #ÙˆÙ„ÙŠ_Ø§Ù„Ø¹Ù‡Ø¯.. Ø¥Ø·Ù„Ø§Ù‚ #ØµÙ�Ù†Ø¹_Ù�ÙŠ_Ø§Ù„Ø³Ø¹ÙˆØ¯ÙŠØ© - Ù…ØµØ§Ø¯Ø± Ø¹ÙƒØ§Ø¸: Ù…ÙƒØ§Ù�Ø£Ø© Ø¥Ø¶Ø§Ù�ÙŠØ© Ù„Ù„Ø¹Ø§Ù…â€¦	73.0	True	full
228	6052a9c971a2c400383c573f	2021-03-18 01:15:47	[]	[]	Wed Mar 17 12:35:46 +0000 2021	[]	[{"url":"https://t.co/YPS5qOQdro","expanded_url":"https://www.nytimes.com/2021/03/17/opinion/coronavirus-vaccine.html","display_url":"nytimes.com/2021/03/17/opiâ€¦","indices":[257,280]}]	Tens of millions of AstraZeneca vaccines that won't be approved here soon enough are languishing in US depots. Our supply already exceeds the number of Americans. Less than 1% of Africa has been vaccinated. President Biden: Let our surplus vaccines goâ€”now. https://t.co/YPS5qOQdro https://t.co/XSOCKKVjKk	442971.0	RT @zeynep: Tens of millions of AstraZeneca vaccines that won't be approved here soon enough are languishing in US depots. Our supply alreaâ€¦	1877.0	True	full
229	6052a9cd71a2c400383c58c3	2021-03-18 01:15:51	[]	[]	Wed Mar 17 18:12:53 +0000 2021	[]	[{"url":"https://t.co/gzmpEvOjBw","expanded_url":"https://twitter.com/zeynep/status/1372164756648423431","display_url":"twitter.com/zeynep/status/â€¦","indices":[147,170]}]	Mientras faltan vacunas en todo el mundo, "decenas de millones de dosis de la de AstraZeneca se acumulan en depÃ³sitos de los EEUU", dice @zeynep ðŸ‘‡ https://t.co/gzmpEvOjBw	115068.0	RT @norabar: Mientras faltan vacunas en todo el mundo, "decenas de millones de dosis de la de AstraZeneca se acumulan en depÃ³sitos de los Eâ€¦	1111.0	True	full
230	6052a9d371a2c400383c5ae1	2021-03-18 01:15:57	[]	[]	Wed Mar 17 12:35:46 +0000 2021	[]	[{"url":"https://t.co/YPS5qOQdro","expanded_url":"https://www.nytimes.com/2021/03/17/opinion/coronavirus-vaccine.html","display_url":"nytimes.com/2021/03/17/opiâ€¦","indices":[257,280]}]	Tens of millions of AstraZeneca vaccines that won't be approved here soon enough are languishing in US depots. Our supply already exceeds the number of Americans. Less than 1% of Africa has been vaccinated. President Biden: Let our surplus vaccines goâ€”now. https://t.co/YPS5qOQdro https://t.co/XSOCKKVjKk	442903.0	RT @zeynep: Tens of millions of AstraZeneca vaccines that won't be approved here soon enough are languishing in US depots. Our supply alreaâ€¦	13946.0	True	full
231	6052a9d571a2c400383c5bb7	2021-03-18 01:16:00	[{"text":"Coronavirus","indices":[0,12]},{"text":"AstraZeneca","indices":[30,42]}]	[{"url":"https://t.co/HAETwXgeSj","expanded_url":"https://bit.ly/38FUJrq","display_url":"bit.ly/38FUJrq","indices":[139,162]}]		[]	[]			#Coronavirus â˜£ | La vacuna de #AstraZeneca se encuentra en medio de una gran polÃ©mica luego de que varios paÃ­ses haâ€¦ https://t.co/prSJZNF2Yd	2034222.0	True	full
232	6052a9e371a2c400383c60c3	2021-03-18 01:16:14	[]	[]	Thu Mar 18 01:16:00 +0000 2021	[{"text":"Coronavirus","indices":[0,12]},{"text":"AstraZeneca","indices":[30,42]}]	[{"url":"https://t.co/HAETwXgeSj","expanded_url":"https://bit.ly/38FUJrq","display_url":"bit.ly/38FUJrq","indices":[139,162]}]	#Coronavirus â˜£ | La vacuna de #AstraZeneca se encuentra en medio de una gran polÃ©mica luego de que varios paÃ­ses han suspendido su uso. ðŸ’‰ðŸ‘‡ https://t.co/HAETwXgeSj	2034222.0	RT @Excelsior: #Coronavirus â˜£ | La vacuna de #AstraZeneca se encuentra en medio de una gran polÃ©mica luego de que varios paÃ­ses han suspendâ€¦	38.0	True	full
233	6052a9e771a2c400383c6227	2021-03-18 01:16:18	[]	[]	Wed Mar 17 12:35:46 +0000 2021	[]	[{"url":"https://t.co/YPS5qOQdro","expanded_url":"https://www.nytimes.com/2021/03/17/opinion/coronavirus-vaccine.html","display_url":"nytimes.com/2021/03/17/opiâ€¦","indices":[257,280]}]	Tens of millions of AstraZeneca vaccines that won't be approved here soon enough are languishing in US depots. Our supply already exceeds the number of Americans. Less than 1% of Africa has been vaccinated. President Biden: Let our surplus vaccines goâ€”now. https://t.co/YPS5qOQdro https://t.co/XSOCKKVjKk	442903.0	RT @zeynep: Tens of millions of AstraZeneca vaccines that won't be approved here soon enough are languishing in US depots. Our supply alreaâ€¦	437.0	True	full
234	6052a9f871a2c400383c680d	2021-03-18 01:16:34	[]	[]	Sat Feb 27 00:23:04 +0000 2021	[]	[{"url":"https://t.co/umi3zz8Qne","expanded_url":"https://www.animalpolitico.com/2021/02/vacunas-covid-las-autorizadas-sus-dosis-y-a-quienes-se-destinaran-en-mexico/","display_url":"animalpolitico.com/2021/02/vacunaâ€¦","indices":[177,200]}]	La @COFEPRIS ha aprobado el uso de emergencia de las vacunas Pfizer, AstraZeneca, Sinovac, CanSino y Sputnik V. Â¿Pero cÃ³mo funcionan y cuÃ¡les son sus diferencias? ðŸ’‰ðŸ‘‡ Lee mÃ¡s: https://t.co/umi3zz8Qne https://t.co/VC1MVVcuyl	2404023.0	RT @Pajaropolitico: La @COFEPRIS ha aprobado el uso de emergencia de las vacunas Pfizer, AstraZeneca, Sinovac, CanSino y Sputnik V. Â¿Peroâ€¦	83.0	True	full
235	6052a9f971a2c400383c687d	2021-03-18 01:16:36	[]	[]	Sat Feb 27 00:23:04 +0000 2021	[]	[{"url":"https://t.co/umi3zz8Qne","expanded_url":"https://www.animalpolitico.com/2021/02/vacunas-covid-las-autorizadas-sus-dosis-y-a-quienes-se-destinaran-en-mexico/","display_url":"animalpolitico.com/2021/02/vacunaâ€¦","indices":[177,200]}]	La @COFEPRIS ha aprobado el uso de emergencia de las vacunas Pfizer, AstraZeneca, Sinovac, CanSino y Sputnik V. Â¿Pero cÃ³mo funcionan y cuÃ¡les son sus diferencias? ðŸ’‰ðŸ‘‡ Lee mÃ¡s: https://t.co/umi3zz8Qne https://t.co/VC1MVVcuyl	2404023.0	RT @Pajaropolitico: La @COFEPRIS ha aprobado el uso de emergencia de las vacunas Pfizer, AstraZeneca, Sinovac, CanSino y Sputnik V. Â¿Peroâ€¦	125.0	True	full
236	6052a9fb71a2c400383c6941	2021-03-18 01:16:37	[]	[{"url":"https://t.co/AdTRJjZjeV","expanded_url":"https://on.mktw.net/2QfHrf7","display_url":"on.mktw.net/2QfHrf7","indices":[257,280]}]		[]	[]			The World Health Organization has urged countries to continue using the AstraZeneca vaccine, as it said the benefitâ€¦ https://t.co/j93o4ZdOTy	3983156.0	True	full
237	6052afc83a7f6e00386e5daa	2021-03-18 01:41:23	[]	[]	Wed Mar 17 22:35:21 +0000 2021	[]	[{"url":"https://t.co/Kycqx0A1OO","expanded_url":"https://www.sciencemag.org/news/2021/03/it-s-very-special-picture-why-vaccine-safety-experts-put-brakes-astrazeneca-s-covid-19","display_url":"sciencemag.org/news/2021/03/iâ€¦","indices":[256,279]}]	A lot to say about AZ vaccine pause in Europe, but I will try to stick to a two key questions in this thread (more later): 1. What are the symptoms that have led to the pause? 2. Is there a plausible mechanism for the vaccine causing them? Story is here: https://t.co/Kycqx0A1OO	123218.0	RT @kakape: A lot to say about AZ vaccine pause in Europe, but I will try to stick to a two key questions in this thread (more later): 1. Wâ€¦	34.0	True	full
238	6052afdd3a7f6e00386e64f8	2021-03-18 01:41:43	[]	[]	Thu Mar 18 00:07:17 +0000 2021	[{"text":"ATENCIÃ“N","indices":[0,9]},{"text":"covid19","indices":[77,85]}]	[{"url":"https://t.co/qTYOOwUjLq","expanded_url":"http://bit.ly/3bYK9hz","display_url":"bit.ly/3bYK9hz","indices":[105,128]}]	#ATENCIÃ“N | Nuevo lote de vacunas de Pfizer y dosis de AstraZeneca contra el #covid19 llegan a Ecuador Â» https://t.co/qTYOOwUjLq https://t.co/JnQBRLNpso	1850936.0	RT @elcomerciocom: #ATENCIÃ“N | Nuevo lote de vacunas de Pfizer y dosis de AstraZeneca contra el #covid19 llegan a Ecuador Â» https://t.co/qTâ€¦	170.0	True	full
239	6052afe83a7f6e00386e68c6	2021-03-18 01:41:54	[]	[]	Wed Mar 17 22:35:21 +0000 2021	[]	[{"url":"https://t.co/Kycqx0A1OO","expanded_url":"https://www.sciencemag.org/news/2021/03/it-s-very-special-picture-why-vaccine-safety-experts-put-brakes-astrazeneca-s-covid-19","display_url":"sciencemag.org/news/2021/03/iâ€¦","indices":[256,279]}]	A lot to say about AZ vaccine pause in Europe, but I will try to stick to a two key questions in this thread (more later): 1. What are the symptoms that have led to the pause? 2. Is there a plausible mechanism for the vaccine causing them? Story is here: https://t.co/Kycqx0A1OO	123562.0	RT @kakape: A lot to say about AZ vaccine pause in Europe, but I will try to stick to a two key questions in this thread (more later): 1. Wâ€¦	233.0	True	full
240	6052aff53a7f6e00386e6da6	2021-03-18 01:42:07	[]	[]	Wed Mar 17 16:39:26 +0000 2021	[]	[{"url":"https://t.co/tB2a1UXUPt","expanded_url":"https://twitter.com/amerindependent/status/1372207748532813833","display_url":"twitter.com/amerindependenâ€¦","indices":[261,284]}]	Yes. AZ AG Brnovich is on this ridiculous bandwagon. â€œThey are upset about a provision â€” added at the last minute to the final version of the legislation by Senate Majority Leader Chuck Schumer â€” designed to make sure states use the relief funds for relief.â€� https://t.co/tB2a1UXUPt	4641.0	RT @RepresentMeAZ: Yes. AZ AG Brnovich is on this ridiculous bandwagon. â€œThey are upset about a provision â€” added at the last minute to tâ€¦	1601.0	True	full
241	6052b00d3a7f6e00386e7650	2021-03-18 01:42:32	[]	[]	Thu Mar 18 01:30:01 +0000 2021	[]	[{"url":"https://t.co/2jCKCXfQwA","expanded_url":"https://newsweekespanol.com/2021/03/boris-johnson-voto-confianza-astrazeneca-vacuna/","display_url":"newsweekespanol.com/2021/03/boris-â€¦","indices":[155,178]}]	â€œVoy a recibir mi inyecciÃ³n, muy pronto. SerÃ¡ ciertamente la de Oxford/AstraZenecaâ€�, asegurÃ³ el primer ministro de Reino Unido, Boris Jonhson de 56 aÃ±os. https://t.co/2jCKCXfQwA	90003.0	RT @NewsweekEspanol: â€œVoy a recibir mi inyecciÃ³n, muy pronto. SerÃ¡ ciertamente la de Oxford/AstraZenecaâ€�, asegurÃ³ el primer ministro de Reiâ€¦	971.0	True	full
242	6052b01f3a7f6e00386e7bdc	2021-03-18 01:42:47	[]	[]	Sat Feb 27 00:23:04 +0000 2021	[]	[{"url":"https://t.co/umi3zz8Qne","expanded_url":"https://www.animalpolitico.com/2021/02/vacunas-covid-las-autorizadas-sus-dosis-y-a-quienes-se-destinaran-en-mexico/","display_url":"animalpolitico.com/2021/02/vacunaâ€¦","indices":[177,200]}]	La @COFEPRIS ha aprobado el uso de emergencia de las vacunas Pfizer, AstraZeneca, Sinovac, CanSino y Sputnik V. Â¿Pero cÃ³mo funcionan y cuÃ¡les son sus diferencias? ðŸ’‰ðŸ‘‡ Lee mÃ¡s: https://t.co/umi3zz8Qne https://t.co/VC1MVVcuyl	2404040.0	RT @Pajaropolitico: La @COFEPRIS ha aprobado el uso de emergencia de las vacunas Pfizer, AstraZeneca, Sinovac, CanSino y Sputnik V. Â¿Peroâ€¦	4.0	True	full
243	6052b0553a7f6e00386e8ff2	2021-03-18 01:43:43	[]	[]	Wed Mar 17 20:20:06 +0000 2021	[]	[{"url":"https://t.co/smbdo6dJ29","expanded_url":"https://www.pei.de/SharedDocs/FAQs/EN/coronavirus/suspension-astrazeneca/1-coronavirus-astrazeneca-why-vaccination-suspended.html","display_url":"pei.de/SharedDocs/FAQâ€¦","indices":[207,230]}]	On the basis of the cluster of cerebral venous sinus thrombosis in young to middle-aged women following AZ vax in Germany, the pause in vaccinating that age group until it is sorted is a reasonable approach https://t.co/smbdo6dJ29 https://t.co/BRIkz4ThZl	3915.0	RT @AllergyNet: On the basis of the cluster of cerebral venous sinus thrombosis in young to middle-aged women following AZ vax in Germany,â€¦	65.0	True	full
244	6052b0723a7f6e00386e9a52	2021-03-18 01:44:12	[]	[]	Thu Mar 18 01:26:43 +0000 2021	[{"text":"PfizerBioNTech","indices":[67,82]},{"text":"AstraZeneca","indices":[85,97]},{"text":"COVID19","indices":[143,151]},{"text":"VacunateYa","indices":[152,163]}]	[{"url":"https://t.co/pGfXAe5GNm","expanded_url":"https://www.nytimes.com/2021/03/17/health/coronavirus-patients-and-vaccine-effects.html?referringSource=articleShare","display_url":"nytimes.com/2021/03/17/heaâ€¦","indices":[167,190]},{"url":"https://t.co/5YZxhhh8ds","expanded_url":"https://www.medrxiv.org/content/10.1101/2021.03.11.21253225v1","display_url":"medrxiv.org/content/10.110â€¦","indic…	Una razÃ³n mÃ¡s para vacunarse. PequeÃ±o estudio encontrÃ³ q vacuna de #PfizerBioNTech o #AstraZeneca podrÃ­an ayudar a disminuir las secuelas post #COVID19 #VacunateYa ðŸ’‰ https://t.co/pGfXAe5GNm @svillapol @sandralopezleon @taliawegman @angelica_cuapio â–¶ï¸�https://t.co/5YZxhhh8ds	3838.0	RT @carol_perelman: Una razÃ³n mÃ¡s para vacunarse. PequeÃ±o estudio encontrÃ³ q vacuna de #PfizerBioNTech o #AstraZeneca podrÃ­an ayudar a dismâ€¦	1796.0	True	full
245	6052b07d3a7f6e00386e9e40	2021-03-18 01:44:24	[]	[]	Wed Mar 17 23:41:03 +0000 2021	[]	[{"url":"https://t.co/vly5zqRdZi","expanded_url":"https://bit.ly/3qXRzpe","display_url":"bit.ly/3qXRzpe","indices":[247,270]}]	ðŸ”´ Â¿Es riesgoso recibir la vacuna de AstraZeneca? â€œHay que tener confianzaâ€�, afirma @roslemusmartin, doctora en BiologÃ­a molecular y celular por la Universidad de Oxford, y sostiene que hay que estar atentos a los primeros resultados de Europa ðŸ”— https://t.co/vly5zqRdZi https://t.co/FvP6uo1JOq	42473.0	RT @elpaismexico: ðŸ”´ Â¿Es riesgoso recibir la vacuna de AstraZeneca? â€œHay que tener confianzaâ€�, afirma @roslemusmartin, doctora en BiologÃ­aâ€¦	220.0	True	full
246	6052b0843a7f6e00386ea108	2021-03-18 01:44:31	[]	[{"url":"https://t.co/vQBmE72Edv","expanded_url":"https://www.ema.europa.eu/en/news/ema-recommends-covid-19-vaccine-astrazeneca-authorisation-eu","display_url":"ema.europa.eu/en/news/ema-reâ€¦","indices":[185,208]}]		[]	[]			@EightMike @bigbluetractor @swanage123 @Femi_Sorry Sorry, thatâ€™s not true. From the outset, guidance (for AZ) giveâ€¦ https://t.co/aYTtp2dKtn	91.0	True	full
247	6052b0853a7f6e00386ea154	2021-03-18 01:44:32	[]	[]	Thu Mar 18 01:42:54 +0000 2021	[]	[{"url":"https://t.co/PypfnrLSBT","expanded_url":"https://twitter.com/boninho/status/1372361516675108871","display_url":"twitter.com/boninho/statusâ€¦","indices":[221,244]}]	NOSSA JA NAO BASTA ESTAR PRESO NA PANDEMIA O BONINHO AINDA FAZ TORTURA PSICOLOGICA COM OS BRASILEIROS DANDO UM PROGRAMA PRA CABEÃ‡A DE ESTOURAR GOLA DE CAMISA, PRA CABEÃ‡A DE PLANETA, PRA CABEÃ‡A DE MOCHILA TERMICA DO IFOOD https://t.co/PypfnrLSBT	332.0	RT @machofeminino: NOSSA JA NAO BASTA ESTAR PRESO NA PANDEMIA O BONINHO AINDA FAZ TORTURA PSICOLOGICA COM OS BRASILEIROS DANDO UM PROGRAMAâ€¦	200.0	True	full
248	6052b0863a7f6e00386ea172	2021-03-18 01:44:33	[]	[]	Wed Mar 17 18:02:53 +0000 2021	[]	[{"url":"https://t.co/mZaSpVRAm1","expanded_url":"https://www.who.int/news/item/17-03-2021-who-statement-on-astrazeneca-covid-19-vaccine-safety-signals","display_url":"who.int/news/item/17-0â€¦","indices":[228,251]}]	Comunicado de la OrganizaciÃ³n Mundial de la Salud @WHO sobre la vacuna AstraZeneca En este momento, la OMS considera que los beneficios de la vacuna AstraZeneca superan sus riesgos y recomienda que continÃºen las vacunaciones. https://t.co/mZaSpVRAm1	57817.0	RT @ZulmaCucunuba: Comunicado de la OrganizaciÃ³n Mundial de la Salud @WHO sobre la vacuna AstraZeneca En este momento, la OMS considera quâ€¦	166.0	True	full
249	6052b08e3a7f6e00386ea45e	2021-03-18 01:44:40	[]	[]	Wed Mar 17 23:41:03 +0000 2021	[]	[{"url":"https://t.co/vly5zqRdZi","expanded_url":"https://bit.ly/3qXRzpe","display_url":"bit.ly/3qXRzpe","indices":[247,270]}]	ðŸ”´ Â¿Es riesgoso recibir la vacuna de AstraZeneca? â€œHay que tener confianzaâ€�, afirma @roslemusmartin, doctora en BiologÃ­a molecular y celular por la Universidad de Oxford, y sostiene que hay que estar atentos a los primeros resultados de Europa ðŸ”— https://t.co/vly5zqRdZi https://t.co/FvP6uo1JOq	42473.0	RT @elpaismexico: ðŸ”´ Â¿Es riesgoso recibir la vacuna de AstraZeneca? â€œHay que tener confianzaâ€�, afirma @roslemusmartin, doctora en BiologÃ­aâ€¦	1.0	True	full
250	6052b09b3a7f6e00386ea8e8	2021-03-18 01:44:53	[]	[]	Thu Mar 18 01:32:21 +0000 2021	[]	[{"url":"https://t.co/1Ba35lqinz","expanded_url":"http://bit.ly/3bSZCiZ","display_url":"bit.ly/3bSZCiZ","indices":[131,154]}]	MÃ©xico adquirirÃ¡ 1.8 millones de dosis de vacunas contra COVID-19 de AstraZeneca, anunciÃ³ el subsecretario LÃ³pez-Gatell. EN VIVO: https://t.co/1Ba35lqinz https://t.co/GvB7smBE4O	7818140.0	RT @lopezdoriga: MÃ©xico adquirirÃ¡ 1.8 millones de dosis de vacunas contra COVID-19 de AstraZeneca, anunciÃ³ el subsecretario LÃ³pez-Gatell.â€¦	350.0	True	full
251	6052b0ab3a7f6e00386eae46	2021-03-18 01:45:08	[]	[{"url":"https://t.co/7nWV5zhn7q","expanded_url":"https://www.reuters.com/article/us-health-coronavirus-taiwan-idUSKBN2BA01F?taid=6052b0a43ff8bd00015e38c9&utm_campaign=trueanthem&utm_medium=trueanthem&utm_source=twitter","display_url":"reuters.com/article/us-heaâ€¦","indices":[185,208]}]		[]	[]			Taiwan has completed checks on its first batch of AstraZeneca Plc COVID-19 vaccines and the first shots may start bâ€¦ https://t.co/ZUd4IrzFwd	253290.0	True	full
252	6052b0b83a7f6e00386eb31e	2021-03-18 01:45:21	[]	[]	Tue Mar 16 21:15:06 +0000 2021	[{"text":"Health","indices":[97,104]},{"text":"news","indices":[129,134]},{"text":"explore","indices":[135,143]},{"text":"follow","indices":[144,151]}]	[{"url":"https://t.co/yUieH6ss7M","expanded_url":"https://www.poandpo.com/in-sickness-and-health/sweden-discovers-new-serious-side-effect-of-astrazeneca-covid19-vaccine","display_url":"poandpo.com/in-sickness-anâ€¦","indices":[73,96]},{"url":"https://t.co/eQQT8822Zi","expanded_url":"http://www.poandpo.com","display_url":"poandpo.com","indices":[105,128]}]	Sweden discovers new serious side effect of AstraZeneca COVID-19 vaccine https://t.co/yUieH6ss7M #Health https://t.co/eQQT8822Zi #news #explore #follow 12	3445.0	RT @poandpo: Sweden discovers new serious side effect of AstraZeneca COVID-19 vaccine https://t.co/yUieH6ss7M #Health https://t.co/eQQT8822â€¦	273.0	True	full
253	6052b0bf3a7f6e00386eb5de	2021-03-18 01:45:29	[]	[]	Thu Mar 18 00:53:56 +0000 2021	[{"text":"COVID19Aus","indices":[241,252]}]	[{"url":"https://t.co/okXQgZjfOh","expanded_url":"https://www.sciencemag.org/news/2021/03/it-s-very-special-picture-why-vaccine-safety-experts-put-brakes-astrazeneca-s-covid-19","display_url":"sciencemag.org/news/2021/03/iâ€¦","indices":[254,277]}]	Why vaccine safety experts put the brakes on AstraZenecaâ€™s vaccine. The symptoms seen in at least 13 patients, all between ages 20 and 50 and previously healthy, in at least five countries are more frequent than would be expected by chance. #COVID19Aus https://t.co/okXQgZjfOh	231.0	RT @Zoso771: Why vaccine safety experts put the brakes on AstraZenecaâ€™s vaccine. The symptoms seen in at least 13 patients, all between ageâ€¦	291.0	True	full
254	6052b1083a7f6e00386ed022	2021-03-18 01:46:43	[]	[]	Wed Mar 17 12:35:46 +0000 2021	[]	[{"url":"https://t.co/YPS5qOQdro","expanded_url":"https://www.nytimes.com/2021/03/17/opinion/coronavirus-vaccine.html","display_url":"nytimes.com/2021/03/17/opiâ€¦","indices":[257,280]}]	Tens of millions of AstraZeneca vaccines that won't be approved here soon enough are languishing in US depots. Our supply already exceeds the number of Americans. Less than 1% of Africa has been vaccinated. President Biden: Let our surplus vaccines goâ€”now. https://t.co/YPS5qOQdro https://t.co/XSOCKKVjKk	442978.0	RT @zeynep: Tens of millions of AstraZeneca vaccines that won't be approved here soon enough are languishing in US depots. Our supply alreaâ€¦	730.0	True	full
255	6052b11b3a7f6e00386ed6dc	2021-03-18 01:47:01	[]	[{"url":"https://t.co/Jbl4xtuPTT","expanded_url":"https://www.nytimes.com/live/2021/03/16/world/covid-19-coronavirus?te=1&nl=evening-briefing&emc=edit_ne_20210316#as-europe-suspends-astrazeneca-shots-other-countries-move-ahead-with-them","display_url":"nytimes.com/live/2021/03/1â€¦","indices":[243,266]}]		[]	[]			â€œWhile some countries have suspended the use of AstraZenecaâ€™s coronavirus vaccine over safety concerns, Thailand onâ€¦ https://t.co/pUEa4Gw6Yy	1622.0	True	full
256	6052b1243a7f6e00386eda2e	2021-03-18 01:47:11	[]	[]	Thu Mar 18 00:07:17 +0000 2021	[{"text":"ATENCIÃ“N","indices":[0,9]},{"text":"covid19","indices":[77,85]}]	[{"url":"https://t.co/qTYOOwUjLq","expanded_url":"http://bit.ly/3bYK9hz","display_url":"bit.ly/3bYK9hz","indices":[105,128]}]	#ATENCIÃ“N | Nuevo lote de vacunas de Pfizer y dosis de AstraZeneca contra el #covid19 llegan a Ecuador Â» https://t.co/qTYOOwUjLq https://t.co/JnQBRLNpso	1850937.0	RT @elcomerciocom: #ATENCIÃ“N | Nuevo lote de vacunas de Pfizer y dosis de AstraZeneca contra el #covid19 llegan a Ecuador Â» https://t.co/qTâ€¦	362.0	True	full
257	6052b1333a7f6e00386edf86	2021-03-18 01:47:26	[]	[]	Thu Mar 18 00:59:04 +0000 2021	[]	[{"url":"https://t.co/7i5pVJnJja","expanded_url":"https://cnn.it/3eNrGGx","display_url":"cnn.it/3eNrGGx","indices":[186,209]}]	The Biden administration is considering sending some AstraZeneca Covid-19 vaccine doses stockpiled and waiting for official usage approval in the US over the border to Mexico and Canada https://t.co/7i5pVJnJja	4094236.0	RT @CNNPolitics: The Biden administration is considering sending some AstraZeneca Covid-19 vaccine doses stockpiled and waiting for officiaâ€¦	238.0	True	full
258	6052b15b3a7f6e00386eedee	2021-03-18 01:48:06	[{"text":"131unniesGO","indices":[0,12]}]	[{"url":"https://t.co/2q68qoj36T","expanded_url":"http://bit.ly/131unniesOrderForm_","display_url":"bit.ly/131unniesOrderâ€¦","indices":[177,200]}]		[]	[]			#131unniesGO THE STAR 2021.04 MAGAZINE PH GO ðŸŒ¸Front Cover : Jay B ðŸ’µP460 each + Local sf (30% DP) DOP: Apr 15 (â€¦ https://t.co/KbPzOmHJma	1915.0	True	full
259	6052b1693a7f6e00386ef2f2	2021-03-18 01:48:20	[]	[]	Wed Mar 17 15:06:06 +0000 2021	[]	[{"url":"https://t.co/H73rZmd9R5","expanded_url":"https://www.thesun.co.uk/news/14357073/italy-france-ban-astrazeneca-vaccine-covid-resume?utm_source=twitter&utm_medium=social&utm_campaign=sharebaramp","display_url":"thesun.co.uk/news/14357073/â€¦","indices":[138,161]}]	Well, well, well humans! Italy and France resume rollout of AstraZeneca jabs after admitting ban was political as EU â€˜sulksâ€™ over Brexit https://t.co/H73rZmd9R5	33446.0	RT @daktari1: Well, well, well humans! Italy and France resume rollout of AstraZeneca jabs after admitting ban was political as EU â€˜sulksâ€™â€¦	3277.0	True	full
260	6052b1783a7f6e00386ef854	2021-03-18 01:48:35	[{"text":"Futbol","indices":[224,231]}]	[{"url":"https://t.co/219JoBpq79","expanded_url":"https://tribunero.com/palemiras-clasificado-con-juveniles-wanderers-padecio-por-covid-19/","display_url":"tribunero.com/palemiras-clasâ€¦","indices":[169,192]}]		[]	[]			Copa Libertadores: Palmeiras clasificado con juveniles, Wanderers padeciÃ³ por Covid-19 y con equipo recauchutado fuâ€¦ https://t.co/LEDoAZjSrT	3598.0	True	full
261	6052b1873a7f6e00386efd66	2021-03-18 01:48:49	[]	[]	Thu Mar 18 00:43:58 +0000 2021	[]	[{"url":"https://t.co/mAhEMgLTcL","expanded_url":"https://twitter.com/allergynet/status/1372222647560470537","display_url":"twitter.com/allergynet/staâ€¦","indices":[228,251]}]	AZ ISSUE .This is a very serious concern with under 50s people especially ladies ! The issue in Europe is ALL 6 cases being WOMEN aged 20 to 50. This is not good ðŸ˜Ÿ . They should not be dying of thrombosis after receiving the ðŸ’‰! https://t.co/mAhEMgLTcL	4101.0	RT @BSimonward: AZ ISSUE .This is a very serious concern with under 50s people especially ladies ! The issue in Europe is ALL 6 cases beingâ€¦	91.0	True	full
262	6052b1993a7f6e00386f0406	2021-03-18 01:49:07	[]	[]	Tue Mar 16 12:17:59 +0000 2021	[]	[{"url":"https://t.co/v4xNGeq2cL","expanded_url":"https://www.aljazeera.com/news/2021/3/15/which-countries-have-halted-use-of-astrazenecas-covid-vaccine","display_url":"aljazeera.com/news/2021/3/15â€¦","indices":[265,288]}]	More than a dozen countries have suspended the use of AstraZenecaâ€™s COVID vaccine over fears the shot may have caused blood clots. Sweden&amp;Latvia on Tuesday, following moves by Germany, Italy, France,Spain,Denmark,Norway, &amp; Holland, among others. We bash on https://t.co/v4xNGeq2cL	2172296.0	RT @pbhushan1: More than a dozen countries have suspended the use of AstraZenecaâ€™s COVID vaccine over fears the shot may have caused bloodâ€¦	208.0	True	full
263	6052b1c13a7f6e00386f1248	2021-03-18 01:49:47	[]	[]	Thu Mar 18 00:43:58 +0000 2021	[]	[{"url":"https://t.co/mAhEMgLTcL","expanded_url":"https://twitter.com/allergynet/status/1372222647560470537","display_url":"twitter.com/allergynet/staâ€¦","indices":[228,251]}]	AZ ISSUE .This is a very serious concern with under 50s people especially ladies ! The issue in Europe is ALL 6 cases being WOMEN aged 20 to 50. This is not good ðŸ˜Ÿ . They should not be dying of thrombosis after receiving the ðŸ’‰! https://t.co/mAhEMgLTcL	4101.0	RT @BSimonward: AZ ISSUE .This is a very serious concern with under 50s people especially ladies ! The issue in Europe is ALL 6 cases beingâ€¦	1515.0	True	full
264	6052b1c43a7f6e00386f139a	2021-03-18 01:49:51	[]	[]	Wed Mar 17 12:35:46 +0000 2021	[]	[{"url":"https://t.co/YPS5qOQdro","expanded_url":"https://www.nytimes.com/2021/03/17/opinion/coronavirus-vaccine.html","display_url":"nytimes.com/2021/03/17/opiâ€¦","indices":[257,280]}]	Tens of millions of AstraZeneca vaccines that won't be approved here soon enough are languishing in US depots. Our supply already exceeds the number of Americans. Less than 1% of Africa has been vaccinated. President Biden: Let our surplus vaccines goâ€”now. https://t.co/YPS5qOQdro https://t.co/XSOCKKVjKk	442911.0	RT @zeynep: Tens of millions of AstraZeneca vaccines that won't be approved here soon enough are languishing in US depots. Our supply alreaâ€¦	417.0	True	full
265	6052b1c93a7f6e00386f1528	2021-03-18 01:49:55	[]	[]	Thu Mar 18 00:43:58 +0000 2021	[]	[{"url":"https://t.co/mAhEMgLTcL","expanded_url":"https://twitter.com/allergynet/status/1372222647560470537","display_url":"twitter.com/allergynet/staâ€¦","indices":[228,251]}]	AZ ISSUE .This is a very serious concern with under 50s people especially ladies ! The issue in Europe is ALL 6 cases being WOMEN aged 20 to 50. This is not good ðŸ˜Ÿ . They should not be dying of thrombosis after receiving the ðŸ’‰! https://t.co/mAhEMgLTcL	4101.0	RT @BSimonward: AZ ISSUE .This is a very serious concern with under 50s people especially ladies ! The issue in Europe is ALL 6 cases beingâ€¦	92.0	True	full
266	6052b1cb3a7f6e00386f15ce	2021-03-18 01:49:57	[]	[]	Wed Mar 17 16:25:48 +0000 2021	[]	[{"url":"https://t.co/smbdo6vkqJ","expanded_url":"https://www.pei.de/SharedDocs/FAQs/EN/coronavirus/suspension-astrazeneca/1-coronavirus-astrazeneca-why-vaccination-suspended.html","display_url":"pei.de/SharedDocs/FAQâ€¦","indices":[159,182]}]	Everyone is chatting about â€œblood clotsâ€� generically with AZ vax, but the main concern is the type of clot (sinus vein thrombosis) occurring in those under 50 https://t.co/smbdo6vkqJ	3915.0	RT @AllergyNet: Everyone is chatting about â€œblood clotsâ€� generically with AZ vax, but the main concern is the type of clot (sinus vein throâ€¦	8091.0	True	full
267	6052b1e13a7f6e00386f1dc2	2021-03-18 01:50:20	[]	[]	Mon Mar 15 16:08:41 +0000 2021	[]	[{"url":"https://t.co/ascum1aN5z","expanded_url":"http://infob.ae/3rQxvql","display_url":"infob.ae/3rQxvql","indices":[213,236]}]	ðŸ”´ ALEMANIA, ITALIA Y FRANCIA SUSPENDIERON LA APLICACIÃ“N DE LA VACUNA DE OXFORD Y ASTRAZENECA ðŸ”¶ PrecauciÃ³n ante los casos de trombosis detectados ðŸ”¶ Se espera el comunicado de la Agencia Europea del Medicamento https://t.co/ascum1aN5z https://t.co/8Xh6DyDQrX	1267504.0	RT @infobaeamerica: ðŸ”´ ALEMANIA, ITALIA Y FRANCIA SUSPENDIERON LA APLICACIÃ“N DE LA VACUNA DE OXFORD Y ASTRAZENECA ðŸ”¶ PrecauciÃ³n ante los casâ€¦	5568.0	True	full
268	6052b1e53a7f6e00386f1f62	2021-03-18 01:50:24	[]	[]	Mon Mar 15 10:10:18 +0000 2021	[]	[{"url":"https://t.co/L4zgmqshGP","expanded_url":"https://clinicaltrials.gov/ct2/show/NCT04516746","display_url":"clinicaltrials.gov/ct2/show/NCT04â€¦","indices":[224,247]}]	AstraZeneca "vaccine" trial finishes on 23rd Feb 2023. Anyone having this jab is taking part in a Human Experiment. Nuremberg Code applies. If not enforced, all those involved can be charged with "Crimes against Humanity". https://t.co/L4zgmqshGP	7162.0	RT @VernersViews: AstraZeneca "vaccine" trial finishes on 23rd Feb 2023. Anyone having this jab is taking part in a Human Experiment. Nuremâ€¦	1409.0	True	full
269	6052b1e73a7f6e00386f1fcc	2021-03-18 01:50:25	[]	[]	Thu Mar 18 01:47:50 +0000 2021	[]	[{"url":"https://t.co/thURTdSA6b","expanded_url":"https://nyti.ms/3eSk0CO","display_url":"nyti.ms/3eSk0CO","indices":[164,187]}]	There is no evidence of a link between AstraZeneca's vaccine and blood clots. But a growing number of countries are suspending shots while authorities investigate. https://t.co/thURTdSA6b	1173054.0	RT @NYTScience: There is no evidence of a link between AstraZeneca's vaccine and blood clots. But a growing number of countries are suspendâ€¦	1475.0	True	full
270	6052b1f83a7f6e00386f2626	2021-03-18 01:50:43	[{"text":"AztraZeneca","indices":[141,153]}]	[{"url":"https://t.co/paompHpQE9","expanded_url":"https://www.coventrytelegraph.net/news/coventry-news/astrazeneca-fears-hit-coventry-warwickshire-20196874?utm_source=twitter.com&utm_medium=social&utm_campaign=sharebar","display_url":"coventrytelegraph.net/news/coventry-â€¦","indices":[58,81]}]		[]	[]			AstraZeneca fears have hit vaccine hubs say health bosses https://t.co/paompHpQE9 It's everyone's individual choiceâ€¦ https://t.co/37LoO1FJUo	2102.0	True	full
271	6052b1fb3a7f6e00386f270a	2021-03-18 01:50:46	[]	[]	Thu Mar 18 01:47:50 +0000 2021	[]	[{"url":"https://t.co/thURTdSA6b","expanded_url":"https://nyti.ms/3eSk0CO","display_url":"nyti.ms/3eSk0CO","indices":[164,187]}]	There is no evidence of a link between AstraZeneca's vaccine and blood clots. But a growing number of countries are suspending shots while authorities investigate. https://t.co/thURTdSA6b	1173052.0	RT @NYTScience: There is no evidence of a link between AstraZeneca's vaccine and blood clots. But a growing number of countries are suspendâ€¦	56.0	True	full
272	6052b7f5ae86ff0038372268	2021-03-18 02:16:16	[]	[]	Wed Mar 17 12:35:46 +0000 2021	[]	[{"url":"https://t.co/YPS5qOQdro","expanded_url":"https://www.nytimes.com/2021/03/17/opinion/coronavirus-vaccine.html","display_url":"nytimes.com/2021/03/17/opiâ€¦","indices":[257,280]}]	Tens of millions of AstraZeneca vaccines that won't be approved here soon enough are languishing in US depots. Our supply already exceeds the number of Americans. Less than 1% of Africa has been vaccinated. President Biden: Let our surplus vaccines goâ€”now. https://t.co/YPS5qOQdro https://t.co/XSOCKKVjKk	442981.0	RT @zeynep: Tens of millions of AstraZeneca vaccines that won't be approved here soon enough are languishing in US depots. Our supply alreaâ€¦	76.0	True	full
273	6052b7f6ae86ff00383722bc	2021-03-18 02:16:17	[]	[]	Wed Mar 17 12:35:46 +0000 2021	[]	[{"url":"https://t.co/YPS5qOQdro","expanded_url":"https://www.nytimes.com/2021/03/17/opinion/coronavirus-vaccine.html","display_url":"nytimes.com/2021/03/17/opiâ€¦","indices":[257,280]}]	Tens of millions of AstraZeneca vaccines that won't be approved here soon enough are languishing in US depots. Our supply already exceeds the number of Americans. Less than 1% of Africa has been vaccinated. President Biden: Let our surplus vaccines goâ€”now. https://t.co/YPS5qOQdro https://t.co/XSOCKKVjKk	442913.0	RT @zeynep: Tens of millions of AstraZeneca vaccines that won't be approved here soon enough are languishing in US depots. Our supply alreaâ€¦	344.0	True	full
274	6052b804ae86ff0038372778	2021-03-18 02:16:31	[]	[]	Thu Mar 18 01:51:40 +0000 2021	[]	[{"url":"https://t.co/rGMFWRylaY","expanded_url":"https://trib.al/MSy1uN0","display_url":"trib.al/MSy1uN0","indices":[151,174]}]	Concerns over AstraZenecaâ€™s Covid-19 vaccine failed to dent the trading debut of its Korean partner SK Bioscience, which more than doubled on Thursday https://t.co/rGMFWRylaY	872670.0	RT @markets: Concerns over AstraZenecaâ€™s Covid-19 vaccine failed to dent the trading debut of its Korean partner SK Bioscience, which moreâ€¦	22.0	True	full
275	6052b808ae86ff00383728a4	2021-03-18 02:16:34	[]	[]	Thu Mar 18 02:08:41 +0000 2021	[]	[{"url":"https://t.co/Ko5qhv74zs","expanded_url":"https://on.mktw.net/2OyPWBz","display_url":"on.mktw.net/2OyPWBz","indices":[257,280]}]	The World Health Organization has urged countries to continue using the AstraZeneca vaccine, as it said the benefits outweighed the risks. Several European countries â€” including Germany, France, Italy and Sweden â€” have temporarily paused use of the shot. https://t.co/Ko5qhv74zs	3983224.0	RT @MarketWatch: The World Health Organization has urged countries to continue using the AstraZeneca vaccine, as it said the benefits outweâ€¦	355.0	True	full
276	6052b81eae86ff00383730b6	2021-03-18 02:16:57	[{"text":"MatriculaConsular","indices":[54,72]},{"text":"Covid19","indices":[88,96]}]	[{"url":"https://t.co/XfL4LfVTUQ","expanded_url":"https://www.maricopa.gov/5643/Vacuna-Contra-COVID-19","display_url":"maricopa.gov/5643/Vacuna-Coâ€¦","indices":[255,278]}]		[]	[]			ConversÃ© con @MelAguilarTAZ sobre la aceptaciÃ³n de la #MatriculaConsular para vacuna de #Covid19, por las autoridadâ€¦ https://t.co/4wZBuqkY5y	1679.0	True	full
277	6052b820ae86ff0038373178	2021-03-18 02:16:59	[]	[]	Thu Mar 18 02:11:04 +0000 2021	[]	[{"url":"https://t.co/8j1sxfKnAF","expanded_url":"https://cnn.it/3bWzROG","display_url":"cnn.it/3bWzROG","indices":[233,256]}]	The Biden administration is considering sending some AstraZeneca Covid-19 vaccine doses stockpiled and waiting for official usage approval in the US over the border to Mexico and Canada, according to a senior administration official https://t.co/8j1sxfKnAF	12073493.0	RT @cnni: The Biden administration is considering sending some AstraZeneca Covid-19 vaccine doses stockpiled and waiting for official usageâ€¦	7639.0	True	full
278	6052b824ae86ff00383732d6	2021-03-18 02:17:03	[]	[]	Thu Mar 18 02:11:04 +0000 2021	[]	[{"url":"https://t.co/8j1sxfKnAF","expanded_url":"https://cnn.it/3bWzROG","display_url":"cnn.it/3bWzROG","indices":[233,256]}]	The Biden administration is considering sending some AstraZeneca Covid-19 vaccine doses stockpiled and waiting for official usage approval in the US over the border to Mexico and Canada, according to a senior administration official https://t.co/8j1sxfKnAF	12073493.0	RT @cnni: The Biden administration is considering sending some AstraZeneca Covid-19 vaccine doses stockpiled and waiting for official usageâ€¦	20683.0	True	full
279	6052b827ae86ff00383733f0	2021-03-18 02:17:06	[]	[]	Wed Mar 17 22:35:21 +0000 2021	[]	[{"url":"https://t.co/Kycqx0A1OO","expanded_url":"https://www.sciencemag.org/news/2021/03/it-s-very-special-picture-why-vaccine-safety-experts-put-brakes-astrazeneca-s-covid-19","display_url":"sciencemag.org/news/2021/03/iâ€¦","indices":[256,279]}]	A lot to say about AZ vaccine pause in Europe, but I will try to stick to a two key questions in this thread (more later): 1. What are the symptoms that have led to the pause? 2. Is there a plausible mechanism for the vaccine causing them? Story is here: https://t.co/Kycqx0A1OO	123228.0	RT @kakape: A lot to say about AZ vaccine pause in Europe, but I will try to stick to a two key questions in this thread (more later): 1. Wâ€¦	742.0	True	full
280	6052b837ae86ff00383739aa	2021-03-18 02:17:22	[]	[]	Wed Mar 17 12:35:46 +0000 2021	[]	[{"url":"https://t.co/YPS5qOQdro","expanded_url":"https://www.nytimes.com/2021/03/17/opinion/coronavirus-vaccine.html","display_url":"nytimes.com/2021/03/17/opiâ€¦","indices":[257,280]}]	Tens of millions of AstraZeneca vaccines that won't be approved here soon enough are languishing in US depots. Our supply already exceeds the number of Americans. Less than 1% of Africa has been vaccinated. President Biden: Let our surplus vaccines goâ€”now. https://t.co/YPS5qOQdro https://t.co/XSOCKKVjKk	442914.0	RT @zeynep: Tens of millions of AstraZeneca vaccines that won't be approved here soon enough are languishing in US depots. Our supply alreaâ€¦	901.0	True	full
281	6052b83cae86ff0038373b42	2021-03-18 02:17:26	[]	[]	Thu Mar 18 02:11:04 +0000 2021	[]	[{"url":"https://t.co/8j1sxfKnAF","expanded_url":"https://cnn.it/3bWzROG","display_url":"cnn.it/3bWzROG","indices":[233,256]}]	The Biden administration is considering sending some AstraZeneca Covid-19 vaccine doses stockpiled and waiting for official usage approval in the US over the border to Mexico and Canada, according to a senior administration official https://t.co/8j1sxfKnAF	12073494.0	RT @cnni: The Biden administration is considering sending some AstraZeneca Covid-19 vaccine doses stockpiled and waiting for official usageâ€¦	451.0	True	full
282	6052b84fae86ff003837422a	2021-03-18 02:17:46	[]	[]	Wed Mar 17 12:35:46 +0000 2021	[]	[{"url":"https://t.co/YPS5qOQdro","expanded_url":"https://www.nytimes.com/2021/03/17/opinion/coronavirus-vaccine.html","display_url":"nytimes.com/2021/03/17/opiâ€¦","indices":[257,280]}]	Tens of millions of AstraZeneca vaccines that won't be approved here soon enough are languishing in US depots. Our supply already exceeds the number of Americans. Less than 1% of Africa has been vaccinated. President Biden: Let our surplus vaccines goâ€”now. https://t.co/YPS5qOQdro https://t.co/XSOCKKVjKk	442982.0	RT @zeynep: Tens of millions of AstraZeneca vaccines that won't be approved here soon enough are languishing in US depots. Our supply alreaâ€¦	171.0	True	full
283	6052b86dae86ff0038374cc2	2021-03-18 02:18:15	[]	[]	Thu Mar 18 02:14:35 +0000 2021	[]	[{"url":"https://t.co/nbGKLqE4x5","expanded_url":"https://cnn.it/3rY1Mnh","display_url":"cnn.it/3rY1Mnh","indices":[233,256]}]	The Biden administration is considering sending some AstraZeneca Covid-19 vaccine doses stockpiled and waiting for official usage approval in the US over the border to Mexico and Canada, according to a senior administration official https://t.co/nbGKLqE4x5	1853010.0	RT @CNNBusiness: The Biden administration is considering sending some AstraZeneca Covid-19 vaccine doses stockpiled and waiting for officiaâ€¦	774.0	True	full
284	6052b86dae86ff0038374d10	2021-03-18 02:18:16	[{"text":"pandemia","indices":[96,105]},{"text":"governo","indices":[113,121]},{"text":"covid","indices":[124,130]},{"text":"ansiedade","indices":[133,143]}]	[{"url":"https://t.co/oG4VSvxPmG","expanded_url":"https://youtu.be/BMiyetr92Fw","display_url":"youtu.be/BMiyetr92Fw","indices":[277,300]}]		[]	[]			@elisabet_bete @majucoutinho ðŸ¦‹ VÃ­deo Novo! Agora! Bora conversar, o que estÃ¡ te irritando nessa #pandemia, nesseâ€¦ https://t.co/AZjgyZzX2J	1264.0	True	full
285	6052b882ae86ff003837545e	2021-03-18 02:18:36	[{"text":"hola82","indices":[202,209]},{"text":"DRIPPINxhola82","indices":[210,225]},{"text":"TrylingualLive_DRIPPIN","indices":[226,249]}]	[{"url":"https://t.co/sOAre8WH1i","expanded_url":"https://youtu.be/T-r2GBBLrgE","display_url":"youtu.be/T-r2GBBLrgE","indices":[267,290]}]		[]	[]			@hola82oficial @drippin A partir de 5:02 cantan puramente en espaÃ±ol y amo como se les entiende, trata de cantarloâ€¦ https://t.co/aYvydpnzAZ	327.0	True	full
286	6052b895ae86ff0038375b3c	2021-03-18 02:18:56	[]	[]	Wed Mar 17 21:00:00 +0000 2021	[]	[{"url":"https://t.co/Bc8byKgeDz","expanded_url":"https://p.dw.com/p/3qlTX","display_url":"p.dw.com/p/3qlTX","indices":[223,246]}]	Varios paÃ­ses han suspendido el uso de la vacuna de AstraZeneca ante las dudas sobre sus posibles efectos secundarios. La Agencia Europea de Medicamentos tiene ahora que determinar si de verdad existen riesgos graves. (ea) https://t.co/Bc8byKgeDz	902711.0	RT @dw_espanol: Varios paÃ­ses han suspendido el uso de la vacuna de AstraZeneca ante las dudas sobre sus posibles efectos secundarios. La Aâ€¦	1847.0	True	full
287	6052b89bae86ff0038375d50	2021-03-18 02:19:01	[]	[]	Thu Mar 18 02:14:35 +0000 2021	[]	[{"url":"https://t.co/nbGKLqE4x5","expanded_url":"https://cnn.it/3rY1Mnh","display_url":"cnn.it/3rY1Mnh","indices":[233,256]}]	The Biden administration is considering sending some AstraZeneca Covid-19 vaccine doses stockpiled and waiting for official usage approval in the US over the border to Mexico and Canada, according to a senior administration official https://t.co/nbGKLqE4x5	1853016.0	RT @CNNBusiness: The Biden administration is considering sending some AstraZeneca Covid-19 vaccine doses stockpiled and waiting for officiaâ€¦	469.0	True	full
288	6052b8a5ae86ff0038376100	2021-03-18 02:19:12	[]	[]	Tue Mar 16 12:17:59 +0000 2021	[]	[{"url":"https://t.co/v4xNGeq2cL","expanded_url":"https://www.aljazeera.com/news/2021/3/15/which-countries-have-halted-use-of-astrazenecas-covid-vaccine","display_url":"aljazeera.com/news/2021/3/15â€¦","indices":[265,288]}]	More than a dozen countries have suspended the use of AstraZenecaâ€™s COVID vaccine over fears the shot may have caused blood clots. Sweden&amp;Latvia on Tuesday, following moves by Germany, Italy, France,Spain,Denmark,Norway, &amp; Holland, among others. We bash on https://t.co/v4xNGeq2cL	2172311.0	RT @pbhushan1: More than a dozen countries have suspended the use of AstraZenecaâ€™s COVID vaccine over fears the shot may have caused bloodâ€¦	3.0	True	full
289	6052b8cfae86ff0038376fe4	2021-03-18 02:19:53	[]	[]	Wed Mar 17 20:18:02 +0000 2021	[]	[{"url":"https://t.co/2lU6L7tUbI","expanded_url":"https://1.azdhs.gov/3cXCUFZ","display_url":"1.azdhs.gov/3cXCUFZ","indices":[124,147]}]	A CDC report out today found that AZ had the third-highest vaccination coverage for high-vulnerability counties. Read more: https://t.co/2lU6L7tUbI https://t.co/UIc2AwJA28	42299.0	RT @AZDHS: A CDC report out today found that AZ had the third-highest vaccination coverage for high-vulnerability counties. Read more: httpâ€¦	640.0	True	full
290	6052b8d3ae86ff003837717a	2021-03-18 02:19:58	[]	[]	Thu Mar 18 02:11:04 +0000 2021	[]	[{"url":"https://t.co/8j1sxfKnAF","expanded_url":"https://cnn.it/3bWzROG","display_url":"cnn.it/3bWzROG","indices":[233,256]}]	The Biden administration is considering sending some AstraZeneca Covid-19 vaccine doses stockpiled and waiting for official usage approval in the US over the border to Mexico and Canada, according to a senior administration official https://t.co/8j1sxfKnAF	12073162.0	RT @cnni: The Biden administration is considering sending some AstraZeneca Covid-19 vaccine doses stockpiled and waiting for official usageâ€¦	3758.0	True	full
291	6052b8dbae86ff003837746c	2021-03-18 02:20:06	[]	[]	Wed Mar 17 12:35:46 +0000 2021	[]	[{"url":"https://t.co/YPS5qOQdro","expanded_url":"https://www.nytimes.com/2021/03/17/opinion/coronavirus-vaccine.html","display_url":"nytimes.com/2021/03/17/opiâ€¦","indices":[257,280]}]	Tens of millions of AstraZeneca vaccines that won't be approved here soon enough are languishing in US depots. Our supply already exceeds the number of Americans. Less than 1% of Africa has been vaccinated. President Biden: Let our surplus vaccines goâ€”now. https://t.co/YPS5qOQdro https://t.co/XSOCKKVjKk	442984.0	RT @zeynep: Tens of millions of AstraZeneca vaccines that won't be approved here soon enough are languishing in US depots. Our supply alreaâ€¦	17604.0	True	full
292	6052b90fae86ff00383786c4	2021-03-18 02:20:57	[{"text":"COVID19","indices":[82,90]}]	[{"url":"https://t.co/ZvdakQJi5Z","expanded_url":"https://www.malagahoy.es/malaga/autoriza-practicar-autopsia-fallecida-AstraZeneca-juzgado_0_1556546458.html?utm_source=twitter.com&utm_medium=socialshare&utm_campaign=desktop","display_url":"malagahoy.es/malaga/autorizâ€¦","indices":[107,130]}]		[]	[]			Un juzgado autoriza la autopsia a una profesora fallecida que fue vacunada contra #COVID19 con AstraZenecaâ€¦ https://t.co/oNoGoerBfP	537.0	True	full
293	6052b90fae86ff00383786e6	2021-03-18 02:20:57	[]	[]	Wed Mar 17 12:35:46 +0000 2021	[]	[{"url":"https://t.co/YPS5qOQdro","expanded_url":"https://www.nytimes.com/2021/03/17/opinion/coronavirus-vaccine.html","display_url":"nytimes.com/2021/03/17/opiâ€¦","indices":[257,280]}]	Tens of millions of AstraZeneca vaccines that won't be approved here soon enough are languishing in US depots. Our supply already exceeds the number of Americans. Less than 1% of Africa has been vaccinated. President Biden: Let our surplus vaccines goâ€”now. https://t.co/YPS5qOQdro https://t.co/XSOCKKVjKk	442917.0	RT @zeynep: Tens of millions of AstraZeneca vaccines that won't be approved here soon enough are languishing in US depots. Our supply alreaâ€¦	3962.0	True	full
294	6052b91cae86ff0038378b80	2021-03-18 02:21:10	[]	[]	Thu Mar 18 00:44:43 +0000 2021	[]	[{"url":"https://t.co/DSVLUP02KS","expanded_url":"https://www.sciencemag.org/news/2021/03/it-s-very-special-picture-why-vaccine-safety-experts-put-brakes-astrazeneca-s-covid-19","display_url":"sciencemag.org/news/2021/03/iâ€¦","indices":[242,265]}]	Un article plus dÃ©taillÃ© sur les cas de thromboses et le vaccin AZ. Quelques mÃ©canismes immunologiques sont proposÃ©s : activation du complÃ©ment, rÃ©ponse immunitaire exagÃ©rÃ©e... mais pas de preuve encore sur le lien avec le vaccin. â�¦@clicjfâ�© https://t.co/DSVLUP02KS	663.0	RT @jeanbarbeau2: Un article plus dÃ©taillÃ© sur les cas de thromboses et le vaccin AZ. Quelques mÃ©canismes immunologiques sont proposÃ©s : acâ€¦	6029.0	True	full
295	6052b927ae86ff0038378f64	2021-03-18 02:21:21	[{"text":"pandemia","indices":[92,101]},{"text":"governo","indices":[109,117]},{"text":"covid","indices":[120,126]},{"text":"ansiedade","indices":[129,139]}]	[{"url":"https://t.co/oG4VSvxPmG","expanded_url":"https://youtu.be/BMiyetr92Fw","display_url":"youtu.be/BMiyetr92Fw","indices":[273,296]}]		[]	[]			@Rosaletti @majucoutinho ðŸ¦‹ VÃ­deo Novo! Agora! Bora conversar, o que estÃ¡ te irritando nessa #pandemia, nesseâ€¦ https://t.co/jwyAZPsfqh	1264.0	True	full
296	6052b92aae86ff003837908e	2021-03-18 02:21:25	[]	[]	Mon Mar 15 21:46:29 +0000 2021	[]	[{"url":"https://t.co/czcpQP8eFO","expanded_url":"https://www.gov.uk/government/news/mhra-response-to-irish-authorities-action-to-temporarily-suspend-the-astrazeneca-covid-19-vaccine","display_url":"gov.uk/government/newâ€¦","indices":[248,271]}]	Se ha administrado mÃ¡s de 11 millones de dosis de la vacuna Astra Zeneca en todo el Reino Unido y la cantidad de trombos notificados luego de recibirla no es mayor que la cantidad que se habrÃ­a producido de forma natural en la poblaciÃ³n vacunada. https://t.co/czcpQP8eFO	44552.0	RT @IlindelatorreMD: Se ha administrado mÃ¡s de 11 millones de dosis de la vacuna Astra Zeneca en todo el Reino Unido y la cantidad de trombâ€¦	118.0	True	full
297	6052b939ae86ff00383795d2	2021-03-18 02:21:39	[]	[]	Mon Mar 15 10:10:18 +0000 2021	[]	[{"url":"https://t.co/L4zgmqshGP","expanded_url":"https://clinicaltrials.gov/ct2/show/NCT04516746","display_url":"clinicaltrials.gov/ct2/show/NCT04â€¦","indices":[224,247]}]	AstraZeneca "vaccine" trial finishes on 23rd Feb 2023. Anyone having this jab is taking part in a Human Experiment. Nuremberg Code applies. If not enforced, all those involved can be charged with "Crimes against Humanity". https://t.co/L4zgmqshGP	7164.0	RT @VernersViews: AstraZeneca "vaccine" trial finishes on 23rd Feb 2023. Anyone having this jab is taking part in a Human Experiment. Nuremâ€¦	2565.0	True	full
298	6052b94bae86ff0038379c4e	2021-03-18 02:21:57	[]	[]	Wed Mar 17 23:35:03 +0000 2021	[]	[{"url":"https://t.co/S1HRJanp2l","expanded_url":"https://www.youtube.com/watch?v=8iaKAWWGyWI","display_url":"youtube.com/watch?v=8iaKAWâ€¦","indices":[246,269]}]	The covid-19 vaccines, Pfizer, Moderna, Johnson &amp; Johnson, AstraZeneca, are experimental. These are not conventional vaccines. There have been adverse affects and even deaths by taking the vaccine. This 25 minute video is quite informative. https://t.co/S1HRJanp2l	7182.0	RT @BoomerBaby_Gus: The covid-19 vaccines, Pfizer, Moderna, Johnson &amp; Johnson, AstraZeneca, are experimental. These are not conventional vaâ€¦	7453.0	True	full
299	6052b950ae86ff0038379e4e	2021-03-18 02:22:03	[]	[{"url":"https://t.co/83wddrkLZT","expanded_url":"https://www.heraldmailmedia.com/news/local/humane-society-plans-kitten-shower/article_7363fcb6-335f-5698-8d82-3374de06f31f.html?utm_campaign=snd-autopilot","display_url":"heraldmailmedia.com/news/local/humâ€¦","indices":[179,202]}]		[]	[]			The Humane Society of Washington County will host its fifth annual six-week-long â€œkitten shower,â€� a play on the traâ€¦ https://t.co/SAZl5uU0RO	9512.0	True	full
300	6052b957ae86ff003837a08c	2021-03-18 02:22:09	[]	[]	Wed Mar 17 17:50:40 +0000 2021	[]	[{"url":"https://t.co/HApL0hIvhg","expanded_url":"https://www.sciencemag.org/news/2021/03/it-s-very-special-picture-why-vaccine-safety-experts-put-brakes-astrazeneca-s-vaccine","display_url":"sciencemag.org/news/2021/03/iâ€¦","indices":[200,223]}]	Why did European countries pause immunizations with AstraZeneca vaccine? What have doctors actually seen? @GretchenVogel1 and I try to sift through the evidence so far. Story here, thread to come: https://t.co/HApL0hIvhg	123229.0	RT @kakape: Why did European countries pause immunizations with AstraZeneca vaccine? What have doctors actually seen? @GretchenVogel1 andâ€¦	12.0	True	full
301	6052b958ae86ff003837a0e0	2021-03-18 02:22:10	[]	[]	Wed Mar 17 14:42:53 +0000 2021	[{"text":"COVID19","indices":[167,175]}]	[{"url":"https://t.co/9J6MtxXWK8","expanded_url":"http://bit.ly/3vCGZb8","display_url":"bit.ly/3vCGZb8","indices":[202,225]}]	At this time, WHO considers that the benefits of the AstraZeneca vaccine outweigh its risks and recommends that vaccinations continue. Full statement on AstraZeneca #COVID19 vaccine safety signals: ðŸ‘‰ https://t.co/9J6MtxXWK8 https://t.co/fWGzqbjMuE	9147865.0	RT @WHO: At this time, WHO considers that the benefits of the AstraZeneca vaccine outweigh its risks and recommends that vaccinations contiâ€¦	169.0	True	full
302	6052b960ae86ff003837a3fc	2021-03-18 02:22:19	[]	[]	Wed Mar 17 17:28:03 +0000 2021	[]	[{"url":"https://t.co/k2PyTfcIZs","expanded_url":"https://bbc.in/3s9tayo","display_url":"bbc.in/3s9tayo","indices":[206,229]}]	There is â€œno evidence of increased riskâ€� of blood clots from using the AstraZeneca vaccine Deputy Chief Medical Officer for England Jonathan Van Tam says â€œvaccines donâ€™t save lives if theyâ€™re in fridgesâ€� https://t.co/k2PyTfcIZs https://t.co/JfezUGqrDT	12097914.0	RT @BBCNews: There is â€œno evidence of increased riskâ€� of blood clots from using the AstraZeneca vaccine Deputy Chief Medical Officer for Eâ€¦	2179.0	True	full
303	6052b975ae86ff003837ab76	2021-03-18 02:22:40	[]	[]	Wed Mar 17 19:16:10 +0000 2021	[]	[{"url":"https://t.co/z4HMh94Euy","expanded_url":"https://bit.ly/3lrx9nO","display_url":"bit.ly/3lrx9nO","indices":[232,255]}]	OMS recomienda continuar con la aplicaciÃ³n de vacunas contra el Covid-19 de AstraZeneca pese a la suspensiÃ³n ordenada en algunos paÃ­ses de Europa. Las ventajas son mayores que los riesgos, seÃ±ala la organizaciÃ³n. vÃ­a @Forbes_Mexico https://t.co/z4HMh94Euy	576697.0	RT @epigmenioibarra: OMS recomienda continuar con la aplicaciÃ³n de vacunas contra el Covid-19 de AstraZeneca pese a la suspensiÃ³n ordenadaâ€¦	807.0	True	full
304	6052b986ae86ff003837b1a2	2021-03-18 02:22:57	[]	[]	Thu Mar 18 00:07:17 +0000 2021	[{"text":"ATENCIÃ“N","indices":[0,9]},{"text":"covid19","indices":[77,85]}]	[{"url":"https://t.co/qTYOOwUjLq","expanded_url":"http://bit.ly/3bYK9hz","display_url":"bit.ly/3bYK9hz","indices":[105,128]}]	#ATENCIÃ“N | Nuevo lote de vacunas de Pfizer y dosis de AstraZeneca contra el #covid19 llegan a Ecuador Â» https://t.co/qTYOOwUjLq https://t.co/JnQBRLNpso	1850945.0	RT @elcomerciocom: #ATENCIÃ“N | Nuevo lote de vacunas de Pfizer y dosis de AstraZeneca contra el #covid19 llegan a Ecuador Â» https://t.co/qTâ€¦	227.0	True	full
305	6052b993ae86ff003837b64c	2021-03-18 02:23:10	[]	[]	Thu Mar 18 02:08:41 +0000 2021	[]	[{"url":"https://t.co/Ko5qhv74zs","expanded_url":"https://on.mktw.net/2OyPWBz","display_url":"on.mktw.net/2OyPWBz","indices":[257,280]}]	The World Health Organization has urged countries to continue using the AstraZeneca vaccine, as it said the benefits outweighed the risks. Several European countries â€” including Germany, France, Italy and Sweden â€” have temporarily paused use of the shot. https://t.co/Ko5qhv74zs	3983152.0	RT @MarketWatch: The World Health Organization has urged countries to continue using the AstraZeneca vaccine, as it said the benefits outweâ€¦	774.0	True	full
306	6052b9a9ae86ff003837bdf8	2021-03-18 02:23:31	[]	[{"url":"https://t.co/zcO79qL0cF","expanded_url":"https://www.ft.com/content/a046e340-892b-4e68-bfae-4f5c40a5506a","display_url":"ft.com/content/a046e3â€¦","indices":[233,256]}]		[]	[]			The EU drugs regulator reiterated its view that the benefits of the Oxford/AstraZeneca vaccine outweighed the risksâ€¦ https://t.co/Dl3BW9seQF	615.0	True	full
307	6052b9d5ae86ff003837cdee	2021-03-18 02:24:16	[]	[]	Thu Mar 18 00:43:58 +0000 2021	[]	[{"url":"https://t.co/mAhEMgLTcL","expanded_url":"https://twitter.com/allergynet/status/1372222647560470537","display_url":"twitter.com/allergynet/staâ€¦","indices":[228,251]}]	AZ ISSUE .This is a very serious concern with under 50s people especially ladies ! The issue in Europe is ALL 6 cases being WOMEN aged 20 to 50. This is not good ðŸ˜Ÿ . They should not be dying of thrombosis after receiving the ðŸ’‰! https://t.co/mAhEMgLTcL	4104.0	RT @BSimonward: AZ ISSUE .This is a very serious concern with under 50s people especially ladies ! The issue in Europe is ALL 6 cases beingâ€¦	1588.0	True	full
308	6052ba08ae86ff003837e03e	2021-03-18 02:25:07	[]	[]	Wed Mar 17 23:45:00 +0000 2021	[]	[{"url":"https://t.co/bnbYhpidpB","expanded_url":"https://www.gmanetwork.com/news/news/world/780154/spain-probes-patient-death-after-astrazeneca-jab/story/","display_url":"gmanetwork.com/news/news/worlâ€¦","indices":[145,168]}]	Spanish health officials are investigating three cases of people who suffered from thrombosis after receiving the AstraZeneca COVID-19 vaccine. https://t.co/bnbYhpidpB	5860726.0	RT @gmanews: Spanish health officials are investigating three cases of people who suffered from thrombosis after receiving the AstraZenecaâ€¦	8.0	True	full
309	6052ba1fae86ff003837e83a	2021-03-18 02:25:29	[]	[]	Thu Mar 18 02:11:04 +0000 2021	[]	[{"url":"https://t.co/8j1sxfKnAF","expanded_url":"https://cnn.it/3bWzROG","display_url":"cnn.it/3bWzROG","indices":[233,256]}]	The Biden administration is considering sending some AstraZeneca Covid-19 vaccine doses stockpiled and waiting for official usage approval in the US over the border to Mexico and Canada, according to a senior administration official https://t.co/8j1sxfKnAF	12073176.0	RT @cnni: The Biden administration is considering sending some AstraZeneca Covid-19 vaccine doses stockpiled and waiting for official usageâ€¦	583.0	True	full
310	6052ba28ae86ff003837ebb0	2021-03-18 02:25:39	[]	[]	Thu Mar 18 02:08:41 +0000 2021	[]	[{"url":"https://t.co/Ko5qhv74zs","expanded_url":"https://on.mktw.net/2OyPWBz","display_url":"on.mktw.net/2OyPWBz","indices":[257,280]}]	The World Health Organization has urged countries to continue using the AstraZeneca vaccine, as it said the benefits outweighed the risks. Several European countries â€” including Germany, France, Italy and Sweden â€” have temporarily paused use of the shot. https://t.co/Ko5qhv74zs	3983235.0	RT @MarketWatch: The World Health Organization has urged countries to continue using the AstraZeneca vaccine, as it said the benefits outweâ€¦	1239.0	True	full
311	6052ba2aae86ff003837ec60	2021-03-18 02:25:41	[]	[{"url":"https://t.co/KwQokxLDY7","expanded_url":"http://keep.my","display_url":"keep.my","indices":[77,100]}]		[]	[]			@Bex10754118 @welosthim @CraigKellyMP Wow that is BS! My daughter tries to https://t.co/KwQokxLDY7 granddaughterâ€¦ https://t.co/ynj1AZTkKB	29.0	True	full
312	6052ba3dae86ff003837f32c	2021-03-18 02:26:00	[]	[]	Wed Mar 17 12:35:46 +0000 2021	[]	[{"url":"https://t.co/YPS5qOQdro","expanded_url":"https://www.nytimes.com/2021/03/17/opinion/coronavirus-vaccine.html","display_url":"nytimes.com/2021/03/17/opiâ€¦","indices":[257,280]}]	Tens of millions of AstraZeneca vaccines that won't be approved here soon enough are languishing in US depots. Our supply already exceeds the number of Americans. Less than 1% of Africa has been vaccinated. President Biden: Let our surplus vaccines goâ€”now. https://t.co/YPS5qOQdro https://t.co/XSOCKKVjKk	442986.0	RT @zeynep: Tens of millions of AstraZeneca vaccines that won't be approved here soon enough are languishing in US depots. Our supply alreaâ€¦	48.0	True	full
313	6052ba5db6ee6100381c8d3f	2021-03-18 02:26:31	[]	[]	Wed Mar 17 12:35:46 +0000 2021	[]	[{"url":"https://t.co/YPS5qOQdro","expanded_url":"https://www.nytimes.com/2021/03/17/opinion/coronavirus-vaccine.html","display_url":"nytimes.com/2021/03/17/opiâ€¦","indices":[257,280]}]	Tens of millions of AstraZeneca vaccines that won't be approved here soon enough are languishing in US depots. Our supply already exceeds the number of Americans. Less than 1% of Africa has been vaccinated. President Biden: Let our surplus vaccines goâ€”now. https://t.co/YPS5qOQdro https://t.co/XSOCKKVjKk	442986.0	RT @zeynep: Tens of millions of AstraZeneca vaccines that won't be approved here soon enough are languishing in US depots. Our supply alreaâ€¦	46.0	True	full
314	6052ba5fb6ee6100381c8e0f	2021-03-18 02:26:33	[]	[]	Tue Mar 16 21:01:06 +0000 2021	[]	[{"url":"https://t.co/CcHOaam1t1","expanded_url":"https://1.azdhs.gov/2Q3aL8m","display_url":"1.azdhs.gov/2Q3aL8m","indices":[168,191]}]	As of Tuesday morning, 1,007,600 Arizonans have received either both doses of the Pfizer or Moderna vaccines, or one dose of the Johnson &amp; Johnson/Janssen vaccine. https://t.co/CcHOaam1t1 @Fox10Phoenix https://t.co/s3Rhyybn4W	42709.0	RT @AZDHS: As of Tuesday morning, 1,007,600 Arizonans have received either both doses of the Pfizer or Moderna vaccines, or one dose of theâ€¦	10.0	True	full
315	6052ba6cb6ee6100381c92d3	2021-03-18 02:26:47	[]	[]	Thu Mar 18 02:25:33 +0000 2021	[]	[{"url":"https://t.co/dBr3uPg4nS","expanded_url":"https://www.worldometers.info/coronavirus/country/us/","display_url":"worldometers.info/coronavirus/coâ€¦","indices":[205,228]}]	Total deaths per 1M/pop., 3/17: 1. NJ 2,707 (+9) 2. NY 2,542 (+3) 3. RI 2,443 (+5) 4. MA 2,428 (+7) 5. MS 2,331 (+3) 6. AZ 2,279 (+2) 7. CT 2,190 (+3) 8. SD 2,165 (+4) 9. LA 2,141 (+6) 10. AL 2,114 (+6) https://t.co/dBr3uPg4nS	42137.0	RT @KagroX: Total deaths per 1M/pop., 3/17: 1. NJ 2,707 (+9) 2. NY 2,542 (+3) 3. RI 2,443 (+5) 4. MA 2,428 (+7) 5. MS 2,331 (+3) 6. AZ 2,2â€¦	1102.0	True	full
316	6052ba7fb6ee6100381c998f	2021-03-18 02:27:05	[]	[]	Wed Mar 17 18:02:53 +0000 2021	[]	[{"url":"https://t.co/mZaSpVRAm1","expanded_url":"https://www.who.int/news/item/17-03-2021-who-statement-on-astrazeneca-covid-19-vaccine-safety-signals","display_url":"who.int/news/item/17-0â€¦","indices":[228,251]}]	Comunicado de la OrganizaciÃ³n Mundial de la Salud @WHO sobre la vacuna AstraZeneca En este momento, la OMS considera que los beneficios de la vacuna AstraZeneca superan sus riesgos y recomienda que continÃºen las vacunaciones. https://t.co/mZaSpVRAm1	57817.0	RT @ZulmaCucunuba: Comunicado de la OrganizaciÃ³n Mundial de la Salud @WHO sobre la vacuna AstraZeneca En este momento, la OMS considera quâ€¦	441.0	True	full
317	6052ba98b6ee6100381ca27b	2021-03-18 02:27:30	[]	[{"url":"https://t.co/sDc23CouOX","expanded_url":"https://www.zdf.de/nachrichten/panorama/corona-wirksamkeit-impfstoffe-100.html","display_url":"zdf.de/nachrichten/paâ€¦","indices":[212,235]}]		[]	[]			@Norbert9553 @larakorbmann @___Jeannette__ @Karl_Lauterbach Also sind 70% Wirksamkeit von Astra Zeneca genauso gutâ€¦ https://t.co/Cr9mpqlQv0	59.0	True	full
318	6052baabb6ee6100381ca94d	2021-03-18 02:27:50	[]	[]	Wed Mar 17 12:35:46 +0000 2021	[]	[{"url":"https://t.co/YPS5qOQdro","expanded_url":"https://www.nytimes.com/2021/03/17/opinion/coronavirus-vaccine.html","display_url":"nytimes.com/2021/03/17/opiâ€¦","indices":[257,280]}]	Tens of millions of AstraZeneca vaccines that won't be approved here soon enough are languishing in US depots. Our supply already exceeds the number of Americans. Less than 1% of Africa has been vaccinated. President Biden: Let our surplus vaccines goâ€”now. https://t.co/YPS5qOQdro https://t.co/XSOCKKVjKk	442986.0	RT @zeynep: Tens of millions of AstraZeneca vaccines that won't be approved here soon enough are languishing in US depots. Our supply alreaâ€¦	2643.0	True	full
319	6052bab2b6ee6100381cabcd	2021-03-18 02:27:56	[]	[]	Thu Mar 18 01:00:48 +0000 2021	[]	[{"url":"https://t.co/hDQj2TJKGy","expanded_url":"https://www.7generationgames.com/announcing-growing-math-project-to-meet-immediate-educational-needs-of-indigenous-students-and-educators-during-covid-19/","display_url":"7generationgames.com/announcing-groâ€¦","indices":[149,172]}]	Weâ€™re helping re-engage students online. If youâ€™re in AZ, MN, ND, SD, OR, or NM, your school can get our Growing Math resources FREE. Find out more. https://t.co/hDQj2TJKGy https://t.co/dDCADFEFRc	2082.0	RT @7GenGames: Weâ€™re helping re-engage students online. If youâ€™re in AZ, MN, ND, SD, OR, or NM, your school can get our Growing Math resourâ€¦	943.0	True	full
320	6052bab5b6ee6100381cacc5	2021-03-18 02:27:59	[]	[]	Wed Mar 17 16:44:28 +0000 2021	[]	[{"url":"https://t.co/bCZmZyfQXn","expanded_url":"https://www.who.int/news/item/17-03-2021-who-statement-on-astrazeneca-covid-19-vaccine-safety-signals","display_url":"who.int/news/item/17-0â€¦","indices":[192,215]}]	La OMS sobre AstraZeneca: 1ï¸�âƒ£ La vacunaciÃ³n no evita otras enfermedades. 2ï¸�âƒ£ En este momento, los beneficios de la vacuna compensan sus riesgos. 3ï¸�âƒ£ Recomienda que continÃºen las vacunaciones. https://t.co/bCZmZyfQXn https://t.co/cIGW9F2htL	46672.0	RT @gorka_orive: La OMS sobre AstraZeneca: 1ï¸�âƒ£ La vacunaciÃ³n no evita otras enfermedades. 2ï¸�âƒ£ En este momento, los beneficios de la vacunaâ€¦	128.0	True	full
321	6052bab9b6ee6100381cae5d	2021-03-18 02:28:04	[]	[]	Wed Mar 17 18:23:44 +0000 2021	[{"text":"PBO","indices":[174,178]},{"text":"hashtag","indices":[213,221]},{"text":"butters","indices":[222,230]},{"text":"URGENTE","indices":[231,239]},{"text":"LOÃšLTIMO","indices":[240,249]},{"text":"Vizcarra","indices":[250,259]},{"text":"TAS","indices":[260,264]},{"text":"Alianza","indices":[265,273]}]	[{"url":"https://t.co/IucB2tKFis","expanded_url":"https://youtu.be/s0TrP_JjVks","display_url":"youtu.be/s0TrP_JjVks","indices":[189,212]}]	ðŸ‘‰ EL DILEMA DE ASTRAZENECA Y EL VACUNAGATE EN EL PERÃš ðŸ”´ Phillip Butters: â€œMazzetti puede terminar presa, en algÃºn momento serÃ¡ investigada por genocidio y sus omisionesâ€� ðŸ“» #PBO 91.9 FM ðŸ”´ https://t.co/IucB2tKFis #hashtag #butters #URGENTE #LOÃšLTIMO #Vizcarra #TAS #Alianza https://t.co/Dj97Iutje7	444261.0	RT @PBOPeru: ðŸ‘‰ EL DILEMA DE ASTRAZENECA Y EL VACUNAGATE EN EL PERÃš ðŸ”´ Phillip Butters: â€œMazzetti puede terminar presa, en algÃºn momento serâ€¦	212.0	True	full
322	6052bac4b6ee6100381cb26f	2021-03-18 02:28:15	[]	[{"url":"https://t.co/GfyDrqvQb4","expanded_url":"https://www.tmt.ph/852807","display_url":"tmt.ph/852807","indices":[248,271]}]		[]	[]			â€œAdding to our AstraZeneca, Moderna and Novavax doses, Bharat Biotechâ€™s Covaxin will boost our national vaccinationâ€¦ https://t.co/SmipOoh0Vk	99252.0	True	full
323	6052bac9b6ee6100381cb427	2021-03-18 02:28:20	[]	[]	Wed Mar 17 23:41:03 +0000 2021	[]	[{"url":"https://t.co/vly5zqRdZi","expanded_url":"https://bit.ly/3qXRzpe","display_url":"bit.ly/3qXRzpe","indices":[247,270]}]	ðŸ”´ Â¿Es riesgoso recibir la vacuna de AstraZeneca? â€œHay que tener confianzaâ€�, afirma @roslemusmartin, doctora en BiologÃ­a molecular y celular por la Universidad de Oxford, y sostiene que hay que estar atentos a los primeros resultados de Europa ðŸ”— https://t.co/vly5zqRdZi https://t.co/FvP6uo1JOq	42480.0	RT @elpaismexico: ðŸ”´ Â¿Es riesgoso recibir la vacuna de AstraZeneca? â€œHay que tener confianzaâ€�, afirma @roslemusmartin, doctora en BiologÃ­aâ€¦	248.0	True	full
324	6052bad6b6ee6100381cb8a5	2021-03-18 02:28:32	[]	[]	Thu Mar 18 02:11:04 +0000 2021	[]	[{"url":"https://t.co/8j1sxfKnAF","expanded_url":"https://cnn.it/3bWzROG","display_url":"cnn.it/3bWzROG","indices":[233,256]}]	The Biden administration is considering sending some AstraZeneca Covid-19 vaccine doses stockpiled and waiting for official usage approval in the US over the border to Mexico and Canada, according to a senior administration official https://t.co/8j1sxfKnAF	12072431.0	RT @cnni: The Biden administration is considering sending some AstraZeneca Covid-19 vaccine doses stockpiled and waiting for official usageâ€¦	1177.0	True	full
325	6052bad7b6ee6100381cb8f3	2021-03-18 02:28:33	[]	[]	Wed Mar 17 19:49:37 +0000 2021	[]	[{"url":"https://t.co/agLOs9XhA2","expanded_url":"https://www.nejm.org/doi/full/10.1056/NEJMoa2102214","display_url":"nejm.org/doi/full/10.10â€¦","indices":[253,276]}]	Estimate of 10% (95% CI: âˆ’77 to 55%) efficacy for AZ vaccine against mild-to-moderate disease from B.1.351 in South Africa. Even the optimistic upper confidence interval of 55% would suggest vaccine-mediated control against this variant very difficult. https://t.co/agLOs9XhA2 1/	123495.0	RT @AdamJKucharski: Estimate of 10% (95% CI: âˆ’77 to 55%) efficacy for AZ vaccine against mild-to-moderate disease from B.1.351 in South Afrâ€¦	700.0	True	full
326	6052bae6b6ee6100381cbe9b	2021-03-18 02:28:49	[]	[{"url":"https://t.co/Za7v8NpEZd","expanded_url":"https://ift.tt/eA8V8J","display_url":"ift.tt/eA8V8J","indices":[80,103]},{"url":"https://t.co/Z5M1jYVVfz","expanded_url":"https://ift.tt/3cGjNQt","display_url":"ift.tt/3cGjNQt","indices":[104,127]}]		[]	[]			Allaying vaccine fears: Govt did well to clear stance on AstraZeneca/Covishield https://t.co/Za7v8NpEZdâ€¦ https://t.co/FDgpdQXShk	18.0	True	full
327	6052bae9b6ee6100381cbf9f	2021-03-18 02:28:52	[]	[]	Wed Mar 17 18:02:53 +0000 2021	[]	[{"url":"https://t.co/mZaSpVRAm1","expanded_url":"https://www.who.int/news/item/17-03-2021-who-statement-on-astrazeneca-covid-19-vaccine-safety-signals","display_url":"who.int/news/item/17-0â€¦","indices":[228,251]}]	Comunicado de la OrganizaciÃ³n Mundial de la Salud @WHO sobre la vacuna AstraZeneca En este momento, la OMS considera que los beneficios de la vacuna AstraZeneca superan sus riesgos y recomienda que continÃºen las vacunaciones. https://t.co/mZaSpVRAm1	57817.0	RT @ZulmaCucunuba: Comunicado de la OrganizaciÃ³n Mundial de la Salud @WHO sobre la vacuna AstraZeneca En este momento, la OMS considera quâ€¦	207.0	True	full
328	6052baeeb6ee6100381cc155	2021-03-18 02:28:56	[]	[]	Wed Mar 17 14:42:53 +0000 2021	[{"text":"COVID19","indices":[167,175]}]	[{"url":"https://t.co/9J6MtxXWK8","expanded_url":"http://bit.ly/3vCGZb8","display_url":"bit.ly/3vCGZb8","indices":[202,225]}]	At this time, WHO considers that the benefits of the AstraZeneca vaccine outweigh its risks and recommends that vaccinations continue. Full statement on AstraZeneca #COVID19 vaccine safety signals: ðŸ‘‰ https://t.co/9J6MtxXWK8 https://t.co/fWGzqbjMuE	9147889.0	RT @WHO: At this time, WHO considers that the benefits of the AstraZeneca vaccine outweigh its risks and recommends that vaccinations contiâ€¦	279.0	True	full
329	6052baf6b6ee6100381cc45d	2021-03-18 02:29:05	[]	[]	Thu Mar 18 02:10:05 +0000 2021	[]	[{"url":"https://t.co/FwHbCpXesR","expanded_url":"https://twitter.com/diaz_manuel/status/1372335734292586501","display_url":"twitter.com/diaz_manuel/stâ€¦","indices":[274,297]}]	UN SALUDO MANUEL DIAZ DE JALISCO,CONOCES ALGUNA EMPRESA PRODUCTIVA DEL ESTADO MEXICANO YO NO,UN DATO OBRADOR QUIERE HEREDAR UN ENDEUDAMIENTO POR MAS DE 50 AÃ‘OS POR LOS GASODUCTOS DE BARTTLET,YO NO PAGO,OBRADOR TIENE QUE PAGAR POR SUS BABOSADAS,TEXCOCO ES UN JUEGO DE NIÃ‘OS. https://t.co/FwHbCpXesR	2085.0	RT @mvzdavidguzman5: UN SALUDO MANUEL DIAZ DE JALISCO,CONOCES ALGUNA EMPRESA PRODUCTIVA DEL ESTADO MEXICANO YO NO,UN DATO OBRADOR QUIERE HEâ€¦	936.0	True	full
330	6052bb08b6ee6100381ccabb	2021-03-18 02:29:23	[]	[]	Wed Mar 17 12:35:46 +0000 2021	[]	[{"url":"https://t.co/YPS5qOQdro","expanded_url":"https://www.nytimes.com/2021/03/17/opinion/coronavirus-vaccine.html","display_url":"nytimes.com/2021/03/17/opiâ€¦","indices":[257,280]}]	Tens of millions of AstraZeneca vaccines that won't be approved here soon enough are languishing in US depots. Our supply already exceeds the number of Americans. Less than 1% of Africa has been vaccinated. President Biden: Let our surplus vaccines goâ€”now. https://t.co/YPS5qOQdro https://t.co/XSOCKKVjKk	442986.0	RT @zeynep: Tens of millions of AstraZeneca vaccines that won't be approved here soon enough are languishing in US depots. Our supply alreaâ€¦	2322.0	True	full
331	6052bb12b6ee6100381cce19	2021-03-18 02:29:32	[]	[]	Wed Mar 17 21:57:26 +0000 2021	[]	[{"url":"https://t.co/Zq5nTj9HlE","expanded_url":"https://brief19.com/2021/03/16/oxfordastrazeneca-fails-to-prevent-mild-to-moderate-covid-19-from-b1351-south-africa-variant","display_url":"brief19.com/2021/03/16/oxfâ€¦","indices":[192,215]}]	Many saw yesterdayâ€™s news on South Africa variant and AstraZeneca as scary. Hereâ€™s why maybe itâ€™s not so bad... briefed by @LWestafer. Thereâ€™s much we donâ€™t know and some good that we doðŸ‘‡ https://t.co/Zq5nTj9HlE via @Brief_19	70821.0	RT @jeremyfaust: Many saw yesterdayâ€™s news on South Africa variant and AstraZeneca as scary. Hereâ€™s why maybe itâ€™s not so bad... briefedâ€¦	7562.0	True	full
332	6052bb1eb6ee6100381cd2a5	2021-03-18 02:29:45	[]	[]	Wed Mar 17 12:35:46 +0000 2021	[]	[{"url":"https://t.co/YPS5qOQdro","expanded_url":"https://www.nytimes.com/2021/03/17/opinion/coronavirus-vaccine.html","display_url":"nytimes.com/2021/03/17/opiâ€¦","indices":[257,280]}]	Tens of millions of AstraZeneca vaccines that won't be approved here soon enough are languishing in US depots. Our supply already exceeds the number of Americans. Less than 1% of Africa has been vaccinated. President Biden: Let our surplus vaccines goâ€”now. https://t.co/YPS5qOQdro https://t.co/XSOCKKVjKk	442987.0	RT @zeynep: Tens of millions of AstraZeneca vaccines that won't be approved here soon enough are languishing in US depots. Our supply alreaâ€¦	920.0	True	full
333	6052bb29b6ee6100381cd64d	2021-03-18 02:29:55	[]	[]	Thu Mar 18 02:11:04 +0000 2021	[]	[{"url":"https://t.co/8j1sxfKnAF","expanded_url":"https://cnn.it/3bWzROG","display_url":"cnn.it/3bWzROG","indices":[233,256]}]	The Biden administration is considering sending some AstraZeneca Covid-19 vaccine doses stockpiled and waiting for official usage approval in the US over the border to Mexico and Canada, according to a senior administration official https://t.co/8j1sxfKnAF	12073194.0	RT @cnni: The Biden administration is considering sending some AstraZeneca Covid-19 vaccine doses stockpiled and waiting for official usageâ€¦	18510.0	True	full
334	6052bb32b6ee6100381cd9b3	2021-03-18 02:30:04	[{"text":"AnulaSTF","indices":[203,212]},{"text":"LulaLivre","indices":[213,223]}]	[{"url":"https://t.co/PiEOsy1v02","expanded_url":"https://nucleolucianolepera.com.br/index.php/2021/03/17/brasil-deve-manter-aplicacao-da-vacina-da-astrazeneca-contra-a-covid-19-defende-especialista/","display_url":"nucleolucianolepera.com.br/index.php/2021â€¦","indices":[130,153]},{"url":"https://t.co/jpTvtaWEIa","expanded_url":"https://bit.ly/3kmXkv8","display_url":"bit.ly/3kmXkv8","indices":[1…		[]	[]			Brasil deve manter aplicaÃ§Ã£o da vacina da AstraZeneca contra a COVID-19, defende especialista - NÃºcleo Luciano Lepeâ€¦ https://t.co/8mSPUqX2kN	2756.0	True	full
335	6052bb37b6ee6100381cdb69	2021-03-18 02:30:09	[]	[{"url":"https://t.co/a492QSfguU","expanded_url":"https://www.tunota.com/no-se-esta-respetando-la-cadena-de-frio-que-requieren-las-vacunas-de-astrazeneca-denuncian-medicos","display_url":"tunota.com/no-se-esta-resâ€¦","indices":[119,142]}]		[]	[]			Honduras ha comenzado a aplicar las vacunas de AstraZeneca contra el covid-19 para tratar de inmunizar a su poblaciâ€¦ https://t.co/yKTz4RvJKr	69481.0	True	full
336	6052bb4ab6ee6100381ce25f	2021-03-18 02:30:29	[{"text":"LHInternacional","indices":[0,16]}]	[{"url":"https://t.co/pOQHxmuZo2","expanded_url":"https://lahora.gt/espana-investiga-2-casos-de-coagulos-con-vacuna-astrazeneca/?utm_medium=Social&utm_source=Twitter#Echobox=1616024033","display_url":"lahora.gt/espana-investiâ€¦","indices":[118,141]}]		[]	[]			#LHInternacional EspaÃ±a suspende temporalmente el uso de la vacuna AstraZeneca contra el coronavirus. AquÃ­ detalleâ€¦ https://t.co/We1APWsfWq	353979.0	True	full
337	6052bb66b6ee6100381cec61	2021-03-18 02:30:57	[{"text":"newyork","indices":[131,139]},{"text":"NYC","indices":[140,144]},{"text":"newjob","indices":[145,152]},{"text":"nowhiring","indices":[153,163]},{"text":"jobvacancies","indices":[164,177]},{"text":"jobshiring","indices":[178,189]}]	[{"url":"https://t.co/MuL9bPD4By","expanded_url":"https://www.jobs2careers.com/click.php?jid=3321997125adb4e967e6ce29e&ri=92fa3d2a06cf44b0bd915762e56f91ee&job_loc=New+York%2CNY&encrypt=0&q=&spl=vwy3zgKSYQF2mwyU%3ATXNtjmj1Hlp3gEqlTL90cg%3D%3D%3An6rjVKA2hTm%2FYqPyQEzAXGbuKXXvaPIlr6hdb2TsKLyeR3paAqo%3D","display_url":"jobs2careers.com/click.php?jid=â€¦","indices":[106,129]}]		[]	[]			Oxford Nanopore Technologies is hiring in New York for a Customer Service Associate. Click now to apply!â€¦ https://t.co/SXFwAZwQB3	0.0	True	full
338	6052bb7ab6ee6100381cf383	2021-03-18 02:31:17	[]	[]	Wed Mar 17 12:35:46 +0000 2021	[]	[{"url":"https://t.co/YPS5qOQdro","expanded_url":"https://www.nytimes.com/2021/03/17/opinion/coronavirus-vaccine.html","display_url":"nytimes.com/2021/03/17/opiâ€¦","indices":[257,280]}]	Tens of millions of AstraZeneca vaccines that won't be approved here soon enough are languishing in US depots. Our supply already exceeds the number of Americans. Less than 1% of Africa has been vaccinated. President Biden: Let our surplus vaccines goâ€”now. https://t.co/YPS5qOQdro https://t.co/XSOCKKVjKk	442988.0	RT @zeynep: Tens of millions of AstraZeneca vaccines that won't be approved here soon enough are languishing in US depots. Our supply alreaâ€¦	711.0	True	full
339	6052bb7eb6ee6100381cf4ed	2021-03-18 02:31:21	[]	[]	Wed Mar 17 22:35:21 +0000 2021	[]	[{"url":"https://t.co/Kycqx0A1OO","expanded_url":"https://www.sciencemag.org/news/2021/03/it-s-very-special-picture-why-vaccine-safety-experts-put-brakes-astrazeneca-s-covid-19","display_url":"sciencemag.org/news/2021/03/iâ€¦","indices":[256,279]}]	A lot to say about AZ vaccine pause in Europe, but I will try to stick to a two key questions in this thread (more later): 1. What are the symptoms that have led to the pause? 2. Is there a plausible mechanism for the vaccine causing them? Story is here: https://t.co/Kycqx0A1OO	123573.0	RT @kakape: A lot to say about AZ vaccine pause in Europe, but I will try to stick to a two key questions in this thread (more later): 1. Wâ€¦	194.0	True	full
340	6052bb92b6ee6100381cfc35	2021-03-18 02:31:41	[]	[]	Thu Mar 18 02:31:30 +0000 2021	[]	[{"url":"https://t.co/SVOALdyyPZ","expanded_url":"http://www.koreaherald.com/view.php?ud=20210317000902","display_url":"koreaherald.com/view.php?ud=20â€¦","indices":[252,275]}]	Korea will continue using AstraZeneca vaccine, despite European suspensions. One expert: â€œI think that the reaction of European countries may also reflect political considerations within the countries and concerns about the vaccineâ€™s acceptability.â€� https://t.co/SVOALdyyPZ	1548.0	RT @iampaulkerry: Korea will continue using AstraZeneca vaccine, despite European suspensions. One expert: â€œI think that the reaction ofâ€¦	2737.0	True	full
341	6052bb9ab6ee6100381cfedf	2021-03-18 02:31:48	[]	[]	Wed Mar 17 17:21:21 +0000 2021	[]	[{"url":"https://t.co/p5NylPskWm","expanded_url":"https://www.telegraph.co.uk/business/2021/03/16/french-precautionary-principle-literally-killing-europe/?li_source=LI&li_medium=li-recommendation-widget","display_url":"telegraph.co.uk/business/2021/â€¦","indices":[164,187]}]	"The precautionary principle is literally killing Europe European leaders have destroyed confidence in the AstraZeneca vaccine, meaning even more people will die" https://t.co/p5NylPskWm	21732.0	RT @AgBioWorld: "The precautionary principle is literally killing Europe European leaders have destroyed confidence in the AstraZeneca vaccâ€¦	5520.0	True	full
342	6052bb9fb6ee6100381d00a3	2021-03-18 02:31:53	[]	[]	Wed Mar 17 23:35:03 +0000 2021	[]	[{"url":"https://t.co/S1HRJanp2l","expanded_url":"https://www.youtube.com/watch?v=8iaKAWWGyWI","display_url":"youtube.com/watch?v=8iaKAWâ€¦","indices":[246,269]}]	The covid-19 vaccines, Pfizer, Moderna, Johnson &amp; Johnson, AstraZeneca, are experimental. These are not conventional vaccines. There have been adverse affects and even deaths by taking the vaccine. This 25 minute video is quite informative. https://t.co/S1HRJanp2l	7183.0	RT @BoomerBaby_Gus: The covid-19 vaccines, Pfizer, Moderna, Johnson &amp; Johnson, AstraZeneca, are experimental. These are not conventional vaâ€¦	2636.0	True	full
343	6052bba4b6ee6100381d027b	2021-03-18 02:31:59	[]	[]	Sat Mar 06 22:45:28 +0000 2021	[]	[{"url":"https://t.co/DcVxxS1gbr","expanded_url":"https://www.americanprogress.org/issues/economy/reports/2021/02/25/496355/small-businesses-get-boost-15-minimum-wage/","display_url":"americanprogress.org/issues/economyâ€¦","indices":[184,207]}]	@kyrstensinema Did you know @SenatorSinema? You are in a position to do more than tweet your grateful thoughts. Details of how the $15 minimum wage will help workers and our economy: https://t.co/DcVxxS1gbr https://t.co/XSjSIAhtSH	4641.0	RT @RepresentMeAZ: @kyrstensinema Did you know @SenatorSinema? You are in a position to do more than tweet your grateful thoughts. Detailsâ€¦	2191.0	True	full
344	6052bba6b6ee6100381d0349	2021-03-18 02:32:01	[{"text":"Venezuela","indices":[107,117]},{"text":"17Marzo","indices":[118,126]},{"text":"17Mar","indices":[127,133]}]	[{"url":"https://t.co/PDYPigMCug","expanded_url":"https://buff.ly/38JFMEK","display_url":"buff.ly/38JFMEK","indices":[135,158]}]		[]	[]			Â¡SÃ‰PALO! Francia e Italia suspenden por â€œprecauciÃ³nâ€� el uso de la vacuna de AstraZeneca contra el covid-19â€¦ https://t.co/womWFREKmn	274828.0	True	full
345	6052bba7b6ee6100381d03c3	2021-03-18 02:32:02	[{"text":"forex","indices":[144,150]},{"text":"trading","indices":[151,159]}]	[{"url":"https://t.co/gAUbkQp2vf","expanded_url":"http://dlvr.it/RvrxDy","display_url":"dlvr.it/RvrxDy","indices":[93,116]},{"url":"https://t.co/wqV4XjyUZC","expanded_url":"http://bit.ly/CTrendFX","display_url":"bit.ly/CTrendFX","indices":[120,143]}]		[]	[]			Australian PM Morrison says 'major production of AstraZeneca vaccine by the end of the monthâ€¦ https://t.co/B2bBRJK1w6	410.0	True	full
346	6052bbaab6ee6100381d048d	2021-03-18 02:32:04	[]	[]	Thu Mar 18 02:29:05 +0000 2021	[{"text":"sibenito","indices":[121,130]},{"text":"TikTok","indices":[131,138]},{"text":"tiktromes","indices":[139,149]}]	[{"url":"https://t.co/0G6gvAZgn0","expanded_url":"http://dlvr.it/Rvrx2P","display_url":"dlvr.it/Rvrx2P","indices":[97,120]}]	â€˜Sibenitoâ€™: Hermana mayor del tiktoker peruano fallece a consecuencia de COVID-19 - Diario Trome https://t.co/0G6gvAZgn0 #sibenito #TikTok #tiktromes https://t.co/yJNIJRpPgd	55069.0	RT @peruenlanoticia: â€˜Sibenitoâ€™: Hermana mayor del tiktoker peruano fallece a consecuencia de COVID-19 - Diario Trome https://t.co/0G6gvAZgâ€¦	6972.0	True	full
347	6052bbaab6ee6100381d04c5	2021-03-18 02:32:05	[]	[]	Thu Mar 18 00:01:44 +0000 2021	[]	[{"url":"https://t.co/tFU1psnTyd","expanded_url":"https://www.ottawapublichealth.ca/en/public-health-topics/covid-19-vaccine.aspx","display_url":"ottawapublichealth.ca/en/public-healâ€¦","indices":[248,271]}]	Unclear whether Pfizer, Moderna, Astra Zeneca have information forms for Canadian patients who are considering the covid vaccine. Here is Public Health Ottawa's info page, which misleads regarding emergency/unapproved regulatory status of vaccines https://t.co/tFU1psnTyd https://t.co/S3rhp36ym5	2432.0	RT @JeanmarcBenoit: Unclear whether Pfizer, Moderna, Astra Zeneca have information forms for Canadian patients who are considering the coviâ€¦	71.0	True	full
348	6052bbd8b6ee6100381d14f9	2021-03-18 02:32:50	[]	[]	Thu Mar 18 02:20:03 +0000 2021	[{"text":"COVID","indices":[115,121]},{"text":"coronavirus","indices":[122,134]},{"text":"vaccine","indices":[135,143]}]	[{"url":"https://t.co/7EAbE3Eel4","expanded_url":"https://s.nikkei.com/38PKl0q","display_url":"s.nikkei.com/38PKl0q","indices":[144,167]}]	Coronavirus latest: Taiwan clears AstraZeneca vaccine Follow the latest COVID-19 news on Nikkei Asia's free blog. #COVID #coronavirus #vaccine https://t.co/7EAbE3Eel4	236757.0	RT @NikkeiAsia: Coronavirus latest: Taiwan clears AstraZeneca vaccine Follow the latest COVID-19 news on Nikkei Asia's free blog. #COVID #â€¦	870.0	True	full
349	6052bbeab6ee6100381d1ba3	2021-03-18 02:33:09	[]	[]	Wed Mar 17 12:35:46 +0000 2021	[]	[{"url":"https://t.co/YPS5qOQdro","expanded_url":"https://www.nytimes.com/2021/03/17/opinion/coronavirus-vaccine.html","display_url":"nytimes.com/2021/03/17/opiâ€¦","indices":[257,280]}]	Tens of millions of AstraZeneca vaccines that won't be approved here soon enough are languishing in US depots. Our supply already exceeds the number of Americans. Less than 1% of Africa has been vaccinated. President Biden: Let our surplus vaccines goâ€”now. https://t.co/YPS5qOQdro https://t.co/XSOCKKVjKk	442988.0	RT @zeynep: Tens of millions of AstraZeneca vaccines that won't be approved here soon enough are languishing in US depots. Our supply alreaâ€¦	333.0	True	full
350	6052bbf3b6ee6100381d1ea5	2021-03-18 02:33:17	[]	[{"url":"https://t.co/nifEQlRwOi","expanded_url":"https://jakartaglobe.id/news/nearly-all-health-workers-fully-vaccinated-against-covid19","display_url":"jakartaglobe.id/news/nearly-alâ€¦","indices":[212,235]}]		[]	[]			Similar AstraZeneca concerns here, but the Chinese Sinovac has been ploughed through 82.25% of Indonesia's health wâ€¦ https://t.co/DZ7c1G0wOy	58.0	True	full
351	6052bc0cb6ee6100381d27bf	2021-03-18 02:33:43	[]	[]	Thu Mar 18 01:08:58 +0000 2021	[]	[{"url":"https://t.co/C0OXsNj0Jh","expanded_url":"http://www.cnn.com/2021/03/17/politics/us-astrazeneca-mexico-canada/index.html","display_url":"cnn.com/2021/03/17/polâ€¦","indices":[249,272]}]	The Biden admin is considering sending some AstraZeneca Covid-19 vaccine doses stockpiled &amp; waiting for official usage approval in the US over the border to Mexico &amp; Canada, per a sr admin official. They may propose a swap agreement, story: https://t.co/C0OXsNj0Jh	38586.0	RT @kylieatwood: The Biden admin is considering sending some AstraZeneca Covid-19 vaccine doses stockpiled &amp; waiting for official usage appâ€¦	4465.0	True	full
352	6052bc1eb6ee6100381d2e29	2021-03-18 02:34:01	[]	[]	Tue Mar 16 12:09:50 +0000 2021	[{"text":"AstraZeneca","indices":[7,19]},{"text":"Oxford","indices":[20,27]},{"text":"VaccinesSaveLives","indices":[201,219]}]	[{"url":"https://t.co/6dU4I8LHb3","expanded_url":"https://www.who.int/publications/m/item/chadox1-s-recombinant-covid-19-vaccine","display_url":"who.int/publications/mâ€¦","indices":[221,244]}]	Vacuna #AstraZeneca/#Oxford Eficacia aumenta con intervalo prolongado. OMS recomienda 8 a 12 semanas. SÃ­ntomas muy comunes (mÃ¡s de 1 de cada 10 personas): SÃ­ntomas comunes (&gt;1/100 a &lt;1/10) #VaccinesSaveLives https://t.co/6dU4I8LHb3 https://t.co/kDbEM8FIB0	1093.0	RT @Jcortesizaguirr: Vacuna #AstraZeneca/#Oxford Eficacia aumenta con intervalo prolongado. OMS recomienda 8 a 12 semanas. SÃ­ntomas muyâ€¦	441.0	True	full
353	6052bc5fb6ee6100381d455b	2021-03-18 02:35:05	[]	[]	Wed Mar 17 12:35:46 +0000 2021	[]	[{"url":"https://t.co/YPS5qOQdro","expanded_url":"https://www.nytimes.com/2021/03/17/opinion/coronavirus-vaccine.html","display_url":"nytimes.com/2021/03/17/opiâ€¦","indices":[257,280]}]	Tens of millions of AstraZeneca vaccines that won't be approved here soon enough are languishing in US depots. Our supply already exceeds the number of Americans. Less than 1% of Africa has been vaccinated. President Biden: Let our surplus vaccines goâ€”now. https://t.co/YPS5qOQdro https://t.co/XSOCKKVjKk	442989.0	RT @zeynep: Tens of millions of AstraZeneca vaccines that won't be approved here soon enough are languishing in US depots. Our supply alreaâ€¦	54.0	True	full
354	6052bc91b6ee6100381d5747	2021-03-18 02:35:55	[]	[]	Thu Mar 18 02:25:33 +0000 2021	[]	[{"url":"https://t.co/dBr3uPg4nS","expanded_url":"https://www.worldometers.info/coronavirus/country/us/","display_url":"worldometers.info/coronavirus/coâ€¦","indices":[205,228]}]	Total deaths per 1M/pop., 3/17: 1. NJ 2,707 (+9) 2. NY 2,542 (+3) 3. RI 2,443 (+5) 4. MA 2,428 (+7) 5. MS 2,331 (+3) 6. AZ 2,279 (+2) 7. CT 2,190 (+3) 8. SD 2,165 (+4) 9. LA 2,141 (+6) 10. AL 2,114 (+6) https://t.co/dBr3uPg4nS	42138.0	RT @KagroX: Total deaths per 1M/pop., 3/17: 1. NJ 2,707 (+9) 2. NY 2,542 (+3) 3. RI 2,443 (+5) 4. MA 2,428 (+7) 5. MS 2,331 (+3) 6. AZ 2,2â€¦	3078.0	True	full
355	6052bc99b6ee6100381d5a15	2021-03-18 02:36:03	[]	[]	Thu Mar 18 02:35:30 +0000 2021	[]	[{"url":"https://t.co/ZecbvHEtCW","expanded_url":"https://cnn.it/3qVe5zm","display_url":"cnn.it/3qVe5zm","indices":[233,256]}]	The Biden administration is considering sending some AstraZeneca Covid-19 vaccine doses stockpiled and waiting for official usage approval in the US over the border to Mexico and Canada, according to a senior administration official https://t.co/ZecbvHEtCW	53246758.0	RT @CNN: The Biden administration is considering sending some AstraZeneca Covid-19 vaccine doses stockpiled and waiting for official usageâ€¦	1438.0	True	full
356	6052bcc24b0983003869a789	2021-03-18 02:36:43	[]	[]	Wed Mar 17 17:21:21 +0000 2021	[]	[{"url":"https://t.co/p5NylPskWm","expanded_url":"https://www.telegraph.co.uk/business/2021/03/16/french-precautionary-principle-literally-killing-europe/?li_source=LI&li_medium=li-recommendation-widget","display_url":"telegraph.co.uk/business/2021/â€¦","indices":[164,187]}]	"The precautionary principle is literally killing Europe European leaders have destroyed confidence in the AstraZeneca vaccine, meaning even more people will die" https://t.co/p5NylPskWm	21731.0	RT @AgBioWorld: "The precautionary principle is literally killing Europe European leaders have destroyed confidence in the AstraZeneca vaccâ€¦	3109.0	True	full
357	6052bcdb4b0983003869ae9d	2021-03-18 02:37:03	[]	[]	Wed Mar 17 12:35:46 +0000 2021	[]	[{"url":"https://t.co/YPS5qOQdro","expanded_url":"https://www.nytimes.com/2021/03/17/opinion/coronavirus-vaccine.html","display_url":"nytimes.com/2021/03/17/opiâ€¦","indices":[257,280]}]	Tens of millions of AstraZeneca vaccines that won't be approved here soon enough are languishing in US depots. Our supply already exceeds the number of Americans. Less than 1% of Africa has been vaccinated. President Biden: Let our surplus vaccines goâ€”now. https://t.co/YPS5qOQdro https://t.co/XSOCKKVjKk	442990.0	RT @zeynep: Tens of millions of AstraZeneca vaccines that won't be approved here soon enough are languishing in US depots. Our supply alreaâ€¦	3.0	True	full
358	6052bcdb4b0983003869aeb3	2021-03-18 02:37:03	[]	[]	Mon Mar 15 21:29:15 +0000 2021	[]	[{"url":"https://t.co/X1aeUdDabo","expanded_url":"https://www.bbc.co.uk/news/world-europe-56404542","display_url":"bbc.co.uk/news/world-eurâ€¦","indices":[246,269]}]	Things are getting complicated with the Astra Zeneca vaccine in Europe. Despite the WHO saying itâ€™s fine to use, Germany, France and others have suspended its use. Weâ€™ve looked at why and why some scientists are â€˜baffledâ€™. Produced @michaelcoxJ https://t.co/X1aeUdDabo https://t.co/NsugaLYN3R	92417.0	RT @BBCRosAtkins: Things are getting complicated with the Astra Zeneca vaccine in Europe. Despite the WHO saying itâ€™s fine to use, Germanyâ€¦	3985.0	True	full
359	6052bcdd4b0983003869af69	2021-03-18 02:37:05	[]	[]	Thu Mar 18 02:32:01 +0000 2021	[{"text":"Venezuela","indices":[107,117]},{"text":"17Marzo","indices":[118,126]},{"text":"17Mar","indices":[127,133]}]	[{"url":"https://t.co/PDYPigMCug","expanded_url":"https://buff.ly/38JFMEK","display_url":"buff.ly/38JFMEK","indices":[135,158]}]	Â¡SÃ‰PALO! Francia e Italia suspenden por â€œprecauciÃ³nâ€� el uso de la vacuna de AstraZeneca contra el covid-19 #Venezuela #17Marzo #17Mar https://t.co/PDYPigMCug	274828.0	RT @maduradascom: Â¡SÃ‰PALO! Francia e Italia suspenden por â€œprecauciÃ³nâ€� el uso de la vacuna de AstraZeneca contra el covid-19 #Venezuela #17â€¦	1894.0	True	full
360	6052bcf34b0983003869b745	2021-03-18 02:37:27	[]	[]	Thu Mar 18 02:35:30 +0000 2021	[]	[{"url":"https://t.co/ZecbvHEtCW","expanded_url":"https://cnn.it/3qVe5zm","display_url":"cnn.it/3qVe5zm","indices":[233,256]}]	The Biden administration is considering sending some AstraZeneca Covid-19 vaccine doses stockpiled and waiting for official usage approval in the US over the border to Mexico and Canada, according to a senior administration official https://t.co/ZecbvHEtCW	53248367.0	RT @CNN: The Biden administration is considering sending some AstraZeneca Covid-19 vaccine doses stockpiled and waiting for official usageâ€¦	388.0	True	full
361	6052bd004b0983003869bbc9	2021-03-18 02:37:39	[]	[]	Wed Mar 17 10:22:19 +0000 2021	[]	[{"url":"https://t.co/6QK46EoHVD","expanded_url":"https://www.businessinsider.es/pfizer-anuncia-oportunidad-subir-precio-vacuna-830289?utm_source=Twitter&utm_medium=referral&utm_campaign=Botones_sociales","display_url":"businessinsider.es/pfizer-anunciaâ€¦","indices":[220,243]}]	Pues parece que a alguien le interesa que se desprestigie la vacuna de AstraZeneca. Los ejecutivos de Pfizer aseguran que existe una "oportunidad significativa" para aumentar los precios de su vacuna contra el COVID-19 https://t.co/6QK46EoHVD	40663.0	RT @pascual_serrano: Pues parece que a alguien le interesa que se desprestigie la vacuna de AstraZeneca. Los ejecutivos de Pfizer aseguranâ€¦	1314.0	True	full
362	6052bd054b0983003869bdd9	2021-03-18 02:37:45	[]	[]	Thu Mar 18 02:35:30 +0000 2021	[]	[{"url":"https://t.co/ZecbvHEtCW","expanded_url":"https://cnn.it/3qVe5zm","display_url":"cnn.it/3qVe5zm","indices":[233,256]}]	The Biden administration is considering sending some AstraZeneca Covid-19 vaccine doses stockpiled and waiting for official usage approval in the US over the border to Mexico and Canada, according to a senior administration official https://t.co/ZecbvHEtCW	53246774.0	RT @CNN: The Biden administration is considering sending some AstraZeneca Covid-19 vaccine doses stockpiled and waiting for official usageâ€¦	259.0	True	full
363	6052bd254b0983003869c89f	2021-03-18 02:38:15	[]	[]	Wed Mar 17 12:35:46 +0000 2021	[]	[{"url":"https://t.co/YPS5qOQdro","expanded_url":"https://www.nytimes.com/2021/03/17/opinion/coronavirus-vaccine.html","display_url":"nytimes.com/2021/03/17/opiâ€¦","indices":[257,280]}]	Tens of millions of AstraZeneca vaccines that won't be approved here soon enough are languishing in US depots. Our supply already exceeds the number of Americans. Less than 1% of Africa has been vaccinated. President Biden: Let our surplus vaccines goâ€”now. https://t.co/YPS5qOQdro https://t.co/XSOCKKVjKk	442991.0	RT @zeynep: Tens of millions of AstraZeneca vaccines that won't be approved here soon enough are languishing in US depots. Our supply alreaâ€¦	28.0	True	full
364	6052bd2a4b0983003869ca95	2021-03-18 02:38:21	[]	[]	Wed Mar 17 10:22:19 +0000 2021	[]	[{"url":"https://t.co/6QK46EoHVD","expanded_url":"https://www.businessinsider.es/pfizer-anuncia-oportunidad-subir-precio-vacuna-830289?utm_source=Twitter&utm_medium=referral&utm_campaign=Botones_sociales","display_url":"businessinsider.es/pfizer-anunciaâ€¦","indices":[220,243]}]	Pues parece que a alguien le interesa que se desprestigie la vacuna de AstraZeneca. Los ejecutivos de Pfizer aseguran que existe una "oportunidad significativa" para aumentar los precios de su vacuna contra el COVID-19 https://t.co/6QK46EoHVD	40663.0	RT @pascual_serrano: Pues parece que a alguien le interesa que se desprestigie la vacuna de AstraZeneca. Los ejecutivos de Pfizer aseguranâ€¦	3344.0	True	full
365	6052bd324b0983003869cd55	2021-03-18 02:38:29	[]	[]	Thu Mar 18 02:35:30 +0000 2021	[]	[{"url":"https://t.co/ZecbvHEtCW","expanded_url":"https://cnn.it/3qVe5zm","display_url":"cnn.it/3qVe5zm","indices":[233,256]}]	The Biden administration is considering sending some AstraZeneca Covid-19 vaccine doses stockpiled and waiting for official usage approval in the US over the border to Mexico and Canada, according to a senior administration official https://t.co/ZecbvHEtCW	53246780.0	RT @CNN: The Biden administration is considering sending some AstraZeneca Covid-19 vaccine doses stockpiled and waiting for official usageâ€¦	854.0	True	full
366	6052bd3a4b0983003869cfa9	2021-03-18 02:38:35	[]	[]	Wed Mar 17 12:35:46 +0000 2021	[]	[{"url":"https://t.co/YPS5qOQdro","expanded_url":"https://www.nytimes.com/2021/03/17/opinion/coronavirus-vaccine.html","display_url":"nytimes.com/2021/03/17/opiâ€¦","indices":[257,280]}]	Tens of millions of AstraZeneca vaccines that won't be approved here soon enough are languishing in US depots. Our supply already exceeds the number of Americans. Less than 1% of Africa has been vaccinated. President Biden: Let our surplus vaccines goâ€”now. https://t.co/YPS5qOQdro https://t.co/XSOCKKVjKk	442924.0	RT @zeynep: Tens of millions of AstraZeneca vaccines that won't be approved here soon enough are languishing in US depots. Our supply alreaâ€¦	16220.0	True	full
367	6052bd5e4b0983003869dd53	2021-03-18 02:39:13	[]	[]	Wed Mar 17 16:25:48 +0000 2021	[]	[{"url":"https://t.co/smbdo6vkqJ","expanded_url":"https://www.pei.de/SharedDocs/FAQs/EN/coronavirus/suspension-astrazeneca/1-coronavirus-astrazeneca-why-vaccination-suspended.html","display_url":"pei.de/SharedDocs/FAQâ€¦","indices":[159,182]}]	Everyone is chatting about â€œblood clotsâ€� generically with AZ vax, but the main concern is the type of clot (sinus vein thrombosis) occurring in those under 50 https://t.co/smbdo6vkqJ	3915.0	RT @AllergyNet: Everyone is chatting about â€œblood clotsâ€� generically with AZ vax, but the main concern is the type of clot (sinus vein throâ€¦	4474.0	True	full
368	6052bd734b0983003869e59b	2021-03-18 02:39:36	[]	[]	Wed Mar 17 20:18:02 +0000 2021	[]	[{"url":"https://t.co/2lU6L7tUbI","expanded_url":"https://1.azdhs.gov/3cXCUFZ","display_url":"1.azdhs.gov/3cXCUFZ","indices":[124,147]}]	A CDC report out today found that AZ had the third-highest vaccination coverage for high-vulnerability counties. Read more: https://t.co/2lU6L7tUbI https://t.co/UIc2AwJA28	42712.0	RT @AZDHS: A CDC report out today found that AZ had the third-highest vaccination coverage for high-vulnerability counties. Read more: httpâ€¦	662.0	True	full
369	6052bd8a4b0983003869ee73	2021-03-18 02:40:01	[]	[]	Thu Mar 18 02:35:30 +0000 2021	[]	[{"url":"https://t.co/ZecbvHEtCW","expanded_url":"https://cnn.it/3qVe5zm","display_url":"cnn.it/3qVe5zm","indices":[233,256]}]	The Biden administration is considering sending some AstraZeneca Covid-19 vaccine doses stockpiled and waiting for official usage approval in the US over the border to Mexico and Canada, according to a senior administration official https://t.co/ZecbvHEtCW	53246792.0	RT @CNN: The Biden administration is considering sending some AstraZeneca Covid-19 vaccine doses stockpiled and waiting for official usageâ€¦	1406.0	True	full
370	6052bda34b0983003869f7e7	2021-03-18 02:40:27	[]	[]	Thu Mar 18 02:35:30 +0000 2021	[]	[{"url":"https://t.co/ZecbvHEtCW","expanded_url":"https://cnn.it/3qVe5zm","display_url":"cnn.it/3qVe5zm","indices":[233,256]}]	The Biden administration is considering sending some AstraZeneca Covid-19 vaccine doses stockpiled and waiting for official usage approval in the US over the border to Mexico and Canada, according to a senior administration official https://t.co/ZecbvHEtCW	53248394.0	RT @CNN: The Biden administration is considering sending some AstraZeneca Covid-19 vaccine doses stockpiled and waiting for official usageâ€¦	361.0	True	full
371	6052bdb54b0983003869fef1	2021-03-18 02:40:47	[]	[]	Thu Mar 18 02:35:30 +0000 2021	[]	[{"url":"https://t.co/ZecbvHEtCW","expanded_url":"https://cnn.it/3qVe5zm","display_url":"cnn.it/3qVe5zm","indices":[233,256]}]	The Biden administration is considering sending some AstraZeneca Covid-19 vaccine doses stockpiled and waiting for official usage approval in the US over the border to Mexico and Canada, according to a senior administration official https://t.co/ZecbvHEtCW	53248397.0	RT @CNN: The Biden administration is considering sending some AstraZeneca Covid-19 vaccine doses stockpiled and waiting for official usageâ€¦	1010.0	True	full
372	6052bdbd4b098300386a0201	2021-03-18 02:40:56	[]	[]	Wed Mar 17 23:45:00 +0000 2021	[]	[{"url":"https://t.co/bnbYhpidpB","expanded_url":"https://www.gmanetwork.com/news/news/world/780154/spain-probes-patient-death-after-astrazeneca-jab/story/","display_url":"gmanetwork.com/news/news/worlâ€¦","indices":[145,168]}]	Spanish health officials are investigating three cases of people who suffered from thrombosis after receiving the AstraZeneca COVID-19 vaccine. https://t.co/bnbYhpidpB	5861599.0	RT @gmanews: Spanish health officials are investigating three cases of people who suffered from thrombosis after receiving the AstraZenecaâ€¦	109.0	True	full
373	6052bdc64b098300386a0557	2021-03-18 02:41:05	[]	[]	Thu Mar 18 02:35:30 +0000 2021	[]	[{"url":"https://t.co/ZecbvHEtCW","expanded_url":"https://cnn.it/3qVe5zm","display_url":"cnn.it/3qVe5zm","indices":[233,256]}]	The Biden administration is considering sending some AstraZeneca Covid-19 vaccine doses stockpiled and waiting for official usage approval in the US over the border to Mexico and Canada, according to a senior administration official https://t.co/ZecbvHEtCW	53246804.0	RT @CNN: The Biden administration is considering sending some AstraZeneca Covid-19 vaccine doses stockpiled and waiting for official usageâ€¦	289.0	True	full
374	6052bde04b098300386a0e8b	2021-03-18 02:41:31	[]	[]	Thu Mar 18 02:35:30 +0000 2021	[]	[{"url":"https://t.co/ZecbvHEtCW","expanded_url":"https://cnn.it/3qVe5zm","display_url":"cnn.it/3qVe5zm","indices":[233,256]}]	The Biden administration is considering sending some AstraZeneca Covid-19 vaccine doses stockpiled and waiting for official usage approval in the US over the border to Mexico and Canada, according to a senior administration official https://t.co/ZecbvHEtCW	53246804.0	RT @CNN: The Biden administration is considering sending some AstraZeneca Covid-19 vaccine doses stockpiled and waiting for official usageâ€¦	49211.0	True	full
375	6052bde74b098300386a10d9	2021-03-18 02:41:37	[]	[{"url":"https://t.co/7Cgn2FcgL1","expanded_url":"https://www.eleconomista.com.mx/politica/Gobierno-federal-registra-la-aplicacion-de-4-millones-737622-vacunas-contra-Covid--20210317-0098.html","display_url":"eleconomista.com.mx/politica/Gobieâ€¦","indices":[124,147]}]		[]	[]			Se han suministrado 4 millones 737,622 dosis de las vacunas contra Covid-19 de Pfizer, AstraZeneca, Sinovac y Sputnâ€¦ https://t.co/tXnIUsbd3g	708925.0	True	full
376	6052bded4b098300386a12fb	2021-03-18 02:41:43	[]	[]	Thu Mar 18 02:35:30 +0000 2021	[]	[{"url":"https://t.co/ZecbvHEtCW","expanded_url":"https://cnn.it/3qVe5zm","display_url":"cnn.it/3qVe5zm","indices":[233,256]}]	The Biden administration is considering sending some AstraZeneca Covid-19 vaccine doses stockpiled and waiting for official usage approval in the US over the border to Mexico and Canada, according to a senior administration official https://t.co/ZecbvHEtCW	53246805.0	RT @CNN: The Biden administration is considering sending some AstraZeneca Covid-19 vaccine doses stockpiled and waiting for official usageâ€¦	1620.0	True	full
377	6052bdf04b098300386a144f	2021-03-18 02:41:47	[]	[]	Wed Mar 17 23:07:58 +0000 2021	[]	[{"url":"https://t.co/6BUTdWCmDq","expanded_url":"https://slate.com/technology/2021/03/oxford-astrazeneca-vaccine-blood-clots-europe-trust.html","display_url":"slate.com/technology/202â€¦","indices":[245,268]}]	@roccogalatilaw Rocco Galati should really take care with his posts about AstraZenecaâ€™s vaccine! They have lawyers, too! You canâ€™t libel a pharmaceutical company, without their lawyers noticing what you post! Why the hell do you not know that? https://t.co/6BUTdWCmDq	1089.0	RT @TerryPolevoy: @roccogalatilaw Rocco Galati should really take care with his posts about AstraZenecaâ€™s vaccine! They have lawyers, too!â€¦	6838.0	True	full
378	6052bdf14b098300386a14b7	2021-03-18 02:41:48	[]	[]	Thu Mar 18 02:35:30 +0000 2021	[]	[{"url":"https://t.co/ZecbvHEtCW","expanded_url":"https://cnn.it/3qVe5zm","display_url":"cnn.it/3qVe5zm","indices":[233,256]}]	The Biden administration is considering sending some AstraZeneca Covid-19 vaccine doses stockpiled and waiting for official usage approval in the US over the border to Mexico and Canada, according to a senior administration official https://t.co/ZecbvHEtCW	53248404.0	RT @CNN: The Biden administration is considering sending some AstraZeneca Covid-19 vaccine doses stockpiled and waiting for official usageâ€¦	226.0	True	full
379	6052bdf24b098300386a14d1	2021-03-18 02:41:48	[]	[]	Wed Mar 17 12:35:46 +0000 2021	[]	[{"url":"https://t.co/YPS5qOQdro","expanded_url":"https://www.nytimes.com/2021/03/17/opinion/coronavirus-vaccine.html","display_url":"nytimes.com/2021/03/17/opiâ€¦","indices":[257,280]}]	Tens of millions of AstraZeneca vaccines that won't be approved here soon enough are languishing in US depots. Our supply already exceeds the number of Americans. Less than 1% of Africa has been vaccinated. President Biden: Let our surplus vaccines goâ€”now. https://t.co/YPS5qOQdro https://t.co/XSOCKKVjKk	442991.0	RT @zeynep: Tens of millions of AstraZeneca vaccines that won't be approved here soon enough are languishing in US depots. Our supply alreaâ€¦	1858.0	True	full
380	6052be014b098300386a19f7	2021-03-18 02:42:02	[{"text":"COVID19","indices":[120,128]},{"text":"decor","indices":[129,135]},{"text":"home","indices":[136,141]},{"text":"stayathome","indices":[142,153]},{"text":"stayhome","indices":[154,163]}]	[{"url":"https://t.co/tQlzI1Q129","expanded_url":"https://tinyurl.com/yztck3s6","display_url":"tinyurl.com/yztck3s6","indices":[64,87]}]		[]	[]			11 Fun Home Decoration Hacks! DIY Creative Craft Ideas - Home - https://t.co/tQlzI1Q129 Game Hub Nintendo Playstatâ€¦ https://t.co/uN0ElQXAZj	178.0	True	full
381	6052be164b098300386a2137	2021-03-18 02:42:23	[]	[]	Wed Mar 17 12:35:46 +0000 2021	[]	[{"url":"https://t.co/YPS5qOQdro","expanded_url":"https://www.nytimes.com/2021/03/17/opinion/coronavirus-vaccine.html","display_url":"nytimes.com/2021/03/17/opiâ€¦","indices":[257,280]}]	Tens of millions of AstraZeneca vaccines that won't be approved here soon enough are languishing in US depots. Our supply already exceeds the number of Americans. Less than 1% of Africa has been vaccinated. President Biden: Let our surplus vaccines goâ€”now. https://t.co/YPS5qOQdro https://t.co/XSOCKKVjKk	442924.0	RT @zeynep: Tens of millions of AstraZeneca vaccines that won't be approved here soon enough are languishing in US depots. Our supply alreaâ€¦	13.0	True	full
382	6052be184b098300386a21f9	2021-03-18 02:42:25	[]	[]	Thu Mar 18 02:35:30 +0000 2021	[]	[{"url":"https://t.co/ZecbvHEtCW","expanded_url":"https://cnn.it/3qVe5zm","display_url":"cnn.it/3qVe5zm","indices":[233,256]}]	The Biden administration is considering sending some AstraZeneca Covid-19 vaccine doses stockpiled and waiting for official usage approval in the US over the border to Mexico and Canada, according to a senior administration official https://t.co/ZecbvHEtCW	53248406.0	RT @CNN: The Biden administration is considering sending some AstraZeneca Covid-19 vaccine doses stockpiled and waiting for official usageâ€¦	726.0	True	full
383	6052be1c4b098300386a2343	2021-03-18 02:42:29	[]	[]	Wed Mar 17 12:35:46 +0000 2021	[]	[{"url":"https://t.co/YPS5qOQdro","expanded_url":"https://www.nytimes.com/2021/03/17/opinion/coronavirus-vaccine.html","display_url":"nytimes.com/2021/03/17/opiâ€¦","indices":[257,280]}]	Tens of millions of AstraZeneca vaccines that won't be approved here soon enough are languishing in US depots. Our supply already exceeds the number of Americans. Less than 1% of Africa has been vaccinated. President Biden: Let our surplus vaccines goâ€”now. https://t.co/YPS5qOQdro https://t.co/XSOCKKVjKk	442925.0	RT @zeynep: Tens of millions of AstraZeneca vaccines that won't be approved here soon enough are languishing in US depots. Our supply alreaâ€¦	1320.0	True	full
384	6052be1f4b098300386a2419	2021-03-18 02:42:31	[]	[]	Sun Mar 14 14:56:06 +0000 2021	[]	[{"url":"https://t.co/MwNray3sMn","expanded_url":"https://bit.ly/3qN3Tsm","display_url":"bit.ly/3qN3Tsm","indices":[168,191]}]	Ireland temporarily suspended the use of the AstraZeneca Covid-19 vaccine on Sunday following a report from Norway of patients developing blood clots post inoculation. https://t.co/MwNray3sMn	1196240.0	RT @cnnphilippines: Ireland temporarily suspended the use of the AstraZeneca Covid-19 vaccine on Sunday following a report from Norway of pâ€¦	1347.0	True	full
385	6052be284b098300386a2653	2021-03-18 02:42:37	[]	[]	Thu Mar 18 02:35:30 +0000 2021	[]	[{"url":"https://t.co/ZecbvHEtCW","expanded_url":"https://cnn.it/3qVe5zm","display_url":"cnn.it/3qVe5zm","indices":[233,256]}]	The Biden administration is considering sending some AstraZeneca Covid-19 vaccine doses stockpiled and waiting for official usage approval in the US over the border to Mexico and Canada, according to a senior administration official https://t.co/ZecbvHEtCW	53248412.0	RT @CNN: The Biden administration is considering sending some AstraZeneca Covid-19 vaccine doses stockpiled and waiting for official usageâ€¦	54.0	True	full
386	6052be364b098300386a2a2f	2021-03-18 02:42:48	[]	[]	Wed Mar 17 20:41:16 +0000 2021	[]	[{"url":"https://t.co/fYkMfg2BKQ","expanded_url":"https://www.sciencemag.org/news/2021/03/it-s-very-special-picture-why-vaccine-safety-experts-put-brakes-astrazeneca-s-covid-19","display_url":"sciencemag.org/news/2021/03/iâ€¦","indices":[124,147]}]	â€˜Itâ€™s a very special picture.â€™ Why vaccine safety experts put the brakes on AstraZenecaâ€™s COVID-19 vaccine | Science | AAAS https://t.co/fYkMfg2BKQ	468.0	RT @Undergroundsar3: â€˜Itâ€™s a very special picture.â€™ Why vaccine safety experts put the brakes on AstraZenecaâ€™s COVID-19 vaccine | Science |â€¦	68.0	True	full
387	6052be404b098300386a2c8f	2021-03-18 02:42:55	[{"text":"AstraZeneca","indices":[52,64]},{"text":"SARSCoV2","indices":[101,110]},{"text":"Covid19","indices":[111,119]},{"text":"polqc","indices":[120,126]},{"text":"assnat","indices":[127,134]},{"text":"polmtl","indices":[135,142]},{"text":"cdnpoli","indices":[143,151]},{"text":"polcan","indices":[152,159]}]	[{"url":"https://t.co/0tsn4MwukQ","expanded_url":"https://www.cnn.com/2021/03/17/politics/us-astrazeneca-mexico-canada/index.html","display_url":"cnn.com/2021/03/17/polâ€¦","indices":[175,198]}]		[]	[]			âš ï¸� Biden administration is considering sending some #AstraZeneca vaccine doses to Canada and Mexico #SARSCoV2â€¦ https://t.co/WOgJ5Tp0eu	6030.0	True	full
388	6052be544b098300386a356d	2021-03-18 02:43:19	[]	[]	Wed Mar 17 22:35:21 +0000 2021	[]	[{"url":"https://t.co/Kycqx0A1OO","expanded_url":"https://www.sciencemag.org/news/2021/03/it-s-very-special-picture-why-vaccine-safety-experts-put-brakes-astrazeneca-s-covid-19","display_url":"sciencemag.org/news/2021/03/iâ€¦","indices":[256,279]}]	A lot to say about AZ vaccine pause in Europe, but I will try to stick to a two key questions in this thread (more later): 1. What are the symptoms that have led to the pause? 2. Is there a plausible mechanism for the vaccine causing them? Story is here: https://t.co/Kycqx0A1OO	123574.0	RT @kakape: A lot to say about AZ vaccine pause in Europe, but I will try to stick to a two key questions in this thread (more later): 1. Wâ€¦	64.0	True	full
389	6052be664b098300386a3af3	2021-03-18 02:43:35	[]	[]	Wed Mar 17 15:06:06 +0000 2021	[]	[{"url":"https://t.co/H73rZmd9R5","expanded_url":"https://www.thesun.co.uk/news/14357073/italy-france-ban-astrazeneca-vaccine-covid-resume?utm_source=twitter&utm_medium=social&utm_campaign=sharebaramp","display_url":"thesun.co.uk/news/14357073/â€¦","indices":[138,161]}]	Well, well, well humans! Italy and France resume rollout of AstraZeneca jabs after admitting ban was political as EU â€˜sulksâ€™ over Brexit https://t.co/H73rZmd9R5	33452.0	RT @daktari1: Well, well, well humans! Italy and France resume rollout of AstraZeneca jabs after admitting ban was political as EU â€˜sulksâ€™â€¦	946.0	True	full
390	6052be894b098300386a482f	2021-03-18 02:44:12	[]	[]	Thu Mar 18 02:35:30 +0000 2021	[]	[{"url":"https://t.co/ZecbvHEtCW","expanded_url":"https://cnn.it/3qVe5zm","display_url":"cnn.it/3qVe5zm","indices":[233,256]}]	The Biden administration is considering sending some AstraZeneca Covid-19 vaccine doses stockpiled and waiting for official usage approval in the US over the border to Mexico and Canada, according to a senior administration official https://t.co/ZecbvHEtCW	53248422.0	RT @CNN: The Biden administration is considering sending some AstraZeneca Covid-19 vaccine doses stockpiled and waiting for official usageâ€¦	658.0	True	full
391	6052be9d4b098300386a4e11	2021-03-18 02:44:28	[]	[]	Wed Mar 17 14:42:53 +0000 2021	[{"text":"COVID19","indices":[167,175]}]	[{"url":"https://t.co/9J6MtxXWK8","expanded_url":"http://bit.ly/3vCGZb8","display_url":"bit.ly/3vCGZb8","indices":[202,225]}]	At this time, WHO considers that the benefits of the AstraZeneca vaccine outweigh its risks and recommends that vaccinations continue. Full statement on AstraZeneca #COVID19 vaccine safety signals: ðŸ‘‰ https://t.co/9J6MtxXWK8 https://t.co/fWGzqbjMuE	9147954.0	RT @WHO: At this time, WHO considers that the benefits of the AstraZeneca vaccine outweigh its risks and recommends that vaccinations contiâ€¦	884.0	True	full
392	6052bea44b098300386a50cd	2021-03-18 02:44:36	[]	[]	Thu Mar 18 00:01:44 +0000 2021	[]	[{"url":"https://t.co/tFU1psnTyd","expanded_url":"https://www.ottawapublichealth.ca/en/public-health-topics/covid-19-vaccine.aspx","display_url":"ottawapublichealth.ca/en/public-healâ€¦","indices":[248,271]}]	Unclear whether Pfizer, Moderna, Astra Zeneca have information forms for Canadian patients who are considering the covid vaccine. Here is Public Health Ottawa's info page, which misleads regarding emergency/unapproved regulatory status of vaccines https://t.co/tFU1psnTyd https://t.co/S3rhp36ym5	2432.0	RT @JeanmarcBenoit: Unclear whether Pfizer, Moderna, Astra Zeneca have information forms for Canadian patients who are considering the coviâ€¦	559.0	True	full
393	6052beb84b098300386a587d	2021-03-18 02:44:57	[]	[]	Thu Mar 18 01:52:57 +0000 2021	[]	[{"url":"https://t.co/D9OnNai3hK","expanded_url":"https://www.who.int/news/item/17-03-2021-who-statement-on-astrazeneca-covid-19-vaccine-safety-signals","display_url":"who.int/news/item/17-0â€¦","indices":[180,203]}]	Respecto a la vacuna de AstraZeneca: â€œEn este momento, la OMS considera que los beneficios de la vacuna AstraZeneca superan sus riesgos y recomienda que continÃºe la vacunaciÃ³n.â€� https://t.co/D9OnNai3hK https://t.co/qh84OEvU84	6204.0	RT @MonsieurQFB: Respecto a la vacuna de AstraZeneca: â€œEn este momento, la OMS considera que los beneficios de la vacuna AstraZeneca supeâ€¦	252.0	True	full
394	6052bec14b098300386a5b4d	2021-03-18 02:45:05	[]	[]	Thu Mar 18 02:35:30 +0000 2021	[]	[{"url":"https://t.co/ZecbvHEtCW","expanded_url":"https://cnn.it/3qVe5zm","display_url":"cnn.it/3qVe5zm","indices":[233,256]}]	The Biden administration is considering sending some AstraZeneca Covid-19 vaccine doses stockpiled and waiting for official usage approval in the US over the border to Mexico and Canada, according to a senior administration official https://t.co/ZecbvHEtCW	53246836.0	RT @CNN: The Biden administration is considering sending some AstraZeneca Covid-19 vaccine doses stockpiled and waiting for official usageâ€¦	9405.0	True	full
395	6052bed54b098300386a63bb	2021-03-18 02:45:29	[{"text":"forex","indices":[131,137]},{"text":"fx","indices":[138,141]}]	[{"url":"https://t.co/9kBfawwo9b","expanded_url":"https://www.forexlive.com/news/!/australian-pm-morrison-says-major-production-of-astrazeneca-vaccine-20210318","display_url":"forexlive.com/news/!/australâ€¦","indices":[93,116]}]		[]	[]			Australian PM Morrison says 'major production of AstraZeneca vaccine by the end of the monthâ€¦ https://t.co/0mtIGxVK8H	1395.0	True	full
396	6052bed94b098300386a6569	2021-03-18 02:45:33	[]	[]	Tue Mar 16 17:29:01 +0000 2021	[{"text":"vaccines","indices":[180,189]}]	[{"url":"https://t.co/0DIMw0B4Jm","expanded_url":"https://www.dailymail.co.uk/news/article-9363963/Europe-Covid-wave-Italy-enters-lockdown-cases-soar.html","display_url":"dailymail.co.uk/news/article-9â€¦","indices":[191,214]}]	â€œItaly launches manslaughter probe into death of teacher, 57, who died a day after being given AstraZeneca vaccine as country re-enters lockdown and EU turns its back on the jabâ€� #vaccines https://t.co/0DIMw0B4Jm	2722.0	RT @HPVSideEffects: â€œItaly launches manslaughter probe into death of teacher, 57, who died a day after being given AstraZeneca vaccine as câ€¦	71.0	True	full
397	6052beda4b098300386a65c1	2021-03-18 02:45:34	[]	[]	Thu Mar 18 02:35:30 +0000 2021	[]	[{"url":"https://t.co/ZecbvHEtCW","expanded_url":"https://cnn.it/3qVe5zm","display_url":"cnn.it/3qVe5zm","indices":[233,256]}]	The Biden administration is considering sending some AstraZeneca Covid-19 vaccine doses stockpiled and waiting for official usage approval in the US over the border to Mexico and Canada, according to a senior administration official https://t.co/ZecbvHEtCW	53246848.0	RT @CNN: The Biden administration is considering sending some AstraZeneca Covid-19 vaccine doses stockpiled and waiting for official usageâ€¦	241.0	True	full
398	6052beed4b098300386a6bad	2021-03-18 02:45:51	[]	[]	Wed Mar 17 19:21:20 +0000 2021	[{"text":"DataClave","indices":[0,10]}]	[{"url":"https://t.co/GIjVaCMLVD","expanded_url":"https://www.dataclave.com.ar/en-general/pese-a-las-dudas-de-algunas-paises-de-europa--la-ops-y-oms-respaldan-el-uso-de-la-vacuna-de-astrazeneca-y-oxford_a6052526ad277af045ff18224","display_url":"dataclave.com.ar/en-general/pesâ€¦","indices":[189,212]}]	#DataClave | Pese a las dudas de algunas paÃ­ses de Europa, la OPS y OMS respaldan el uso de la vacuna de AstraZeneca y Oxford ðŸ“Œ"Los beneficios de la vacuna superan sus riesgos", seÃ±alaron https://t.co/GIjVaCMLVD	11721.0	RT @Dataclave: #DataClave | Pese a las dudas de algunas paÃ­ses de Europa, la OPS y OMS respaldan el uso de la vacuna de AstraZeneca y Oxforâ€¦	1590.0	True	full
399	6052bef74b098300386a6f23	2021-03-18 02:46:00	[]	[]	Thu Mar 18 02:45:00 +0000 2021	[{"text":"Covid_19","indices":[40,49]},{"text":"RegÃ­strateGratis","indices":[152,169]}]	[{"url":"https://t.co/BeHexirdtk","expanded_url":"https://reforma.com/ABwj6r","display_url":"reforma.com/ABwj6r","indices":[170,193]}]	Varios paÃ­ses frenaron la vacuna contra #Covid_19 de AstraZeneca, pero la OMS y la UE han dicho que no ven aÃºn evidencia preocupante. Lee los detalles. #RegÃ­strateGratis https://t.co/BeHexirdtk	3286786.0	RT @Reforma: Varios paÃ­ses frenaron la vacuna contra #Covid_19 de AstraZeneca, pero la OMS y la UE han dicho que no ven aÃºn evidencia preocâ€¦	63.0	True	full
400	6052bef94b098300386a7005	2021-03-18 02:46:03	[]	[]	Thu Mar 18 02:45:00 +0000 2021	[{"text":"Covid_19","indices":[40,49]},{"text":"RegÃ­strateGratis","indices":[152,169]}]	[{"url":"https://t.co/BeHexirdtk","expanded_url":"https://reforma.com/ABwj6r","display_url":"reforma.com/ABwj6r","indices":[170,193]}]	Varios paÃ­ses frenaron la vacuna contra #Covid_19 de AstraZeneca, pero la OMS y la UE han dicho que no ven aÃºn evidencia preocupante. Lee los detalles. #RegÃ­strateGratis https://t.co/BeHexirdtk	3286786.0	RT @Reforma: Varios paÃ­ses frenaron la vacuna contra #Covid_19 de AstraZeneca, pero la OMS y la UE han dicho que no ven aÃºn evidencia preocâ€¦	51.0	True	full
401	6052befc4b098300386a7111	2021-03-18 02:46:06	[]	[]	Thu Mar 18 02:35:30 +0000 2021	[]	[{"url":"https://t.co/ZecbvHEtCW","expanded_url":"https://cnn.it/3qVe5zm","display_url":"cnn.it/3qVe5zm","indices":[233,256]}]	The Biden administration is considering sending some AstraZeneca Covid-19 vaccine doses stockpiled and waiting for official usage approval in the US over the border to Mexico and Canada, according to a senior administration official https://t.co/ZecbvHEtCW	53246850.0	RT @CNN: The Biden administration is considering sending some AstraZeneca Covid-19 vaccine doses stockpiled and waiting for official usageâ€¦	71.0	True	full
402	6052beff4b098300386a72ad	2021-03-18 02:46:10	[]	[]	Wed Mar 17 12:35:46 +0000 2021	[]	[{"url":"https://t.co/YPS5qOQdro","expanded_url":"https://www.nytimes.com/2021/03/17/opinion/coronavirus-vaccine.html","display_url":"nytimes.com/2021/03/17/opiâ€¦","indices":[257,280]}]	Tens of millions of AstraZeneca vaccines that won't be approved here soon enough are languishing in US depots. Our supply already exceeds the number of Americans. Less than 1% of Africa has been vaccinated. President Biden: Let our surplus vaccines goâ€”now. https://t.co/YPS5qOQdro https://t.co/XSOCKKVjKk	442993.0	RT @zeynep: Tens of millions of AstraZeneca vaccines that won't be approved here soon enough are languishing in US depots. Our supply alreaâ€¦	358.0	True	full
403	6052c1b51c0b66003846e83e	2021-03-18 02:57:51	[]	[]	Thu Mar 18 02:35:30 +0000 2021	[]	[{"url":"https://t.co/ZecbvHEtCW","expanded_url":"https://cnn.it/3qVe5zm","display_url":"cnn.it/3qVe5zm","indices":[233,256]}]	The Biden administration is considering sending some AstraZeneca Covid-19 vaccine doses stockpiled and waiting for official usage approval in the US over the border to Mexico and Canada, according to a senior administration official https://t.co/ZecbvHEtCW	53248571.0	RT @CNN: The Biden administration is considering sending some AstraZeneca Covid-19 vaccine doses stockpiled and waiting for official usageâ€¦	264.0	True	full
404	6052c1c81c0b66003846ef00	2021-03-18 02:58:10	[]	[]	Thu Mar 18 02:35:30 +0000 2021	[]	[{"url":"https://t.co/ZecbvHEtCW","expanded_url":"https://cnn.it/3qVe5zm","display_url":"cnn.it/3qVe5zm","indices":[233,256]}]	The Biden administration is considering sending some AstraZeneca Covid-19 vaccine doses stockpiled and waiting for official usage approval in the US over the border to Mexico and Canada, according to a senior administration official https://t.co/ZecbvHEtCW	53248572.0	RT @CNN: The Biden administration is considering sending some AstraZeneca Covid-19 vaccine doses stockpiled and waiting for official usageâ€¦	1351.0	True	full
405	6052c1c81c0b66003846ef56	2021-03-18 02:58:11	[]	[]	Wed Mar 17 12:35:46 +0000 2021	[]	[{"url":"https://t.co/YPS5qOQdro","expanded_url":"https://www.nytimes.com/2021/03/17/opinion/coronavirus-vaccine.html","display_url":"nytimes.com/2021/03/17/opiâ€¦","indices":[257,280]}]	Tens of millions of AstraZeneca vaccines that won't be approved here soon enough are languishing in US depots. Our supply already exceeds the number of Americans. Less than 1% of Africa has been vaccinated. President Biden: Let our surplus vaccines goâ€”now. https://t.co/YPS5qOQdro https://t.co/XSOCKKVjKk	442995.0	RT @zeynep: Tens of millions of AstraZeneca vaccines that won't be approved here soon enough are languishing in US depots. Our supply alreaâ€¦	25.0	True	full
406	6052c1e91c0b66003846faf4	2021-03-18 02:58:44	[]	[]	Wed Mar 17 12:35:46 +0000 2021	[]	[{"url":"https://t.co/YPS5qOQdro","expanded_url":"https://www.nytimes.com/2021/03/17/opinion/coronavirus-vaccine.html","display_url":"nytimes.com/2021/03/17/opiâ€¦","indices":[257,280]}]	Tens of millions of AstraZeneca vaccines that won't be approved here soon enough are languishing in US depots. Our supply already exceeds the number of Americans. Less than 1% of Africa has been vaccinated. President Biden: Let our surplus vaccines goâ€”now. https://t.co/YPS5qOQdro https://t.co/XSOCKKVjKk	442995.0	RT @zeynep: Tens of millions of AstraZeneca vaccines that won't be approved here soon enough are languishing in US depots. Our supply alreaâ€¦	5919.0	True	full
407	6052c2251c0b660038471060	2021-03-18 02:59:43	[]	[]	Thu Mar 18 00:43:58 +0000 2021	[]	[{"url":"https://t.co/mAhEMgLTcL","expanded_url":"https://twitter.com/allergynet/status/1372222647560470537","display_url":"twitter.com/allergynet/staâ€¦","indices":[228,251]}]	AZ ISSUE .This is a very serious concern with under 50s people especially ladies ! The issue in Europe is ALL 6 cases being WOMEN aged 20 to 50. This is not good ðŸ˜Ÿ . They should not be dying of thrombosis after receiving the ðŸ’‰! https://t.co/mAhEMgLTcL	4105.0	RT @BSimonward: AZ ISSUE .This is a very serious concern with under 50s people especially ladies ! The issue in Europe is ALL 6 cases beingâ€¦	586.0	True	full
408	6052c22d1c0b660038471368	2021-03-18 02:59:52	[]	[]	Thu Mar 18 02:42:55 +0000 2021	[{"text":"AstraZeneca","indices":[52,64]},{"text":"SARSCoV2","indices":[101,110]},{"text":"Covid19","indices":[111,119]},{"text":"polqc","indices":[120,126]},{"text":"assnat","indices":[127,134]},{"text":"polmtl","indices":[135,142]},{"text":"cdnpoli","indices":[143,151]},{"text":"polcan","indices":[152,159]}]	[{"url":"https://t.co/0tsn4MwukQ","expanded_url":"https://www.cnn.com/2021/03/17/politics/us-astrazeneca-mexico-canada/index.html","display_url":"cnn.com/2021/03/17/polâ€¦","indices":[175,198]}]	âš ï¸� Biden administration is considering sending some #AstraZeneca vaccine doses to Canada and Mexico #SARSCoV2 #Covid19 #polqc #assnat #polmtl #cdnpoli #polcan @ALEX451618 https://t.co/0tsn4MwukQ	6030.0	RT @LTSmash420: âš ï¸� Biden administration is considering sending some #AstraZeneca vaccine doses to Canada and Mexico #SARSCoV2 #Covid19 #poâ€¦	421.0	True	full
409	6052c22e1c0b6600384713a2	2021-03-18 02:59:52	[]	[]	Thu Mar 18 02:57:30 +0000 2021	[]	[{"url":"https://t.co/L1udAM4BJn","expanded_url":"https://www.hindustantimes.com/world-news/the-woman-behind-the-oxford-astrazeneca-covid-19-vaccine/story-vhD8r3PeNWX1nAxvBx4XEO.html","display_url":"hindustantimes.com/world-news/theâ€¦","indices":[229,252]}]	The woman behind the Oxford-AstraZeneca Covid-19 vaccine | Hindustan Times â�¦@ShashiTharoorâ�© â�¦@Jairam_Rameshâ�© The present IndnGov has lent impetus&amp;help for makingCorona vaccine in India but the scientists are the real heroes https://t.co/L1udAM4BJn	1.0	RT @UshaPadiyar3: The woman behind the Oxford-AstraZeneca Covid-19 vaccine | Hindustan Times â�¦@ShashiTharoorâ�© â�¦@Jairam_Rameshâ�© The presentâ€¦	1.0	True	full
410	6052c2371c0b66003847170e	2021-03-18 03:00:02	[]	[{"url":"https://t.co/xMWdUDPmSQ","expanded_url":"https://www.planetizen.com/news/2021/03/112598-fixing-harms-eviction-system","display_url":"planetizen.com/news/2021/03/1â€¦","indices":[178,201]}]		[]	[]			An interview with the chair of the American Bar Associationâ€™s COVID-19 Task Force Committee on Eviction and the co-â€¦ https://t.co/AZf9GnBn4J	76818.0	True	full
411	6052c24c1c0b660038471e66	2021-03-18 03:00:23	[]	[]	Wed Mar 17 03:24:37 +0000 2021	[]	[{"url":"https://t.co/UoEzArLr46","expanded_url":"https://www.nytimes.com/2021/03/16/world/europe/europe-astrazeneca-vaccine-suspensions.html?action=click&module=Top%20Stories&pgtype=Homepage","display_url":"nytimes.com/2021/03/16/worâ€¦","indices":[258,281]}]	The Astra Zeneca vaccine turmoil as headlines today and tomorrow This has moved from a very small number of clotting events w/ a vast denominator -&gt; international dismay, characterized as "political" in the updateðŸ‘‡-&gt; to (sadly) a crisis in confidence https://t.co/UoEzArLr46 https://t.co/XeK7WR2FgZ	399554.0	RT @EricTopol: The Astra Zeneca vaccine turmoil as headlines today and tomorrow This has moved from a very small number of clotting eventsâ€¦	5.0	True	full
412	6052c24e1c0b660038471f00	2021-03-18 03:00:24	[{"text":"COVID19","indices":[227,235]},{"text":"ClosetheGapDay","indices":[270,285]}]	[{"url":"https://t.co/BMiLfeoPs7","expanded_url":"https://bit.ly/2P7yDan","display_url":"bit.ly/2P7yDan","indices":[246,269]}]		[]	[]			ACRRM Pres @drsarahchalmers says the College recognises the vital role our Aboriginal and Torres Strait Islander meâ€¦ https://t.co/k5ARAke8AZ	13375.0	True	full
413	6052c27f1c0b6600384730b4	2021-03-18 03:01:14	[]	[]	Thu Mar 18 02:11:04 +0000 2021	[]	[{"url":"https://t.co/8j1sxfKnAF","expanded_url":"https://cnn.it/3bWzROG","display_url":"cnn.it/3bWzROG","indices":[233,256]}]	The Biden administration is considering sending some AstraZeneca Covid-19 vaccine doses stockpiled and waiting for official usage approval in the US over the border to Mexico and Canada, according to a senior administration official https://t.co/8j1sxfKnAF	12073317.0	RT @cnni: The Biden administration is considering sending some AstraZeneca Covid-19 vaccine doses stockpiled and waiting for official usageâ€¦	1714.0	True	full
414	6052c2831c0b660038473230	2021-03-18 03:01:18	[]	[]	Thu Mar 18 02:35:30 +0000 2021	[]	[{"url":"https://t.co/ZecbvHEtCW","expanded_url":"https://cnn.it/3qVe5zm","display_url":"cnn.it/3qVe5zm","indices":[233,256]}]	The Biden administration is considering sending some AstraZeneca Covid-19 vaccine doses stockpiled and waiting for official usage approval in the US over the border to Mexico and Canada, according to a senior administration official https://t.co/ZecbvHEtCW	53248605.0	RT @CNN: The Biden administration is considering sending some AstraZeneca Covid-19 vaccine doses stockpiled and waiting for official usageâ€¦	662.0	True	full
415	6052c28f1c0b6600384736a0	2021-03-18 03:01:30	[{"text":"AstraZeneca","indices":[86,98]},{"text":"Bahrain","indices":[154,162]}]	[{"url":"https://t.co/VDJAnNcG7Y","expanded_url":"https://www.breakingasia.com/news/everest-bound-bahraini-prince-probed-over-vaccine-gift/","display_url":"breakingasia.com/news/everest-bâ€¦","indices":[165,188]}]		[]	[]			Sheikh Mohamed Hamad Mohamed Al Khalifa who flew into Kathmandu planned to donate the #AstraZeneca shots in a villaâ€¦ https://t.co/ng1RZrXXGI	7121.0	True	full
416	6052c29b1c0b660038473ad2	2021-03-18 03:01:42	[]	[]	Thu Mar 18 02:42:21 +0000 2021	[]	[{"url":"https://t.co/jReJYS3SIG","expanded_url":"https://twitter.com/ObrerosDePolar/status/1372367766150336517","display_url":"twitter.com/ObrerosDePolarâ€¦","indices":[210,233]}]	SabÃ­an que la empresa de harina de maÃ­z MAZORCA de Empresa Polar en CUMANÃ� fue cerrada hace mÃ¡s de 2aÃ±os, el aÃ±o pasado despidieron a todos los trabajadores y le pagaron sus prestaciones, hasta ahorita cerrada https://t.co/jReJYS3SIG	136.0	RT @RafaelR57234873: SabÃ­an que la empresa de harina de maÃ­z MAZORCA de Empresa Polar en CUMANÃ� fue cerrada hace mÃ¡s de 2aÃ±os, el aÃ±o pasadâ€¦	3778.0	True	full
417	6052c2b31c0b660038474384	2021-03-18 03:02:06	[]	[]	Thu Mar 18 02:35:30 +0000 2021	[]	[{"url":"https://t.co/ZecbvHEtCW","expanded_url":"https://cnn.it/3qVe5zm","display_url":"cnn.it/3qVe5zm","indices":[233,256]}]	The Biden administration is considering sending some AstraZeneca Covid-19 vaccine doses stockpiled and waiting for official usage approval in the US over the border to Mexico and Canada, according to a senior administration official https://t.co/ZecbvHEtCW	53248613.0	RT @CNN: The Biden administration is considering sending some AstraZeneca Covid-19 vaccine doses stockpiled and waiting for official usageâ€¦	196.0	True	full
418	6052c2df1c0b66003847530a	2021-03-18 03:02:50	[]	[]	Thu Mar 18 02:50:38 +0000 2021	[]	[{"url":"https://t.co/1QFivyY7Kz","expanded_url":"https://greekcitytimes.com/2021/03/16/cyprus-astrazeneca-vaccine/","display_url":"greekcitytimes.com/2021/03/16/cypâ€¦","indices":[235,258]}]	Cyprus has also suspended the use of the AstraZeneca vaccine in the interests of safety first. But Australia refuses to do so! Cyprus will continue with alternate vaccines like Pfizer/BioNtech in the meantime. And so could Australia!! https://t.co/1QFivyY7Kz	12609.0	RT @CraigKellyMP: Cyprus has also suspended the use of the AstraZeneca vaccine in the interests of safety first. But Australia refuses to dâ€¦	210.0	True	full
419	6052c2e11c0b6600384753f8	2021-03-18 03:02:52	[{"text":"SearchNCollect","indices":[192,207]},{"text":"eBay","indices":[208,213]},{"text":"Auction","indices":[214,222]},{"text":"US","indices":[223,226]},{"text":"UnitedStates","indices":[227,240]},{"text":"SportsCards","indices":[241,253]},{"text":"TheHobby","indices":[254,263]}]	[{"url":"https://t.co/afl22tEH3O","expanded_url":"https://www.ebay.com/itm/254895298240?mkevt=1&mkcid=1&mkrid=711-53200-19255-0&campid=5338724429&toolid=10049&customid=E254895298240&nordt=true","display_url":"ebay.com/itm/2548952982â€¦","indices":[103,126]},{"url":"https://t.co/wiXB3FLypJ","expanded_url":"https://www.searchandcollect.com/item/zach-lavine-rookie-2014-15-immaculate-platinum-autogra…		[]	[]			Zach Lavine Rookie 2014-15 Immaculate Platinum Autograph 1/1 RC 1 of 1 All STAR â¸»â¸»â¸» View it on eBay: ðŸ”—â€¦ https://t.co/N3CromAZQ7	413.0	True	full
420	6052c2e81c0b66003847563e	2021-03-18 03:02:58	[]	[]	Thu Mar 18 02:50:38 +0000 2021	[]	[{"url":"https://t.co/1QFivyY7Kz","expanded_url":"https://greekcitytimes.com/2021/03/16/cyprus-astrazeneca-vaccine/","display_url":"greekcitytimes.com/2021/03/16/cypâ€¦","indices":[235,258]}]	Cyprus has also suspended the use of the AstraZeneca vaccine in the interests of safety first. But Australia refuses to do so! Cyprus will continue with alternate vaccines like Pfizer/BioNtech in the meantime. And so could Australia!! https://t.co/1QFivyY7Kz	12609.0	RT @CraigKellyMP: Cyprus has also suspended the use of the AstraZeneca vaccine in the interests of safety first. But Australia refuses to dâ€¦	46.0	True	full
421	6052c2f31c0b6600384759be	2021-03-18 03:03:08	[]	[]	Wed Mar 17 12:35:46 +0000 2021	[]	[{"url":"https://t.co/YPS5qOQdro","expanded_url":"https://www.nytimes.com/2021/03/17/opinion/coronavirus-vaccine.html","display_url":"nytimes.com/2021/03/17/opiâ€¦","indices":[257,280]}]	Tens of millions of AstraZeneca vaccines that won't be approved here soon enough are languishing in US depots. Our supply already exceeds the number of Americans. Less than 1% of Africa has been vaccinated. President Biden: Let our surplus vaccines goâ€”now. https://t.co/YPS5qOQdro https://t.co/XSOCKKVjKk	442996.0	RT @zeynep: Tens of millions of AstraZeneca vaccines that won't be approved here soon enough are languishing in US depots. Our supply alreaâ€¦	615.0	True	full
422	6052c2f51c0b660038475aee	2021-03-18 03:03:11	[]	[]	Wed Mar 17 16:16:41 +0000 2021	[]	[{"url":"https://t.co/jY99hFUKfd","expanded_url":"https://twitter.com/newsmax/status/1372208020965486595","display_url":"twitter.com/newsmax/statusâ€¦","indices":[256,279]}]	I was the only reporter at this presser to ask a question about the border. The first question @RepAndyBiggsAZ was asked dealt with mask wearing. I asked about apprehensions of people on terror watch lists. Iâ€™ll post answers from Reps. Biggs and Roy later https://t.co/jY99hFUKfd	6324.0	RT @Logan_Ratick: I was the only reporter at this presser to ask a question about the border. The first question @RepAndyBiggsAZ was askedâ€¦	25.0	True	full
423	6052c2f81c0b660038475bde	2021-03-18 03:03:14	[]	[]	Thu Mar 18 02:50:38 +0000 2021	[]	[{"url":"https://t.co/1QFivyY7Kz","expanded_url":"https://greekcitytimes.com/2021/03/16/cyprus-astrazeneca-vaccine/","display_url":"greekcitytimes.com/2021/03/16/cypâ€¦","indices":[235,258]}]	Cyprus has also suspended the use of the AstraZeneca vaccine in the interests of safety first. But Australia refuses to do so! Cyprus will continue with alternate vaccines like Pfizer/BioNtech in the meantime. And so could Australia!! https://t.co/1QFivyY7Kz	12609.0	RT @CraigKellyMP: Cyprus has also suspended the use of the AstraZeneca vaccine in the interests of safety first. But Australia refuses to dâ€¦	152.0	True	full
424	6052c3171c0b660038476718	2021-03-18 03:03:46	[]	[]	Wed Mar 17 13:24:08 +0000 2021	[]	[{"url":"https://t.co/XKYJxBt17G","expanded_url":"https://www.nytimes.com/2021/03/17/opinion/coronavirus-vaccine.html","display_url":"nytimes.com/2021/03/17/opiâ€¦","indices":[181,204]}]	The US is sitting on a stockpile of AstraZeneca Covid-19 vaccine doses that we won't be able to use here before they expire. Send them to countries that can use them to save lives! https://t.co/XKYJxBt17G	53425.0	RT @kottke: The US is sitting on a stockpile of AstraZeneca Covid-19 vaccine doses that we won't be able to use here before they expire. Seâ€¦	63.0	True	full
425	6052c3231c0b660038476b96	2021-03-18 03:03:58	[]	[]	Wed Mar 17 15:34:58 +0000 2021	[{"text":"COVID19","indices":[12,20]}]	[{"url":"https://t.co/9bAyIVLqyy","expanded_url":"https://www.who.int/news/item/17-03-2021-who-statement-on-astrazeneca-covid-19-vaccine-safety-signals","display_url":"who.int/news/item/17-0â€¦","indices":[195,218]}]	AstraZeneca #COVID19 17 de marzo 2021 @WHO En este momento, la OMS considera que los beneficios de la vacuna AstraZeneca superan sus riesgos y recomienda que continÃºen las vacunaciones. LinkðŸ‘‡ https://t.co/9bAyIVLqyy	10148.0	RT @Dr_Julio_Medina: AstraZeneca #COVID19 17 de marzo 2021 @WHO En este momento, la OMS considera que los beneficios de la vacuna AstraZeâ€¦	467.0	True	full
426	6052c3301c0b660038476ff6	2021-03-18 03:04:10	[]	[]	Thu Mar 18 01:08:58 +0000 2021	[]	[{"url":"https://t.co/C0OXsNj0Jh","expanded_url":"http://www.cnn.com/2021/03/17/politics/us-astrazeneca-mexico-canada/index.html","display_url":"cnn.com/2021/03/17/polâ€¦","indices":[249,272]}]	The Biden admin is considering sending some AstraZeneca Covid-19 vaccine doses stockpiled &amp; waiting for official usage approval in the US over the border to Mexico &amp; Canada, per a sr admin official. They may propose a swap agreement, story: https://t.co/C0OXsNj0Jh	38586.0	RT @kylieatwood: The Biden admin is considering sending some AstraZeneca Covid-19 vaccine doses stockpiled &amp; waiting for official usage appâ€¦	2368.0	True	full
427	6052c3351c0b6600384771dc	2021-03-18 03:04:16	[]	[]	Thu Mar 18 01:59:26 +0000 2021	[]	[{"url":"https://t.co/XvtzSPG1Ka","expanded_url":"https://www.sabcnews.com/sabcnews/taiwan-clears-astrazeneca-vaccines-shots-may-start-next-week/","display_url":"sabcnews.com/sabcnews/taiwaâ€¦","indices":[184,207]}]	Taiwan has completed checks on its first batch of AstraZeneca Plc COVID-19 vaccines and the first shots may start being administered from Monday, Health Minister Chen Shih-chung said. https://t.co/XvtzSPG1Ka https://t.co/Y7odQqIU4t	1866918.0	RT @SABCNews: Taiwan has completed checks on its first batch of AstraZeneca Plc COVID-19 vaccines and the first shots may start being adminâ€¦	194.0	True	full
428	6052c35d1c0b66003847801c	2021-03-18 03:04:55	[]	[]	Wed Mar 17 15:06:06 +0000 2021	[]	[{"url":"https://t.co/H73rZmd9R5","expanded_url":"https://www.thesun.co.uk/news/14357073/italy-france-ban-astrazeneca-vaccine-covid-resume?utm_source=twitter&utm_medium=social&utm_campaign=sharebaramp","display_url":"thesun.co.uk/news/14357073/â€¦","indices":[138,161]}]	Well, well, well humans! Italy and France resume rollout of AstraZeneca jabs after admitting ban was political as EU â€˜sulksâ€™ over Brexit https://t.co/H73rZmd9R5	33452.0	RT @daktari1: Well, well, well humans! Italy and France resume rollout of AstraZeneca jabs after admitting ban was political as EU â€˜sulksâ€™â€¦	973.0	True	full
429	6052c3671c0b6600384783d0	2021-03-18 03:05:05	[]	[]	Mon Mar 15 00:35:42 +0000 2021	[]	[{"url":"https://t.co/TmC9sUKkbw","expanded_url":"https://twitter.com/macdonal5/status/1329812646544236547","display_url":"twitter.com/macdonal5/statâ€¦","indices":[281,304]}]	.@CorteSupremaJ @merv59 @Barreja @gurozu @pormillano @RubenPinzonHdez @Nessnio La bandida @FiscaliaCol 46 de JUSTICIA y PAZ MAGALI Ã�LVAREZ BERMÃšDEZ hace parte del equipo de parapoliticos, paraempresarios etc, que patrocinaron e incitaron a los paramilitares a cometer masacres etc https://t.co/TmC9sUKkbw https://t.co/1wuAWSkoX4	13676.0	RT @macdonal5: .@CorteSupremaJ @merv59 @Barreja @gurozu @pormillano @RubenPinzonHdez @Nessnio La bandida @FiscaliaCol 46 de JUSTICIA y PAZâ€¦	205.0	True	full
430	6052c36a1c0b6600384784de	2021-03-18 03:05:09	[]	[]	Thu Mar 18 02:35:30 +0000 2021	[]	[{"url":"https://t.co/ZecbvHEtCW","expanded_url":"https://cnn.it/3qVe5zm","display_url":"cnn.it/3qVe5zm","indices":[233,256]}]	The Biden administration is considering sending some AstraZeneca Covid-19 vaccine doses stockpiled and waiting for official usage approval in the US over the border to Mexico and Canada, according to a senior administration official https://t.co/ZecbvHEtCW	53248650.0	RT @CNN: The Biden administration is considering sending some AstraZeneca Covid-19 vaccine doses stockpiled and waiting for official usageâ€¦	10098.0	True	full
431	6052c3791c0b660038478a2c	2021-03-18 03:05:23	[]	[]	Wed Mar 17 12:35:46 +0000 2021	[]	[{"url":"https://t.co/YPS5qOQdro","expanded_url":"https://www.nytimes.com/2021/03/17/opinion/coronavirus-vaccine.html","display_url":"nytimes.com/2021/03/17/opiâ€¦","indices":[257,280]}]	Tens of millions of AstraZeneca vaccines that won't be approved here soon enough are languishing in US depots. Our supply already exceeds the number of Americans. Less than 1% of Africa has been vaccinated. President Biden: Let our surplus vaccines goâ€”now. https://t.co/YPS5qOQdro https://t.co/XSOCKKVjKk	442997.0	RT @zeynep: Tens of millions of AstraZeneca vaccines that won't be approved here soon enough are languishing in US depots. Our supply alreaâ€¦	23.0	True	full
432	6052c3821c0b660038478d82	2021-03-18 03:05:33	[]	[]	Wed Mar 17 03:04:04 +0000 2021	[]	[{"url":"https://t.co/1iS2Y727h3","expanded_url":"http://dlvr.it/Rvn4wL","display_url":"dlvr.it/Rvn4wL","indices":[124,147]}]	Evening Standard: 'Britain and Australia unite in defence of Oxford/AstraZeneca vaccine as jab hailed as â€˜life-saving stepâ€™ https://t.co/1iS2Y727h3 https://t.co/PmJWTLeA8Z	466.0	RT @PoliDigitalUK: Evening Standard: 'Britain and Australia unite in defence of Oxford/AstraZeneca vaccine as jab hailed as â€˜life-saving stâ€¦	466.0	True	full
433	6052c3cd1c0b66003847a878	2021-03-18 03:06:48	[]	[]	Wed Mar 17 13:33:04 +0000 2021	[{"text":"Portugal","indices":[0,9]}]	[{"url":"https://t.co/n9Wf1LN7EK","expanded_url":"https://www.telesurenglish.net/news/Portugals-PM-Calls-for-Calm-Among-Those-Given-AstraZeneca-Jab-20210317-0003.html","display_url":"telesurenglish.net/news/Portugalsâ€¦","indices":[207,230]}]	#Portugal | In an attempt to assuage concerns among those who had received the AstraZeneca COVID-19 vaccine, Prime Minister Antonio Costa said that the decision to suspend the jab was "just for precaution." https://t.co/n9Wf1LN7EK	112962.0	RT @telesurenglish: #Portugal | In an attempt to assuage concerns among those who had received the AstraZeneca COVID-19 vaccine, Prime Miniâ€¦	27.0	True	full
434	6052c3dc1c0b66003847adaa	2021-03-18 03:07:02	[]	[]	Thu Mar 18 00:41:59 +0000 2021	[{"text":"maskfreedom","indices":[129,141]},{"text":"maskoff","indices":[142,150]},{"text":"hb2770","indices":[151,158]},{"text":"scottsdale","indices":[159,170]}]	[{"url":"https://t.co/ssDT1G4aQT","expanded_url":"https://twitter.com/JosephChaplik/status/1372028220611067904","display_url":"twitter.com/JosephChaplik/â€¦","indices":[171,194]}]	@josephchaplik Arizona House of Representatives, District 23: one of our New and Future Stars of the Republican Party of Arizona #maskfreedom #maskoff #hb2770 #scottsdale https://t.co/ssDT1G4aQT	82135.0	RT @AZGOP: @josephchaplik Arizona House of Representatives, District 23: one of our New and Future Stars of the Republican Party of Arizonaâ€¦	1850.0	True	full
435	6052c3ee1c0b66003847b402	2021-03-18 03:07:20	[]	[{"url":"https://t.co/Gq2GkeZgBM","expanded_url":"https://www.ultimahora.com/covax-vacunas-enviadas-paraguay-son-la-controvertida-astrazeneca-n2932013.html","display_url":"ultimahora.com/covax-vacunas-â€¦","indices":[165,188]}]		[]	[]			Covax: Vacunas enviadas a Paraguay son de la controvertida AstraZeneca | Covid-19, Europa, Luis Roberto Escoto, OPSâ€¦ https://t.co/LxzQ0mENsg	4978.0	True	full
436	6052c4081c0b66003847bd98	2021-03-18 03:07:47	[]	[]	Wed Mar 17 20:22:08 +0000 2021	[{"text":"StandWithScience","indices":[158,175]},{"text":"COVID19","indices":[176,184]},{"text":"confinement","indices":[185,197]},{"text":"vaccins","indices":[198,206]},{"text":"variants","indices":[207,216]},{"text":"LCI","indices":[217,221]}]	[{"url":"https://t.co/0gFSqQLkYs","expanded_url":"https://www.youtube.com/watch?v=Y9zUeRkn8XM","display_url":"youtube.com/watch?v=Y9zUeRâ€¦","indices":[223,246]}]	ðŸ¦ 3/4 - Covid, le vaccin AstraZeneca - LCI - 17.03.2021 La Professeure @LacombeKarine1 explique clairement que le bÃ©nÃ©fice est largement supÃ©rieur au risque. #StandWithScience #COVID19 #confinement #vaccins #variants #LCI https://t.co/0gFSqQLkYs	431.0	RT @Pascal_C44: ðŸ¦ 3/4 - Covid, le vaccin AstraZeneca - LCI - 17.03.2021 La Professeure @LacombeKarine1 explique clairement que le bÃ©nÃ©ficeâ€¦	25.0	True	full
437	6052c6c7884a810038c0802e	2021-03-18 03:19:30	[]	[]	Thu Mar 18 00:17:39 +0000 2021	[]	[{"url":"https://t.co/GskpBeCMEy","expanded_url":"https://youtu.be/t1exr2xmWJ0","display_url":"youtu.be/t1exr2xmWJ0","indices":[197,220]}]	Al aire @idoloTV TIRAN NOMBRES POR TIRAR DE CASOS COVID EN BSC, AQUI TENEMOS LOS NOMBRESðŸ”¥ðŸ’£ COMO SE REEMPLAZARÃ� A LOS QUE TIENEN COVIDðŸ”¥ðŸ’£ GÃ�NATE LA CAMISETA ALTERNA DE BARCELONAðŸ”¥ðŸ’£ MIRALO AQUÃ� ðŸ‘‡ https://t.co/GskpBeCMEy	118226.0	RT @IvanTrivinoS: Al aire @idoloTV TIRAN NOMBRES POR TIRAR DE CASOS COVID EN BSC, AQUI TENEMOS LOS NOMBRESðŸ”¥ðŸ’£ COMO SE REEMPLAZARÃ� A LOS Qâ€¦	9.0	True	full
438	6052c6d2884a810038c083ec	2021-03-18 03:19:41	[]	[{"url":"https://t.co/NFloH9tAjQ","expanded_url":"https://www.abc.net.au/news/2021-03-18/coronavirus-australia-live-updates-covid19-latest-news-vaccine/100015526","display_url":"abc.net.au/news/2021-03-1â€¦","indices":[197,220]}]		[]	[]			He really dosn't give a toss about the people. Slasher Morrison is heading for extinction COVID live updates: Scotâ€¦ https://t.co/h9EXoGDAZn	1166.0	True	full
439	6052c6d4884a810038c084c4	2021-03-18 03:19:43	[]	[{"url":"https://t.co/GlU2S0lLnh","expanded_url":"https://www.nytimes.com/2021/03/16/world/europe/europe-astrazeneca-vaccine-suspensions.html","display_url":"nytimes.com/2021/03/16/worâ€¦","indices":[208,231]}]		[]	[]			A polÃ­tica e a suspensÃ£o da AZ na Europa: "[O]nce Germany hit pause, the pressure mounted on other governments toâ€¦ https://t.co/AJ8tKwVYQ1	15538.0	True	full
440	6052c6db884a810038c08742	2021-03-18 03:19:50	[]	[]	Tue Mar 16 07:41:18 +0000 2021	[{"text":"MakeSchoolsSafe","indices":[60,76]},{"text":"vaccinateteachers","indices":[77,95]},{"text":"AstraZeneca","indices":[96,108]}]	[{"url":"https://t.co/LzgQK53bSK","expanded_url":"https://www.dailyrecord.co.uk/ayrshire/public-health-scotland-12-teachers-23699665?utm_source=twitter.com&utm_medium=social&utm_campaign=sharebar","display_url":"dailyrecord.co.uk/ayrshire/publiâ€¦","indices":[140,163]}]	12 teachers test positive at Covid-hit school in Ayrshire #MakeSchoolsSafe #vaccinateteachers #AstraZeneca @karamballes @SolihullNasuwt https://t.co/LzgQK53bSK	2350.0	RT @SafeEdForAll_UK: 12 teachers test positive at Covid-hit school in Ayrshire #MakeSchoolsSafe #vaccinateteachers #AstraZeneca @karambaâ€¦	4551.0	True	full
441	6052c6e8884a810038c08bb2	2021-03-18 03:20:02	[]	[{"url":"https://t.co/6PxSksDfK2","expanded_url":"https://scroll.in/latest/989824/coronavirus-no-concern-regarding-use-of-astrazenecas-covishield-vaccine-in-india-says-centre","display_url":"scroll.in/latest/989824/â€¦","indices":[210,233]}]		[]	[]			No concern regarding use of AstraZenecaâ€™s Covishield vaccine in India, says Centre The comments came after many Euâ€¦ https://t.co/iV72dmbpMS	400567.0	True	full
442	6052c702884a810038c0950e	2021-03-18 03:20:28	[{"text":"myedgeprop","indices":[83,94]}]	[{"url":"https://t.co/FACrnSNVHu","expanded_url":"https://buff.ly/3bXi3mB","display_url":"buff.ly/3bXi3mB","indices":[95,118]}]		[]	[]			WHO recommends to continue using AstraZeneca vaccine, says benefits outweigh risks #myedgepropâ€¦ https://t.co/Z5E8gqQ69g	7853.0	True	full
443	6052c702884a810038c09542	2021-03-18 03:20:29	[]	[]	Wed Mar 17 16:25:48 +0000 2021	[]	[{"url":"https://t.co/smbdo6vkqJ","expanded_url":"https://www.pei.de/SharedDocs/FAQs/EN/coronavirus/suspension-astrazeneca/1-coronavirus-astrazeneca-why-vaccination-suspended.html","display_url":"pei.de/SharedDocs/FAQâ€¦","indices":[159,182]}]	Everyone is chatting about â€œblood clotsâ€� generically with AZ vax, but the main concern is the type of clot (sinus vein thrombosis) occurring in those under 50 https://t.co/smbdo6vkqJ	3916.0	RT @AllergyNet: Everyone is chatting about â€œblood clotsâ€� generically with AZ vax, but the main concern is the type of clot (sinus vein throâ€¦	420.0	True	full
444	6052c713884a810038c09b50	2021-03-18 03:20:46	[]	[]	Sat Jan 30 20:06:19 +0000 2021	[]	[{"url":"https://t.co/rt23NWjDBE","expanded_url":"https://files.catbox.moe/88lbc7.mp4","display_url":"files.catbox.moe/88lbc7.mp4","indices":[156,179]},{"url":"https://t.co/NzKndSCPlQ","expanded_url":"https://redgifs.com/watch/darkslateblueglossyhypsilophodon","display_url":"redgifs.com/watch/darkslatâ€¦","indices":[181,204]},{"url":"https://t.co/PtileDgtIY","expanded_url":"https://www.dropbox.co…	Ragdoll Pawjob - We're gonna just call this a test, since I'm a little disappointed BUT ITS OK @DornVa AS RAGDOLL IS AMAZING @voxsalem AS DEKU IS AMAZING - https://t.co/rt23NWjDBE https://t.co/NzKndSCPlQ https://t.co/PtileDgtIY - https://t.co/gUcCqYUdPC https://t.co/jesxducJNk https://t.co/KCn9nA0Gnn	171354.0	RT @Greatm8SFM: Ragdoll Pawjob - We're gonna just call this a test, since I'm a little disappointed BUT ITS OK @DornVa AS RAGDOLL IS AMAZINâ€¦	27.0	True	full
445	6052c714884a810038c09b84	2021-03-18 03:20:46	[]	[]	Thu Mar 18 03:10:02 +0000 2021	[]	[{"url":"https://t.co/VgYoIvfP7w","expanded_url":"http://ow.ly/wl5S50E0oVT","display_url":"ow.ly/wl5S50E0oVT","indices":[134,157]}]	Ecuador a la espera de recibir mÃ¡s vacunas AstraZeneca contra el coronavirus, pese a que han sido vetadas en varios paÃ­ses europeos â–º https://t.co/VgYoIvfP7w https://t.co/rbUlWZ0YP1	2282635.0	RT @eluniversocom: Ecuador a la espera de recibir mÃ¡s vacunas AstraZeneca contra el coronavirus, pese a que han sido vetadas en varios paÃ­sâ€¦	279.0	True	full
446	6052c715884a810038c09bd4	2021-03-18 03:20:47	[]	[]	Tue Mar 16 21:08:27 +0000 2021	[]	[{"url":"https://t.co/4JlG4OcrvW","expanded_url":"https://www.nejm.org/doi/full/10.1056/NEJMoa2102214?query=featured_home","display_url":"nejm.org/doi/full/10.10â€¦","indices":[186,209]}]	Lack of efficacy, failure of protection of the Astra Zeneca vaccine in a South Africa clinical trial against mild or moderate infections (B.1.351 variant) and evidence of immune evasion https://t.co/4JlG4OcrvW just published @NEJM	399546.0	RT @EricTopol: Lack of efficacy, failure of protection of the Astra Zeneca vaccine in a South Africa clinical trial against mild or moderatâ€¦	1820.0	True	full
447	6052c72a884a810038c0a366	2021-03-18 03:21:09	[]	[]	Thu Mar 18 02:14:35 +0000 2021	[]	[{"url":"https://t.co/nbGKLqE4x5","expanded_url":"https://cnn.it/3rY1Mnh","display_url":"cnn.it/3rY1Mnh","indices":[233,256]}]	The Biden administration is considering sending some AstraZeneca Covid-19 vaccine doses stockpiled and waiting for official usage approval in the US over the border to Mexico and Canada, according to a senior administration official https://t.co/nbGKLqE4x5	1853017.0	RT @CNNBusiness: The Biden administration is considering sending some AstraZeneca Covid-19 vaccine doses stockpiled and waiting for officiaâ€¦	103.0	True	full
448	6052c730884a810038c0a59a	2021-03-18 03:21:14	[]	[]	Thu Mar 18 03:20:02 +0000 2021	[]	[{"url":"https://t.co/6PxSksDfK2","expanded_url":"https://scroll.in/latest/989824/coronavirus-no-concern-regarding-use-of-astrazenecas-covishield-vaccine-in-india-says-centre","display_url":"scroll.in/latest/989824/â€¦","indices":[210,233]}]	No concern regarding use of AstraZenecaâ€™s Covishield vaccine in India, says Centre The comments came after many European countries suspended the use of the AstraZeneca vaccine amid concerns over blood clots. https://t.co/6PxSksDfK2	400570.0	RT @scroll_in: No concern regarding use of AstraZenecaâ€™s Covishield vaccine in India, says Centre The comments came after many European coâ€¦	2404.0	True	full
449	6052c736884a810038c0a7b2	2021-03-18 03:21:20	[{"text":"16Mar","indices":[98,104]},{"text":"Vacunas","indices":[105,113]},{"text":"Venezuela","indices":[114,124]},{"text":"coronavirus","indices":[125,137]}]	[{"url":"https://t.co/s4xrBMrNHb","expanded_url":"http://mtr.cool/yymatqwfov","display_url":"mtr.cool/yymatqwfov","indices":[74,97]}]		[]	[]			Venezuela desautoriza la vacuna AstraZeneca por sus Â«efectosÂ» en paciente https://t.co/s4xrBMrNHb #16Mar #Vacunasâ€¦ https://t.co/ITslS3cTEc	22823.0	True	full
450	6052c786884a810038c0c46a	2021-03-18 03:22:41	[]	[]	Wed Mar 17 21:00:05 +0000 2021	[]	[{"url":"https://t.co/rLTerxGixh","expanded_url":"https://wb.md/2Qhfl36","display_url":"wb.md/2Qhfl36","indices":[207,230]}]	Researchers say the two-dose AstraZeneca vaccine, which is not yet approved in the U.S., proved ineffective against mild-to-moderate infections caused by the coronavirus variant first found in South Africa. https://t.co/rLTerxGixh https://t.co/0XdmAhQkF9	3153526.0	RT @WebMD: Researchers say the two-dose AstraZeneca vaccine, which is not yet approved in the U.S., proved ineffective against mild-to-modeâ€¦	16.0	True	full
451	6052c78d884a810038c0c700	2021-03-18 03:22:48	[]	[]	Thu Mar 18 03:10:02 +0000 2021	[]	[{"url":"https://t.co/VgYoIvfP7w","expanded_url":"http://ow.ly/wl5S50E0oVT","display_url":"ow.ly/wl5S50E0oVT","indices":[134,157]}]	Ecuador a la espera de recibir mÃ¡s vacunas AstraZeneca contra el coronavirus, pese a que han sido vetadas en varios paÃ­ses europeos â–º https://t.co/VgYoIvfP7w https://t.co/rbUlWZ0YP1	2282636.0	RT @eluniversocom: Ecuador a la espera de recibir mÃ¡s vacunas AstraZeneca contra el coronavirus, pese a que han sido vetadas en varios paÃ­sâ€¦	104.0	True	full
452	6052c7b0884a810038c0d388	2021-03-18 03:23:23	[]	[]	Wed Mar 17 16:44:28 +0000 2021	[]	[{"url":"https://t.co/bCZmZyfQXn","expanded_url":"https://www.who.int/news/item/17-03-2021-who-statement-on-astrazeneca-covid-19-vaccine-safety-signals","display_url":"who.int/news/item/17-0â€¦","indices":[192,215]}]	La OMS sobre AstraZeneca: 1ï¸�âƒ£ La vacunaciÃ³n no evita otras enfermedades. 2ï¸�âƒ£ En este momento, los beneficios de la vacuna compensan sus riesgos. 3ï¸�âƒ£ Recomienda que continÃºen las vacunaciones. https://t.co/bCZmZyfQXn https://t.co/cIGW9F2htL	46674.0	RT @gorka_orive: La OMS sobre AstraZeneca: 1ï¸�âƒ£ La vacunaciÃ³n no evita otras enfermedades. 2ï¸�âƒ£ En este momento, los beneficios de la vacunaâ€¦	2732.0	True	full
453	6052c7cf884a810038c0de76	2021-03-18 03:23:53	[]	[]	Thu Mar 18 01:08:58 +0000 2021	[]	[{"url":"https://t.co/C0OXsNj0Jh","expanded_url":"http://www.cnn.com/2021/03/17/politics/us-astrazeneca-mexico-canada/index.html","display_url":"cnn.com/2021/03/17/polâ€¦","indices":[249,272]}]	The Biden admin is considering sending some AstraZeneca Covid-19 vaccine doses stockpiled &amp; waiting for official usage approval in the US over the border to Mexico &amp; Canada, per a sr admin official. They may propose a swap agreement, story: https://t.co/C0OXsNj0Jh	38581.0	RT @kylieatwood: The Biden admin is considering sending some AstraZeneca Covid-19 vaccine doses stockpiled &amp; waiting for official usage appâ€¦	1423.0	True	full
454	6052c7db884a810038c0e2e6	2021-03-18 03:24:06	[]	[]	Wed Mar 17 10:11:40 +0000 2021	[{"text":"AstraZeneca","indices":[10,22]}]	[{"url":"https://t.co/6rZL4YXDYt","expanded_url":"https://twitter.com/PressTV/status/1372043775556616194?s=19","display_url":"twitter.com/PressTV/statusâ€¦","indices":[257,280]}]	BREAKING: #AstraZeneca Vaccine Stopped in 24 countries! Austria Bulgaria DRC Denmark Estonia France Germany Iceland Indonesia Ireland Italy Latvia Lithuania Luxembourg Norway Netherlands Portugal Romania Slovenia SouthKorea Spain Sweden Thailand Venezuela https://t.co/6rZL4YXDYt	3033.0	RT @AriyanaLove_: BREAKING: #AstraZeneca Vaccine Stopped in 24 countries! Austria Bulgaria DRC Denmark Estonia France Germany Iceland Indoâ€¦	250.0	True	full
455	6052c7fd884a810038c0eeec	2021-03-18 03:24:39	[]	[]	Thu Mar 18 02:50:38 +0000 2021	[]	[{"url":"https://t.co/1QFivyY7Kz","expanded_url":"https://greekcitytimes.com/2021/03/16/cyprus-astrazeneca-vaccine/","display_url":"greekcitytimes.com/2021/03/16/cypâ€¦","indices":[235,258]}]	Cyprus has also suspended the use of the AstraZeneca vaccine in the interests of safety first. But Australia refuses to do so! Cyprus will continue with alternate vaccines like Pfizer/BioNtech in the meantime. And so could Australia!! https://t.co/1QFivyY7Kz	12608.0	RT @CraigKellyMP: Cyprus has also suspended the use of the AstraZeneca vaccine in the interests of safety first. But Australia refuses to dâ€¦	991.0	True	full
456	6052c800884a810038c0f010	2021-03-18 03:24:42	[]	[]	Thu Mar 18 00:32:15 +0000 2021	[]	[{"url":"https://t.co/UAScCfr4yZ","expanded_url":"https://clerk.house.gov/evs/2021/roll088.xml","display_url":"clerk.house.gov/evs/2021/roll0â€¦","indices":[210,233]}]	14 House Republicans voted No against extending COVID-19 bankruptcy relief: Biggs-AZ Bishop-NC Boebert-CO Budd-NC Gaetz-FL Good-VA Greene-GA Harris-MD Hice-GA Massie-KY McClintock-CA Norman-SC Roy-TX Steube-FL https://t.co/UAScCfr4yZ	23178.0	RT @CraigCaplan: 14 House Republicans voted No against extending COVID-19 bankruptcy relief: Biggs-AZ Bishop-NC Boebert-CO Budd-NC Gaetz-FLâ€¦	387.0	True	full
457	6052c806884a810038c0f1f4	2021-03-18 03:24:48	[]	[]	Wed Mar 17 18:17:37 +0000 2021	[]	[{"url":"https://t.co/B06eh7ZOCR","expanded_url":"https://www.gofundme.com/f/ayudemos-a-javier-diaz-a-superar-el-covid19?utm_source=whatsApp&utm_medium=social&utm_campaign=m_pd+share-sheet","display_url":"gofundme.com/f/ayudemos-a-jâ€¦","indices":[113,136]}]	Hola. Te agradecerÃ­a mucho que hicieras un donativo a esta campaÃ±a, Ayudemos a JAVIER DIAZ a superar el COVID-19 https://t.co/B06eh7ZOCR, o la compartieras si lo deseas	7392.0	RT @ffmbw: Hola. Te agradecerÃ­a mucho que hicieras un donativo a esta campaÃ±a, Ayudemos a JAVIER DIAZ a superar el COVID-19 https://t.co/B0â€¦	2694.0	True	full
458	6052c813884a810038c0f634	2021-03-18 03:25:00	[{"text":"COVID19","indices":[0,8]}]	[{"url":"https://t.co/D2WdHhMmje","expanded_url":"https://vanguardia.com.mx/articulo/recomienda-la-ops-seguir-usando-vacuna-covid-de-astrazeneca","display_url":"vanguardia.com.mx/articulo/recomâ€¦","indices":[158,181]}]		[]	[]			#COVID19 ðŸ’‰ La OPS pidiÃ³ a los paÃ­ses de AmÃ©rica seguir usando la vacuna covid de AstraZeneca, pese a los casos de câ€¦ https://t.co/Hto2FSd5nQ	203110.0	True	full
459	6052c815884a810038c0f6cc	2021-03-18 03:25:01	[]	[]	Sat Feb 27 00:23:04 +0000 2021	[]	[{"url":"https://t.co/umi3zz8Qne","expanded_url":"https://www.animalpolitico.com/2021/02/vacunas-covid-las-autorizadas-sus-dosis-y-a-quienes-se-destinaran-en-mexico/","display_url":"animalpolitico.com/2021/02/vacunaâ€¦","indices":[177,200]}]	La @COFEPRIS ha aprobado el uso de emergencia de las vacunas Pfizer, AstraZeneca, Sinovac, CanSino y Sputnik V. Â¿Pero cÃ³mo funcionan y cuÃ¡les son sus diferencias? ðŸ’‰ðŸ‘‡ Lee mÃ¡s: https://t.co/umi3zz8Qne https://t.co/VC1MVVcuyl	2404096.0	RT @Pajaropolitico: La @COFEPRIS ha aprobado el uso de emergencia de las vacunas Pfizer, AstraZeneca, Sinovac, CanSino y Sputnik V. Â¿Peroâ€¦	568.0	True	full
460	6052c817884a810038c0f76e	2021-03-18 03:25:03	[]	[]	Wed Mar 17 12:35:46 +0000 2021	[]	[{"url":"https://t.co/YPS5qOQdro","expanded_url":"https://www.nytimes.com/2021/03/17/opinion/coronavirus-vaccine.html","display_url":"nytimes.com/2021/03/17/opiâ€¦","indices":[257,280]}]	Tens of millions of AstraZeneca vaccines that won't be approved here soon enough are languishing in US depots. Our supply already exceeds the number of Americans. Less than 1% of Africa has been vaccinated. President Biden: Let our surplus vaccines goâ€”now. https://t.co/YPS5qOQdro https://t.co/XSOCKKVjKk	443005.0	RT @zeynep: Tens of millions of AstraZeneca vaccines that won't be approved here soon enough are languishing in US depots. Our supply alreaâ€¦	347.0	True	full
461	6052c820884a810038c0fb92	2021-03-18 03:25:15	[]	[]	Thu Mar 18 00:01:44 +0000 2021	[]	[{"url":"https://t.co/tFU1psnTyd","expanded_url":"https://www.ottawapublichealth.ca/en/public-health-topics/covid-19-vaccine.aspx","display_url":"ottawapublichealth.ca/en/public-healâ€¦","indices":[248,271]}]	Unclear whether Pfizer, Moderna, Astra Zeneca have information forms for Canadian patients who are considering the covid vaccine. Here is Public Health Ottawa's info page, which misleads regarding emergency/unapproved regulatory status of vaccines https://t.co/tFU1psnTyd https://t.co/S3rhp36ym5	2437.0	RT @JeanmarcBenoit: Unclear whether Pfizer, Moderna, Astra Zeneca have information forms for Canadian patients who are considering the coviâ€¦	1369.0	True	full
462	6052c833884a810038c10278	2021-03-18 03:25:34	[]	[{"url":"https://t.co/vU37JRXjih","expanded_url":"http://libertadenchiapas.mx/2021/03/17/filo-y-sofia-111/","display_url":"libertadenchiapas.mx/2021/03/17/filâ€¦","indices":[96,119]}]		[]	[]			FILO Y SOFÃ�A MARY JOSE DÃ�AZ FLORES// @MaryJoseDazFlor Cierre de playas genera inconformidadâ€¦ https://t.co/h6KnsyV5zW	7079.0	True	full
463	6052c839884a810038c1045c	2021-03-18 03:25:39	[]	[]	Thu Mar 18 03:16:12 +0000 2021	[]	[{"url":"https://t.co/o1XRQOFd1r","expanded_url":"https://twitter.com/Wilji1090/status/1372363872645091330","display_url":"twitter.com/Wilji1090/statâ€¦","indices":[280,303]}]	The private market will exist whether government "allows" it to or not. The black market has exploded in basically every state and country that has "legalized", due to the prohibitive cost, regulation and legal risk that arises whenever government fumbles its way into a market. https://t.co/o1XRQOFd1r	50263.0	RT @RAZ0RFIST: The private market will exist whether government "allows" it to or not. The black market has exploded in basically every staâ€¦	479.0	True	full
464	6052c843884a810038c10804	2021-03-18 03:25:49	[]	[]	Tue Mar 16 05:30:00 +0000 2021	[]	[{"url":"https://t.co/wrbOth8mkl","expanded_url":"https://reut.rs/3rRt7Yf","display_url":"reut.rs/3rRt7Yf","indices":[129,152]}]	The World Health Organization urged countries not to panic as several nations halted the use of the AstraZeneca COVID-19 vaccine https://t.co/wrbOth8mkl https://t.co/gjbJZLWHX3	23245336.0	RT @Reuters: The World Health Organization urged countries not to panic as several nations halted the use of the AstraZeneca COVID-19 vacciâ€¦	6323.0	True	full
465	6052c844884a810038c1089c	2021-03-18 03:25:51	[]	[{"url":"https://t.co/urRyDkyw5c","expanded_url":"https://www.jeanmarcmorandini.com/article-455022-coronavirus-la-suspension-du-vaccin-d-astrazeneca-par-crainte-d-effets-secondaires-seme-le-doute-dans-le-monde-entier-video.html","display_url":"jeanmarcmorandini.com/article-455022â€¦","indices":[220,243]}]		[]	[]			Coronavirus: La suspension du vaccin dâ€™AstraZeneca, par crainte d'effets secondaires, sÃ¨me le doute dans le monde eâ€¦ https://t.co/KoSzdYnXOW	30.0	True	full
466	6052c847884a810038c109a4	2021-03-18 03:25:54	[]	[]	Wed Mar 17 15:06:06 +0000 2021	[]	[{"url":"https://t.co/H73rZmd9R5","expanded_url":"https://www.thesun.co.uk/news/14357073/italy-france-ban-astrazeneca-vaccine-covid-resume?utm_source=twitter&utm_medium=social&utm_campaign=sharebaramp","display_url":"thesun.co.uk/news/14357073/â€¦","indices":[138,161]}]	Well, well, well humans! Italy and France resume rollout of AstraZeneca jabs after admitting ban was political as EU â€˜sulksâ€™ over Brexit https://t.co/H73rZmd9R5	33452.0	RT @daktari1: Well, well, well humans! Italy and France resume rollout of AstraZeneca jabs after admitting ban was political as EU â€˜sulksâ€™â€¦	15366.0	True	full
467	6052c84e884a810038c10c02	2021-03-18 03:26:00	[{"text":"Medical","indices":[157,165]},{"text":"GroupZirigoza","indices":[166,180]}]	[{"url":"https://t.co/8VZKPACots","expanded_url":"https://buff.ly/3s1pZJq","display_url":"buff.ly/3s1pZJq","indices":[131,154]}]		[]	[]			ðŸ˜· MÃ©xico espera respuesta de EU sobre la solicitud de vacunas contra Covid-19 de AstraZeneca el viernes: Ebra... -â€¦ https://t.co/FphKTAEXti	1505.0	True	full
468	6052c852884a810038c10d84	2021-03-18 03:26:05	[]	[]	Sat Feb 27 00:23:04 +0000 2021	[]	[{"url":"https://t.co/umi3zz8Qne","expanded_url":"https://www.animalpolitico.com/2021/02/vacunas-covid-las-autorizadas-sus-dosis-y-a-quienes-se-destinaran-en-mexico/","display_url":"animalpolitico.com/2021/02/vacunaâ€¦","indices":[177,200]}]	La @COFEPRIS ha aprobado el uso de emergencia de las vacunas Pfizer, AstraZeneca, Sinovac, CanSino y Sputnik V. Â¿Pero cÃ³mo funcionan y cuÃ¡les son sus diferencias? ðŸ’‰ðŸ‘‡ Lee mÃ¡s: https://t.co/umi3zz8Qne https://t.co/VC1MVVcuyl	2404097.0	RT @Pajaropolitico: La @COFEPRIS ha aprobado el uso de emergencia de las vacunas Pfizer, AstraZeneca, Sinovac, CanSino y Sputnik V. Â¿Peroâ€¦	266.0	True	full
469	6052c852884a810038c10d88	2021-03-18 03:26:05	[]	[]	Thu Mar 18 01:52:57 +0000 2021	[]	[{"url":"https://t.co/D9OnNai3hK","expanded_url":"https://www.who.int/news/item/17-03-2021-who-statement-on-astrazeneca-covid-19-vaccine-safety-signals","display_url":"who.int/news/item/17-0â€¦","indices":[180,203]}]	Respecto a la vacuna de AstraZeneca: â€œEn este momento, la OMS considera que los beneficios de la vacuna AstraZeneca superan sus riesgos y recomienda que continÃºe la vacunaciÃ³n.â€� https://t.co/D9OnNai3hK https://t.co/qh84OEvU84	6204.0	RT @MonsieurQFB: Respecto a la vacuna de AstraZeneca: â€œEn este momento, la OMS considera que los beneficios de la vacuna AstraZeneca supeâ€¦	140.0	True	full
470	6052c862884a810038c11322	2021-03-18 03:26:21	[]	[]	Thu Mar 18 03:10:02 +0000 2021	[]	[{"url":"https://t.co/VgYoIvfP7w","expanded_url":"http://ow.ly/wl5S50E0oVT","display_url":"ow.ly/wl5S50E0oVT","indices":[134,157]}]	Ecuador a la espera de recibir mÃ¡s vacunas AstraZeneca contra el coronavirus, pese a que han sido vetadas en varios paÃ­ses europeos â–º https://t.co/VgYoIvfP7w https://t.co/rbUlWZ0YP1	2282641.0	RT @eluniversocom: Ecuador a la espera de recibir mÃ¡s vacunas AstraZeneca contra el coronavirus, pese a que han sido vetadas en varios paÃ­sâ€¦	2.0	True	full
471	6052c863884a810038c1139e	2021-03-18 03:26:22	[]	[]	Thu Mar 18 02:35:30 +0000 2021	[]	[{"url":"https://t.co/ZecbvHEtCW","expanded_url":"https://cnn.it/3qVe5zm","display_url":"cnn.it/3qVe5zm","indices":[233,256]}]	The Biden administration is considering sending some AstraZeneca Covid-19 vaccine doses stockpiled and waiting for official usage approval in the US over the border to Mexico and Canada, according to a senior administration official https://t.co/ZecbvHEtCW	53248820.0	RT @CNN: The Biden administration is considering sending some AstraZeneca Covid-19 vaccine doses stockpiled and waiting for official usageâ€¦	115.0	True	full
472	6052c88f884a810038c12336	2021-03-18 03:27:05	[]	[]	Thu Mar 18 01:08:58 +0000 2021	[]	[{"url":"https://t.co/C0OXsNj0Jh","expanded_url":"http://www.cnn.com/2021/03/17/politics/us-astrazeneca-mexico-canada/index.html","display_url":"cnn.com/2021/03/17/polâ€¦","indices":[249,272]}]	The Biden admin is considering sending some AstraZeneca Covid-19 vaccine doses stockpiled &amp; waiting for official usage approval in the US over the border to Mexico &amp; Canada, per a sr admin official. They may propose a swap agreement, story: https://t.co/C0OXsNj0Jh	38590.0	RT @kylieatwood: The Biden admin is considering sending some AstraZeneca Covid-19 vaccine doses stockpiled &amp; waiting for official usage appâ€¦	442.0	True	full
473	6052c88f884a810038c1235c	2021-03-18 03:27:06	[]	[]	Wed Mar 17 17:28:03 +0000 2021	[]	[{"url":"https://t.co/k2PyTfcIZs","expanded_url":"https://bbc.in/3s9tayo","display_url":"bbc.in/3s9tayo","indices":[206,229]}]	There is â€œno evidence of increased riskâ€� of blood clots from using the AstraZeneca vaccine Deputy Chief Medical Officer for England Jonathan Van Tam says â€œvaccines donâ€™t save lives if theyâ€™re in fridgesâ€� https://t.co/k2PyTfcIZs https://t.co/JfezUGqrDT	12098000.0	RT @BBCNews: There is â€œno evidence of increased riskâ€� of blood clots from using the AstraZeneca vaccine Deputy Chief Medical Officer for Eâ€¦	69200.0	True	full
474	6052c8a1884a810038c129bc	2021-03-18 03:27:24	[]	[]	Thu Mar 18 02:35:30 +0000 2021	[]	[{"url":"https://t.co/ZecbvHEtCW","expanded_url":"https://cnn.it/3qVe5zm","display_url":"cnn.it/3qVe5zm","indices":[233,256]}]	The Biden administration is considering sending some AstraZeneca Covid-19 vaccine doses stockpiled and waiting for official usage approval in the US over the border to Mexico and Canada, according to a senior administration official https://t.co/ZecbvHEtCW	53248832.0	RT @CNN: The Biden administration is considering sending some AstraZeneca Covid-19 vaccine doses stockpiled and waiting for official usageâ€¦	9.0	True	full
475	6052c8ab884a810038c12d36	2021-03-18 03:27:33	[]	[]	Thu Mar 18 03:25:50 +0000 2021	[]	[{"url":"https://t.co/bnTQDdp1Z5","expanded_url":"https://ktar.com/story/4185949/arizona-bill-would-shield-businesses-from-covid-19-lawsuits/","display_url":"ktar.com/story/4185949/â€¦","indices":[186,209]}]	Instead of proving negligence by a preponderance of the evidence, plaintiffs would have to prove â€œgross negligenceâ€� or â€œwillful misconductâ€� by clear and convincing evidence. â�¦@KTAR923â�© https://t.co/bnTQDdp1Z5	8622.0	RT @AZMorningNews: Instead of proving negligence by a preponderance of the evidence, plaintiffs would have to prove â€œgross negligenceâ€� or â€œâ€¦	5471.0	True	full
476	6052c8b1884a810038c12f5c	2021-03-18 03:27:39	[]	[]	Wed Mar 17 23:35:03 +0000 2021	[]	[{"url":"https://t.co/S1HRJanp2l","expanded_url":"https://www.youtube.com/watch?v=8iaKAWWGyWI","display_url":"youtube.com/watch?v=8iaKAWâ€¦","indices":[246,269]}]	The covid-19 vaccines, Pfizer, Moderna, Johnson &amp; Johnson, AstraZeneca, are experimental. These are not conventional vaccines. There have been adverse affects and even deaths by taking the vaccine. This 25 minute video is quite informative. https://t.co/S1HRJanp2l	7183.0	RT @BoomerBaby_Gus: The covid-19 vaccines, Pfizer, Moderna, Johnson &amp; Johnson, AstraZeneca, are experimental. These are not conventional vaâ€¦	11545.0	True	full
477	6052c8b5884a810038c130f4	2021-03-18 03:27:44	[]	[]	Wed Mar 17 15:06:06 +0000 2021	[]	[{"url":"https://t.co/H73rZmd9R5","expanded_url":"https://www.thesun.co.uk/news/14357073/italy-france-ban-astrazeneca-vaccine-covid-resume?utm_source=twitter&utm_medium=social&utm_campaign=sharebaramp","display_url":"thesun.co.uk/news/14357073/â€¦","indices":[138,161]}]	Well, well, well humans! Italy and France resume rollout of AstraZeneca jabs after admitting ban was political as EU â€˜sulksâ€™ over Brexit https://t.co/H73rZmd9R5	33452.0	RT @daktari1: Well, well, well humans! Italy and France resume rollout of AstraZeneca jabs after admitting ban was political as EU â€˜sulksâ€™â€¦	153.0	True	full
478	6052c8bc884a810038c1339a	2021-03-18 03:27:51	[]	[]	Tue Mar 16 13:15:05 +0000 2021	[]	[{"url":"https://t.co/ygjAIHpJoL","expanded_url":"https://www.newstatesman.com/politics/health/2021/03/europe-s-astrazeneca-vaccine-suspension-bad-science-will-cost-lives","display_url":"newstatesman.com/politics/healtâ€¦","indices":[96,119]}]	Can't agree more. 'Europeâ€™s AstraZeneca vaccine suspension is bad science that will cost lives' https://t.co/ygjAIHpJoL https://t.co/fUTZjWBQZ5	401540.0	RT @rcbregman: Can't agree more. 'Europeâ€™s AstraZeneca vaccine suspension is bad science that will cost lives' https://t.co/ygjAIHpJoL httpâ€¦	97.0	True	full
479	6052c8c9884a810038c137f0	2021-03-18 03:28:03	[]	[]	Thu Mar 18 02:30:10 +0000 2021	[{"text":"LoMÃ¡sVisto","indices":[0,11]}]	[{"url":"https://t.co/FpCNvC5xPv","expanded_url":"http://ow.ly/8iLJ50E1Kvy","display_url":"ow.ly/8iLJ50E1Kvy","indices":[94,117]}]	#LoMÃ¡sVisto Muere maestra por hemorragia cerebral tras recibir vacuna COVID-19 de AstraZeneca https://t.co/FpCNvC5xPv https://t.co/f2AHAjDTpH	1751437.0	RT @Foro_TV: #LoMÃ¡sVisto Muere maestra por hemorragia cerebral tras recibir vacuna COVID-19 de AstraZeneca https://t.co/FpCNvC5xPv https://â€¦	11.0	True	full
480	6052d3db434fd200386b97fc	2021-03-18 04:14:53	[]	[]	Wed Mar 17 16:25:48 +0000 2021	[]	[{"url":"https://t.co/smbdo6vkqJ","expanded_url":"https://www.pei.de/SharedDocs/FAQs/EN/coronavirus/suspension-astrazeneca/1-coronavirus-astrazeneca-why-vaccination-suspended.html","display_url":"pei.de/SharedDocs/FAQâ€¦","indices":[159,182]}]	Everyone is chatting about â€œblood clotsâ€� generically with AZ vax, but the main concern is the type of clot (sinus vein thrombosis) occurring in those under 50 https://t.co/smbdo6vkqJ	3916.0	RT @AllergyNet: Everyone is chatting about â€œblood clotsâ€� generically with AZ vax, but the main concern is the type of clot (sinus vein throâ€¦	927.0	True	full
481	6052d3fe434fd200386b9f4a	2021-03-18 04:15:13	[]	[]	Wed Mar 17 20:49:35 +0000 2021	[]	[{"url":"https://t.co/6kMc97Og6S","expanded_url":"https://www.aerzteblatt.de/nachrichten/122130/Virchowbund-Chef-Verimpfung-von-Astrazeneca-nur-noch-an-Aeltere","display_url":"aerzteblatt.de/nachrichten/12â€¦","indices":[208,231]}]	Le syndicat de mÃ©decins allemand Virchowbund plaide pour un changement radical de stratÃ©gie vaccinale : Astra Zeneca en prioritÃ© pour les personnes Ã¢gÃ©es et rediriger des doses Pfizer vers les plus jeunes. https://t.co/6kMc97Og6S	150478.0	RT @vincentglad: Le syndicat de mÃ©decins allemand Virchowbund plaide pour un changement radical de stratÃ©gie vaccinale : Astra Zeneca en prâ€¦	1102.0	True	full
482	6052d41d434fd200386ba45c	2021-03-18 04:15:27	[]	[{"url":"https://t.co/hu5Z09sjTQ","expanded_url":"http://wa.me/905349244013","display_url":"wa.me/905349244013","indices":[225,248]},{"url":"https://t.co/79J8jj0ZwH","expanded_url":"http://t.me/khalidalfarabi","display_url":"t.me/khalidalfarabi","indices":[258,281]}]		[]	[]			Ø§Ù„Ø³Ø¹ÙˆØ¯ÙŠØ© Ø§Ù„Ø§Ù…Ø§Ø±Ø§Øª Ø³Ù„Ø·Ù†Ø© Ø¹Ù�Ù…Ø§Ù† ØªØ¨ÙˆÙƒ Ø­Ø§Ø¦Ù„ Ø§Ù„Ù‚ØµÙŠÙ… Ø­Ù�Ø±Ø§Ù„Ø¨Ø§Ø·Ù† Ù…Ø³Ù‚Ø· Ù‚Ø·Ø± ØµØ¨Ø§Ø­ Ø§Ù„Ø®ÙŠØ± Ù…Ø³Ø§Ø¡ Ø§Ù„Ø®ÙŠØ± Ø£Ø¨ÙˆØ¸Ø¨ÙŠ Ø¬Ù„Ø¨ Ø§Ù„Ø­Ø¨ÙŠØ¨ Ù�Ùƒ Ø§Ù„Ø³Ø­Ø±â€¦ https://t.co/mzNEMQAZ28	6.0	True	full
483	6052d42e434fd200386ba83c	2021-03-18 04:15:38	[]	[{"url":"https://t.co/4SvftjcHh0","expanded_url":"https://twitter.com/i/events/1219057585707315201","display_url":"twitter.com/i/events/12190â€¦","indices":[256,279]}]		[]	[]			La @opsoms recomendÃ³ a los paÃ­ses de AmÃ©rica Latina continuar con el uso de la vacuna de AstraZeneca y reiterÃ³ queâ€¦ https://t.co/yu5evXBCEe	279461.0	True	full
484	6052d431434fd200386ba906	2021-03-18 04:15:40	[]	[]	Fri Mar 12 20:28:49 +0000 2021	[]	[{"url":"https://t.co/UNEYESDmda","expanded_url":"https://mediarightnews.com/wendy-rogers-joins-with-marjorie-taylor-greene-and-others-with-bold-calls-for-immigration-moratorium-in-light-of-bidens-border-crisis-and-covid-19/","display_url":"mediarightnews.com/wendy-rogers-jâ€¦","indices":[240,263]}]	Rogers Joins Others in Immigration Moratorium Call in Light of Biden's Border Crisis @WendyRogersAZ @bigleaguepol @ChiefTrumpster @michellemalkin @DrPaulGosar @pdabrosca @JaromeBellVA @mtgreenee @FoxworthFor14 @billand_mike @ColumbiaBugle https://t.co/UNEYESDmda	3813.0	RT @MediaRightNews1: Rogers Joins Others in Immigration Moratorium Call in Light of Biden's Border Crisis @WendyRogersAZ @bigleaguepol @Chiâ€¦	1.0	True	full
485	6052d439434fd200386baaee	2021-03-18 04:15:45	[]	[]	Wed Mar 17 17:09:14 +0000 2021	[{"text":"NHSCovidVaccine","indices":[0,16]}]	[{"url":"https://t.co/h271Cs63mf","expanded_url":"https://gov.uk/government/publications/coronavirus-covid-19-vaccine-adverse-reactions/coronavirus-vaccine-summary-of-yellow-card-reporting","display_url":"gov.uk/government/pubâ€¦","indices":[253,276]}]	#NHSCovidVaccine say that to all these people in the UK: Pfizer and AstraZeneca (Report 9 Dec to 21 Feb) Pfizer: Reactions: 85,179 Blindness: 12 Deaths: 212 AstraZeneca: Reactions: 157,637 Blindness: 23. Deaths: 244 https://t.co/h271Cs63mf https://t.co/ehZz03vnE7	3648.0	RT @VFreedoms: #NHSCovidVaccine say that to all these people in the UK: Pfizer and AstraZeneca (Report 9 Dec to 21 Feb) Pfizer:â€¦	93.0	True	full
486	6052d44c434fd200386baeb8	2021-03-18 04:15:56	[{"text":"Amazon","indices":[0,7]},{"text":"Giveaway","indices":[18,27]},{"text":"amazongiftcardcomp","indices":[102,121]},{"text":"amazongiftcardcodes","indices":[122,142]},{"text":"amazongiftcardfree","indices":[143,162]},{"text":"MAFS","indices":[163,168]},{"text":"SistasOnBET","indices":[169,181]}]	[{"url":"https://t.co/wPOsrAZcrW","expanded_url":"https://bxcode.icu/amazon.html","display_url":"bxcode.icu/amazon.html","indices":[77,100]}]		[]	[]			#Amazon Gift Card #Giveaway! Take your chance now! Giveaway Link&gt;&gt;&gt;https://t.co/wPOsrAZcrW #amazongiftcardcompâ€¦ https://t.co/PpTSmBQymc	3583.0	True	full
487	6052d44d434fd200386baede	2021-03-18 04:15:56	[]	[]	Wed Mar 17 12:35:46 +0000 2021	[]	[{"url":"https://t.co/YPS5qOQdro","expanded_url":"https://www.nytimes.com/2021/03/17/opinion/coronavirus-vaccine.html","display_url":"nytimes.com/2021/03/17/opiâ€¦","indices":[257,280]}]	Tens of millions of AstraZeneca vaccines that won't be approved here soon enough are languishing in US depots. Our supply already exceeds the number of Americans. Less than 1% of Africa has been vaccinated. President Biden: Let our surplus vaccines goâ€”now. https://t.co/YPS5qOQdro https://t.co/XSOCKKVjKk	443015.0	RT @zeynep: Tens of millions of AstraZeneca vaccines that won't be approved here soon enough are languishing in US depots. Our supply alreaâ€¦	3005.0	True	full
488	6052d45b434fd200386bb16a	2021-03-18 04:16:03	[]	[]	Wed Mar 17 12:35:46 +0000 2021	[]	[{"url":"https://t.co/YPS5qOQdro","expanded_url":"https://www.nytimes.com/2021/03/17/opinion/coronavirus-vaccine.html","display_url":"nytimes.com/2021/03/17/opiâ€¦","indices":[257,280]}]	Tens of millions of AstraZeneca vaccines that won't be approved here soon enough are languishing in US depots. Our supply already exceeds the number of Americans. Less than 1% of Africa has been vaccinated. President Biden: Let our surplus vaccines goâ€”now. https://t.co/YPS5qOQdro https://t.co/XSOCKKVjKk	443015.0	RT @zeynep: Tens of millions of AstraZeneca vaccines that won't be approved here soon enough are languishing in US depots. Our supply alreaâ€¦	126.0	True	full
489	6052d476434fd200386bb6b0	2021-03-18 04:16:18	[]	[]	Wed Mar 17 16:07:34 +0000 2021	[]	[{"url":"https://t.co/RKLTkdOWcv","expanded_url":"https://notibomba.com/italia-y-francia-listos-para-reiniciar-aplicacion-de-vacunas-de-oxford-y-astrazeneca/","display_url":"notibomba.com/italia-y-francâ€¦","indices":[144,167]}]	Autoridades sanitarias de Europa sostienen que la vacuna desarrollada por Oxford y AstraZeneca es buena para usar en la lucha contra Covid-19. https://t.co/RKLTkdOWcv	115498.0	RT @notibomba: Autoridades sanitarias de Europa sostienen que la vacuna desarrollada por Oxford y AstraZeneca es buena para usar en la luchâ€¦	53.0	True	full
490	6052d4bc434fd200386bc7cc	2021-03-18 04:17:06	[{"text":"BreakingNews","indices":[61,74]},{"text":"foxnews","indices":[75,83]},{"text":"Retweet","indices":[84,92]}]	[{"url":"https://t.co/abJWlYtEVO","expanded_url":"http://dlvr.it/Rvs6lJ","display_url":"dlvr.it/Rvs6lJ","indices":[97,120]}]		[]	[]			â˜Ÿ Pausing AstraZeneca COVID-19 jabs leaves some docs divided #BreakingNews #foxnews #Retweet âž½âž½âž½â€¦ https://t.co/ChtoecSiyd	5641.0	True	full
491	6052d4be434fd200386bc876	2021-03-18 04:17:08	[]	[]	Thu Mar 18 04:12:06 +0000 2021	[]	[{"url":"https://t.co/9Q8dBkKq1E","expanded_url":"https://twitter.com/azhousedems/status/1372328461235224577","display_url":"twitter.com/azhousedems/stâ€¦","indices":[178,201]}]	Grateful for the support of @NFIB, @CPLCdotORG, @LocalFirstAZ and so many legislators, from both parties, for this effort to help our Arizona small businesses impacted by COVID. https://t.co/9Q8dBkKq1E	2951.0	RT @aaron4az: Grateful for the support of @NFIB, @CPLCdotORG, @LocalFirstAZ and so many legislators, from both parties, for this effort toâ€¦	2713.0	True	full
492	6052d4e4434fd200386bd23c	2021-03-18 04:17:35	[]	[]	Thu Mar 18 03:43:11 +0000 2021	[{"text":"CHANYEOL","indices":[76,85]},{"text":"TheBoxPremiere","indices":[115,130]},{"text":"CHANYEOLinTheBox","indices":[131,148]},{"text":"3ì›”24ì�¼_ì°¬ì—´_ë�”ë°•ìŠ¤_ê°œë´‰","indices":[149,165]},{"text":"CHANYEOL","indices":[166,175]},{"text":"ì°¬ì—´","indices":[176,179]},{"text":"ì—‘ì†Œì°¬ì—´","indices":[180,185]}]	[{"url":"https://t.co/s9ioZAZiSY","expanded_url":"https://instagram.com/stories/thebox_movie/2531838175888097670?igshid=1qdmq1fj4c3ib","display_url":"instagram.com/stories/theboxâ€¦","indices":[90,113]}]	210318 IG â€¢ ActualizaciÃ³n de thebox_movie en sus historias de Instagram con #CHANYEOL. ðŸ–‡ https://t.co/s9ioZAZiSY #TheBoxPremiere #CHANYEOLinTheBox #3ì›”24ì�¼_ì°¬ì—´_ë�”ë°•ìŠ¤_ê°œë´‰ #CHANYEOL #ì°¬ì—´ #ì—‘ì†Œì°¬ì—´ @weareoneEXO @thebox_movie https://t.co/W6wDoTY6oG	1533.0	RT @FruitfulfireMX: 210318 IG â€¢ ActualizaciÃ³n de thebox_movie en sus historias de Instagram con #CHANYEOL. ðŸ–‡ https://t.co/s9ioZAZiSY #Theâ€¦	93.0	True	full
493	6052d4e8434fd200386bd33c	2021-03-18 04:17:38	[]	[]	Thu Mar 18 03:44:21 +0000 2021	[{"text":"CHANYEOL","indices":[76,85]},{"text":"TheBoxPremiere","indices":[115,130]},{"text":"CHANYEOLinTheBox","indices":[131,148]},{"text":"3ì›”24ì�¼_ì°¬ì—´_ë�”ë°•ìŠ¤_ê°œë´‰","indices":[149,165]},{"text":"CHANYEOL","indices":[166,175]},{"text":"ì°¬ì—´","indices":[176,179]},{"text":"ì—‘ì†Œì°¬ì—´","indices":[180,185]}]	[{"url":"https://t.co/s9ioZAZiSY","expanded_url":"https://instagram.com/stories/thebox_movie/2531838175888097670?igshid=1qdmq1fj4c3ib","display_url":"instagram.com/stories/theboxâ€¦","indices":[90,113]}]	210318 IG â€¢ ActualizaciÃ³n de thebox_movie en sus historias de Instagram con #CHANYEOL. ðŸ–‡ https://t.co/s9ioZAZiSY #TheBoxPremiere #CHANYEOLinTheBox #3ì›”24ì�¼_ì°¬ì—´_ë�”ë°•ìŠ¤_ê°œë´‰ #CHANYEOL #ì°¬ì—´ #ì—‘ì†Œì°¬ì—´ @weareoneEXO @thebox_movie https://t.co/KulrvXzKFP	1533.0	RT @FruitfulfireMX: 210318 IG â€¢ ActualizaciÃ³n de thebox_movie en sus historias de Instagram con #CHANYEOL. ðŸ–‡ https://t.co/s9ioZAZiSY #Theâ€¦	93.0	True	full
494	6052d4fa434fd200386bd7a0	2021-03-18 04:17:50	[]	[]	Wed Mar 17 22:35:21 +0000 2021	[]	[{"url":"https://t.co/Kycqx0A1OO","expanded_url":"https://www.sciencemag.org/news/2021/03/it-s-very-special-picture-why-vaccine-safety-experts-put-brakes-astrazeneca-s-covid-19","display_url":"sciencemag.org/news/2021/03/iâ€¦","indices":[256,279]}]	A lot to say about AZ vaccine pause in Europe, but I will try to stick to a two key questions in this thread (more later): 1. What are the symptoms that have led to the pause? 2. Is there a plausible mechanism for the vaccine causing them? Story is here: https://t.co/Kycqx0A1OO	123583.0	RT @kakape: A lot to say about AZ vaccine pause in Europe, but I will try to stick to a two key questions in this thread (more later): 1. Wâ€¦	2424.0	True	full
495	6052d50c434fd200386bda9c	2021-03-18 04:17:58	[]	[]	Sat Feb 27 00:23:04 +0000 2021	[]	[{"url":"https://t.co/umi3zz8Qne","expanded_url":"https://www.animalpolitico.com/2021/02/vacunas-covid-las-autorizadas-sus-dosis-y-a-quienes-se-destinaran-en-mexico/","display_url":"animalpolitico.com/2021/02/vacunaâ€¦","indices":[177,200]}]	La @COFEPRIS ha aprobado el uso de emergencia de las vacunas Pfizer, AstraZeneca, Sinovac, CanSino y Sputnik V. Â¿Pero cÃ³mo funcionan y cuÃ¡les son sus diferencias? ðŸ’‰ðŸ‘‡ Lee mÃ¡s: https://t.co/umi3zz8Qne https://t.co/VC1MVVcuyl	2404125.0	RT @Pajaropolitico: La @COFEPRIS ha aprobado el uso de emergencia de las vacunas Pfizer, AstraZeneca, Sinovac, CanSino y Sputnik V. Â¿Peroâ€¦	216.0	True	full
496	6052d519434fd200386bde44	2021-03-18 04:18:09	[]	[]	Wed Mar 17 14:00:01 +0000 2021	[{"text":"AstraZeneca","indices":[39,51]},{"text":"COVID19","indices":[52,60]}]	[{"url":"https://t.co/c9VKfyHBid","expanded_url":"https://focustaiwan.tw/society/202103170022","display_url":"focustaiwan.tw/society/202103â€¦","indices":[208,231]}]	Taiwan aims to start administering the #AstraZeneca #COVID19 vaccine next Monday at the soonest after the drug cleared required testing Wednesday, according to Minister of Health and Welfare Chen Shih-chung. https://t.co/c9VKfyHBid	49690.0	RT @Focus_Taiwan: Taiwan aims to start administering the #AstraZeneca #COVID19 vaccine next Monday at the soonest after the drug cleared reâ€¦	71.0	True	full
497	6052d522434fd200386be018	2021-03-18 04:18:14	[{"text":"London","indices":[92,99]},{"text":"Transit","indices":[100,108]},{"text":"TFL","indices":[109,113]},{"text":"Transportation","indices":[114,129]}]	[{"url":"https://t.co/FzrWLsl1ug","expanded_url":"https://london.ctvnews.ca/19-new-covid-19-cases-in-middlesex-london-alert-over-lambton-taxi-driver-1.5350971","display_url":"london.ctvnews.ca/19-new-covid-1â€¦","indices":[130,153]}]		[]	[]			19 new COVID-19 cases in Middlesex-London, alert over Lambton taxi driver - CTV News London #London #Transit #TFLâ€¦ https://t.co/B5iAZwnVsA	33.0	True	full
498	6052d580434fd200386bf654	2021-03-18 04:19:16	[{"text":"EntÃ©rate","indices":[0,9]},{"text":"vacuna","indices":[55,62]},{"text":"COVID19","indices":[73,81]},{"text":"AstraZeneca","indices":[85,97]}]	[{"url":"https://t.co/hwZbFjQQRG","expanded_url":"https://bit.ly/3rZXQlF","display_url":"bit.ly/3rZXQlF","indices":[149,172]}]		[]	[]			#EntÃ©rate | De acuerdo a la @WHO, los beneficios de la #vacuna contra la #COVID19 de #AstraZeneca superan los riesgâ€¦ https://t.co/eBtlUuDz5C	676537.0	True	full
499	6052d5ae434fd200386c0252	2021-03-18 04:19:50	[]	[]	Wed Mar 17 22:46:07 +0000 2021	[]	[{"url":"https://t.co/EOjqcPi5ks","expanded_url":"https://www.businessinsider.com/astrazeneca-covid-vaccine-countries-suspend-denmark-thailand-batch-blood-clots-2021-3?utmSource=twitter&utmContent=referral&utmTerm=topbar&referrer=twitter","display_url":"businessinsider.com/astrazeneca-coâ€¦","indices":[116,139]}]	Sweden joins Germany, France, and 15 other countries in suspending AstraZeneca's vaccine over possible side effects https://t.co/EOjqcPi5ks via @businessinsider	524585.0	RT @CordeiroRick: Sweden joins Germany, France, and 15 other countries in suspending AstraZeneca's vaccine over possible side effects httpsâ€¦	524585.0	True	full
500	6052d5f6434fd200386c1556	2021-03-18 04:20:43	[]	[]	Wed Mar 17 20:03:00 +0000 2021	[]	[{"url":"https://t.co/48NdRdKzdB","expanded_url":"https://www.telegraph.co.uk/global-health/science-and-disease/link-blood-clots-astrazeneca-vaccine-not-implausible-says-german/","display_url":"telegraph.co.uk/global-health/â€¦","indices":[213,236]}]	The number of people suffering cerebral blood clots after receiving the AstraZeneca jab in Germany was â€œstatistically significantly higherâ€� than the number that would have been expected in the general population https://t.co/48NdRdKzdB	13544.0	RT @InProportion2: The number of people suffering cerebral blood clots after receiving the AstraZeneca jab in Germany was â€œstatistically siâ€¦	632.0	True	full
501	6052d5f7434fd200386c15a6	2021-03-18 04:20:44	[]	[{"url":"https://t.co/xYkDBfMph7","expanded_url":"https://curiouscat.qa/pinkjjunnie/post/1191903441","display_url":"curiouscat.qa/pinkjjunnie/poâ€¦","indices":[232,255]}]		[]	[]			what is your favourite kind of weather? â€” omg good question i have an oddly specific answer !! ok so u know when itâ€¦ https://t.co/NqjsIJUAZb	1393.0	True	full
502	6052dc0a37083c00383735ab	2021-03-18 04:50:13	[]	[]	Wed Mar 17 14:42:53 +0000 2021	[{"text":"COVID19","indices":[167,175]}]	[{"url":"https://t.co/9J6MtxXWK8","expanded_url":"http://bit.ly/3vCGZb8","display_url":"bit.ly/3vCGZb8","indices":[202,225]}]	At this time, WHO considers that the benefits of the AstraZeneca vaccine outweigh its risks and recommends that vaccinations continue. Full statement on AstraZeneca #COVID19 vaccine safety signals: ðŸ‘‰ https://t.co/9J6MtxXWK8 https://t.co/fWGzqbjMuE	9148354.0	RT @WHO: At this time, WHO considers that the benefits of the AstraZeneca vaccine outweigh its risks and recommends that vaccinations contiâ€¦	3165.0	True	full
503	6052dc0d37083c00383736bf	2021-03-18 04:50:16	[]	[]	Wed Mar 17 12:35:46 +0000 2021	[]	[{"url":"https://t.co/YPS5qOQdro","expanded_url":"https://www.nytimes.com/2021/03/17/opinion/coronavirus-vaccine.html","display_url":"nytimes.com/2021/03/17/opiâ€¦","indices":[257,280]}]	Tens of millions of AstraZeneca vaccines that won't be approved here soon enough are languishing in US depots. Our supply already exceeds the number of Americans. Less than 1% of Africa has been vaccinated. President Biden: Let our surplus vaccines goâ€”now. https://t.co/YPS5qOQdro https://t.co/XSOCKKVjKk	443020.0	RT @zeynep: Tens of millions of AstraZeneca vaccines that won't be approved here soon enough are languishing in US depots. Our supply alreaâ€¦	1227.0	True	full
504	6052dc1737083c0038373a57	2021-03-18 04:50:26	[]	[]	Wed Mar 17 12:35:46 +0000 2021	[]	[{"url":"https://t.co/YPS5qOQdro","expanded_url":"https://www.nytimes.com/2021/03/17/opinion/coronavirus-vaccine.html","display_url":"nytimes.com/2021/03/17/opiâ€¦","indices":[257,280]}]	Tens of millions of AstraZeneca vaccines that won't be approved here soon enough are languishing in US depots. Our supply already exceeds the number of Americans. Less than 1% of Africa has been vaccinated. President Biden: Let our surplus vaccines goâ€”now. https://t.co/YPS5qOQdro https://t.co/XSOCKKVjKk	442952.0	RT @zeynep: Tens of millions of AstraZeneca vaccines that won't be approved here soon enough are languishing in US depots. Our supply alreaâ€¦	1294.0	True	full
505	6052dc2837083c0038374069	2021-03-18 04:50:43	[]	[]	Wed Mar 17 12:35:46 +0000 2021	[]	[{"url":"https://t.co/YPS5qOQdro","expanded_url":"https://www.nytimes.com/2021/03/17/opinion/coronavirus-vaccine.html","display_url":"nytimes.com/2021/03/17/opiâ€¦","indices":[257,280]}]	Tens of millions of AstraZeneca vaccines that won't be approved here soon enough are languishing in US depots. Our supply already exceeds the number of Americans. Less than 1% of Africa has been vaccinated. President Biden: Let our surplus vaccines goâ€”now. https://t.co/YPS5qOQdro https://t.co/XSOCKKVjKk	442952.0	RT @zeynep: Tens of millions of AstraZeneca vaccines that won't be approved here soon enough are languishing in US depots. Our supply alreaâ€¦	272.0	True	full
506	6052dc3037083c0038374373	2021-03-18 04:50:51	[]	[]	Wed Mar 17 12:35:46 +0000 2021	[]	[{"url":"https://t.co/YPS5qOQdro","expanded_url":"https://www.nytimes.com/2021/03/17/opinion/coronavirus-vaccine.html","display_url":"nytimes.com/2021/03/17/opiâ€¦","indices":[257,280]}]	Tens of millions of AstraZeneca vaccines that won't be approved here soon enough are languishing in US depots. Our supply already exceeds the number of Americans. Less than 1% of Africa has been vaccinated. President Biden: Let our surplus vaccines goâ€”now. https://t.co/YPS5qOQdro https://t.co/XSOCKKVjKk	442952.0	RT @zeynep: Tens of millions of AstraZeneca vaccines that won't be approved here soon enough are languishing in US depots. Our supply alreaâ€¦	621.0	True	full
507	6052dc3037083c0038374377	2021-03-18 04:50:51	[]	[]	Wed Mar 17 12:35:46 +0000 2021	[]	[{"url":"https://t.co/YPS5qOQdro","expanded_url":"https://www.nytimes.com/2021/03/17/opinion/coronavirus-vaccine.html","display_url":"nytimes.com/2021/03/17/opiâ€¦","indices":[257,280]}]	Tens of millions of AstraZeneca vaccines that won't be approved here soon enough are languishing in US depots. Our supply already exceeds the number of Americans. Less than 1% of Africa has been vaccinated. President Biden: Let our surplus vaccines goâ€”now. https://t.co/YPS5qOQdro https://t.co/XSOCKKVjKk	442952.0	RT @zeynep: Tens of millions of AstraZeneca vaccines that won't be approved here soon enough are languishing in US depots. Our supply alreaâ€¦	31.0	True	full
508	6052dc3a37083c003837470d	2021-03-18 04:51:01	[]	[]	Wed Mar 17 07:30:00 +0000 2021	[]	[{"url":"https://t.co/IXhCXvCJDH","expanded_url":"http://bit.ly/3lo7wE8","display_url":"bit.ly/3lo7wE8","indices":[211,234]}]	Thailand's prime minister on Tuesday received the AstraZeneca vaccine as the Southeast Asian nation began the drug's rollout, lifting a suspension that was triggered by European nations raising safety concerns. https://t.co/IXhCXvCJDH	938592.0	RT @PhilippineStar: Thailand's prime minister on Tuesday received the AstraZeneca vaccine as the Southeast Asian nation began the drug's roâ€¦	780.0	True	full
509	6052dc4437083c0038374a5f	2021-03-18 04:51:11	[]	[]	Thu Mar 18 00:22:58 +0000 2021	[]	[{"url":"https://t.co/z2hrPYBJyF","expanded_url":"https://twitter.com/AllergyNet/status/1372222647560470537","display_url":"twitter.com/AllergyNet/staâ€¦","indices":[165,188]}]	Our Government has announced today they are stopping immediately vaccination using Oxford Astra Zeneca on the under 50's immediately due to shortages. Interesting. https://t.co/z2hrPYBJyF	681.0	RT @keithtordoffMBE: Our Government has announced today they are stopping immediately vaccination using Oxford Astra Zeneca on the under 5â€¦	163.0	True	full
510	6052dc4937083c0038374c61	2021-03-18 04:51:16	[]	[]	Wed Mar 17 12:35:46 +0000 2021	[]	[{"url":"https://t.co/YPS5qOQdro","expanded_url":"https://www.nytimes.com/2021/03/17/opinion/coronavirus-vaccine.html","display_url":"nytimes.com/2021/03/17/opiâ€¦","indices":[257,280]}]	Tens of millions of AstraZeneca vaccines that won't be approved here soon enough are languishing in US depots. Our supply already exceeds the number of Americans. Less than 1% of Africa has been vaccinated. President Biden: Let our surplus vaccines goâ€”now. https://t.co/YPS5qOQdro https://t.co/XSOCKKVjKk	442952.0	RT @zeynep: Tens of millions of AstraZeneca vaccines that won't be approved here soon enough are languishing in US depots. Our supply alreaâ€¦	43.0	True	full
511	6052dc5137083c0038374f15	2021-03-18 04:51:24	[]	[]	Wed Mar 17 12:35:46 +0000 2021	[]	[{"url":"https://t.co/YPS5qOQdro","expanded_url":"https://www.nytimes.com/2021/03/17/opinion/coronavirus-vaccine.html","display_url":"nytimes.com/2021/03/17/opiâ€¦","indices":[257,280]}]	Tens of millions of AstraZeneca vaccines that won't be approved here soon enough are languishing in US depots. Our supply already exceeds the number of Americans. Less than 1% of Africa has been vaccinated. President Biden: Let our surplus vaccines goâ€”now. https://t.co/YPS5qOQdro https://t.co/XSOCKKVjKk	442952.0	RT @zeynep: Tens of millions of AstraZeneca vaccines that won't be approved here soon enough are languishing in US depots. Our supply alreaâ€¦	1292.0	True	full
512	6052dc6f37083c00383759c3	2021-03-18 04:51:54	[{"text":"COVID19","indices":[216,224]},{"text":"vacunacion","indices":[225,236]},{"text":"VacunaCOVID19","indices":[237,251]},{"text":"astrazenecavaccine","indices":[252,271]}]	[{"url":"https://t.co/0qagyoDVlW","expanded_url":"https://www.who.int/news/item/17-03-2021-who-statement-on-astrazeneca-covid-19-vaccine-safety-signals","display_url":"who.int/news/item/17-0â€¦","indices":[153,176]}]		[]	[]			La OrganizaciÃ³n Mundial de la Salud, considera que los beneficios de la vacuna AstraZeneca superan sus riesgos y reâ€¦ https://t.co/TywgA1HOK6	203.0	True	full
513	6052dc6f37083c00383759d5	2021-03-18 04:51:54	[{"text":"amazon","indices":[147,154]},{"text":"deals","indices":[155,161]},{"text":"discount","indices":[162,171]},{"text":"offer","indices":[172,178]},{"text":"Deal","indices":[179,184]}]	[{"url":"https://t.co/03pvTmkaxz","expanded_url":"https://www.amazon.com/dp/B082X696MN?tag=lpd-twitter-20&linkCode=ogi&th=1&psc=1?tag=onamzcooldeal-20","display_url":"amazon.com/dp/B082X696MN?â€¦","indices":[187,210]}]		[]	[]			Pay only $14.99. 50% off Use code 501IO433. SOLEJAZZ Lotus-Waterfall-Incense-Burner Backflow Ceramic Incense Holderâ€¦ https://t.co/e6q2F75XfL	4865.0	True	full
514	6052dc7337083c0038375b4b	2021-03-18 04:51:58	[]	[]	Wed Mar 17 12:35:46 +0000 2021	[]	[{"url":"https://t.co/YPS5qOQdro","expanded_url":"https://www.nytimes.com/2021/03/17/opinion/coronavirus-vaccine.html","display_url":"nytimes.com/2021/03/17/opiâ€¦","indices":[257,280]}]	Tens of millions of AstraZeneca vaccines that won't be approved here soon enough are languishing in US depots. Our supply already exceeds the number of Americans. Less than 1% of Africa has been vaccinated. President Biden: Let our surplus vaccines goâ€”now. https://t.co/YPS5qOQdro https://t.co/XSOCKKVjKk	443021.0	RT @zeynep: Tens of millions of AstraZeneca vaccines that won't be approved here soon enough are languishing in US depots. Our supply alreaâ€¦	1042.0	True	full
515	6052dc8637083c00383761c7	2021-03-18 04:52:16	[]	[]	Wed Mar 17 22:46:07 +0000 2021	[]	[{"url":"https://t.co/EOjqcPi5ks","expanded_url":"https://www.businessinsider.com/astrazeneca-covid-vaccine-countries-suspend-denmark-thailand-batch-blood-clots-2021-3?utmSource=twitter&utmContent=referral&utmTerm=topbar&referrer=twitter","display_url":"businessinsider.com/astrazeneca-coâ€¦","indices":[116,139]}]	Sweden joins Germany, France, and 15 other countries in suspending AstraZeneca's vaccine over possible side effects https://t.co/EOjqcPi5ks via @businessinsider	524553.0	RT @CordeiroRick: Sweden joins Germany, France, and 15 other countries in suspending AstraZeneca's vaccine over possible side effects httpsâ€¦	528.0	True	full
516	6052dc9737083c0038376807	2021-03-18 04:52:34	[]	[]	Wed Mar 17 12:35:46 +0000 2021	[]	[{"url":"https://t.co/YPS5qOQdro","expanded_url":"https://www.nytimes.com/2021/03/17/opinion/coronavirus-vaccine.html","display_url":"nytimes.com/2021/03/17/opiâ€¦","indices":[257,280]}]	Tens of millions of AstraZeneca vaccines that won't be approved here soon enough are languishing in US depots. Our supply already exceeds the number of Americans. Less than 1% of Africa has been vaccinated. President Biden: Let our surplus vaccines goâ€”now. https://t.co/YPS5qOQdro https://t.co/XSOCKKVjKk	443022.0	RT @zeynep: Tens of millions of AstraZeneca vaccines that won't be approved here soon enough are languishing in US depots. Our supply alreaâ€¦	42.0	True	full
517	6052dc9737083c003837682f	2021-03-18 04:52:34	[]	[]	Thu Mar 18 00:22:58 +0000 2021	[]	[{"url":"https://t.co/z2hrPYBJyF","expanded_url":"https://twitter.com/AllergyNet/status/1372222647560470537","display_url":"twitter.com/AllergyNet/staâ€¦","indices":[165,188]}]	Our Government has announced today they are stopping immediately vaccination using Oxford Astra Zeneca on the under 50's immediately due to shortages. Interesting. https://t.co/z2hrPYBJyF	682.0	RT @keithtordoffMBE: Our Government has announced today they are stopping immediately vaccination using Oxford Astra Zeneca on the under 5â€¦	443.0	True	full
518	6052dc9b37083c00383769a3	2021-03-18 04:52:38	[]	[]	Wed Mar 17 12:35:46 +0000 2021	[]	[{"url":"https://t.co/YPS5qOQdro","expanded_url":"https://www.nytimes.com/2021/03/17/opinion/coronavirus-vaccine.html","display_url":"nytimes.com/2021/03/17/opiâ€¦","indices":[257,280]}]	Tens of millions of AstraZeneca vaccines that won't be approved here soon enough are languishing in US depots. Our supply already exceeds the number of Americans. Less than 1% of Africa has been vaccinated. President Biden: Let our surplus vaccines goâ€”now. https://t.co/YPS5qOQdro https://t.co/XSOCKKVjKk	443022.0	RT @zeynep: Tens of millions of AstraZeneca vaccines that won't be approved here soon enough are languishing in US depots. Our supply alreaâ€¦	710.0	True	full
519	6052dc9f37083c0038376b29	2021-03-18 04:52:42	[]	[]	Wed Mar 17 12:35:46 +0000 2021	[]	[{"url":"https://t.co/YPS5qOQdro","expanded_url":"https://www.nytimes.com/2021/03/17/opinion/coronavirus-vaccine.html","display_url":"nytimes.com/2021/03/17/opiâ€¦","indices":[257,280]}]	Tens of millions of AstraZeneca vaccines that won't be approved here soon enough are languishing in US depots. Our supply already exceeds the number of Americans. Less than 1% of Africa has been vaccinated. President Biden: Let our surplus vaccines goâ€”now. https://t.co/YPS5qOQdro https://t.co/XSOCKKVjKk	442954.0	RT @zeynep: Tens of millions of AstraZeneca vaccines that won't be approved here soon enough are languishing in US depots. Our supply alreaâ€¦	2381.0	True	full
520	6052dca837083c0038376e5b	2021-03-18 04:52:51	[]	[]	Wed Mar 17 12:35:46 +0000 2021	[]	[{"url":"https://t.co/YPS5qOQdro","expanded_url":"https://www.nytimes.com/2021/03/17/opinion/coronavirus-vaccine.html","display_url":"nytimes.com/2021/03/17/opiâ€¦","indices":[257,280]}]	Tens of millions of AstraZeneca vaccines that won't be approved here soon enough are languishing in US depots. Our supply already exceeds the number of Americans. Less than 1% of Africa has been vaccinated. President Biden: Let our surplus vaccines goâ€”now. https://t.co/YPS5qOQdro https://t.co/XSOCKKVjKk	442954.0	RT @zeynep: Tens of millions of AstraZeneca vaccines that won't be approved here soon enough are languishing in US depots. Our supply alreaâ€¦	13255.0	True	full
521	6052dca937083c0038376e79	2021-03-18 04:52:51	[]	[]	Wed Mar 17 12:35:46 +0000 2021	[]	[{"url":"https://t.co/YPS5qOQdro","expanded_url":"https://www.nytimes.com/2021/03/17/opinion/coronavirus-vaccine.html","display_url":"nytimes.com/2021/03/17/opiâ€¦","indices":[257,280]}]	Tens of millions of AstraZeneca vaccines that won't be approved here soon enough are languishing in US depots. Our supply already exceeds the number of Americans. Less than 1% of Africa has been vaccinated. President Biden: Let our surplus vaccines goâ€”now. https://t.co/YPS5qOQdro https://t.co/XSOCKKVjKk	443022.0	RT @zeynep: Tens of millions of AstraZeneca vaccines that won't be approved here soon enough are languishing in US depots. Our supply alreaâ€¦	5619.0	True	full
522	6052dcb437083c0038377289	2021-03-18 04:53:03	[]	[]	Wed Mar 17 12:35:46 +0000 2021	[]	[{"url":"https://t.co/YPS5qOQdro","expanded_url":"https://www.nytimes.com/2021/03/17/opinion/coronavirus-vaccine.html","display_url":"nytimes.com/2021/03/17/opiâ€¦","indices":[257,280]}]	Tens of millions of AstraZeneca vaccines that won't be approved here soon enough are languishing in US depots. Our supply already exceeds the number of Americans. Less than 1% of Africa has been vaccinated. President Biden: Let our surplus vaccines goâ€”now. https://t.co/YPS5qOQdro https://t.co/XSOCKKVjKk	442954.0	RT @zeynep: Tens of millions of AstraZeneca vaccines that won't be approved here soon enough are languishing in US depots. Our supply alreaâ€¦	267.0	True	full
523	6052dcb537083c00383772b3	2021-03-18 04:53:03	[]	[]	Wed Mar 17 09:26:38 +0000 2021	[]	[{"url":"https://t.co/75I3qJPMqF","expanded_url":"https://www.standard.co.uk/business/astrazeneca-takes-6m-hit-after-faking-conferences-to-bribe-doctors-a3333166.html","display_url":"standard.co.uk/business/astraâ€¦","indices":[249,272]}]	"AstraZeneca coughed up $5.5 million (Â£4.2 million) to settle a highly embarrassing foreign ðŸ‘‰bribery probeðŸ‘ˆ, amid claims that the British pharma giant ðŸ‘‰faked conferencesðŸ‘ˆ and offered gifts to local doctors in Russia and China who bought its drugs." https://t.co/75I3qJPMqF	31738.0	RT @robinmonotti: "AstraZeneca coughed up $5.5 million (Â£4.2 million) to settle a highly embarrassing foreign ðŸ‘‰bribery probeðŸ‘ˆ, amid claimsâ€¦	6976.0	True	full
524	6052dcb837083c00383773d7	2021-03-18 04:53:07	[]	[]	Wed Mar 17 12:35:46 +0000 2021	[]	[{"url":"https://t.co/YPS5qOQdro","expanded_url":"https://www.nytimes.com/2021/03/17/opinion/coronavirus-vaccine.html","display_url":"nytimes.com/2021/03/17/opiâ€¦","indices":[257,280]}]	Tens of millions of AstraZeneca vaccines that won't be approved here soon enough are languishing in US depots. Our supply already exceeds the number of Americans. Less than 1% of Africa has been vaccinated. President Biden: Let our surplus vaccines goâ€”now. https://t.co/YPS5qOQdro https://t.co/XSOCKKVjKk	442954.0	RT @zeynep: Tens of millions of AstraZeneca vaccines that won't be approved here soon enough are languishing in US depots. Our supply alreaâ€¦	513.0	True	full
525	6052dcb837083c00383773fb	2021-03-18 04:53:07	[]	[]	Wed Mar 17 12:35:46 +0000 2021	[]	[{"url":"https://t.co/YPS5qOQdro","expanded_url":"https://www.nytimes.com/2021/03/17/opinion/coronavirus-vaccine.html","display_url":"nytimes.com/2021/03/17/opiâ€¦","indices":[257,280]}]	Tens of millions of AstraZeneca vaccines that won't be approved here soon enough are languishing in US depots. Our supply already exceeds the number of Americans. Less than 1% of Africa has been vaccinated. President Biden: Let our surplus vaccines goâ€”now. https://t.co/YPS5qOQdro https://t.co/XSOCKKVjKk	443022.0	RT @zeynep: Tens of millions of AstraZeneca vaccines that won't be approved here soon enough are languishing in US depots. Our supply alreaâ€¦	28.0	True	full
526	6052dcc937083c00383779f3	2021-03-18 04:53:24	[]	[]	Wed Mar 17 12:35:46 +0000 2021	[]	[{"url":"https://t.co/YPS5qOQdro","expanded_url":"https://www.nytimes.com/2021/03/17/opinion/coronavirus-vaccine.html","display_url":"nytimes.com/2021/03/17/opiâ€¦","indices":[257,280]}]	Tens of millions of AstraZeneca vaccines that won't be approved here soon enough are languishing in US depots. Our supply already exceeds the number of Americans. Less than 1% of Africa has been vaccinated. President Biden: Let our surplus vaccines goâ€”now. https://t.co/YPS5qOQdro https://t.co/XSOCKKVjKk	443022.0	RT @zeynep: Tens of millions of AstraZeneca vaccines that won't be approved here soon enough are languishing in US depots. Our supply alreaâ€¦	46.0	True	full
527	6052dcdc37083c00383780ab	2021-03-18 04:53:42	[]	[]	Wed Mar 17 12:35:46 +0000 2021	[]	[{"url":"https://t.co/YPS5qOQdro","expanded_url":"https://www.nytimes.com/2021/03/17/opinion/coronavirus-vaccine.html","display_url":"nytimes.com/2021/03/17/opiâ€¦","indices":[257,280]}]	Tens of millions of AstraZeneca vaccines that won't be approved here soon enough are languishing in US depots. Our supply already exceeds the number of Americans. Less than 1% of Africa has been vaccinated. President Biden: Let our surplus vaccines goâ€”now. https://t.co/YPS5qOQdro https://t.co/XSOCKKVjKk	443022.0	RT @zeynep: Tens of millions of AstraZeneca vaccines that won't be approved here soon enough are languishing in US depots. Our supply alreaâ€¦	2532.0	True	full
528	6052dce837083c003837853f	2021-03-18 04:53:55	[]	[]	Wed Mar 17 12:35:46 +0000 2021	[]	[{"url":"https://t.co/YPS5qOQdro","expanded_url":"https://www.nytimes.com/2021/03/17/opinion/coronavirus-vaccine.html","display_url":"nytimes.com/2021/03/17/opiâ€¦","indices":[257,280]}]	Tens of millions of AstraZeneca vaccines that won't be approved here soon enough are languishing in US depots. Our supply already exceeds the number of Americans. Less than 1% of Africa has been vaccinated. President Biden: Let our surplus vaccines goâ€”now. https://t.co/YPS5qOQdro https://t.co/XSOCKKVjKk	442954.0	RT @zeynep: Tens of millions of AstraZeneca vaccines that won't be approved here soon enough are languishing in US depots. Our supply alreaâ€¦	166.0	True	full
529	6052dcf137083c0038378847	2021-03-18 04:54:04	[]	[]	Thu Mar 18 04:45:28 +0000 2021	[]	[{"url":"https://t.co/5vcQ1trieL","expanded_url":"https://www.sciencemag.org/news/2021/03/it-s-very-special-picture-why-vaccine-safety-experts-put-brakes-astrazeneca-s-covid-19","display_url":"sciencemag.org/news/2021/03/iâ€¦","indices":[153,176]}]	â€˜Itâ€™s a very special picture.â€™ Why vaccine safety experts put the brakes on AstraZenecaâ€™s COVID-19 vaccine | Science | AAAS â�¦@GretchenVogel1â�© â�¦@kakapeâ�© https://t.co/5vcQ1trieL	51110.0	RT @SaskiaPopescu: â€˜Itâ€™s a very special picture.â€™ Why vaccine safety experts put the brakes on AstraZenecaâ€™s COVID-19 vaccine | Science | Aâ€¦	58.0	True	full
530	6052dcf837083c0038378aef	2021-03-18 04:54:11	[]	[]	Wed Mar 17 12:35:46 +0000 2021	[]	[{"url":"https://t.co/YPS5qOQdro","expanded_url":"https://www.nytimes.com/2021/03/17/opinion/coronavirus-vaccine.html","display_url":"nytimes.com/2021/03/17/opiâ€¦","indices":[257,280]}]	Tens of millions of AstraZeneca vaccines that won't be approved here soon enough are languishing in US depots. Our supply already exceeds the number of Americans. Less than 1% of Africa has been vaccinated. President Biden: Let our surplus vaccines goâ€”now. https://t.co/YPS5qOQdro https://t.co/XSOCKKVjKk	443022.0	RT @zeynep: Tens of millions of AstraZeneca vaccines that won't be approved here soon enough are languishing in US depots. Our supply alreaâ€¦	21.0	True	full
531	6052dd0637083c0038378fdd	2021-03-18 04:54:25	[]	[]	Wed Mar 17 12:35:46 +0000 2021	[]	[{"url":"https://t.co/YPS5qOQdro","expanded_url":"https://www.nytimes.com/2021/03/17/opinion/coronavirus-vaccine.html","display_url":"nytimes.com/2021/03/17/opiâ€¦","indices":[257,280]}]	Tens of millions of AstraZeneca vaccines that won't be approved here soon enough are languishing in US depots. Our supply already exceeds the number of Americans. Less than 1% of Africa has been vaccinated. President Biden: Let our surplus vaccines goâ€”now. https://t.co/YPS5qOQdro https://t.co/XSOCKKVjKk	443022.0	RT @zeynep: Tens of millions of AstraZeneca vaccines that won't be approved here soon enough are languishing in US depots. Our supply alreaâ€¦	5858.0	True	full
532	6052dd0a37083c0038379163	2021-03-18 04:54:29	[]	[]	Wed Mar 17 12:35:46 +0000 2021	[]	[{"url":"https://t.co/YPS5qOQdro","expanded_url":"https://www.nytimes.com/2021/03/17/opinion/coronavirus-vaccine.html","display_url":"nytimes.com/2021/03/17/opiâ€¦","indices":[257,280]}]	Tens of millions of AstraZeneca vaccines that won't be approved here soon enough are languishing in US depots. Our supply already exceeds the number of Americans. Less than 1% of Africa has been vaccinated. President Biden: Let our surplus vaccines goâ€”now. https://t.co/YPS5qOQdro https://t.co/XSOCKKVjKk	442954.0	RT @zeynep: Tens of millions of AstraZeneca vaccines that won't be approved here soon enough are languishing in US depots. Our supply alreaâ€¦	190.0	True	full
533	6052dd0d37083c003837922d	2021-03-18 04:54:31	[]	[]	Wed Mar 17 12:35:46 +0000 2021	[]	[{"url":"https://t.co/YPS5qOQdro","expanded_url":"https://www.nytimes.com/2021/03/17/opinion/coronavirus-vaccine.html","display_url":"nytimes.com/2021/03/17/opiâ€¦","indices":[257,280]}]	Tens of millions of AstraZeneca vaccines that won't be approved here soon enough are languishing in US depots. Our supply already exceeds the number of Americans. Less than 1% of Africa has been vaccinated. President Biden: Let our surplus vaccines goâ€”now. https://t.co/YPS5qOQdro https://t.co/XSOCKKVjKk	443022.0	RT @zeynep: Tens of millions of AstraZeneca vaccines that won't be approved here soon enough are languishing in US depots. Our supply alreaâ€¦	148.0	True	full
534	6052dd1037083c0038379389	2021-03-18 04:54:35	[]	[]	Wed Mar 17 12:35:46 +0000 2021	[]	[{"url":"https://t.co/YPS5qOQdro","expanded_url":"https://www.nytimes.com/2021/03/17/opinion/coronavirus-vaccine.html","display_url":"nytimes.com/2021/03/17/opiâ€¦","indices":[257,280]}]	Tens of millions of AstraZeneca vaccines that won't be approved here soon enough are languishing in US depots. Our supply already exceeds the number of Americans. Less than 1% of Africa has been vaccinated. President Biden: Let our surplus vaccines goâ€”now. https://t.co/YPS5qOQdro https://t.co/XSOCKKVjKk	442954.0	RT @zeynep: Tens of millions of AstraZeneca vaccines that won't be approved here soon enough are languishing in US depots. Our supply alreaâ€¦	50.0	True	full
535	6052dd2637083c0038379b4f	2021-03-18 04:54:57	[]	[]	Wed Mar 17 16:44:28 +0000 2021	[]	[{"url":"https://t.co/bCZmZyfQXn","expanded_url":"https://www.who.int/news/item/17-03-2021-who-statement-on-astrazeneca-covid-19-vaccine-safety-signals","display_url":"who.int/news/item/17-0â€¦","indices":[192,215]}]	La OMS sobre AstraZeneca: 1ï¸�âƒ£ La vacunaciÃ³n no evita otras enfermedades. 2ï¸�âƒ£ En este momento, los beneficios de la vacuna compensan sus riesgos. 3ï¸�âƒ£ Recomienda que continÃºen las vacunaciones. https://t.co/bCZmZyfQXn https://t.co/cIGW9F2htL	46673.0	RT @gorka_orive: La OMS sobre AstraZeneca: 1ï¸�âƒ£ La vacunaciÃ³n no evita otras enfermedades. 2ï¸�âƒ£ En este momento, los beneficios de la vacunaâ€¦	202.0	True	full
536	6052dd2c37083c0038379d57	2021-03-18 04:55:03	[]	[]	Wed Mar 17 12:35:46 +0000 2021	[]	[{"url":"https://t.co/YPS5qOQdro","expanded_url":"https://www.nytimes.com/2021/03/17/opinion/coronavirus-vaccine.html","display_url":"nytimes.com/2021/03/17/opiâ€¦","indices":[257,280]}]	Tens of millions of AstraZeneca vaccines that won't be approved here soon enough are languishing in US depots. Our supply already exceeds the number of Americans. Less than 1% of Africa has been vaccinated. President Biden: Let our surplus vaccines goâ€”now. https://t.co/YPS5qOQdro https://t.co/XSOCKKVjKk	443023.0	RT @zeynep: Tens of millions of AstraZeneca vaccines that won't be approved here soon enough are languishing in US depots. Our supply alreaâ€¦	2487.0	True	full
537	6052dd3e37083c003837a3df	2021-03-18 04:55:21	[]	[]	Wed Mar 17 15:06:06 +0000 2021	[]	[{"url":"https://t.co/H73rZmd9R5","expanded_url":"https://www.thesun.co.uk/news/14357073/italy-france-ban-astrazeneca-vaccine-covid-resume?utm_source=twitter&utm_medium=social&utm_campaign=sharebaramp","display_url":"thesun.co.uk/news/14357073/â€¦","indices":[138,161]}]	Well, well, well humans! Italy and France resume rollout of AstraZeneca jabs after admitting ban was political as EU â€˜sulksâ€™ over Brexit https://t.co/H73rZmd9R5	33454.0	RT @daktari1: Well, well, well humans! Italy and France resume rollout of AstraZeneca jabs after admitting ban was political as EU â€˜sulksâ€™â€¦	3019.0	True	full
538	6052dd4137083c003837a511	2021-03-18 04:55:24	[]	[{"url":"https://t.co/nBo3GVj7qh","expanded_url":"https://afriprime.info/post/1082_astrazeneca-covid-vaccine-suspended-by-several-countries-a-number-of-nations-hav.html","display_url":"afriprime.info/post/1082_astrâ€¦","indices":[0,23]}]		[]	[]			https://t.co/nBo3GVj7qh AstraZeneca COVID Vaccine Suspended by Several Countries A number of nations have paused usâ€¦ https://t.co/WMzhlOA0nX	1100.0	True	full
539	6052dd5337083c003837ab61	2021-03-18 04:55:42	[]	[]	Thu Mar 18 04:30:20 +0000 2021	[{"text":"HOSHI","indices":[42,48]},{"text":"ì„¸ë¸�í‹´","indices":[198,202]},{"text":"SEVENTEEN","indices":[216,226]}]	[{"url":"https://t.co/E4tVssXtri","expanded_url":"https://twitter.com/svtbillboard/status/1372403925245038597","display_url":"twitter.com/svtbillboard/sâ€¦","indices":[17,40]}]	[TRANS] BAZAAR ðŸ”—https://t.co/E4tVssXtri #HOSHI Performance team leader. Born June 15, 1996. Q: What are you most interested in lately? A: Beef Suved (low temperature cooking method) @pledis_17 #ì„¸ë¸�í‹´ @pledis_17jp #SEVENTEEN https://t.co/fQOWjMLrIw	45297.0	RT @svtbillboard: [TRANS] BAZAAR ðŸ”—https://t.co/E4tVssXtri #HOSHI Performance team leader. Born June 15, 1996. Q: What are you most inteâ€¦	175.0	True	full
540	6052dd5737083c003837acc5	2021-03-18 04:55:46	[]	[]	Wed Mar 17 12:35:46 +0000 2021	[]	[{"url":"https://t.co/YPS5qOQdro","expanded_url":"https://www.nytimes.com/2021/03/17/opinion/coronavirus-vaccine.html","display_url":"nytimes.com/2021/03/17/opiâ€¦","indices":[257,280]}]	Tens of millions of AstraZeneca vaccines that won't be approved here soon enough are languishing in US depots. Our supply already exceeds the number of Americans. Less than 1% of Africa has been vaccinated. President Biden: Let our surplus vaccines goâ€”now. https://t.co/YPS5qOQdro https://t.co/XSOCKKVjKk	443022.0	RT @zeynep: Tens of millions of AstraZeneca vaccines that won't be approved here soon enough are languishing in US depots. Our supply alreaâ€¦	72.0	True	full
541	6052dd6c37083c003837b40f	2021-03-18 04:56:06	[{"text":"Economia","indices":[86,95]},{"text":"AstraZeneca","indices":[96,108]},{"text":"Coronavirus","indices":[109,121]},{"text":"COVID19","indices":[122,130]},{"text":"Fiocruz","indices":[131,139]},{"text":"Vacinas","indices":[140,148]}]	[{"url":"https://t.co/HaJYu2Vn2I","expanded_url":"https://gabge.com.br/noticias/255081/fiocruz-entrega-vacinas-contra-covid-19-produzidas-no-brasil/?utm_source=twitter&utm_medium=_geladog&utm_campaign=news","display_url":"gabge.com.br/noticias/25508â€¦","indices":[62,85]}]		[]	[]			Fiocruz entrega vacinas contra Covid-19 produzidas no Brasil https://t.co/HaJYu2Vn2I #Economia #AstraZenecaâ€¦ https://t.co/W0NgR4Az0e	6646.0	True	full
542	6052dd6c37083c003837b41b	2021-03-18 04:56:07	[]	[]	Wed Mar 17 12:35:46 +0000 2021	[]	[{"url":"https://t.co/YPS5qOQdro","expanded_url":"https://www.nytimes.com/2021/03/17/opinion/coronavirus-vaccine.html","display_url":"nytimes.com/2021/03/17/opiâ€¦","indices":[257,280]}]	Tens of millions of AstraZeneca vaccines that won't be approved here soon enough are languishing in US depots. Our supply already exceeds the number of Americans. Less than 1% of Africa has been vaccinated. President Biden: Let our surplus vaccines goâ€”now. https://t.co/YPS5qOQdro https://t.co/XSOCKKVjKk	442954.0	RT @zeynep: Tens of millions of AstraZeneca vaccines that won't be approved here soon enough are languishing in US depots. Our supply alreaâ€¦	1134.0	True	full
543	6052dd7037083c003837b5bf	2021-03-18 04:56:11	[]	[]	Wed Mar 17 12:35:46 +0000 2021	[]	[{"url":"https://t.co/YPS5qOQdro","expanded_url":"https://www.nytimes.com/2021/03/17/opinion/coronavirus-vaccine.html","display_url":"nytimes.com/2021/03/17/opiâ€¦","indices":[257,280]}]	Tens of millions of AstraZeneca vaccines that won't be approved here soon enough are languishing in US depots. Our supply already exceeds the number of Americans. Less than 1% of Africa has been vaccinated. President Biden: Let our surplus vaccines goâ€”now. https://t.co/YPS5qOQdro https://t.co/XSOCKKVjKk	443022.0	RT @zeynep: Tens of millions of AstraZeneca vaccines that won't be approved here soon enough are languishing in US depots. Our supply alreaâ€¦	238.0	True	full
544	6052dd7137083c003837b5f5	2021-03-18 04:56:12	[]	[]	Wed Mar 17 12:35:46 +0000 2021	[]	[{"url":"https://t.co/YPS5qOQdro","expanded_url":"https://www.nytimes.com/2021/03/17/opinion/coronavirus-vaccine.html","display_url":"nytimes.com/2021/03/17/opiâ€¦","indices":[257,280]}]	Tens of millions of AstraZeneca vaccines that won't be approved here soon enough are languishing in US depots. Our supply already exceeds the number of Americans. Less than 1% of Africa has been vaccinated. President Biden: Let our surplus vaccines goâ€”now. https://t.co/YPS5qOQdro https://t.co/XSOCKKVjKk	443022.0	RT @zeynep: Tens of millions of AstraZeneca vaccines that won't be approved here soon enough are languishing in US depots. Our supply alreaâ€¦	15.0	True	full
545	6052dd8337083c003837bc8d	2021-03-18 04:56:30	[]	[]	Wed Mar 17 12:35:46 +0000 2021	[]	[{"url":"https://t.co/YPS5qOQdro","expanded_url":"https://www.nytimes.com/2021/03/17/opinion/coronavirus-vaccine.html","display_url":"nytimes.com/2021/03/17/opiâ€¦","indices":[257,280]}]	Tens of millions of AstraZeneca vaccines that won't be approved here soon enough are languishing in US depots. Our supply already exceeds the number of Americans. Less than 1% of Africa has been vaccinated. President Biden: Let our surplus vaccines goâ€”now. https://t.co/YPS5qOQdro https://t.co/XSOCKKVjKk	443022.0	RT @zeynep: Tens of millions of AstraZeneca vaccines that won't be approved here soon enough are languishing in US depots. Our supply alreaâ€¦	190.0	True	full
546	6052dd8f37083c003837c0e7	2021-03-18 04:56:42	[]	[]	Wed Mar 17 23:10:38 +0000 2021	[{"text":"Horizonte","indices":[0,10]}]	[{"url":"https://t.co/feALAz8ryI","expanded_url":"https://www.larazon.es/sociedad/20210317/srlkgo5cbregtog4ir67sai7iu.html","display_url":"larazon.es/sociedad/20210â€¦","indices":[232,255]}]	#Horizonte Lo esperado, al final los 15 dÃ­as son 3 y maÃ±ana mismo seguirÃ¡n como si nada poniendo AstraZeneca. Y lo peor es que a partir de ahora normalizarÃ¡n lo que pase y dirÃ¡n que es normal, vivimos en un mundo de anormales... https://t.co/feALAz8ryI	70273.0	RT @avinute: #Horizonte Lo esperado, al final los 15 dÃ­as son 3 y maÃ±ana mismo seguirÃ¡n como si nada poniendo AstraZeneca. Y lo peor es qâ€¦	1747.0	True	full
547	6052dd9637083c003837c321	2021-03-18 04:56:48	[]	[]	Wed Mar 17 12:35:46 +0000 2021	[]	[{"url":"https://t.co/YPS5qOQdro","expanded_url":"https://www.nytimes.com/2021/03/17/opinion/coronavirus-vaccine.html","display_url":"nytimes.com/2021/03/17/opiâ€¦","indices":[257,280]}]	Tens of millions of AstraZeneca vaccines that won't be approved here soon enough are languishing in US depots. Our supply already exceeds the number of Americans. Less than 1% of Africa has been vaccinated. President Biden: Let our surplus vaccines goâ€”now. https://t.co/YPS5qOQdro https://t.co/XSOCKKVjKk	443022.0	RT @zeynep: Tens of millions of AstraZeneca vaccines that won't be approved here soon enough are languishing in US depots. Our supply alreaâ€¦	1502.0	True	full
548	6052dd9937083c003837c441	2021-03-18 04:56:52	[]	[]	Wed Mar 17 12:35:46 +0000 2021	[]	[{"url":"https://t.co/YPS5qOQdro","expanded_url":"https://www.nytimes.com/2021/03/17/opinion/coronavirus-vaccine.html","display_url":"nytimes.com/2021/03/17/opiâ€¦","indices":[257,280]}]	Tens of millions of AstraZeneca vaccines that won't be approved here soon enough are languishing in US depots. Our supply already exceeds the number of Americans. Less than 1% of Africa has been vaccinated. President Biden: Let our surplus vaccines goâ€”now. https://t.co/YPS5qOQdro https://t.co/XSOCKKVjKk	443022.0	RT @zeynep: Tens of millions of AstraZeneca vaccines that won't be approved here soon enough are languishing in US depots. Our supply alreaâ€¦	2420.0	True	full
549	6052dd9b37083c003837c50d	2021-03-18 04:56:54	[]	[]	Wed Mar 17 12:35:46 +0000 2021	[]	[{"url":"https://t.co/YPS5qOQdro","expanded_url":"https://www.nytimes.com/2021/03/17/opinion/coronavirus-vaccine.html","display_url":"nytimes.com/2021/03/17/opiâ€¦","indices":[257,280]}]	Tens of millions of AstraZeneca vaccines that won't be approved here soon enough are languishing in US depots. Our supply already exceeds the number of Americans. Less than 1% of Africa has been vaccinated. President Biden: Let our surplus vaccines goâ€”now. https://t.co/YPS5qOQdro https://t.co/XSOCKKVjKk	443022.0	RT @zeynep: Tens of millions of AstraZeneca vaccines that won't be approved here soon enough are languishing in US depots. Our supply alreaâ€¦	292.0	True	full
550	6052dda037083c003837c6d7	2021-03-18 04:56:59	[]	[]	Wed Mar 17 12:35:46 +0000 2021	[]	[{"url":"https://t.co/YPS5qOQdro","expanded_url":"https://www.nytimes.com/2021/03/17/opinion/coronavirus-vaccine.html","display_url":"nytimes.com/2021/03/17/opiâ€¦","indices":[257,280]}]	Tens of millions of AstraZeneca vaccines that won't be approved here soon enough are languishing in US depots. Our supply already exceeds the number of Americans. Less than 1% of Africa has been vaccinated. President Biden: Let our surplus vaccines goâ€”now. https://t.co/YPS5qOQdro https://t.co/XSOCKKVjKk	443022.0	RT @zeynep: Tens of millions of AstraZeneca vaccines that won't be approved here soon enough are languishing in US depots. Our supply alreaâ€¦	267.0	True	full
551	6052dda237083c003837c75b	2021-03-18 04:57:00	[]	[]	Wed Mar 17 12:35:46 +0000 2021	[]	[{"url":"https://t.co/YPS5qOQdro","expanded_url":"https://www.nytimes.com/2021/03/17/opinion/coronavirus-vaccine.html","display_url":"nytimes.com/2021/03/17/opiâ€¦","indices":[257,280]}]	Tens of millions of AstraZeneca vaccines that won't be approved here soon enough are languishing in US depots. Our supply already exceeds the number of Americans. Less than 1% of Africa has been vaccinated. President Biden: Let our surplus vaccines goâ€”now. https://t.co/YPS5qOQdro https://t.co/XSOCKKVjKk	443022.0	RT @zeynep: Tens of millions of AstraZeneca vaccines that won't be approved here soon enough are languishing in US depots. Our supply alreaâ€¦	7.0	True	full
552	6052dda337083c003837c7e1	2021-03-18 04:57:02	[]	[]	Thu Mar 04 15:46:34 +0000 2021	[]	[{"url":"https://t.co/VjYzypu8lX","expanded_url":"https://www.gov.uk/government/publications/coronavirus-covid-19-vaccine-adverse-reactions/coronavirus-vaccine-summary-of-yellow-card-reporting","display_url":"gov.uk/government/pubâ€¦","indices":[226,249]}]	UPDATE to Pfizer and AstraZeneca Yellow Card System. (Report Run 9 Dec to 21 Feb) Pfizer: Reactions: 85,179 Blindness: 12 Deaths: 212 AstraZeneca: Reactions: 157,637 Blindness: 23. Deaths: 244 https://t.co/VjYzypu8lX https://t.co/JsbdgoZwGw	9328.0	RT @SandraWeeden: UPDATE to Pfizer and AstraZeneca Yellow Card System. (Report Run 9 Dec to 21 Feb) Pfizer: Reactions:â€¦	65.0	True	full
553	6052dda537083c003837c883	2021-03-18 04:57:03	[]	[]	Wed Mar 17 12:35:46 +0000 2021	[]	[{"url":"https://t.co/YPS5qOQdro","expanded_url":"https://www.nytimes.com/2021/03/17/opinion/coronavirus-vaccine.html","display_url":"nytimes.com/2021/03/17/opiâ€¦","indices":[257,280]}]	Tens of millions of AstraZeneca vaccines that won't be approved here soon enough are languishing in US depots. Our supply already exceeds the number of Americans. Less than 1% of Africa has been vaccinated. President Biden: Let our surplus vaccines goâ€”now. https://t.co/YPS5qOQdro https://t.co/XSOCKKVjKk	443022.0	RT @zeynep: Tens of millions of AstraZeneca vaccines that won't be approved here soon enough are languishing in US depots. Our supply alreaâ€¦	164.0	True	full
554	6052ddac37083c003837caed	2021-03-18 04:57:10	[]	[]	Wed Mar 17 12:35:46 +0000 2021	[]	[{"url":"https://t.co/YPS5qOQdro","expanded_url":"https://www.nytimes.com/2021/03/17/opinion/coronavirus-vaccine.html","display_url":"nytimes.com/2021/03/17/opiâ€¦","indices":[257,280]}]	Tens of millions of AstraZeneca vaccines that won't be approved here soon enough are languishing in US depots. Our supply already exceeds the number of Americans. Less than 1% of Africa has been vaccinated. President Biden: Let our surplus vaccines goâ€”now. https://t.co/YPS5qOQdro https://t.co/XSOCKKVjKk	442954.0	RT @zeynep: Tens of millions of AstraZeneca vaccines that won't be approved here soon enough are languishing in US depots. Our supply alreaâ€¦	257.0	True	full
555	6052ddb937083c003837cfab	2021-03-18 04:57:24	[]	[]	Wed Mar 17 12:35:46 +0000 2021	[]	[{"url":"https://t.co/YPS5qOQdro","expanded_url":"https://www.nytimes.com/2021/03/17/opinion/coronavirus-vaccine.html","display_url":"nytimes.com/2021/03/17/opiâ€¦","indices":[257,280]}]	Tens of millions of AstraZeneca vaccines that won't be approved here soon enough are languishing in US depots. Our supply already exceeds the number of Americans. Less than 1% of Africa has been vaccinated. President Biden: Let our surplus vaccines goâ€”now. https://t.co/YPS5qOQdro https://t.co/XSOCKKVjKk	442954.0	RT @zeynep: Tens of millions of AstraZeneca vaccines that won't be approved here soon enough are languishing in US depots. Our supply alreaâ€¦	64.0	True	full
556	6052ddba37083c003837d013	2021-03-18 04:57:25	[]	[]	Wed Mar 17 12:35:46 +0000 2021	[]	[{"url":"https://t.co/YPS5qOQdro","expanded_url":"https://www.nytimes.com/2021/03/17/opinion/coronavirus-vaccine.html","display_url":"nytimes.com/2021/03/17/opiâ€¦","indices":[257,280]}]	Tens of millions of AstraZeneca vaccines that won't be approved here soon enough are languishing in US depots. Our supply already exceeds the number of Americans. Less than 1% of Africa has been vaccinated. President Biden: Let our surplus vaccines goâ€”now. https://t.co/YPS5qOQdro https://t.co/XSOCKKVjKk	443022.0	RT @zeynep: Tens of millions of AstraZeneca vaccines that won't be approved here soon enough are languishing in US depots. Our supply alreaâ€¦	107.0	True	full
557	6052ddbe37083c003837d177	2021-03-18 04:57:29	[]	[]	Wed Mar 17 12:35:46 +0000 2021	[]	[{"url":"https://t.co/YPS5qOQdro","expanded_url":"https://www.nytimes.com/2021/03/17/opinion/coronavirus-vaccine.html","display_url":"nytimes.com/2021/03/17/opiâ€¦","indices":[257,280]}]	Tens of millions of AstraZeneca vaccines that won't be approved here soon enough are languishing in US depots. Our supply already exceeds the number of Americans. Less than 1% of Africa has been vaccinated. President Biden: Let our surplus vaccines goâ€”now. https://t.co/YPS5qOQdro https://t.co/XSOCKKVjKk	443022.0	RT @zeynep: Tens of millions of AstraZeneca vaccines that won't be approved here soon enough are languishing in US depots. Our supply alreaâ€¦	266.0	True	full
558	6052ddc437083c003837d3cf	2021-03-18 04:57:35	[]	[{"url":"https://t.co/JY3y6axXSB","expanded_url":"https://www.usatoday.com/story/news/health/2021/03/16/astrazeneca-covid-19-vaccine-europe-us-experts-coronavirus/4714377001/","display_url":"usatoday.com/story/news/heaâ€¦","indices":[141,164]}]		[]	[]			'It's easy to scare people': Europe's decision to pull AstraZeneca-Oxford vaccine threatens global COVID-19 recoverâ€¦ https://t.co/KdWByLmTpI	470.0	True	full
559	6052ddcb37083c003837d611	2021-03-18 04:57:42	[]	[]	Sat Feb 27 00:23:04 +0000 2021	[]	[{"url":"https://t.co/umi3zz8Qne","expanded_url":"https://www.animalpolitico.com/2021/02/vacunas-covid-las-autorizadas-sus-dosis-y-a-quienes-se-destinaran-en-mexico/","display_url":"animalpolitico.com/2021/02/vacunaâ€¦","indices":[177,200]}]	La @COFEPRIS ha aprobado el uso de emergencia de las vacunas Pfizer, AstraZeneca, Sinovac, CanSino y Sputnik V. Â¿Pero cÃ³mo funcionan y cuÃ¡les son sus diferencias? ðŸ’‰ðŸ‘‡ Lee mÃ¡s: https://t.co/umi3zz8Qne https://t.co/VC1MVVcuyl	2404127.0	RT @Pajaropolitico: La @COFEPRIS ha aprobado el uso de emergencia de las vacunas Pfizer, AstraZeneca, Sinovac, CanSino y Sputnik V. Â¿Peroâ€¦	265.0	True	full
560	6052ddce37083c003837d713	2021-03-18 04:57:44	[]	[]	Wed Mar 17 12:35:46 +0000 2021	[]	[{"url":"https://t.co/YPS5qOQdro","expanded_url":"https://www.nytimes.com/2021/03/17/opinion/coronavirus-vaccine.html","display_url":"nytimes.com/2021/03/17/opiâ€¦","indices":[257,280]}]	Tens of millions of AstraZeneca vaccines that won't be approved here soon enough are languishing in US depots. Our supply already exceeds the number of Americans. Less than 1% of Africa has been vaccinated. President Biden: Let our surplus vaccines goâ€”now. https://t.co/YPS5qOQdro https://t.co/XSOCKKVjKk	443022.0	RT @zeynep: Tens of millions of AstraZeneca vaccines that won't be approved here soon enough are languishing in US depots. Our supply alreaâ€¦	525.0	True	full
561	6052ddd937083c003837db03	2021-03-18 04:57:55	[]	[]	Wed Mar 17 12:35:46 +0000 2021	[]	[{"url":"https://t.co/YPS5qOQdro","expanded_url":"https://www.nytimes.com/2021/03/17/opinion/coronavirus-vaccine.html","display_url":"nytimes.com/2021/03/17/opiâ€¦","indices":[257,280]}]	Tens of millions of AstraZeneca vaccines that won't be approved here soon enough are languishing in US depots. Our supply already exceeds the number of Americans. Less than 1% of Africa has been vaccinated. President Biden: Let our surplus vaccines goâ€”now. https://t.co/YPS5qOQdro https://t.co/XSOCKKVjKk	443022.0	RT @zeynep: Tens of millions of AstraZeneca vaccines that won't be approved here soon enough are languishing in US depots. Our supply alreaâ€¦	58.0	True	full
562	6052ddee37083c003837e2a3	2021-03-18 04:58:17	[{"text":"vaccineaccountability","indices":[141,163]},{"text":"bonniehenry","indices":[164,176]},{"text":"horagan","indices":[177,185]}]	[{"url":"https://t.co/Snq7VFYkf2","expanded_url":"https://www.cnn.com/2021/03/17/politics/us-astrazeneca-mexico-canada/index.html","display_url":"cnn.com/2021/03/17/polâ€¦","indices":[96,119]}]		[]	[]			Biden administration is considering sending some AstraZeneca vaccine doses to Canada and Mexicoâ€¦ https://t.co/KnMBiwNJBu	121.0	True	full
563	6052de0537083c003837eaf7	2021-03-18 04:58:40	[]	[]	Thu Mar 18 01:56:16 +0000 2021	[]	[{"url":"https://t.co/2gMrhWNSXe","expanded_url":"https://is.gd/svOV38","display_url":"is.gd/svOV38","indices":[94,117]}]	Muere maestra en EspaÃ±a por hemorragia cerebral tras recibir vacuna covid-19 de AstraZeneca - https://t.co/2gMrhWNSXe https://t.co/MA3MBo0g4p	50720.0	RT @ProyectoPuente: Muere maestra en EspaÃ±a por hemorragia cerebral tras recibir vacuna covid-19 de AstraZeneca - https://t.co/2gMrhWNSXe hâ€¦	2397.0	True	full
564	6052de0837083c003837ebf1	2021-03-18 04:58:43	[]	[]	Wed Mar 17 12:35:46 +0000 2021	[]	[{"url":"https://t.co/YPS5qOQdro","expanded_url":"https://www.nytimes.com/2021/03/17/opinion/coronavirus-vaccine.html","display_url":"nytimes.com/2021/03/17/opiâ€¦","indices":[257,280]}]	Tens of millions of AstraZeneca vaccines that won't be approved here soon enough are languishing in US depots. Our supply already exceeds the number of Americans. Less than 1% of Africa has been vaccinated. President Biden: Let our surplus vaccines goâ€”now. https://t.co/YPS5qOQdro https://t.co/XSOCKKVjKk	442954.0	RT @zeynep: Tens of millions of AstraZeneca vaccines that won't be approved here soon enough are languishing in US depots. Our supply alreaâ€¦	255.0	True	full
565	6052de1037083c003837eec5	2021-03-18 04:58:51	[]	[]	Wed Mar 17 12:35:46 +0000 2021	[]	[{"url":"https://t.co/YPS5qOQdro","expanded_url":"https://www.nytimes.com/2021/03/17/opinion/coronavirus-vaccine.html","display_url":"nytimes.com/2021/03/17/opiâ€¦","indices":[257,280]}]	Tens of millions of AstraZeneca vaccines that won't be approved here soon enough are languishing in US depots. Our supply already exceeds the number of Americans. Less than 1% of Africa has been vaccinated. President Biden: Let our surplus vaccines goâ€”now. https://t.co/YPS5qOQdro https://t.co/XSOCKKVjKk	443022.0	RT @zeynep: Tens of millions of AstraZeneca vaccines that won't be approved here soon enough are languishing in US depots. Our supply alreaâ€¦	215.0	True	full
566	6052de1637083c003837f0d7	2021-03-18 04:58:56	[]	[]	Wed Mar 17 12:35:46 +0000 2021	[]	[{"url":"https://t.co/YPS5qOQdro","expanded_url":"https://www.nytimes.com/2021/03/17/opinion/coronavirus-vaccine.html","display_url":"nytimes.com/2021/03/17/opiâ€¦","indices":[257,280]}]	Tens of millions of AstraZeneca vaccines that won't be approved here soon enough are languishing in US depots. Our supply already exceeds the number of Americans. Less than 1% of Africa has been vaccinated. President Biden: Let our surplus vaccines goâ€”now. https://t.co/YPS5qOQdro https://t.co/XSOCKKVjKk	443022.0	RT @zeynep: Tens of millions of AstraZeneca vaccines that won't be approved here soon enough are languishing in US depots. Our supply alreaâ€¦	1389.0	True	full
567	6052de1737083c003837f141	2021-03-18 04:58:58	[{"text":"IndiaPostUSA","indices":[92,105]},{"text":"41LakhCases","indices":[107,119]},{"text":"BJP","indices":[120,124]},{"text":"CoronaNews","indices":[125,136]},{"text":"CoronaUpdateIndia","indices":[137,155]},{"text":"CoronavirusVaccineUpdates","indices":[156,182]},{"text":"CovidCasesIndialtdelhiHealthBulletin","indices":[183,220]},{"text":"DailyCasesIndia","indices":[221,237]},{"text":"Healt…	[{"url":"https://t.co/LgRTFVKEhS","expanded_url":"https://is.gd/tIIGog","display_url":"is.gd/tIIGog","indices":[40,63]}]		[]	[]			India reports 35,871 new COVID-19 ... - https://t.co/LgRTFVKEhS Get your news featured use #IndiaPostUSAâ€¦ https://t.co/RzbFE4eKAZ	637.0	True	full
568	6052de1e37083c003837f3bd	2021-03-18 04:59:05	[]	[]	Wed Mar 17 12:35:46 +0000 2021	[]	[{"url":"https://t.co/YPS5qOQdro","expanded_url":"https://www.nytimes.com/2021/03/17/opinion/coronavirus-vaccine.html","display_url":"nytimes.com/2021/03/17/opiâ€¦","indices":[257,280]}]	Tens of millions of AstraZeneca vaccines that won't be approved here soon enough are languishing in US depots. Our supply already exceeds the number of Americans. Less than 1% of Africa has been vaccinated. President Biden: Let our surplus vaccines goâ€”now. https://t.co/YPS5qOQdro https://t.co/XSOCKKVjKk	443022.0	RT @zeynep: Tens of millions of AstraZeneca vaccines that won't be approved here soon enough are languishing in US depots. Our supply alreaâ€¦	128.0	True	full
569	6052de2137083c003837f50d	2021-03-18 04:59:08	[]	[]	Wed Mar 17 12:35:46 +0000 2021	[]	[{"url":"https://t.co/YPS5qOQdro","expanded_url":"https://www.nytimes.com/2021/03/17/opinion/coronavirus-vaccine.html","display_url":"nytimes.com/2021/03/17/opiâ€¦","indices":[257,280]}]	Tens of millions of AstraZeneca vaccines that won't be approved here soon enough are languishing in US depots. Our supply already exceeds the number of Americans. Less than 1% of Africa has been vaccinated. President Biden: Let our surplus vaccines goâ€”now. https://t.co/YPS5qOQdro https://t.co/XSOCKKVjKk	443022.0	RT @zeynep: Tens of millions of AstraZeneca vaccines that won't be approved here soon enough are languishing in US depots. Our supply alreaâ€¦	22385.0	True	full
570	6052de2137083c003837f50f	2021-03-18 04:59:08	[]	[]	Thu Mar 18 04:45:28 +0000 2021	[]	[{"url":"https://t.co/5vcQ1trieL","expanded_url":"https://www.sciencemag.org/news/2021/03/it-s-very-special-picture-why-vaccine-safety-experts-put-brakes-astrazeneca-s-covid-19","display_url":"sciencemag.org/news/2021/03/iâ€¦","indices":[153,176]}]	â€˜Itâ€™s a very special picture.â€™ Why vaccine safety experts put the brakes on AstraZenecaâ€™s COVID-19 vaccine | Science | AAAS â�¦@GretchenVogel1â�© â�¦@kakapeâ�© https://t.co/5vcQ1trieL	51110.0	RT @SaskiaPopescu: â€˜Itâ€™s a very special picture.â€™ Why vaccine safety experts put the brakes on AstraZenecaâ€™s COVID-19 vaccine | Science | Aâ€¦	3188.0	True	full
571	6052de4937083c003838033f	2021-03-18 04:59:48	[]	[]	Wed Mar 17 12:35:46 +0000 2021	[]	[{"url":"https://t.co/YPS5qOQdro","expanded_url":"https://www.nytimes.com/2021/03/17/opinion/coronavirus-vaccine.html","display_url":"nytimes.com/2021/03/17/opiâ€¦","indices":[257,280]}]	Tens of millions of AstraZeneca vaccines that won't be approved here soon enough are languishing in US depots. Our supply already exceeds the number of Americans. Less than 1% of Africa has been vaccinated. President Biden: Let our surplus vaccines goâ€”now. https://t.co/YPS5qOQdro https://t.co/XSOCKKVjKk	443022.0	RT @zeynep: Tens of millions of AstraZeneca vaccines that won't be approved here soon enough are languishing in US depots. Our supply alreaâ€¦	1697.0	True	full
572	6052de5637083c00383807a1	2021-03-18 05:00:00	[]	[]	Wed Mar 17 20:03:00 +0000 2021	[]	[{"url":"https://t.co/48NdRdKzdB","expanded_url":"https://www.telegraph.co.uk/global-health/science-and-disease/link-blood-clots-astrazeneca-vaccine-not-implausible-says-german/","display_url":"telegraph.co.uk/global-health/â€¦","indices":[213,236]}]	The number of people suffering cerebral blood clots after receiving the AstraZeneca jab in Germany was â€œstatistically significantly higherâ€� than the number that would have been expected in the general population https://t.co/48NdRdKzdB	13544.0	RT @InProportion2: The number of people suffering cerebral blood clots after receiving the AstraZeneca jab in Germany was â€œstatistically siâ€¦	17.0	True	full
573	6052de5637083c00383807ab	2021-03-18 05:00:00	[{"text":"Siria","indices":[0,6]},{"text":"EE","indices":[112,115]},{"text":"Israel","indices":[125,132]},{"text":"PrensaLatina","indices":[209,222]},{"text":"PrensaLatina","indices":[233,246]}]	[{"url":"https://t.co/CXvtRrMVp4","expanded_url":"https://www.youtube.com/watch?v=SQs1gekbUXQ","display_url":"youtube.com/watch?v=SQs1geâ€¦","indices":[249,272]}]		[]	[]			#Siria ðŸ‡¸ðŸ‡¾ enfrenta una guerra militar, polÃ­tica y econÃ³mica sin precedentes en la que se involucrÃ³ directamente #EEâ€¦ https://t.co/QpFtjnuAZY	108223.0	True	full
574	6052de5637083c00383807cb	2021-03-18 05:00:00	[{"text":"WHO","indices":[222,226]},{"text":"AstraZeneca","indices":[227,239]}]	[{"url":"https://t.co/u4cTOewNQR","expanded_url":"https://www.advocatesomi.com/world/who-experts-say-countries-should-keep-using-astrazeneca-jab","display_url":"advocatesomi.com/world/who-expeâ€¦","indices":[241,264]}]		[]	[]			World Health Organization experts on Wednesday recommended countries continue to use the AstraZeneca vaccine, but sâ€¦ https://t.co/KEQckxVUA3	1321.0	True	full
575	6052e3f3abdb120038dec3a0	2021-03-18 05:23:58	[]	[]	Wed Mar 17 08:00:08 +0000 2021	[]	[{"url":"https://t.co/8RUcCGB1SY","expanded_url":"https://aje.io/fxdjg","display_url":"aje.io/fxdjg","indices":[67,90]},{"url":"https://t.co/F7fk0Lv8iQ","expanded_url":"https://aje.io/6crhk","display_url":"aje.io/6crhk","indices":[151,174]}]	ðŸ‡®ðŸ‡³ India reports highest daily rise in COVID cases in three months https://t.co/8RUcCGB1SY ðŸ‡¨ðŸ‡¦ Canada recommends AstraZeneca-Oxford vaccine for seniors https://t.co/F7fk0Lv8iQ Follow our coverage for the latest updates â¤µï¸� https://t.co/eOcCTgkl0z	6681671.0	RT @AJEnglish: ðŸ‡®ðŸ‡³ India reports highest daily rise in COVID cases in three months https://t.co/8RUcCGB1SY ðŸ‡¨ðŸ‡¦ Canada recommends AstraZeneca-â€¦	424.0	True	full
576	6052e403abdb120038dec94e	2021-03-18 05:24:14	[{"text":"CovishieldVaccine","indices":[158,176]},{"text":"astrazenecavaccine","indices":[177,196]}]	[{"url":"https://t.co/l3OChJS8NQ","expanded_url":"http://independent.co.ug","display_url":"independent.co.ug","indices":[254,277]}]		[]	[]			Countries are treading safe and slow on AstraZeneca, known as CoviShield in India What is India's formal stand? Arâ€¦ https://t.co/rlKxyAQnvG	225.0	True	full
577	6052e403abdb120038dec95a	2021-03-18 05:24:14	[]	[]	Thu Mar 18 05:21:53 +0000 2021	[{"text":"r4today","indices":[208,216]},{"text":"BBCBreakfast","indices":[217,230]},{"text":"GMB","indices":[231,235]}]	[{"url":"https://t.co/nOHT5mXmEz","expanded_url":"https://news.sky.com/story/covid-19-pfizer-and-astrazeneca-deny-coronavirus-vaccine-shortage-12249287","display_url":"news.sky.com/story/covid-19â€¦","indices":[237,260]}]	COVID-19: Pfizer and AstraZeneca deny coronavirus vaccine shortage | Politics News | Sky News What has happened that vaccine availability down Its not manufactures or NHS fault ! What's happening Hancock? #r4today #BBCBreakfast #GMB https://t.co/nOHT5mXmEz	12280.0	RT @mmaher70: COVID-19: Pfizer and AstraZeneca deny coronavirus vaccine shortage | Politics News | Sky News What has happened that vaccineâ€¦	4542.0	True	full
578	6052e407abdb120038decaee	2021-03-18 05:24:18	[]	[]	Thu Mar 18 05:23:08 +0000 2021	[{"text":"Internacional","indices":[0,14]},{"text":"ITVX","indices":[111,116]}]	[{"url":"https://t.co/3tUbrWtivW","expanded_url":"https://informatvx.com/destacadas/vacuna-de-astrazeneca-contra-coronavirus-es-sometida-a-investigacion-y-revision-de-seguridad/","display_url":"informatvx.com/destacadas/vacâ€¦","indices":[119,142]}]	#Internacional | Vacuna de AstraZeneca contra coronavirus es sometida a investigaciÃ³n y revisiÃ³n de seguridad #ITVX https://t.co/3tUbrWtivW	54831.0	RT @InformaTVX: #Internacional | Vacuna de AstraZeneca contra coronavirus es sometida a investigaciÃ³n y revisiÃ³n de seguridad #ITVX httpâ€¦	7282.0	True	full
579	6052e40aabdb120038decbc2	2021-03-18 05:24:20	[]	[]	Wed Mar 17 20:49:35 +0000 2021	[]	[{"url":"https://t.co/6kMc97Og6S","expanded_url":"https://www.aerzteblatt.de/nachrichten/122130/Virchowbund-Chef-Verimpfung-von-Astrazeneca-nur-noch-an-Aeltere","display_url":"aerzteblatt.de/nachrichten/12â€¦","indices":[208,231]}]	Le syndicat de mÃ©decins allemand Virchowbund plaide pour un changement radical de stratÃ©gie vaccinale : Astra Zeneca en prioritÃ© pour les personnes Ã¢gÃ©es et rediriger des doses Pfizer vers les plus jeunes. https://t.co/6kMc97Og6S	150479.0	RT @vincentglad: Le syndicat de mÃ©decins allemand Virchowbund plaide pour un changement radical de stratÃ©gie vaccinale : Astra Zeneca en prâ€¦	385.0	True	full
580	6052e40fabdb120038decdd0	2021-03-18 05:24:26	[]	[]	Thu Mar 18 02:31:30 +0000 2021	[]	[{"url":"https://t.co/SVOALdyyPZ","expanded_url":"http://www.koreaherald.com/view.php?ud=20210317000902","display_url":"koreaherald.com/view.php?ud=20â€¦","indices":[252,275]}]	Korea will continue using AstraZeneca vaccine, despite European suspensions. One expert: â€œI think that the reaction of European countries may also reflect political considerations within the countries and concerns about the vaccineâ€™s acceptability.â€� https://t.co/SVOALdyyPZ	1549.0	RT @iampaulkerry: Korea will continue using AstraZeneca vaccine, despite European suspensions. One expert: â€œI think that the reaction ofâ€¦	684.0	True	full
581	6052e420abdb120038ded398	2021-03-18 05:24:42	[{"text":"Berlin","indices":[44,51]},{"text":"Schnelltest","indices":[55,67]},{"text":"EMA","indices":[77,81]},{"text":"AstraZeneca","indices":[103,115]},{"text":"Impfstoff","indices":[116,126]},{"text":"Corona","indices":[143,150]},{"text":"Infektionen","indices":[151,163]},{"text":"Mutation","indices":[168,177]},{"text":"inforadiowecker","indices":[231,247]}]	[{"url":"https://t.co/VrwcKsja3c","expanded_url":"http://inforadio.de/nachrichten/","display_url":"inforadio.de/nachrichten/","indices":[207,230]}]		[]	[]			â�°Was heute Morgen wichtig ist: Datenleck in #Berlin|er #Schnelltest-Zentren, #EMA will Entscheidung zu #AstraZenecaâ€¦ https://t.co/v8rOyW0NoS	52050.0	True	full
582	6052e421abdb120038ded40e	2021-03-18 05:24:44	[]	[{"url":"https://t.co/RH5l7P6T0p","expanded_url":"https://gulfbusiness.com/saudi-says-no-cases-of-blood-clots-recorded-among-those-who-have-been-vaccinated/","display_url":"gulfbusiness.com/saudi-says-no-â€¦","indices":[137,160]}]		[]	[]			The announcement comes after many European countries suspended the use of the Oxford-AstraZeneca vaccine over conceâ€¦ https://t.co/jq1B5TqMkD	16433.0	True	full
583	6052e42cabdb120038ded7d2	2021-03-18 05:24:54	[]	[]	Wed Mar 17 12:35:46 +0000 2021	[]	[{"url":"https://t.co/YPS5qOQdro","expanded_url":"https://www.nytimes.com/2021/03/17/opinion/coronavirus-vaccine.html","display_url":"nytimes.com/2021/03/17/opiâ€¦","indices":[257,280]}]	Tens of millions of AstraZeneca vaccines that won't be approved here soon enough are languishing in US depots. Our supply already exceeds the number of Americans. Less than 1% of Africa has been vaccinated. President Biden: Let our surplus vaccines goâ€”now. https://t.co/YPS5qOQdro https://t.co/XSOCKKVjKk	442965.0	RT @zeynep: Tens of millions of AstraZeneca vaccines that won't be approved here soon enough are languishing in US depots. Our supply alreaâ€¦	941.0	True	full
584	6052e433abdb120038deda84	2021-03-18 05:25:02	[]	[]	Thu Mar 18 05:20:56 +0000 2021	[]	[{"url":"https://t.co/vkQAAXWQ8R","expanded_url":"http://aje.io/z5gfv","display_url":"aje.io/z5gfv","indices":[118,141]}]	India sticks to AstraZeneca vaccine â€˜with full vigourâ€™ while health ministry had â€˜no concern at all' over blood clots https://t.co/vkQAAXWQ8R https://t.co/ezOXdGkp4b	6681677.0	RT @AJEnglish: India sticks to AstraZeneca vaccine â€˜with full vigourâ€™ while health ministry had â€˜no concern at all' over blood clots https:â€¦	1405.0	True	full
[truncated: 29,576 more rows]
