# Supplementary material for: Low credibility URL sharing on Twitter during reporting linking rare blood clots with the Oxford/AstraZeneca COVID-19 vaccine
Source: PLoS One. 2024 Jan 19;19(1):e0296444. doi: 10.1371/journal.pone.0296444 (PMC10798519; doi:10.1371/journal.pone.0296444)
Supplement: S52 File — (CSV) [file pone.0296444.s054.csv]

	_id	created_at	extended_tweet.entities.hashtags	URL	retweeted_status.created_at	retweeted_status.extended_tweet.entities.hashtags	RTURL	retweeted_status.extended_tweet.full_text	retweeted_status.user.followers_count	text	user.followers_count	indicator	domain_URL	domain_RTURL	domain
0	60402babb98ae500388011c1	2021-03-04 00:36:53	[{"text":"COVID19","indices":[35,43]},{"text":"Timeline","indices":[134,143]},{"text":"COVID","indices":[175,181]}]	[{"url":"https://t.co/DEQ2upvEtY","expanded_url":"https://create.piktochart.com/output/52867039-covid-19-timeline","display_url":"create.piktochart.com/output/5286703…","indices":[228,251]}]		[]	[]			As of the beginning of March 2021, #COVID19 has affected more than 114 million people, a number that rises each day… https://t.co/6NYpxqPAZ5	535.0	True	rt.com		rt.com
1	604030bef10769003968e6e2	2021-03-04 00:58:32	[]	[]	Fri Feb 26 09:43:08 +0000 2021	[]	[{"url":"https://t.co/qcgWN20Asu","expanded_url":"https://www.breitbart.com/health/2021/02/22/italy-dozens-of-teachers-sick-after-receiving-coronavirus-vaccine/","display_url":"breitbart.com/health/2021/02…","indices":[214,237]}]	♦️Italy: Dozens of Teachers Sick After Receiving Coronavirus Vaccine AstraZeneca‼️ ♦️At the Duca degli Abruzzi high school,15 teachers out of 130 were absent, complaining of fever, malaise, and pain in the bones‼️ https://t.co/qcgWN20Asu	3399.0	RT @acastef53: ♦️Italy: Dozens of Teachers Sick After Receiving Coronavirus Vaccine AstraZeneca‼️ ♦️At the Duca degli Abruzzi high school,1…	19.0	True		breitbart.com	breitbart.com
2	60403da44729cd0038b74691	2021-03-04 01:53:35	[]	[]	Thu Mar 04 01:37:01 +0000 2021	[]	[{"url":"https://t.co/pYSvyDcZEH","expanded_url":"http://www1.cbn.com/cbnnews/world/2021/march/climate-scientists-pandemic-lockdowns-needed-every-two-years-to-meet-paris-agreement","display_url":"www1.cbn.com/cbnnews/world/…","indices":[141,164]}]	THE’VE TAKEN THE LOONEY TRAIN TO CRAZY TOWN👉Climate Scientists: Pandemic Lockdowns Needed Every Two Years to Meet Paris Agreement | CBN News https://t.co/pYSvyDcZEH # via @CBNNews	16290.0	RT @FIREBIRD909: THE’VE TAKEN THE LOONEY TRAIN TO CRAZY TOWN👉Climate Scientists: Pandemic Lockdowns Needed Every Two Years to Meet Paris Ag…	6017.0	True		www1.cbn.com	www1.cbn.com
3	6040401f5b63f80038cb2b7a	2021-03-04 02:04:10	[]	[{"url":"https://t.co/0RaECzc4BW","expanded_url":"https://www.palmerreport.com/analysis/president-joe-biden-may-be-about-to-pull-off-a-miracle","display_url":"palmerreport.com/analysis/presi…","indices":[55,78]}]		[]	[]			President Joe Biden may be about to pull off a miracle https://t.co/0RaECzc4BW If President Biden can get every (wi… https://t.co/4to9AZzfpG	497.0	True	rt.com		rt.com
4	604045e4c5ae460038022a24	2021-03-04 02:28:47	[]	[{"url":"https://t.co/GWHvTjcRR2","expanded_url":"https://economictimes.indiatimes.com/news/politics-and-nation/pm-modis-ministers-choose-made-in-india-bharat-biotechs-vaccine-over-astrazeneca/articleshow/81307437.cms?UTM_Source=Google_Newsstand&UTM_Campaign=RSS_Feed&UTM_Medium=Referral","display_url":"economictimes.indiatimes.com/news/politics-…","indices":[102,125]}]		[]	[]			Economic Times: PM Modi's ministers choose 'Made in India' Bharat Biotech's vaccine over AstraZeneca.… https://t.co/9JtGEg3T9M	1287.0	True	economictimes.indiatimes.com		economictimes.indiatimes.com
5	60404b15c583fa00386d397f	2021-03-04 02:50:55	[]	[]	Thu Mar 04 01:37:01 +0000 2021	[]	[{"url":"https://t.co/pYSvyDcZEH","expanded_url":"http://www1.cbn.com/cbnnews/world/2021/march/climate-scientists-pandemic-lockdowns-needed-every-two-years-to-meet-paris-agreement","display_url":"www1.cbn.com/cbnnews/world/…","indices":[141,164]}]	THE’VE TAKEN THE LOONEY TRAIN TO CRAZY TOWN👉Climate Scientists: Pandemic Lockdowns Needed Every Two Years to Meet Paris Agreement | CBN News https://t.co/pYSvyDcZEH # via @CBNNews	16288.0	RT @FIREBIRD909: THE’VE TAKEN THE LOONEY TRAIN TO CRAZY TOWN👉Climate Scientists: Pandemic Lockdowns Needed Every Two Years to Meet Paris Ag…	3703.0	True		www1.cbn.com	www1.cbn.com
6	60405380b0ab2e0038a01a40	2021-03-04 03:26:50	[]	[]	Thu Mar 04 01:37:01 +0000 2021	[]	[{"url":"https://t.co/pYSvyDcZEH","expanded_url":"http://www1.cbn.com/cbnnews/world/2021/march/climate-scientists-pandemic-lockdowns-needed-every-two-years-to-meet-paris-agreement","display_url":"www1.cbn.com/cbnnews/world/…","indices":[141,164]}]	THE’VE TAKEN THE LOONEY TRAIN TO CRAZY TOWN👉Climate Scientists: Pandemic Lockdowns Needed Every Two Years to Meet Paris Agreement | CBN News https://t.co/pYSvyDcZEH # via @CBNNews	16289.0	RT @FIREBIRD909: THE’VE TAKEN THE LOONEY TRAIN TO CRAZY TOWN👉Climate Scientists: Pandemic Lockdowns Needed Every Two Years to Meet Paris Ag…	4401.0	True		www1.cbn.com	www1.cbn.com
7	604054b0b0ab2e0038a08720	2021-03-04 03:31:54	[]	[]	Thu Mar 04 03:30:00 +0000 2021	[{"text":"SouthKorea","indices":[0,11]},{"text":"AstraZeneca","indices":[80,92]},{"text":"COVID19","indices":[93,101]}]	[{"url":"https://t.co/S3CS3xXrbn","expanded_url":"https://on.rt.com/b2yj","display_url":"on.rt.com/b2yj","indices":[112,135]}]	#SouthKorea launches investigation into deaths of 2 people days after receiving #AstraZeneca #COVID19 vaccine https://t.co/S3CS3xXrbn https://t.co/iL9lBfBZpK	2999957.0	RT @RT_com: #SouthKorea launches investigation into deaths of 2 people days after receiving #AstraZeneca #COVID19 vaccine https://t.co/S3…	192.0	True		rt.com	rt.com
8	604054f0b0ab2e0038a09e12	2021-03-04 03:32:59	[]	[]	Thu Mar 04 03:30:00 +0000 2021	[{"text":"SouthKorea","indices":[0,11]},{"text":"AstraZeneca","indices":[80,92]},{"text":"COVID19","indices":[93,101]}]	[{"url":"https://t.co/S3CS3xXrbn","expanded_url":"https://on.rt.com/b2yj","display_url":"on.rt.com/b2yj","indices":[112,135]}]	#SouthKorea launches investigation into deaths of 2 people days after receiving #AstraZeneca #COVID19 vaccine https://t.co/S3CS3xXrbn https://t.co/iL9lBfBZpK	2999957.0	RT @RT_com: #SouthKorea launches investigation into deaths of 2 people days after receiving #AstraZeneca #COVID19 vaccine https://t.co/S3…	2378.0	True		rt.com	rt.com
9	60405528b0ab2e0038a0b1fe	2021-03-04 03:33:54	[]	[]	Thu Mar 04 03:30:00 +0000 2021	[{"text":"SouthKorea","indices":[0,11]},{"text":"AstraZeneca","indices":[80,92]},{"text":"COVID19","indices":[93,101]}]	[{"url":"https://t.co/S3CS3xXrbn","expanded_url":"https://on.rt.com/b2yj","display_url":"on.rt.com/b2yj","indices":[112,135]}]	#SouthKorea launches investigation into deaths of 2 people days after receiving #AstraZeneca #COVID19 vaccine https://t.co/S3CS3xXrbn https://t.co/iL9lBfBZpK	2999863.0	RT @RT_com: #SouthKorea launches investigation into deaths of 2 people days after receiving #AstraZeneca #COVID19 vaccine https://t.co/S3…	52.0	True		rt.com	rt.com
10	60405d38de0b840038f004f8	2021-03-04 04:08:19	[]	[{"url":"https://t.co/TZ1743W43o","expanded_url":"https://www.rt.com/news/517051-south-korea-investigation-deaths-astrazeneca-vaccine/","display_url":"rt.com/news/517051-so…","indices":[125,148]}]		[]	[]			South Korea launches investigation into deaths of 2 people days after receiving AstraZeneca Covid-19 vaccine — RT W… https://t.co/oQxMQ6KMoM	607.0	True	rt.com		rt.com
11	60405edfd1897f0039d255f9	2021-03-04 04:15:22	[]	[]	Thu Mar 04 03:30:00 +0000 2021	[{"text":"SouthKorea","indices":[0,11]},{"text":"AstraZeneca","indices":[80,92]},{"text":"COVID19","indices":[93,101]}]	[{"url":"https://t.co/S3CS3xXrbn","expanded_url":"https://on.rt.com/b2yj","display_url":"on.rt.com/b2yj","indices":[112,135]}]	#SouthKorea launches investigation into deaths of 2 people days after receiving #AstraZeneca #COVID19 vaccine https://t.co/S3CS3xXrbn https://t.co/iL9lBfBZpK	2999955.0	RT @RT_com: #SouthKorea launches investigation into deaths of 2 people days after receiving #AstraZeneca #COVID19 vaccine https://t.co/S3…	112.0	True		rt.com	rt.com
12	6040639d96c633003859d49c	2021-03-04 04:35:36	[]	[]	Thu Mar 04 03:30:00 +0000 2021	[{"text":"SouthKorea","indices":[0,11]},{"text":"AstraZeneca","indices":[80,92]},{"text":"COVID19","indices":[93,101]}]	[{"url":"https://t.co/S3CS3xXrbn","expanded_url":"https://on.rt.com/b2yj","display_url":"on.rt.com/b2yj","indices":[112,135]}]	#SouthKorea launches investigation into deaths of 2 people days after receiving #AstraZeneca #COVID19 vaccine https://t.co/S3CS3xXrbn https://t.co/iL9lBfBZpK	2999954.0	RT @RT_com: #SouthKorea launches investigation into deaths of 2 people days after receiving #AstraZeneca #COVID19 vaccine https://t.co/S3…	9.0	True		rt.com	rt.com
13	6040640b96c633003859fc08	2021-03-04 04:37:26	[]	[]	Thu Mar 04 03:30:00 +0000 2021	[{"text":"SouthKorea","indices":[0,11]},{"text":"AstraZeneca","indices":[80,92]},{"text":"COVID19","indices":[93,101]}]	[{"url":"https://t.co/S3CS3xXrbn","expanded_url":"https://on.rt.com/b2yj","display_url":"on.rt.com/b2yj","indices":[112,135]}]	#SouthKorea launches investigation into deaths of 2 people days after receiving #AstraZeneca #COVID19 vaccine https://t.co/S3CS3xXrbn https://t.co/iL9lBfBZpK	2999818.0	RT @RT_com: #SouthKorea launches investigation into deaths of 2 people days after receiving #AstraZeneca #COVID19 vaccine https://t.co/S3…	2.0	True		rt.com	rt.com
14	6040666399410d0038294aed	2021-03-04 04:47:26	[]	[]	Wed Mar 03 13:30:00 +0000 2021	[{"text":"AstraZeneca","indices":[103,115]},{"text":"SouthKorea","indices":[127,138]}]	[{"url":"https://t.co/S3CS3xXrbn","expanded_url":"https://on.rt.com/b2yj","display_url":"on.rt.com/b2yj","indices":[140,163]}]	The two individuals passed away on Tuesday and Wednesday after falling ill shortly following receiving #AstraZeneca vaccine in #SouthKorea https://t.co/S3CS3xXrbn	2999957.0	RT @RT_com: The two individuals passed away on Tuesday and Wednesday after falling ill shortly following receiving #AstraZeneca vaccine in…	389.0	True		rt.com	rt.com
15	60406e067658c80038c9e827	2021-03-04 05:20:00	[]	[]	Thu Mar 04 03:30:00 +0000 2021	[{"text":"SouthKorea","indices":[0,11]},{"text":"AstraZeneca","indices":[80,92]},{"text":"COVID19","indices":[93,101]}]	[{"url":"https://t.co/S3CS3xXrbn","expanded_url":"https://on.rt.com/b2yj","display_url":"on.rt.com/b2yj","indices":[112,135]}]	#SouthKorea launches investigation into deaths of 2 people days after receiving #AstraZeneca #COVID19 vaccine https://t.co/S3CS3xXrbn https://t.co/iL9lBfBZpK	2999957.0	RT @RT_com: #SouthKorea launches investigation into deaths of 2 people days after receiving #AstraZeneca #COVID19 vaccine https://t.co/S3…	389.0	True		rt.com	rt.com
16	60407f919ac83e0038ef4d41	2021-03-04 06:34:51	[{"text":"COVID19Vaccine","indices":[73,88]},{"text":"tech2Science","indices":[173,186]}]	[{"url":"https://t.co/LmR89AjZb5","expanded_url":"https://www.firstpost.com/health/astrazeneca-vaccine-is-80-4-pfizer-vaccine-is-71-4-effective-in-elderly-people-study-9374831.html","display_url":"firstpost.com/health/astraze…","indices":[188,211]}]		[]	[]			Despite several countries advising against giving the AstraZeneca/Oxford #COVID19Vaccine to elderly people, a new s… https://t.co/ivjDLUqufS	76477.0	True	firstpost.com		firstpost.com
17	6040a1ae1764cd00383197df	2021-03-04 09:00:25	[]	[{"url":"https://t.co/7dIp7TSpyn","expanded_url":"https://news.ebene-sport.com/football/news-le-service-de-train-trans-australien-bien-aim-est-de-retour-sur-les-rails-aprs-une-pause-covid-force/","display_url":"news.ebene-sport.com/football/news-…","indices":[113,136]}]		[]	[]			News - Le service de train trans-australien bien-aimé est de retour sur les rails après une pause COVID forcée -… https://t.co/1GpTeXAZep	1037.0	True	rt.com		rt.com
18	6040a4133bd8c8003804ca8b	2021-03-04 09:10:38	[]	[{"url":"https://t.co/2dBNjmN7nJ","expanded_url":"https://www.bitchute.com/video/02rEQHiCmSX9/","display_url":"bitchute.com/video/02rEQHiC…","indices":[255,278]}]		[]	[]			« Il est très efficace ». Pour quoi? Pour « stériliser »?: Professor Sir John Bell Oxford University, GAVI team AZ… https://t.co/o7HNLDTo8O	100.0	True	bitchute.com		bitchute.com
19	6040a4d23bd8c80038050dbd	2021-03-04 09:13:46	[]	[]	Thu Mar 04 01:37:01 +0000 2021	[]	[{"url":"https://t.co/pYSvyDcZEH","expanded_url":"http://www1.cbn.com/cbnnews/world/2021/march/climate-scientists-pandemic-lockdowns-needed-every-two-years-to-meet-paris-agreement","display_url":"www1.cbn.com/cbnnews/world/…","indices":[141,164]}]	THE’VE TAKEN THE LOONEY TRAIN TO CRAZY TOWN👉Climate Scientists: Pandemic Lockdowns Needed Every Two Years to Meet Paris Agreement | CBN News https://t.co/pYSvyDcZEH # via @CBNNews	16292.0	RT @FIREBIRD909: THE’VE TAKEN THE LOONEY TRAIN TO CRAZY TOWN👉Climate Scientists: Pandemic Lockdowns Needed Every Two Years to Meet Paris Ag…	3823.0	True		www1.cbn.com	www1.cbn.com
20	6040a6383bd8c80038058ec9	2021-03-04 09:19:47	[]	[]	Thu Mar 04 03:30:00 +0000 2021	[{"text":"SouthKorea","indices":[0,11]},{"text":"AstraZeneca","indices":[80,92]},{"text":"COVID19","indices":[93,101]}]	[{"url":"https://t.co/S3CS3xXrbn","expanded_url":"https://on.rt.com/b2yj","display_url":"on.rt.com/b2yj","indices":[112,135]}]	#SouthKorea launches investigation into deaths of 2 people days after receiving #AstraZeneca #COVID19 vaccine https://t.co/S3CS3xXrbn https://t.co/iL9lBfBZpK	2999977.0	RT @RT_com: #SouthKorea launches investigation into deaths of 2 people days after receiving #AstraZeneca #COVID19 vaccine https://t.co/S3…	909.0	True		rt.com	rt.com
21	6040ab6fd721370038a8c9cf	2021-03-04 09:42:02	[]	[]	Thu Mar 04 03:30:00 +0000 2021	[{"text":"SouthKorea","indices":[0,11]},{"text":"AstraZeneca","indices":[80,92]},{"text":"COVID19","indices":[93,101]}]	[{"url":"https://t.co/S3CS3xXrbn","expanded_url":"https://on.rt.com/b2yj","display_url":"on.rt.com/b2yj","indices":[112,135]}]	#SouthKorea launches investigation into deaths of 2 people days after receiving #AstraZeneca #COVID19 vaccine https://t.co/S3CS3xXrbn https://t.co/iL9lBfBZpK	2999971.0	RT @RT_com: #SouthKorea launches investigation into deaths of 2 people days after receiving #AstraZeneca #COVID19 vaccine https://t.co/S3…	2549.0	True		rt.com	rt.com
22	6040cb0229b1e4003854c944	2021-03-04 11:56:45	[]	[]	Wed Feb 24 03:18:22 +0000 2021	[]	[{"url":"https://t.co/BIBDguLlSk","expanded_url":"https://www.breitbart.com/health/2021/02/22/italy-dozens-of-teachers-sick-after-receiving-coronavirus-vaccine/","display_url":"breitbart.com/health/2021/02…","indices":[139,162]}]	🔴ITALIE: Des dizaines d'enseignants victimes d'effets secondaires aggravés après avoir reçu le vaccin ASTRAZENECA. @ADv_in21 @ComploTisss https://t.co/BIBDguLlSk	4791.0	RT @NicolasPichot6: 🔴ITALIE: Des dizaines d'enseignants victimes d'effets secondaires aggravés après avoir reçu le vaccin ASTRAZENECA. @ADv…	42.0	True		breitbart.com	breitbart.com
23	6040cc3729b1e40038553674	2021-03-04 12:01:49	[]	[]	Wed Feb 24 03:18:22 +0000 2021	[]	[{"url":"https://t.co/BIBDguLlSk","expanded_url":"https://www.breitbart.com/health/2021/02/22/italy-dozens-of-teachers-sick-after-receiving-coronavirus-vaccine/","display_url":"breitbart.com/health/2021/02…","indices":[139,162]}]	🔴ITALIE: Des dizaines d'enseignants victimes d'effets secondaires aggravés après avoir reçu le vaccin ASTRAZENECA. @ADv_in21 @ComploTisss https://t.co/BIBDguLlSk	4791.0	RT @NicolasPichot6: 🔴ITALIE: Des dizaines d'enseignants victimes d'effets secondaires aggravés après avoir reçu le vaccin ASTRAZENECA. @ADv…	392.0	True		breitbart.com	breitbart.com
24	6040cc6429b1e4003855450c	2021-03-04 12:02:30	[]	[]	Wed Feb 24 03:18:22 +0000 2021	[]	[{"url":"https://t.co/BIBDguLlSk","expanded_url":"https://www.breitbart.com/health/2021/02/22/italy-dozens-of-teachers-sick-after-receiving-coronavirus-vaccine/","display_url":"breitbart.com/health/2021/02…","indices":[139,162]}]	🔴ITALIE: Des dizaines d'enseignants victimes d'effets secondaires aggravés après avoir reçu le vaccin ASTRAZENECA. @ADv_in21 @ComploTisss https://t.co/BIBDguLlSk	4792.0	RT @NicolasPichot6: 🔴ITALIE: Des dizaines d'enseignants victimes d'effets secondaires aggravés après avoir reçu le vaccin ASTRAZENECA. @ADv…	13.0	True		breitbart.com	breitbart.com
25	6040cc7029b1e4003855483a	2021-03-04 12:02:39	[]	[]	Wed Feb 24 03:18:22 +0000 2021	[]	[{"url":"https://t.co/BIBDguLlSk","expanded_url":"https://www.breitbart.com/health/2021/02/22/italy-dozens-of-teachers-sick-after-receiving-coronavirus-vaccine/","display_url":"breitbart.com/health/2021/02…","indices":[139,162]}]	🔴ITALIE: Des dizaines d'enseignants victimes d'effets secondaires aggravés après avoir reçu le vaccin ASTRAZENECA. @ADv_in21 @ComploTisss https://t.co/BIBDguLlSk	4792.0	RT @NicolasPichot6: 🔴ITALIE: Des dizaines d'enseignants victimes d'effets secondaires aggravés après avoir reçu le vaccin ASTRAZENECA. @ADv…	106.0	True		breitbart.com	breitbart.com
26	6040f39da4c3b500389517aa	2021-03-04 14:49:57	[]	[]	Thu Feb 18 20:27:08 +0000 2021	[{"text":"AstraZeneca","indices":[18,30]},{"text":"vaccine","indices":[31,39]},{"text":"BillGates","indices":[47,57]},{"text":"TheDefender","indices":[177,189]}]	[{"url":"https://t.co/Yaa2MYTBcJ","expanded_url":"https://childrenshealthdefense.org/defender/who-approves-astrazeneca-vaccine-emergency-use/","display_url":"childrenshealthdefense.org/defender/who-a…","indices":[192,215]}]	The controversial #AstraZeneca #vaccine, which #BillGates has heavily invested in, is being rejected by some countries over widespread concerns about side effects and efficacy. #TheDefender https://t.co/Yaa2MYTBcJ	229937.0	RT @RobertKennedyJr: The controversial #AstraZeneca #vaccine, which #BillGates has heavily invested in, is being rejected by some countries…	809.0	True		childrenshealthdefense.org	childrenshealthdefense.org
27	6040f50ea4c3b50038959094	2021-03-04 14:55:35	[]	[{"url":"https://t.co/HmsNpb6ezk","expanded_url":"https://link.theepochtimes.com/mkt_app/us-jobless-claims-tick-up-to-745000-as-layoffs-remain-high_3720604.html","display_url":"link.theepochtimes.com/mkt_app/us-job…","indices":[242,265]}]		[]	[]			@POTUS opened borders to illegals when USA not recovered from pandemic. Lunacy. @cnn @msnbc @abcnews… https://t.co/01QGaPTHAZ	49.0	True	theepochtimes.com		theepochtimes.com
28	604104f7c343950038b386e3	2021-03-04 16:03:54	[]	[]	Thu Mar 04 01:37:01 +0000 2021	[]	[{"url":"https://t.co/pYSvyDcZEH","expanded_url":"http://www1.cbn.com/cbnnews/world/2021/march/climate-scientists-pandemic-lockdowns-needed-every-two-years-to-meet-paris-agreement","display_url":"www1.cbn.com/cbnnews/world/…","indices":[141,164]}]	THE’VE TAKEN THE LOONEY TRAIN TO CRAZY TOWN👉Climate Scientists: Pandemic Lockdowns Needed Every Two Years to Meet Paris Agreement | CBN News https://t.co/pYSvyDcZEH # via @CBNNews	16303.0	RT @FIREBIRD909: THE’VE TAKEN THE LOONEY TRAIN TO CRAZY TOWN👉Climate Scientists: Pandemic Lockdowns Needed Every Two Years to Meet Paris Ag…	4912.0	True		www1.cbn.com	www1.cbn.com
29	6041050cc343950038b38f67	2021-03-04 16:04:18	[]	[]	Thu Mar 04 01:37:01 +0000 2021	[]	[{"url":"https://t.co/pYSvyDcZEH","expanded_url":"http://www1.cbn.com/cbnnews/world/2021/march/climate-scientists-pandemic-lockdowns-needed-every-two-years-to-meet-paris-agreement","display_url":"www1.cbn.com/cbnnews/world/…","indices":[141,164]}]	THE’VE TAKEN THE LOONEY TRAIN TO CRAZY TOWN👉Climate Scientists: Pandemic Lockdowns Needed Every Two Years to Meet Paris Agreement | CBN News https://t.co/pYSvyDcZEH # via @CBNNews	16304.0	RT @FIREBIRD909: THE’VE TAKEN THE LOONEY TRAIN TO CRAZY TOWN👉Climate Scientists: Pandemic Lockdowns Needed Every Two Years to Meet Paris Ag…	3811.0	True		www1.cbn.com	www1.cbn.com
30	6041080e3e0b940038bb5f08	2021-03-04 16:17:12	[{"text":"Germany","indices":[0,8]},{"text":"AstraZeneca","indices":[54,66]}]	[{"url":"https://t.co/sBxrQmmsSd","expanded_url":"http://firstpost.com/world/germany-approves-astrazeneca-covid-19-vaccine-for-citizens-over-65-years-of-age-9378411.html","display_url":"firstpost.com/world/germany-…","indices":[199,222]}]		[]	[]			#Germany | "The vaccine commission now recommends the #AstraZeneca vaccine for people over 65 as well. This is good… https://t.co/ES6fX0HzDb	2092589.0	True	firstpost.com		firstpost.com
31	604109973e0b940038bbe80e	2021-03-04 16:23:35	[{"text":"Germany","indices":[0,8]},{"text":"vaccine","indices":[16,24]},{"text":"AstraZeneca","indices":[55,67]},{"text":"HealthMinister","indices":[172,187]},{"text":"JensSpahn","indices":[188,198]},{"text":"healthcare","indices":[200,211]},{"text":"healthy","indices":[212,220]},{"text":"Investment","indices":[221,232]},{"text":"INDvENG","indices":[233,241]},{"text":"Mumbai","indices":[242,249]…	[{"url":"https://t.co/mfiYIM5iV7","expanded_url":"http://firstpost.com/world/germany-approves-astrazeneca-covid-19-vaccine-for-citizens-over-65-years-of-age-9378411.html","display_url":"firstpost.com/world/germany-…","indices":[255,278]}]		[]	[]			#Germany | "The #vaccine commission now recommends the #AstraZeneca vaccine for people over 65 as well. This is goo… https://t.co/CH0sdmnSxd	41.0	True	firstpost.com		firstpost.com
32	604109b63e0b940038bbf50a	2021-03-04 16:24:11	[]	[]	Thu Mar 04 01:37:01 +0000 2021	[]	[{"url":"https://t.co/pYSvyDcZEH","expanded_url":"http://www1.cbn.com/cbnnews/world/2021/march/climate-scientists-pandemic-lockdowns-needed-every-two-years-to-meet-paris-agreement","display_url":"www1.cbn.com/cbnnews/world/…","indices":[141,164]}]	THE’VE TAKEN THE LOONEY TRAIN TO CRAZY TOWN👉Climate Scientists: Pandemic Lockdowns Needed Every Two Years to Meet Paris Agreement | CBN News https://t.co/pYSvyDcZEH # via @CBNNews	16307.0	RT @FIREBIRD909: THE’VE TAKEN THE LOONEY TRAIN TO CRAZY TOWN👉Climate Scientists: Pandemic Lockdowns Needed Every Two Years to Meet Paris Ag…	9436.0	True		www1.cbn.com	www1.cbn.com
33	604119ad8bc537003812c43b	2021-03-04 17:32:23	[{"text":"Global","indices":[0,7]},{"text":"EconomicTimes","indices":[233,247]}]	[{"url":"https://t.co/QOZeCEKMmh","expanded_url":"https://economictimes.indiatimes.com/news/international/world-news/eu-italy-block-astrazeneca-shipment-to-australia-sources/articleshow/81335158.cms","display_url":"economictimes.indiatimes.com/news/internati…","indices":[248,271]}]		[]	[]			#Global : EU, Italy block AstraZeneca shipment to Australia: Sources : The sources said AstraZeneca had requested p… https://t.co/nuKVqYICsK	36.0	True	economictimes.indiatimes.com		economictimes.indiatimes.com
34	60412c687656d500383170cb	2021-03-04 18:52:18	[{"text":"Covid19Vaccine","indices":[197,212]}]	[{"url":"https://t.co/M5ILUVoUJm","expanded_url":"https://childrenshealthdefense.org/defender/uk-data-deaths-following-covid-vaccines/","display_url":"childrenshealthdefense.org/defender/uk-da…","indices":[171,194]}]		[]	[]			UK Data Show 402 Reports of Deaths Following COVID Jabs. According to UK gov data the AstraZeneca "vaccine" is caus… https://t.co/q1TpFm7HXV	755.0	True	childrenshealthdefense.org		childrenshealthdefense.org
35	60416812af12ee0038ab0599	2021-03-04 23:06:53	[]	[{"url":"https://t.co/R57x1BsoqX","expanded_url":"https://www.thegatewaypundit.com/2021/03/connecticut-governor-lifts-capacity-limits-restaurants-houses-worship-gyms-keeps-mask-mandate-place/","display_url":"thegatewaypundit.com/2021/03/connec…","indices":[123,146]}]		[]	[]			Connecticut Governor Lifts All Capacity Limits on Restaurants, Houses of Worship, Gyms, – But Keeps Mask Mandate in… https://t.co/9KHTiiXAZv	29.0	True	thegatewaypundit.com		thegatewaypundit.com
36	604168f6af12ee0038ab5607	2021-03-04 23:10:37	[]	[]	Wed Mar 03 14:48:52 +0000 2021	[{"text":"AstraZeneca","indices":[80,92]},{"text":"Covid19vaccines","indices":[93,109]},{"text":"vaccinedeaths","indices":[153,167]},{"text":"notomandatoryvaccines","indices":[168,190]},{"text":"abolishbigpharma","indices":[191,208]}]	[{"url":"https://t.co/zZJ1gJL72x","expanded_url":"https://www.rt.com/news/517051-south-korea-investigation-deaths-astrazeneca-vaccine/","display_url":"rt.com/news/517051-so…","indices":[127,150]}]	South Korea launches investigation into deaths of 2 people days after receiving #AstraZeneca #Covid19vaccines — RT World News https://t.co/zZJ1gJL72x #vaccinedeaths #notomandatoryvaccines #abolishbigpharma	99.0	RT @kevint905: South Korea launches investigation into deaths of 2 people days after receiving #AstraZeneca #Covid19vaccines — RT World New…	4356.0	True		rt.com	rt.com
37	604176126438280038ce7877	2021-03-05 00:06:36	[]	[{"url":"https://t.co/f8MPPgO9G5","expanded_url":"https://www.rt.com/news/517236-sputnik-astrazeneca-austria-germany-switzerland/","display_url":"rt.com/news/517236-sp…","indices":[149,172]}]		[]	[]			Sputnik V beats AstraZeneca in popularity: People in Austria, Germany &amp; Switzerland view Russia’s jab more favorabl… https://t.co/tAmFpFOO4A	12487.0	True	rt.com		rt.com
38	6041a872f984f80039705812	2021-03-05 03:41:33	[]	[]	Fri Mar 05 03:36:36 +0000 2021	[]	[{"url":"https://t.co/C8qTS1O0xT","expanded_url":"https://www.bitchute.com/video/PkabtObIclTp/","display_url":"bitchute.com/video/PkabtObI…","indices":[166,189]}]	AMAZING POLLY CDC in Collusion with Vaccine Manufacturers (since 2004 at least!) The CDC are corrupt profiteers who are owned by Big Pharma and the Globalist Cabal https://t.co/C8qTS1O0xT	18837.0	RT @OratorBlog: AMAZING POLLY CDC in Collusion with Vaccine Manufacturers (since 2004 at least!) The CDC are corrupt profiteers who are o…	537.0	True		bitchute.com	bitchute.com
39	6041aa0df984f8003970eb12	2021-03-05 03:48:23	[]	[]	Fri Mar 05 03:36:36 +0000 2021	[]	[{"url":"https://t.co/C8qTS1O0xT","expanded_url":"https://www.bitchute.com/video/PkabtObIclTp/","display_url":"bitchute.com/video/PkabtObI…","indices":[166,189]}]	AMAZING POLLY CDC in Collusion with Vaccine Manufacturers (since 2004 at least!) The CDC are corrupt profiteers who are owned by Big Pharma and the Globalist Cabal https://t.co/C8qTS1O0xT	18955.0	RT @OratorBlog: AMAZING POLLY CDC in Collusion with Vaccine Manufacturers (since 2004 at least!) The CDC are corrupt profiteers who are o…	858.0	True		bitchute.com	bitchute.com
40	6041b543998e5f00382561b8	2021-03-05 04:36:13	[]	[]	Fri Mar 05 03:36:36 +0000 2021	[]	[{"url":"https://t.co/C8qTS1O0xT","expanded_url":"https://www.bitchute.com/video/PkabtObIclTp/","display_url":"bitchute.com/video/PkabtObI…","indices":[166,189]}]	AMAZING POLLY CDC in Collusion with Vaccine Manufacturers (since 2004 at least!) The CDC are corrupt profiteers who are owned by Big Pharma and the Globalist Cabal https://t.co/C8qTS1O0xT	18955.0	RT @OratorBlog: AMAZING POLLY CDC in Collusion with Vaccine Manufacturers (since 2004 at least!) The CDC are corrupt profiteers who are o…	264.0	True		bitchute.com	bitchute.com
41	6041b787bc4f4f0038e58f27	2021-03-05 04:45:54	[]	[]	Fri Mar 05 04:30:00 +0000 2021	[{"text":"Italy","indices":[0,6]},{"text":"AstraZeneca","indices":[31,43]},{"text":"COVID19","indices":[44,52]},{"text":"Australia","indices":[75,85]}]	[{"url":"https://t.co/SiLdMGUkgn","expanded_url":"https://on.rt.com/b339","display_url":"on.rt.com/b339","indices":[98,121]}]	#Italy blocks 250,000 doses of #AstraZeneca #COVID19 vaccine from reaching #Australia – reports https://t.co/SiLdMGUkgn https://t.co/o0l4vQ6NKX	2999725.0	RT @RT_com: #Italy blocks 250,000 doses of #AstraZeneca #COVID19 vaccine from reaching #Australia – reports https://t.co/SiLdMGUkgn https…	6.0	True		rt.com	rt.com
42	6041be984fceee0038094d63	2021-03-05 05:16:03	[]	[]	Thu Mar 04 01:37:01 +0000 2021	[]	[{"url":"https://t.co/pYSvyDcZEH","expanded_url":"http://www1.cbn.com/cbnnews/world/2021/march/climate-scientists-pandemic-lockdowns-needed-every-two-years-to-meet-paris-agreement","display_url":"www1.cbn.com/cbnnews/world/…","indices":[141,164]}]	THE’VE TAKEN THE LOONEY TRAIN TO CRAZY TOWN👉Climate Scientists: Pandemic Lockdowns Needed Every Two Years to Meet Paris Agreement | CBN News https://t.co/pYSvyDcZEH # via @CBNNews	16311.0	RT @FIREBIRD909: THE’VE TAKEN THE LOONEY TRAIN TO CRAZY TOWN👉Climate Scientists: Pandemic Lockdowns Needed Every Two Years to Meet Paris Ag…	1305.0	True		www1.cbn.com	www1.cbn.com
43	6041bf824fceee003809a14d	2021-03-05 05:19:57	[]	[{"url":"https://t.co/okoyUvWXwL","expanded_url":"https://en-volve.com/2020/12/22/media-is-silent-on-study-of-10-million-people-that-finds-zero-evidence-of-asymptomatic-spread-of-covid-19/","display_url":"en-volve.com/2020/12/22/med…","indices":[106,129]}]		[]	[]			Media Is SILENT On Study Of 10 Million People That Finds ZERO Evidence Of Asymptomatic Spread Of Covid-19… https://t.co/AIiDzAZXJK	70.0	True	en-volve.com		en-volve.com
44	6041c62d4aa6f70038fa72b2	2021-03-05 05:48:24	[]	[]	Fri Mar 05 04:30:00 +0000 2021	[{"text":"Italy","indices":[0,6]},{"text":"AstraZeneca","indices":[31,43]},{"text":"COVID19","indices":[44,52]},{"text":"Australia","indices":[75,85]}]	[{"url":"https://t.co/SiLdMGUkgn","expanded_url":"https://on.rt.com/b339","display_url":"on.rt.com/b339","indices":[98,121]}]	#Italy blocks 250,000 doses of #AstraZeneca #COVID19 vaccine from reaching #Australia – reports https://t.co/SiLdMGUkgn https://t.co/o0l4vQ6NKX	2999830.0	RT @RT_com: #Italy blocks 250,000 doses of #AstraZeneca #COVID19 vaccine from reaching #Australia – reports https://t.co/SiLdMGUkgn https…	454.0	True		rt.com	rt.com
45	60422b74899c29003899d4a8	2021-03-05 13:00:30	[]	[{"url":"https://t.co/jT2LdL0K5e","expanded_url":"https://www.borderreport.com/hot-topics/immigration/exclusive-greyhound-ceo-tells-head-of-dhs-migrant-passengers-must-have-proof-they-are-covid-free/","display_url":"borderreport.com/hot-topics/imm…","indices":[260,283]}]		[]	[]			While the irony that Abbott's statement that Texas is "100% open" is not lost on us, we truly believe that people… https://t.co/JbNHzVAZ9K	1558.0	True	rt.com		rt.com
46	60424fc52b394d00387385a9	2021-03-05 15:35:27	[]	[]	Fri Mar 05 15:30:41 +0000 2021	[]	[{"url":"https://t.co/rQpBzhg6ah","expanded_url":"https://pjmedia.com/instapundit/436250/","display_url":"pjmedia.com/instapundit/43…","indices":[137,160]}]	Voting democrat, has consequences. SHADES OF SEINFELD. THE VACCINE NAZIS SAY “NO VACCINE FOR YOU”: Kelly admin calls withholding vacc… https://t.co/rQpBzhg6ah	7433.0	RT @tahDeetz: Voting democrat, has consequences. SHADES OF SEINFELD. THE VACCINE NAZIS SAY “NO VACCINE FOR YOU”: Kelly admin calls withho…	2614.0	True		pjmedia.com	pjmedia.com
47	60428c861b4067003826fb2f	2021-03-05 19:54:40	[]	[{"url":"https://t.co/4aLeIV2hKm","expanded_url":"https://www.rt.com/news/517311-south-africa-african-union-covid-vaccines/","display_url":"rt.com/news/517311-so…","indices":[145,168]}]		[]	[]			South Africa in talks with African Union to buy 10 million Covid vaccines after initial AstraZeneca order proves ‘d… https://t.co/hVG47ABjhg	395.0	True	rt.com		rt.com
48	60428c9f1b406700382703ff	2021-03-05 19:55:05	[]	[{"url":"https://t.co/4aLeIV2hKm","expanded_url":"https://www.rt.com/news/517311-south-africa-african-union-covid-vaccines/","display_url":"rt.com/news/517311-so…","indices":[157,180]}]		[]	[]			@kigogo2014 South Africa in talks with African Union to buy 10 million Covid vaccines after initial AstraZeneca ord… https://t.co/o2zRalLoO7	395.0	True	rt.com		rt.com
49	6042a4b93e8bf60038f01dde	2021-03-05 21:37:55	[]	[]	Fri Mar 05 21:00:00 +0000 2021	[{"text":"Italy","indices":[0,6]},{"text":"Australia","indices":[33,43]}]	[{"url":"https://t.co/GgSgoLL485","expanded_url":"https://on.rt.com/b35a","display_url":"on.rt.com/b35a","indices":[158,181]}]	#Italy has blocked a shipment to #Australia of AstraZeneca's Covid-19 vaccine in the first such export ban under an EU vaccine monitoring scheme. Read more: https://t.co/GgSgoLL485 https://t.co/GBd4N7mJWh	2999608.0	RT @RT_com: #Italy has blocked a shipment to #Australia of AstraZeneca's Covid-19 vaccine in the first such export ban under an EU vaccine…	548.0	True		rt.com	rt.com
50	6042a5083e8bf60038f03a56	2021-03-05 21:39:15	[]	[]	Fri Mar 05 21:00:00 +0000 2021	[{"text":"Italy","indices":[0,6]},{"text":"Australia","indices":[33,43]}]	[{"url":"https://t.co/GgSgoLL485","expanded_url":"https://on.rt.com/b35a","display_url":"on.rt.com/b35a","indices":[158,181]}]	#Italy has blocked a shipment to #Australia of AstraZeneca's Covid-19 vaccine in the first such export ban under an EU vaccine monitoring scheme. Read more: https://t.co/GgSgoLL485 https://t.co/GBd4N7mJWh	2999760.0	RT @RT_com: #Italy has blocked a shipment to #Australia of AstraZeneca's Covid-19 vaccine in the first such export ban under an EU vaccine…	281.0	True		rt.com	rt.com
51	6042ae4dc4e2fe0038d3189b	2021-03-05 22:18:48	[]	[{"url":"https://t.co/EclXn8BbAW","expanded_url":"https://www.sgtreport.com/2020/12/experts-warn-mrna-vaccines-could-cause-irreversible-genetic-damage/","display_url":"sgtreport.com/2020/12/expert…","indices":[204,227]},{"url":"https://t.co/pYqw40FnVg","expanded_url":"https://principia-scientific.com/this-is-not-a-vaccine-it-is-irreversible-genetic-modification-say-doctor/","display_url":"princip…		[]	[]			@srd1976 @piersmorgan Plot twist.. It doesn't give you immunity...it doesn't stop you spreading it....why would yo… https://t.co/sAZfBpvTjv	109.0	True	sgtreport.com		sgtreport.com
52	6042b5b0e53a3c0038e1726c	2021-03-05 22:50:18	[]	[]	Fri Mar 05 22:39:39 +0000 2021	[]	[{"url":"https://t.co/Wh9oVygzI0","expanded_url":"https://de.rt.com/asien/113913-sudkorea-leitet-ermittlung-nach-tod/","display_url":"de.rt.com/asien/113913-s…","indices":[64,87]}]	Ermittlung nach Tod von zwei Menschen nach AstraZeneca-Impfung https://t.co/Wh9oVygzI0 "Die südkoreanischen Behörden haben eine Untersuchung von zwei Todesfällen eingeleitet, die womöglich im Zusammenhang mit dem Corona-Impfstoff des Pharmaunternehmens AstraZeneca stehen. /2	2555.0	RT @azfrankie: Ermittlung nach Tod von zwei Menschen nach AstraZeneca-Impfung https://t.co/Wh9oVygzI0 "Die südkoreanischen Behörden haben…	308.0	True		rt.com	rt.com
53	6042c1eba5ff330038762096	2021-03-05 23:42:30	[]	[{"url":"https://t.co/x3jtHgdDeY","expanded_url":"http://aapsonline.org/mask-facts","display_url":"aapsonline.org/mask-facts","indices":[42,65]}]		[]	[]			"Maybe" b/c of this &amp; other studies: https://t.co/x3jtHgdDeY cc: @DevinNunes @Jim_Jordan @tedcruz @HawleyMO… https://t.co/UW5bAZdBUL	974.0	True	aapsonline.org		aapsonline.org
54	6042c2bfa5ff330038766c5e	2021-03-05 23:46:01	[]	[{"url":"https://t.co/DpXTNew1kb","expanded_url":"https://es.sott.net/article/76662-Peligro-de-Totalitarismo-Merkel-avanza-que-el-pasaporte-europeo-de-vacunacion-estara-listo-para-el-verano","display_url":"es.sott.net/article/76662-…","indices":[141,164]}]		[]	[]			La canciller alemana, Angela Merkel, afirmó este jueves que los socios europeos pondrán en marcha un pasaporte de v… https://t.co/u8uM0UGAZf	181.0	True	sott.net		sott.net
55	6042d8cba2826200383dc78c	2021-03-06 01:20:05	[]	[]	Sat Mar 06 01:03:00 +0000 2021	[{"text":"COVID","indices":[34,40]},{"text":"IllegalAliens","indices":[119,133]}]	[{"url":"https://t.co/h6S1UXvA7K","expanded_url":"https://knst.iheart.com/","display_url":"knst.iheart.com","indices":[253,276]}]	A nurse at Banner Hosp-AZ-reports #COVID ward, empty a mo ago NOW FULL of non-English speaking COVID patients. So the #IllegalAliens pouring OVER the border are in the hospital-The county’ll use this to keep restrictions in place Whos PAYING for this? https://t.co/h6S1UXvA7K	63335.0	RT @LadyRedWave: A nurse at Banner Hosp-AZ-reports #COVID ward, empty a mo ago NOW FULL of non-English speaking COVID patients. So the #Il…	1220.0	True		rt.com	rt.com
56	6042e051c09319003856403d	2021-03-06 01:52:12	[]	[{"url":"https://t.co/2UrLVSaP6d","expanded_url":"https://www.usnews.com/news/health-news/articles/2021-03-05/denmark-approves-astrazenecas-coronavirus-vaccine-for-use-in-people-over-65","display_url":"usnews.com/news/health-ne…","indices":[142,165]},{"url":"https://t.co/F9Xzn4wFbC","expanded_url":"https://www.usnews.com/news/health-news/articles/2021-03-05/mask-use-associated-with-decline-in-cor…		[]	[]			Breaking news for U.S. News &amp; World Report, March 5, 2021. Denmark Approves AstraZeneca’s Coronavirus Vaccine for… https://t.co/rZcD47kzJP	794.0	True	health-news		health-news
57	604316e1c4d7e90038f4fd60	2021-03-06 05:45:00	[]	[{"url":"https://t.co/cVe04SYFtc","expanded_url":"https://economictimes.indiatimes.com/industry/healthcare/biotech/pharmaceuticals/indian-vaccine-giant-sii-warns-of-supply-hit-from-u-s-raw-materials-export-ban/articleshow/81351216.cms?utm_source=contentofinterest&utm_medium=text&utm_campaign=cppst","display_url":"economictimes.indiatimes.com/industry/healt…","indices":[153,176]}]		[]	[]			SII, the world's biggest vaccine maker, has licensed the AstraZeneca/Oxford University product and will soon start… https://t.co/hcxpgKul9O	3854665.0	True	economictimes.indiatimes.com		economictimes.indiatimes.com
58	60431704c4d7e90038f50990	2021-03-06 05:45:35	[]	[]	Sat Mar 06 05:45:00 +0000 2021	[]	[{"url":"https://t.co/cVe04SYFtc","expanded_url":"https://economictimes.indiatimes.com/industry/healthcare/biotech/pharmaceuticals/indian-vaccine-giant-sii-warns-of-supply-hit-from-u-s-raw-materials-export-ban/articleshow/81351216.cms?utm_source=contentofinterest&utm_medium=text&utm_campaign=cppst","display_url":"economictimes.indiatimes.com/industry/healt…","indices":[153,176]}]	SII, the world's biggest vaccine maker, has licensed the AstraZeneca/Oxford University product and will soon start bulk-manufacturing the Novavax shot. https://t.co/cVe04SYFtc	3854754.0	RT @EconomicTimes: SII, the world's biggest vaccine maker, has licensed the AstraZeneca/Oxford University product and will soon start bulk-…	856.0	True		economictimes.indiatimes.com	economictimes.indiatimes.com
59	60431f06495e5b003803ab4b	2021-03-06 06:19:44	[]	[]	Fri Mar 05 21:00:00 +0000 2021	[{"text":"Italy","indices":[0,6]},{"text":"Australia","indices":[33,43]}]	[{"url":"https://t.co/GgSgoLL485","expanded_url":"https://on.rt.com/b35a","display_url":"on.rt.com/b35a","indices":[158,181]}]	#Italy has blocked a shipment to #Australia of AstraZeneca's Covid-19 vaccine in the first such export ban under an EU vaccine monitoring scheme. Read more: https://t.co/GgSgoLL485 https://t.co/GBd4N7mJWh	2999690.0	RT @RT_com: #Italy has blocked a shipment to #Australia of AstraZeneca's Covid-19 vaccine in the first such export ban under an EU vaccine…	110.0	True		rt.com	rt.com
60	604326db90278b00385e8488	2021-03-06 06:53:10	[]	[]	Sat Mar 06 05:45:00 +0000 2021	[]	[{"url":"https://t.co/cVe04SYFtc","expanded_url":"https://economictimes.indiatimes.com/industry/healthcare/biotech/pharmaceuticals/indian-vaccine-giant-sii-warns-of-supply-hit-from-u-s-raw-materials-export-ban/articleshow/81351216.cms?utm_source=contentofinterest&utm_medium=text&utm_campaign=cppst","display_url":"economictimes.indiatimes.com/industry/healt…","indices":[153,176]}]	SII, the world's biggest vaccine maker, has licensed the AstraZeneca/Oxford University product and will soon start bulk-manufacturing the Novavax shot. https://t.co/cVe04SYFtc	3854773.0	RT @EconomicTimes: SII, the world's biggest vaccine maker, has licensed the AstraZeneca/Oxford University product and will soon start bulk-…	35.0	True		economictimes.indiatimes.com	economictimes.indiatimes.com
61	60433452490e9a0038ccc169	2021-03-06 07:50:37	[]	[{"url":"https://t.co/bKYXOKDxZp","expanded_url":"https://www.walmart.com/pharmacy/clinical-services/immunization/scheduled?imzType=covid","display_url":"walmart.com/pharmacy/clini…","indices":[112,135]}]		[]	[]			New availability: Walmart Longmont Supercenter #905 - 2285 East Ken Pratt Blvd, Longmont, CO 80504 Access here:… https://t.co/UAZZnAFzub	4579.0	True	rt.com		rt.com
62	60435bf9512e06003829f3fc	2021-03-06 10:39:28	[]	[{"url":"https://t.co/3u6kfNLWoM","expanded_url":"https://www.newstoday24x7.in/coronavirus-live-updates-centre-sends-teams-to-maharashtra-punjab-after-surge-in-daily-covid-19-cases-health-news-firstpost/","display_url":"newstoday24x7.in/coronavirus-li…","indices":[130,153]}]		[]	[]			Coronavirus LIVE updates: Centre sends teams to Maharashtra, Punjab after surge in daily COVID-19 cases – Health Ne… https://t.co/OynzvAZnGl	35.0	True	health-news		health-news
63	6043709419ed7800386ebb5e	2021-03-06 12:07:01	[]	[]	Sat Mar 06 11:58:48 +0000 2021	[{"text":"EU","indices":[4,7]},{"text":"AstraZeneca","indices":[81,93]}]	[{"url":"https://t.co/jV8aspLhId","expanded_url":"https://english.alarabiya.net/coronavirus/2021/03/06/Coronavirus-EU-urges-US-to-allow-AstraZeneca-COVID-19-vaccine-exports-amid-supply-shortages","display_url":"english.alarabiya.net/coronavirus/20…","indices":[189,212]}]	The #EU will urge the United States to permit the export of millions of doses of #AstraZeneca’s COVID-19 vaccine as it scrambles to bridge supply shortfalls, the Financial Times reported. https://t.co/jV8aspLhId	880622.0	RT @AlArabiya_Eng: The #EU will urge the United States to permit the export of millions of doses of #AstraZeneca’s COVID-19 vaccine as it s…	64.0	True		english.alarabiya.net	english.alarabiya.net
64	60437cc7275c460038ceaecf	2021-03-06 12:59:46	[]	[{"url":"https://t.co/ASpGOeaX7D","expanded_url":"https://www.breitbart.com/immigration/2021/03/05/exclusive-paul-gosar-big-tech-getting-15-percent-discount-to-hire-foreign-graduates-over-americans/","display_url":"breitbart.com/immigration/20…","indices":[209,232]}]		[]	[]			American taxpayers are paying to hire foreign workers over American citizens. A program run by the DHS. Wow Exclus… https://t.co/1AZ5FsuOHK	222.0	True	breitbart.com		breitbart.com
65	6043928e83ab7d00380a46e6	2021-03-06 14:32:40	[]	[]	Sat Mar 06 14:08:53 +0000 2021	[]	[{"url":"https://t.co/xsQwIbjl3y","expanded_url":"https://www.breitbart.com/clips/2021/03/05/az-sheriff-would-love-to-hear-dr-fauci-on-covid-risk-from-border","display_url":"breitbart.com/clips/2021/03/…","indices":[256,279]}]	Put them on a bus to San Francisco! AZ Sheriff Mark Dannels stated that @POTUS immigration policy “goes against the grain of the CDC. I would love to hear Dr. Fauci.” Illegals entering the U.S. are “being released without being tested into communities.” https://t.co/xsQwIbjl3y	6247.0	RT @TrinaSolis17: Put them on a bus to San Francisco! AZ Sheriff Mark Dannels stated that @POTUS immigration policy “goes against the gra…	3933.0	True		breitbart.com	breitbart.com
66	6043933583ab7d00380a8294	2021-03-06 14:35:27	[]	[]	Sat Mar 06 14:08:53 +0000 2021	[]	[{"url":"https://t.co/xsQwIbjl3y","expanded_url":"https://www.breitbart.com/clips/2021/03/05/az-sheriff-would-love-to-hear-dr-fauci-on-covid-risk-from-border","display_url":"breitbart.com/clips/2021/03/…","indices":[256,279]}]	Put them on a bus to San Francisco! AZ Sheriff Mark Dannels stated that @POTUS immigration policy “goes against the grain of the CDC. I would love to hear Dr. Fauci.” Illegals entering the U.S. are “being released without being tested into communities.” https://t.co/xsQwIbjl3y	6268.0	RT @TrinaSolis17: Put them on a bus to San Francisco! AZ Sheriff Mark Dannels stated that @POTUS immigration policy “goes against the gra…	16726.0	True		breitbart.com	breitbart.com
67	6043936583ab7d00380a93ec	2021-03-06 14:36:15	[]	[]	Sat Mar 06 14:08:53 +0000 2021	[]	[{"url":"https://t.co/xsQwIbjl3y","expanded_url":"https://www.breitbart.com/clips/2021/03/05/az-sheriff-would-love-to-hear-dr-fauci-on-covid-risk-from-border","display_url":"breitbart.com/clips/2021/03/…","indices":[256,279]}]	Put them on a bus to San Francisco! AZ Sheriff Mark Dannels stated that @POTUS immigration policy “goes against the grain of the CDC. I would love to hear Dr. Fauci.” Illegals entering the U.S. are “being released without being tested into communities.” https://t.co/xsQwIbjl3y	6268.0	RT @TrinaSolis17: Put them on a bus to San Francisco! AZ Sheriff Mark Dannels stated that @POTUS immigration policy “goes against the gra…	651.0	True		breitbart.com	breitbart.com
68	60439d4820faa3003838c72e	2021-03-06 15:18:27	[]	[]	Sat Mar 06 14:12:36 +0000 2021	[]	[{"url":"https://t.co/7ikxXcYVv8","expanded_url":"https://www.breitbart.com/clips/2021/03/05/az-sheriff-would-love-to-hear-dr-fauci-on-covid-risk-from-border/","display_url":"breitbart.com/clips/2021/03/…","indices":[234,257]}]	AZ Sheriff: ‘Would Love to Hear Dr. Fauci‘ on COVID Risk from Border "Biden administration’s immigration policy “goes against the grain of the CDC. People entering the U.S. are being released without being tested into communities" https://t.co/7ikxXcYVv8 via @BreitbartNews	14582.0	RT @HaveWeAllGoneM1: AZ Sheriff: ‘Would Love to Hear Dr. Fauci‘ on COVID Risk from Border "Biden administration’s immigration policy “goe…	237.0	True		breitbart.com	breitbart.com
69	60439deb20faa30038390136	2021-03-06 15:21:09	[]	[]	Sat Mar 06 14:08:53 +0000 2021	[]	[{"url":"https://t.co/xsQwIbjl3y","expanded_url":"https://www.breitbart.com/clips/2021/03/05/az-sheriff-would-love-to-hear-dr-fauci-on-covid-risk-from-border","display_url":"breitbart.com/clips/2021/03/…","indices":[256,279]}]	Put them on a bus to San Francisco! AZ Sheriff Mark Dannels stated that @POTUS immigration policy “goes against the grain of the CDC. I would love to hear Dr. Fauci.” Illegals entering the U.S. are “being released without being tested into communities.” https://t.co/xsQwIbjl3y	6279.0	RT @TrinaSolis17: Put them on a bus to San Francisco! AZ Sheriff Mark Dannels stated that @POTUS immigration policy “goes against the gra…	15379.0	True		breitbart.com	breitbart.com
70	6043a48ca41c370038974437	2021-03-06 15:49:26	[]	[]	Sat Mar 06 14:08:53 +0000 2021	[]	[{"url":"https://t.co/xsQwIbjl3y","expanded_url":"https://www.breitbart.com/clips/2021/03/05/az-sheriff-would-love-to-hear-dr-fauci-on-covid-risk-from-border","display_url":"breitbart.com/clips/2021/03/…","indices":[256,279]}]	Put them on a bus to San Francisco! AZ Sheriff Mark Dannels stated that @POTUS immigration policy “goes against the grain of the CDC. I would love to hear Dr. Fauci.” Illegals entering the U.S. are “being released without being tested into communities.” https://t.co/xsQwIbjl3y	6292.0	RT @TrinaSolis17: Put them on a bus to San Francisco! AZ Sheriff Mark Dannels stated that @POTUS immigration policy “goes against the gra…	26752.0	True		breitbart.com	breitbart.com
71	6043a53ea41c3700389783fd	2021-03-06 15:52:25	[]	[]	Sat Mar 06 14:08:53 +0000 2021	[]	[{"url":"https://t.co/xsQwIbjl3y","expanded_url":"https://www.breitbart.com/clips/2021/03/05/az-sheriff-would-love-to-hear-dr-fauci-on-covid-risk-from-border","display_url":"breitbart.com/clips/2021/03/…","indices":[256,279]}]	Put them on a bus to San Francisco! AZ Sheriff Mark Dannels stated that @POTUS immigration policy “goes against the grain of the CDC. I would love to hear Dr. Fauci.” Illegals entering the U.S. are “being released without being tested into communities.” https://t.co/xsQwIbjl3y	6292.0	RT @TrinaSolis17: Put them on a bus to San Francisco! AZ Sheriff Mark Dannels stated that @POTUS immigration policy “goes against the gra…	507.0	True		breitbart.com	breitbart.com
72	6043a8d8ed5c2c00384d4fcf	2021-03-06 16:07:46	[]	[]	Sat Mar 06 14:08:53 +0000 2021	[]	[{"url":"https://t.co/xsQwIbjl3y","expanded_url":"https://www.breitbart.com/clips/2021/03/05/az-sheriff-would-love-to-hear-dr-fauci-on-covid-risk-from-border","display_url":"breitbart.com/clips/2021/03/…","indices":[256,279]}]	Put them on a bus to San Francisco! AZ Sheriff Mark Dannels stated that @POTUS immigration policy “goes against the grain of the CDC. I would love to hear Dr. Fauci.” Illegals entering the U.S. are “being released without being tested into communities.” https://t.co/xsQwIbjl3y	6300.0	RT @TrinaSolis17: Put them on a bus to San Francisco! AZ Sheriff Mark Dannels stated that @POTUS immigration policy “goes against the gra…	2898.0	True		breitbart.com	breitbart.com
73	6043b2070363fc0038ae6106	2021-03-06 16:46:57	[]	[]	Sat Mar 06 14:08:53 +0000 2021	[]	[{"url":"https://t.co/xsQwIbjl3y","expanded_url":"https://www.breitbart.com/clips/2021/03/05/az-sheriff-would-love-to-hear-dr-fauci-on-covid-risk-from-border","display_url":"breitbart.com/clips/2021/03/…","indices":[256,279]}]	Put them on a bus to San Francisco! AZ Sheriff Mark Dannels stated that @POTUS immigration policy “goes against the grain of the CDC. I would love to hear Dr. Fauci.” Illegals entering the U.S. are “being released without being tested into communities.” https://t.co/xsQwIbjl3y	6290.0	RT @TrinaSolis17: Put them on a bus to San Francisco! AZ Sheriff Mark Dannels stated that @POTUS immigration policy “goes against the gra…	160.0	True		breitbart.com	breitbart.com
74	6043b30a0363fc0038aebdc2	2021-03-06 16:51:16	[]	[]	Sat Mar 06 14:08:53 +0000 2021	[]	[{"url":"https://t.co/xsQwIbjl3y","expanded_url":"https://www.breitbart.com/clips/2021/03/05/az-sheriff-would-love-to-hear-dr-fauci-on-covid-risk-from-border","display_url":"breitbart.com/clips/2021/03/…","indices":[256,279]}]	Put them on a bus to San Francisco! AZ Sheriff Mark Dannels stated that @POTUS immigration policy “goes against the grain of the CDC. I would love to hear Dr. Fauci.” Illegals entering the U.S. are “being released without being tested into communities.” https://t.co/xsQwIbjl3y	6309.0	RT @TrinaSolis17: Put them on a bus to San Francisco! AZ Sheriff Mark Dannels stated that @POTUS immigration policy “goes against the gra…	3449.0	True		breitbart.com	breitbart.com
75	6043b83f83692d00387f3e06	2021-03-06 17:13:29	[]	[]	Sat Mar 06 01:03:00 +0000 2021	[{"text":"COVID","indices":[34,40]},{"text":"IllegalAliens","indices":[119,133]}]	[{"url":"https://t.co/h6S1UXvA7K","expanded_url":"https://knst.iheart.com/","display_url":"knst.iheart.com","indices":[253,276]}]	A nurse at Banner Hosp-AZ-reports #COVID ward, empty a mo ago NOW FULL of non-English speaking COVID patients. So the #IllegalAliens pouring OVER the border are in the hospital-The county’ll use this to keep restrictions in place Whos PAYING for this? https://t.co/h6S1UXvA7K	63384.0	RT @LadyRedWave: A nurse at Banner Hosp-AZ-reports #COVID ward, empty a mo ago NOW FULL of non-English speaking COVID patients. So the #Il…	3400.0	True		rt.com	rt.com
76	6043b93483692d00387f9560	2021-03-06 17:17:33	[]	[]	Sat Mar 06 14:08:53 +0000 2021	[]	[{"url":"https://t.co/xsQwIbjl3y","expanded_url":"https://www.breitbart.com/clips/2021/03/05/az-sheriff-would-love-to-hear-dr-fauci-on-covid-risk-from-border","display_url":"breitbart.com/clips/2021/03/…","indices":[256,279]}]	Put them on a bus to San Francisco! AZ Sheriff Mark Dannels stated that @POTUS immigration policy “goes against the grain of the CDC. I would love to hear Dr. Fauci.” Illegals entering the U.S. are “being released without being tested into communities.” https://t.co/xsQwIbjl3y	6316.0	RT @TrinaSolis17: Put them on a bus to San Francisco! AZ Sheriff Mark Dannels stated that @POTUS immigration policy “goes against the gra…	30201.0	True		breitbart.com	breitbart.com
77	6043b97a83692d00387faee0	2021-03-06 17:18:44	[]	[]	Sat Mar 06 14:08:53 +0000 2021	[]	[{"url":"https://t.co/xsQwIbjl3y","expanded_url":"https://www.breitbart.com/clips/2021/03/05/az-sheriff-would-love-to-hear-dr-fauci-on-covid-risk-from-border","display_url":"breitbart.com/clips/2021/03/…","indices":[256,279]}]	Put them on a bus to San Francisco! AZ Sheriff Mark Dannels stated that @POTUS immigration policy “goes against the grain of the CDC. I would love to hear Dr. Fauci.” Illegals entering the U.S. are “being released without being tested into communities.” https://t.co/xsQwIbjl3y	6316.0	RT @TrinaSolis17: Put them on a bus to San Francisco! AZ Sheriff Mark Dannels stated that @POTUS immigration policy “goes against the gra…	1936.0	True		breitbart.com	breitbart.com
78	6043bebb6c8fad00382a0e16	2021-03-06 17:41:07	[]	[]	Sat Mar 06 14:08:53 +0000 2021	[]	[{"url":"https://t.co/xsQwIbjl3y","expanded_url":"https://www.breitbart.com/clips/2021/03/05/az-sheriff-would-love-to-hear-dr-fauci-on-covid-risk-from-border","display_url":"breitbart.com/clips/2021/03/…","indices":[256,279]}]	Put them on a bus to San Francisco! AZ Sheriff Mark Dannels stated that @POTUS immigration policy “goes against the grain of the CDC. I would love to hear Dr. Fauci.” Illegals entering the U.S. are “being released without being tested into communities.” https://t.co/xsQwIbjl3y	6306.0	RT @TrinaSolis17: Put them on a bus to San Francisco! AZ Sheriff Mark Dannels stated that @POTUS immigration policy “goes against the gra…	3230.0	True		breitbart.com	breitbart.com
79	6043d40734754e00383955e7	2021-03-06 19:12:02	[]	[]	Sat Mar 06 14:08:53 +0000 2021	[]	[{"url":"https://t.co/xsQwIbjl3y","expanded_url":"https://www.breitbart.com/clips/2021/03/05/az-sheriff-would-love-to-hear-dr-fauci-on-covid-risk-from-border","display_url":"breitbart.com/clips/2021/03/…","indices":[256,279]}]	Put them on a bus to San Francisco! AZ Sheriff Mark Dannels stated that @POTUS immigration policy “goes against the grain of the CDC. I would love to hear Dr. Fauci.” Illegals entering the U.S. are “being released without being tested into communities.” https://t.co/xsQwIbjl3y	6324.0	RT @TrinaSolis17: Put them on a bus to San Francisco! AZ Sheriff Mark Dannels stated that @POTUS immigration policy “goes against the gra…	1505.0	True		breitbart.com	breitbart.com
80	6043ef78ade6fa0038950081	2021-03-06 21:09:07	[]	[]	Sat Mar 06 14:08:53 +0000 2021	[]	[{"url":"https://t.co/xsQwIbjl3y","expanded_url":"https://www.breitbart.com/clips/2021/03/05/az-sheriff-would-love-to-hear-dr-fauci-on-covid-risk-from-border","display_url":"breitbart.com/clips/2021/03/…","indices":[256,279]}]	Put them on a bus to San Francisco! AZ Sheriff Mark Dannels stated that @POTUS immigration policy “goes against the grain of the CDC. I would love to hear Dr. Fauci.” Illegals entering the U.S. are “being released without being tested into communities.” https://t.co/xsQwIbjl3y	6370.0	RT @TrinaSolis17: Put them on a bus to San Francisco! AZ Sheriff Mark Dannels stated that @POTUS immigration policy “goes against the gra…	919.0	True		breitbart.com	breitbart.com
81	6043efc9ade6fa0038951d8b	2021-03-06 21:10:28	[]	[]	Sat Mar 06 14:08:53 +0000 2021	[]	[{"url":"https://t.co/xsQwIbjl3y","expanded_url":"https://www.breitbart.com/clips/2021/03/05/az-sheriff-would-love-to-hear-dr-fauci-on-covid-risk-from-border","display_url":"breitbart.com/clips/2021/03/…","indices":[256,279]}]	Put them on a bus to San Francisco! AZ Sheriff Mark Dannels stated that @POTUS immigration policy “goes against the grain of the CDC. I would love to hear Dr. Fauci.” Illegals entering the U.S. are “being released without being tested into communities.” https://t.co/xsQwIbjl3y	6350.0	RT @TrinaSolis17: Put them on a bus to San Francisco! AZ Sheriff Mark Dannels stated that @POTUS immigration policy “goes against the gra…	613.0	True		breitbart.com	breitbart.com
82	6043f0b7ade6fa0038957289	2021-03-06 21:14:25	[]	[]	Sat Mar 06 21:10:29 +0000 2021	[]	[{"url":"https://t.co/BWtXi1YYC2","expanded_url":"https://de.rt.com/europa/114052-oesterreich-krankenschwester-verstirbt-nach-covid-19-impfung/","display_url":"de.rt.com/europa/114052-…","indices":[256,279]}]	Eine Krankenschwester in Zwettl starb kurz nach der Impfung mit AstraZeneca. Die Gesundheitsagentur untersucht nun den Vorfall. Erst am Donnerstag wurde ein ähnlicher Fall aus Brixen bekannt, in dem ein Arzt nach der Zweitimpfung plötzlich verstorben war. https://t.co/BWtXi1YYC2	1256.0	RT @NicolaCrow2: Eine Krankenschwester in Zwettl starb kurz nach der Impfung mit AstraZeneca. Die Gesundheitsagentur untersucht nun den Vor…	2000.0	True		rt.com	rt.com
83	6043f0c5ade6fa00389577df	2021-03-06 21:14:40	[]	[{"url":"https://t.co/B7P4ymCErU","expanded_url":"https://www.palmerreport.com/analysis/bernie-sanders-has-made-a-mess-of-things-for-senate-democrats-today/37178","display_url":"palmerreport.com/analysis/berni…","indices":[177,200]}]		[]	[]			This is an easy read, but perhaps a critically important one to understand exactly what happened in the Senate to p… https://t.co/hjAZzTbnqO	33858.0	True	rt.com		rt.com
84	6043f0f5ade6fa00389588c9	2021-03-06 21:15:27	[]	[]	Sat Mar 06 21:10:29 +0000 2021	[]	[{"url":"https://t.co/BWtXi1YYC2","expanded_url":"https://de.rt.com/europa/114052-oesterreich-krankenschwester-verstirbt-nach-covid-19-impfung/","display_url":"de.rt.com/europa/114052-…","indices":[256,279]}]	Eine Krankenschwester in Zwettl starb kurz nach der Impfung mit AstraZeneca. Die Gesundheitsagentur untersucht nun den Vorfall. Erst am Donnerstag wurde ein ähnlicher Fall aus Brixen bekannt, in dem ein Arzt nach der Zweitimpfung plötzlich verstorben war. https://t.co/BWtXi1YYC2	1256.0	RT @NicolaCrow2: Eine Krankenschwester in Zwettl starb kurz nach der Impfung mit AstraZeneca. Die Gesundheitsagentur untersucht nun den Vor…	154.0	True		rt.com	rt.com
85	6043f5dc14bd610038896871	2021-03-06 21:35:11	[]	[]	Sat Mar 06 14:08:53 +0000 2021	[]	[{"url":"https://t.co/xsQwIbjl3y","expanded_url":"https://www.breitbart.com/clips/2021/03/05/az-sheriff-would-love-to-hear-dr-fauci-on-covid-risk-from-border","display_url":"breitbart.com/clips/2021/03/…","indices":[256,279]}]	Put them on a bus to San Francisco! AZ Sheriff Mark Dannels stated that @POTUS immigration policy “goes against the grain of the CDC. I would love to hear Dr. Fauci.” Illegals entering the U.S. are “being released without being tested into communities.” https://t.co/xsQwIbjl3y	6378.0	RT @TrinaSolis17: Put them on a bus to San Francisco! AZ Sheriff Mark Dannels stated that @POTUS immigration policy “goes against the gra…	9933.0	True		breitbart.com	breitbart.com
86	60440f0766d9fc00382d1723	2021-03-06 23:22:30	[]	[{"url":"https://t.co/w1z7WLLCj5","expanded_url":"https://childrenshealthdefense.org/defender/neue-analyse-pfizer-impfstoff-toetete-etwa-40-mal-mehr-aeltere-menschen-als-durch-die-krankheit-selbst-gestorben-waeren/?lang=de","display_url":"childrenshealthdefense.org/defender/neue-…","indices":[126,149]}]		[]	[]			@Kria46624456 @ChrisSpontan @saschalobo Ja, glaubt ruhig weiter an die Impfung. Übrigens, AstraZeneca ist auch nich… https://t.co/2yLUqZjZKs	1519.0	True	childrenshealthdefense.org		childrenshealthdefense.org
87	60441e9040dbb90038f1505f	2021-03-07 00:30:02	[]	[{"url":"https://t.co/iFb8u8d8vE","expanded_url":"https://www.rt.com/news/517423-korea-vaccine-deaths-rise/","display_url":"rt.com/news/517423-ko…","indices":[120,143]}]		[]	[]			South Korean government investigates 7 deaths that followed Covid-19 vaccination with AstraZeneca's jab — RT World… https://t.co/mPPb8OAqzP	59226.0	True	rt.com		rt.com
88	60442216a1929400384b7eed	2021-03-07 00:45:05	[]	[]	Sat Mar 06 23:07:07 +0000 2021	[]	[{"url":"https://t.co/EzVLKggPni","expanded_url":"https://aapsonline.org/mask-facts/?fbclid=IwAR25_h2smQ-8WNrcLcfaaVKQCYYBbN3qyG8Zddir1XEipiD9LpAtUpAZFh8","display_url":"aapsonline.org/mask-facts/?fb…","indices":[272,295]}]	@Wildman_AZ If wearing masks work why are there so many new 'cases' once we started wearing them? And why did we close our businesses for months creating great human misery? See the facts &amp; studies from experts showing how INEFFECTIVE MASKS ARE for the coronavirus... https://t.co/EzVLKggPni	220416.0	RT @wdunlap: @Wildman_AZ If wearing masks work why are there so many new 'cases' once we started wearing them? And why did we close our bus…	4850.0	True		aapsonline.org	aapsonline.org
89	60442559c6b0a6003810bfd4	2021-03-07 00:59:00	[]	[{"url":"https://t.co/SR6vUbdDCb","expanded_url":"https://www.rt.com/news/517423-korea-vaccine-deaths-rise/","display_url":"rt.com/news/517423-ko…","indices":[120,143]}]		[]	[]			South Korean government investigates 7 deaths that followed Covid-19 vaccination with AstraZeneca's jab — RT World… https://t.co/X0Hn8a8F2u	536.0	True	rt.com		rt.com
90	60442e5efee12c0038c1fa43	2021-03-07 01:37:29	[]	[]	Sat Mar 06 14:08:53 +0000 2021	[]	[{"url":"https://t.co/xsQwIbjl3y","expanded_url":"https://www.breitbart.com/clips/2021/03/05/az-sheriff-would-love-to-hear-dr-fauci-on-covid-risk-from-border","display_url":"breitbart.com/clips/2021/03/…","indices":[256,279]}]	Put them on a bus to San Francisco! AZ Sheriff Mark Dannels stated that @POTUS immigration policy “goes against the grain of the CDC. I would love to hear Dr. Fauci.” Illegals entering the U.S. are “being released without being tested into communities.” https://t.co/xsQwIbjl3y	6431.0	RT @TrinaSolis17: Put them on a bus to San Francisco! AZ Sheriff Mark Dannels stated that @POTUS immigration policy “goes against the gra…	11104.0	True		breitbart.com	breitbart.com
91	60442f5afee12c0038c25479	2021-03-07 01:41:41	[]	[{"url":"https://t.co/7prF1bmeYX","expanded_url":"https://www.rt.com/news/517423-korea-vaccine-deaths-rise/","display_url":"rt.com/news/517423-ko…","indices":[120,143]}]		[]	[]			South Korean government investigates 7 deaths that followed Covid-19 vaccination with AstraZeneca's jab — RT World… https://t.co/wWi4iAskSq	804.0	True	rt.com		rt.com
92	6044356839a0250038036ad1	2021-03-07 02:05:09	[]	[]	Wed Dec 02 17:10:13 +0000 2020	[{"text":"AstraZeneca","indices":[0,12]},{"text":"COVID","indices":[15,21]},{"text":"vaccine","indices":[22,30]},{"text":"TheDefender","indices":[239,251]}]	[{"url":"https://t.co/aIsY1EmNV5","expanded_url":"https://childrenshealthdefense.org/defender/astrazeneca-under-scrutiny-again-covid-vaccine/","display_url":"childrenshealthdefense.org/defender/astra…","indices":[254,277]}]	#AstraZeneca’s #COVID #vaccine faces new controversy after a trial participant in India alleged vaccine caused him serious “neurological and psychological” symptoms. Yet, it's still a favorite with Gates Foundation + developing countries. #TheDefender https://t.co/aIsY1EmNV5	230517.0	RT @RobertKennedyJr: #AstraZeneca’s #COVID #vaccine faces new controversy after a trial participant in India alleged vaccine caused him ser…	1220.0	True		childrenshealthdefense.org	childrenshealthdefense.org
93	60443988ec5cba0038d19d7c	2021-03-07 02:25:07	[]	[]	Sat Mar 06 01:03:00 +0000 2021	[{"text":"COVID","indices":[34,40]},{"text":"IllegalAliens","indices":[119,133]}]	[{"url":"https://t.co/h6S1UXvA7K","expanded_url":"https://knst.iheart.com/","display_url":"knst.iheart.com","indices":[253,276]}]	A nurse at Banner Hosp-AZ-reports #COVID ward, empty a mo ago NOW FULL of non-English speaking COVID patients. So the #IllegalAliens pouring OVER the border are in the hospital-The county’ll use this to keep restrictions in place Whos PAYING for this? https://t.co/h6S1UXvA7K	63488.0	RT @LadyRedWave: A nurse at Banner Hosp-AZ-reports #COVID ward, empty a mo ago NOW FULL of non-English speaking COVID patients. So the #Il…	9568.0	True		rt.com	rt.com
94	60443a9dec5cba0038d2009c	2021-03-07 02:29:43	[{"text":"OurVaccineOurPride","indices":[88,107]}]	[{"url":"https://t.co/wsaa47UD14","expanded_url":"https://www.arabnews.com/node/1813056/world","display_url":"arabnews.com/node/1813056/w…","indices":[64,87]}]		[]	[]			Serbia receives first shipment of AstraZeneca COVID-19 vaccine https://t.co/wsaa47UD14 #OurVaccineOurPride… https://t.co/X5upsW9z7k	19.0	True	arabnews.com		arabnews.com
95	60444b4ab3345d0038e511b0	2021-03-07 03:40:51	[{"text":"OurVaccineOurPride","indices":[87,106]}]	[{"url":"https://t.co/KVRG9QVVoh","expanded_url":"https://www.arabnews.com/node/1813056/world","display_url":"arabnews.com/node/1813056/w…","indices":[63,86]}]		[]	[]			Serbia receives first shipment of AstraZeneca COVID-19 vaccine https://t.co/KVRG9QVVoh #OurVaccineOurPride… https://t.co/hKBIIjtkz1	14468.0	True	arabnews.com		arabnews.com
96	60444c45b3345d0038e56c16	2021-03-07 03:45:03	[{"text":"OurVaccineOurPride","indices":[87,106]}]	[{"url":"https://t.co/PyF9FrJjkS","expanded_url":"https://www.arabnews.com/node/1813056/world","display_url":"arabnews.com/node/1813056/w…","indices":[63,86]}]		[]	[]			Serbia receives first shipment of AstraZeneca COVID-19 vaccine https://t.co/PyF9FrJjkS #OurVaccineOurPride… https://t.co/gxyVxLwYJX	928.0	True	arabnews.com		arabnews.com
97	60444c5fb3345d0038e57566	2021-03-07 03:45:29	[]	[]	Sat Mar 06 21:38:39 +0000 2021	[{"text":"AstraZeneca","indices":[0,12]},{"text":"vaccine","indices":[48,56]}]	[{"url":"https://t.co/wfHQzhfhmO","expanded_url":"https://english.alarabiya.net/coronavirus/2021/03/06/Coronavirus-AstraZeneca-stockpiles-its-COVID-19-vaccine-to-speed-up-Biden-s-plan","display_url":"english.alarabiya.net/coronavirus/20…","indices":[226,249]}]	#AstraZeneca has begun stockpiling its COVID-19 #vaccine for use in the US, providing a potential supply boost that could speed up President Joe Biden’s inoculation timetable, should the company win regulatory authorization. https://t.co/wfHQzhfhmO	880611.0	RT @AlArabiya_Eng: #AstraZeneca has begun stockpiling its COVID-19 #vaccine for use in the US, providing a potential supply boost that coul…	1197.0	True		english.alarabiya.net	english.alarabiya.net
98	604450e8dab8320038f86ac6	2021-03-07 04:04:51	[]	[{"url":"https://t.co/9tER2PNY2U","expanded_url":"https://www.rt.com/news/517423-korea-vaccine-deaths-rise/","display_url":"rt.com/news/517423-ko…","indices":[120,143]}]		[]	[]			South Korean government investigates 7 deaths that followed Covid-19 vaccination with AstraZeneca's jab — RT World… https://t.co/DwuKfrI7tc	185.0	True	rt.com		rt.com
99	6044540b220e9600383760b1	2021-03-07 04:18:14	[{"text":"OurVaccineOurPride","indices":[87,106]}]	[{"url":"https://t.co/PyF9Fs0UJs","expanded_url":"https://www.arabnews.com/node/1813056/world","display_url":"arabnews.com/node/1813056/w…","indices":[63,86]}]		[]	[]			Serbia receives first shipment of AstraZeneca COVID-19 vaccine https://t.co/PyF9Fs0UJs #OurVaccineOurPride… https://t.co/w6xiT8RD15	928.0	True	arabnews.com		arabnews.com
100	6044545d220e960038377de7	2021-03-07 04:19:36	[]	[{"url":"https://t.co/1l4gWc2gdA","expanded_url":"https://www.rt.com/news/517423-korea-vaccine-deaths-rise/","display_url":"rt.com/news/517423-ko…","indices":[120,143]}]		[]	[]			South Korean government investigates 7 deaths that followed Covid-19 vaccination with AstraZeneca's jab — RT World… https://t.co/wVLFKvFRD9	7.0	True	rt.com		rt.com
101	60445543220e96003837d059	2021-03-07 04:23:26	[]	[]	Sun Mar 07 03:40:51 +0000 2021	[{"text":"OurVaccineOurPride","indices":[87,106]}]	[{"url":"https://t.co/KVRG9QVVoh","expanded_url":"https://www.arabnews.com/node/1813056/world","display_url":"arabnews.com/node/1813056/w…","indices":[63,86]}]	Serbia receives first shipment of AstraZeneca COVID-19 vaccine https://t.co/KVRG9QVVoh #OurVaccineOurPride @CRPaatil @NiranjanZazmera @BJP4SuratCity @isiddharthpatel @manandanibjp	14468.0	RT @purneshmodi: Serbia receives first shipment of AstraZeneca COVID-19 vaccine https://t.co/KVRG9QVVoh #OurVaccineOurPride @CRPaatil @Nira…	155.0	True		arabnews.com	arabnews.com
102	604459bda764ab0038552f06	2021-03-07 04:42:31	[]	[]	Sun Mar 07 02:29:43 +0000 2021	[{"text":"OurVaccineOurPride","indices":[88,107]}]	[{"url":"https://t.co/wsaa47UD14","expanded_url":"https://www.arabnews.com/node/1813056/world","display_url":"arabnews.com/node/1813056/w…","indices":[64,87]}]	Serbia receives first shipment of AstraZeneca COVID-19 vaccine https://t.co/wsaa47UD14 #OurVaccineOurPride @JAY_SUNDVASIA	22.0	RT @JAY_SUNDVASIA: Serbia receives first shipment of AstraZeneca COVID-19 vaccine https://t.co/wsaa47UD14 #OurVaccineOurPride @JAY_SUNDVA…	142.0	True		arabnews.com	arabnews.com
103	604459d1a764ab0038553670	2021-03-07 04:42:52	[]	[]	Sun Mar 07 04:42:42 +0000 2021	[{"text":"OurVaccineOurPride","indices":[87,106]}]	[{"url":"https://t.co/7pk9XhyiWX","expanded_url":"https://www.arabnews.com/node/1813056/world","display_url":"arabnews.com/node/1813056/w…","indices":[63,86]}]	Serbia receives first shipment of AstraZeneca COVID-19 vaccine https://t.co/7pk9XhyiWX #OurVaccineOurPride @manandanibjp @CRPaatil @NiranjanZazmera @isiddharthpatel	304.0	RT @idhavalpatelbjp: Serbia receives first shipment of AstraZeneca COVID-19 vaccine https://t.co/7pk9XhyiWX #OurVaccineOurPride @manandani…	2669.0	True		arabnews.com	arabnews.com
104	60445ab5a764ab00385587e0	2021-03-07 04:46:40	[]	[]	Sat Mar 06 23:07:07 +0000 2021	[]	[{"url":"https://t.co/EzVLKggPni","expanded_url":"https://aapsonline.org/mask-facts/?fbclid=IwAR25_h2smQ-8WNrcLcfaaVKQCYYBbN3qyG8Zddir1XEipiD9LpAtUpAZFh8","display_url":"aapsonline.org/mask-facts/?fb…","indices":[272,295]}]	@Wildman_AZ If wearing masks work why are there so many new 'cases' once we started wearing them? And why did we close our businesses for months creating great human misery? See the facts &amp; studies from experts showing how INEFFECTIVE MASKS ARE for the coronavirus... https://t.co/EzVLKggPni	220425.0	RT @wdunlap: @Wildman_AZ If wearing masks work why are there so many new 'cases' once we started wearing them? And why did we close our bus…	20.0	True		aapsonline.org	aapsonline.org
105	604463d01cf4d400382bd5db	2021-03-07 05:25:31	[]	[]	Sat Mar 06 14:08:53 +0000 2021	[]	[{"url":"https://t.co/xsQwIbjl3y","expanded_url":"https://www.breitbart.com/clips/2021/03/05/az-sheriff-would-love-to-hear-dr-fauci-on-covid-risk-from-border","display_url":"breitbart.com/clips/2021/03/…","indices":[256,279]}]	Put them on a bus to San Francisco! AZ Sheriff Mark Dannels stated that @POTUS immigration policy “goes against the grain of the CDC. I would love to hear Dr. Fauci.” Illegals entering the U.S. are “being released without being tested into communities.” https://t.co/xsQwIbjl3y	6462.0	RT @TrinaSolis17: Put them on a bus to San Francisco! AZ Sheriff Mark Dannels stated that @POTUS immigration policy “goes against the gra…	2944.0	True		breitbart.com	breitbart.com
106	6044673bec990800385e68e6	2021-03-07 05:40:06	[{"text":"Trump","indices":[107,113]},{"text":"USA","indices":[114,118]},{"text":"America","indices":[119,127]},{"text":"Russia","indices":[128,135]},{"text":"Europe","indices":[136,143]},{"text":"UK","indices":[144,147]},{"text":"Britain","indices":[148,156]},{"text":"DeepState","indices":[157,167]},{"text":"Biden","indices":[168,174]},{"text":"Propaganda","indices":[175,186]},{"text":"Covid19",…	[{"url":"https://t.co/6nC8omovPL","expanded_url":"https://on.rt.com/b38v","display_url":"on.rt.com/b38v","indices":[83,106]}]		[]	[]			South Korean Government Investigates 7 More Deaths After Covid-19 AstraZeneca Jab: https://t.co/6nC8omovPL #Trump… https://t.co/3tfqOU7XBN	389.0	True	rt.com		rt.com
107	60446b8bf511ef00388fdb0b	2021-03-07 05:58:30	[]	[]	Sat Mar 06 23:07:07 +0000 2021	[]	[{"url":"https://t.co/EzVLKggPni","expanded_url":"https://aapsonline.org/mask-facts/?fbclid=IwAR25_h2smQ-8WNrcLcfaaVKQCYYBbN3qyG8Zddir1XEipiD9LpAtUpAZFh8","display_url":"aapsonline.org/mask-facts/?fb…","indices":[272,295]}]	@Wildman_AZ If wearing masks work why are there so many new 'cases' once we started wearing them? And why did we close our businesses for months creating great human misery? See the facts &amp; studies from experts showing how INEFFECTIVE MASKS ARE for the coronavirus... https://t.co/EzVLKggPni	220369.0	RT @wdunlap: @Wildman_AZ If wearing masks work why are there so many new 'cases' once we started wearing them? And why did we close our bus…	9242.0	True		aapsonline.org	aapsonline.org
108	60446e5588d502003815162f	2021-03-07 06:10:23	[]	[{"url":"https://t.co/oQ27km7E7D","expanded_url":"https://www.rt.com/news/517423-korea-vaccine-deaths-rise/","display_url":"rt.com/news/517423-ko…","indices":[120,143]}]		[]	[]			South Korean government investigates 7 deaths that followed Covid-19 vaccination with AstraZeneca's jab — RT World… https://t.co/tV0Q0do0rY	806.0	True	rt.com		rt.com
109	60446f8e88d502003815802f	2021-03-07 06:15:37	[]	[]	Sat Mar 06 23:07:07 +0000 2021	[]	[{"url":"https://t.co/EzVLKggPni","expanded_url":"https://aapsonline.org/mask-facts/?fbclid=IwAR25_h2smQ-8WNrcLcfaaVKQCYYBbN3qyG8Zddir1XEipiD9LpAtUpAZFh8","display_url":"aapsonline.org/mask-facts/?fb…","indices":[272,295]}]	@Wildman_AZ If wearing masks work why are there so many new 'cases' once we started wearing them? And why did we close our businesses for months creating great human misery? See the facts &amp; studies from experts showing how INEFFECTIVE MASKS ARE for the coronavirus... https://t.co/EzVLKggPni	220369.0	RT @wdunlap: @Wildman_AZ If wearing masks work why are there so many new 'cases' once we started wearing them? And why did we close our bus…	2936.0	True		aapsonline.org	aapsonline.org
110	6044795331d5e3003899f549	2021-03-07 06:57:17	[]	[]	Sat Mar 06 23:07:07 +0000 2021	[]	[{"url":"https://t.co/EzVLKggPni","expanded_url":"https://aapsonline.org/mask-facts/?fbclid=IwAR25_h2smQ-8WNrcLcfaaVKQCYYBbN3qyG8Zddir1XEipiD9LpAtUpAZFh8","display_url":"aapsonline.org/mask-facts/?fb…","indices":[272,295]}]	@Wildman_AZ If wearing masks work why are there so many new 'cases' once we started wearing them? And why did we close our businesses for months creating great human misery? See the facts &amp; studies from experts showing how INEFFECTIVE MASKS ARE for the coronavirus... https://t.co/EzVLKggPni	220431.0	RT @wdunlap: @Wildman_AZ If wearing masks work why are there so many new 'cases' once we started wearing them? And why did we close our bus…	1599.0	True		aapsonline.org	aapsonline.org
111	60447bf50bf664003831571b	2021-03-07 07:08:32	[]	[]	Sat Mar 06 23:07:07 +0000 2021	[]	[{"url":"https://t.co/EzVLKggPni","expanded_url":"https://aapsonline.org/mask-facts/?fbclid=IwAR25_h2smQ-8WNrcLcfaaVKQCYYBbN3qyG8Zddir1XEipiD9LpAtUpAZFh8","display_url":"aapsonline.org/mask-facts/?fb…","indices":[272,295]}]	@Wildman_AZ If wearing masks work why are there so many new 'cases' once we started wearing them? And why did we close our businesses for months creating great human misery? See the facts &amp; studies from experts showing how INEFFECTIVE MASKS ARE for the coronavirus... https://t.co/EzVLKggPni	220435.0	RT @wdunlap: @Wildman_AZ If wearing masks work why are there so many new 'cases' once we started wearing them? And why did we close our bus…	40.0	True		aapsonline.org	aapsonline.org
112	60447c7c0bf6640038318259	2021-03-07 07:10:46	[]	[{"url":"https://t.co/YuC2E2PHD9","expanded_url":"https://www.rt.com/news/517423-korea-vaccine-deaths-rise/","display_url":"rt.com/news/517423-ko…","indices":[120,143]}]		[]	[]			South Korean government investigates 7 deaths that followed Covid-19 vaccination with AstraZeneca's jab — RT World… https://t.co/LAZT1utXvx	1701.0	True	rt.com		rt.com
113	6044802004d0cf00387aaecb	2021-03-07 07:26:19	[]	[]	Sat Mar 06 23:07:07 +0000 2021	[]	[{"url":"https://t.co/EzVLKggPni","expanded_url":"https://aapsonline.org/mask-facts/?fbclid=IwAR25_h2smQ-8WNrcLcfaaVKQCYYBbN3qyG8Zddir1XEipiD9LpAtUpAZFh8","display_url":"aapsonline.org/mask-facts/?fb…","indices":[272,295]}]	@Wildman_AZ If wearing masks work why are there so many new 'cases' once we started wearing them? And why did we close our businesses for months creating great human misery? See the facts &amp; studies from experts showing how INEFFECTIVE MASKS ARE for the coronavirus... https://t.co/EzVLKggPni	220436.0	RT @wdunlap: @Wildman_AZ If wearing masks work why are there so many new 'cases' once we started wearing them? And why did we close our bus…	278.0	True		aapsonline.org	aapsonline.org
114	60448f65772b060038dfa194	2021-03-07 08:31:28	[]	[]	Sun Mar 07 08:26:22 +0000 2021	[{"text":"OurVaccineOurPride","indices":[87,106]}]	[{"url":"https://t.co/xmKQyfOj40","expanded_url":"https://www.arabnews.com/node/1813056/world","display_url":"arabnews.com/node/1813056/w…","indices":[63,86]}]	Serbia receives first shipment of AstraZeneca COVID-19 vaccine https://t.co/xmKQyfOj40 #OurVaccineOurPride @drvtiwari63 @chandananamit @PrashantSoniCG https://t.co/SCm8smwvFO	219.0	RT @deep_vsk_cg: Serbia receives first shipment of AstraZeneca COVID-19 vaccine https://t.co/xmKQyfOj40 #OurVaccineOurPride @drvtiwari63 @…	4167.0	True		arabnews.com	arabnews.com
115	60449040772b060038dfeebc	2021-03-07 08:35:07	[]	[]	Sun Mar 07 08:26:22 +0000 2021	[{"text":"OurVaccineOurPride","indices":[87,106]}]	[{"url":"https://t.co/xmKQyfOj40","expanded_url":"https://www.arabnews.com/node/1813056/world","display_url":"arabnews.com/node/1813056/w…","indices":[63,86]}]	Serbia receives first shipment of AstraZeneca COVID-19 vaccine https://t.co/xmKQyfOj40 #OurVaccineOurPride @drvtiwari63 @chandananamit @PrashantSoniCG https://t.co/SCm8smwvFO	219.0	RT @deep_vsk_cg: Serbia receives first shipment of AstraZeneca COVID-19 vaccine https://t.co/xmKQyfOj40 #OurVaccineOurPride @drvtiwari63 @…	31.0	True		arabnews.com	arabnews.com
116	604495d904781e0038b543e4	2021-03-07 08:59:00	[{"text":"CovidVaccine","indices":[128,141]}]	[{"url":"https://t.co/diASk6aMZ2","expanded_url":"https://www.rt.com/news/517423-korea-vaccine-deaths-rise/","display_url":"rt.com/news/517423-ko…","indices":[104,127]}]		[]	[]			South Korean government investigates 7 deaths that followed Covid-19 vaccination with AstraZeneca's jab… https://t.co/SDvEhmGdr8	12108.0	True	rt.com		rt.com
117	60449c38d738f8003889da56	2021-03-07 09:24:23	[]	[]	Sun Mar 07 08:26:22 +0000 2021	[{"text":"OurVaccineOurPride","indices":[87,106]}]	[{"url":"https://t.co/xmKQyfOj40","expanded_url":"https://www.arabnews.com/node/1813056/world","display_url":"arabnews.com/node/1813056/w…","indices":[63,86]}]	Serbia receives first shipment of AstraZeneca COVID-19 vaccine https://t.co/xmKQyfOj40 #OurVaccineOurPride @drvtiwari63 @chandananamit @PrashantSoniCG https://t.co/SCm8smwvFO	219.0	RT @deep_vsk_cg: Serbia receives first shipment of AstraZeneca COVID-19 vaccine https://t.co/xmKQyfOj40 #OurVaccineOurPride @drvtiwari63 @…	6944.0	True		arabnews.com	arabnews.com
118	6044a09726bb99003804d846	2021-03-07 09:44:50	[]	[]	Sat Mar 06 23:07:07 +0000 2021	[]	[{"url":"https://t.co/EzVLKggPni","expanded_url":"https://aapsonline.org/mask-facts/?fbclid=IwAR25_h2smQ-8WNrcLcfaaVKQCYYBbN3qyG8Zddir1XEipiD9LpAtUpAZFh8","display_url":"aapsonline.org/mask-facts/?fb…","indices":[272,295]}]	@Wildman_AZ If wearing masks work why are there so many new 'cases' once we started wearing them? And why did we close our businesses for months creating great human misery? See the facts &amp; studies from experts showing how INEFFECTIVE MASKS ARE for the coronavirus... https://t.co/EzVLKggPni	220438.0	RT @wdunlap: @Wildman_AZ If wearing masks work why are there so many new 'cases' once we started wearing them? And why did we close our bus…	532.0	True		aapsonline.org	aapsonline.org
119	6044a834c388fd003812f13b	2021-03-07 10:17:18	[]	[]	Sat Mar 06 23:07:07 +0000 2021	[]	[{"url":"https://t.co/EzVLKggPni","expanded_url":"https://aapsonline.org/mask-facts/?fbclid=IwAR25_h2smQ-8WNrcLcfaaVKQCYYBbN3qyG8Zddir1XEipiD9LpAtUpAZFh8","display_url":"aapsonline.org/mask-facts/?fb…","indices":[272,295]}]	@Wildman_AZ If wearing masks work why are there so many new 'cases' once we started wearing them? And why did we close our businesses for months creating great human misery? See the facts &amp; studies from experts showing how INEFFECTIVE MASKS ARE for the coronavirus... https://t.co/EzVLKggPni	220438.0	RT @wdunlap: @Wildman_AZ If wearing masks work why are there so many new 'cases' once we started wearing them? And why did we close our bus…	33179.0	True		aapsonline.org	aapsonline.org
120	6044c59b450d070038a7c610	2021-03-07 12:22:46	[]	[{"url":"https://t.co/U5htIVRiGI","expanded_url":"https://sputniknews.com/amp/us/202103071082276666-not-only-about-saving-americans-biden-says-covid-relief-bill-to-help-us-outcompete-rest-of-world/","display_url":"sputniknews.com/amp/us/2021030…","indices":[127,150]}]		[]	[]			Not Only About Saving Americans? Biden Says COVID Relief Bill to Help US 'Outcompete Rest of the World', Specifical… https://t.co/0tAZNNCeC7	3593.0	True	sputniknews.com		sputniknews.com
121	6044d8bd3aca2e0038e450bc	2021-03-07 13:44:24	[]	[]	Sat Mar 06 23:07:07 +0000 2021	[]	[{"url":"https://t.co/EzVLKggPni","expanded_url":"https://aapsonline.org/mask-facts/?fbclid=IwAR25_h2smQ-8WNrcLcfaaVKQCYYBbN3qyG8Zddir1XEipiD9LpAtUpAZFh8","display_url":"aapsonline.org/mask-facts/?fb…","indices":[272,295]}]	@Wildman_AZ If wearing masks work why are there so many new 'cases' once we started wearing them? And why did we close our businesses for months creating great human misery? See the facts &amp; studies from experts showing how INEFFECTIVE MASKS ARE for the coronavirus... https://t.co/EzVLKggPni	220397.0	RT @wdunlap: @Wildman_AZ If wearing masks work why are there so many new 'cases' once we started wearing them? And why did we close our bus…	29.0	True		aapsonline.org	aapsonline.org
122	6044dc85c8349e003824afbe	2021-03-07 14:00:32	[]	[]	Sat Mar 06 14:08:53 +0000 2021	[]	[{"url":"https://t.co/xsQwIbjl3y","expanded_url":"https://www.breitbart.com/clips/2021/03/05/az-sheriff-would-love-to-hear-dr-fauci-on-covid-risk-from-border","display_url":"breitbart.com/clips/2021/03/…","indices":[256,279]}]	Put them on a bus to San Francisco! AZ Sheriff Mark Dannels stated that @POTUS immigration policy “goes against the grain of the CDC. I would love to hear Dr. Fauci.” Illegals entering the U.S. are “being released without being tested into communities.” https://t.co/xsQwIbjl3y	6508.0	RT @TrinaSolis17: Put them on a bus to San Francisco! AZ Sheriff Mark Dannels stated that @POTUS immigration policy “goes against the gra…	181.0	True		breitbart.com	breitbart.com
123	6044e3205dd4010038c263de	2021-03-07 14:28:42	[]	[]	Sat Mar 06 23:07:07 +0000 2021	[]	[{"url":"https://t.co/EzVLKggPni","expanded_url":"https://aapsonline.org/mask-facts/?fbclid=IwAR25_h2smQ-8WNrcLcfaaVKQCYYBbN3qyG8Zddir1XEipiD9LpAtUpAZFh8","display_url":"aapsonline.org/mask-facts/?fb…","indices":[272,295]}]	@Wildman_AZ If wearing masks work why are there so many new 'cases' once we started wearing them? And why did we close our businesses for months creating great human misery? See the facts &amp; studies from experts showing how INEFFECTIVE MASKS ARE for the coronavirus... https://t.co/EzVLKggPni	220457.0	RT @wdunlap: @Wildman_AZ If wearing masks work why are there so many new 'cases' once we started wearing them? And why did we close our bus…	264.0	True		aapsonline.org	aapsonline.org
124	6044e870af4fef00389458f0	2021-03-07 14:51:22	[]	[{"url":"https://t.co/NyqAcqVlgc","expanded_url":"https://www.rt.com/news/517423-korea-vaccine-deaths-rise/","display_url":"rt.com/news/517423-ko…","indices":[120,143]}]		[]	[]			South Korean government investigates 7 deaths that followed Covid-19 vaccination with AstraZeneca's jab — RT World… https://t.co/j3OfLIlVxV	206.0	True	rt.com		rt.com
125	6044f0abea87700038622755	2021-03-07 15:26:30	[]	[]	Sat Mar 06 23:07:07 +0000 2021	[]	[{"url":"https://t.co/EzVLKggPni","expanded_url":"https://aapsonline.org/mask-facts/?fbclid=IwAR25_h2smQ-8WNrcLcfaaVKQCYYBbN3qyG8Zddir1XEipiD9LpAtUpAZFh8","display_url":"aapsonline.org/mask-facts/?fb…","indices":[272,295]}]	@Wildman_AZ If wearing masks work why are there so many new 'cases' once we started wearing them? And why did we close our businesses for months creating great human misery? See the facts &amp; studies from experts showing how INEFFECTIVE MASKS ARE for the coronavirus... https://t.co/EzVLKggPni	220463.0	RT @wdunlap: @Wildman_AZ If wearing masks work why are there so many new 'cases' once we started wearing them? And why did we close our bus…	541.0	True		aapsonline.org	aapsonline.org
126	6044fba92fa5750038295c94	2021-03-07 16:13:18	[]	[{"url":"https://t.co/dd4GgSfppS","expanded_url":"https://humansarefree.com/2021/02/dozens-teachers-italy-sick-after-astrazeneca-vaccine.html","display_url":"humansarefree.com/2021/02/dozens…","indices":[98,121]}]		[]	[]			'Dozens and Dozens' of Teachers in Northern Italy Call in Sick After Taking AstraZeneca's Vaccine… https://t.co/y7h8iwMyM3	54.0	True	humansarefree.com		humansarefree.com
127	6045082e4a932500384cde57	2021-03-07 17:06:47	[]	[]	Sun Mar 07 17:01:58 +0000 2021	[{"text":"vaccin","indices":[28,35]},{"text":"AstraZeneca","indices":[45,57]},{"text":"vaccin","indices":[230,237]}]	[{"url":"https://t.co/s94akdgpxc","expanded_url":"https://www.rt.com/news/517454-austria-astrazeneca-vaccine-death/","display_url":"rt.com/news/517454-au…","indices":[253,276]}]	L'Autriche suspend aussi le #vaccin d'un lot #AstraZeneca. Suite au décès d'une infirmière de 49 ans, morte d'un désordre sévère de coagulation, sous investigation. Sa collègue de 35 ans a eu une embolie pulmonaire du même lot de #vaccin, en rémission. https://t.co/s94akdgpxc	14386.0	RT @momotchiii: L'Autriche suspend aussi le #vaccin d'un lot #AstraZeneca. Suite au décès d'une infirmière de 49 ans, morte d'un désordre s…	73.0	True		rt.com	rt.com
128	604508384a932500384ce29f	2021-03-07 17:06:59	[]	[]	Sun Mar 07 17:01:58 +0000 2021	[{"text":"vaccin","indices":[28,35]},{"text":"AstraZeneca","indices":[45,57]},{"text":"vaccin","indices":[230,237]}]	[{"url":"https://t.co/s94akdgpxc","expanded_url":"https://www.rt.com/news/517454-austria-astrazeneca-vaccine-death/","display_url":"rt.com/news/517454-au…","indices":[253,276]}]	L'Autriche suspend aussi le #vaccin d'un lot #AstraZeneca. Suite au décès d'une infirmière de 49 ans, morte d'un désordre sévère de coagulation, sous investigation. Sa collègue de 35 ans a eu une embolie pulmonaire du même lot de #vaccin, en rémission. https://t.co/s94akdgpxc	14386.0	RT @momotchiii: L'Autriche suspend aussi le #vaccin d'un lot #AstraZeneca. Suite au décès d'une infirmière de 49 ans, morte d'un désordre s…	420.0	True		rt.com	rt.com
129	604508484a932500384ce849	2021-03-07 17:07:14	[]	[]	Sun Mar 07 17:01:58 +0000 2021	[{"text":"vaccin","indices":[28,35]},{"text":"AstraZeneca","indices":[45,57]},{"text":"vaccin","indices":[230,237]}]	[{"url":"https://t.co/s94akdgpxc","expanded_url":"https://www.rt.com/news/517454-austria-astrazeneca-vaccine-death/","display_url":"rt.com/news/517454-au…","indices":[253,276]}]	L'Autriche suspend aussi le #vaccin d'un lot #AstraZeneca. Suite au décès d'une infirmière de 49 ans, morte d'un désordre sévère de coagulation, sous investigation. Sa collègue de 35 ans a eu une embolie pulmonaire du même lot de #vaccin, en rémission. https://t.co/s94akdgpxc	14386.0	RT @momotchiii: L'Autriche suspend aussi le #vaccin d'un lot #AstraZeneca. Suite au décès d'une infirmière de 49 ans, morte d'un désordre s…	47.0	True		rt.com	rt.com
130	604508554a932500384cecff	2021-03-07 17:07:28	[]	[]	Sun Mar 07 17:01:58 +0000 2021	[{"text":"vaccin","indices":[28,35]},{"text":"AstraZeneca","indices":[45,57]},{"text":"vaccin","indices":[230,237]}]	[{"url":"https://t.co/s94akdgpxc","expanded_url":"https://www.rt.com/news/517454-austria-astrazeneca-vaccine-death/","display_url":"rt.com/news/517454-au…","indices":[253,276]}]	L'Autriche suspend aussi le #vaccin d'un lot #AstraZeneca. Suite au décès d'une infirmière de 49 ans, morte d'un désordre sévère de coagulation, sous investigation. Sa collègue de 35 ans a eu une embolie pulmonaire du même lot de #vaccin, en rémission. https://t.co/s94akdgpxc	14386.0	RT @momotchiii: L'Autriche suspend aussi le #vaccin d'un lot #AstraZeneca. Suite au décès d'une infirmière de 49 ans, morte d'un désordre s…	1285.0	True		rt.com	rt.com
131	604508854a932500384cfe3b	2021-03-07 17:08:16	[]	[]	Sun Mar 07 17:01:58 +0000 2021	[{"text":"vaccin","indices":[28,35]},{"text":"AstraZeneca","indices":[45,57]},{"text":"vaccin","indices":[230,237]}]	[{"url":"https://t.co/s94akdgpxc","expanded_url":"https://www.rt.com/news/517454-austria-astrazeneca-vaccine-death/","display_url":"rt.com/news/517454-au…","indices":[253,276]}]	L'Autriche suspend aussi le #vaccin d'un lot #AstraZeneca. Suite au décès d'une infirmière de 49 ans, morte d'un désordre sévère de coagulation, sous investigation. Sa collègue de 35 ans a eu une embolie pulmonaire du même lot de #vaccin, en rémission. https://t.co/s94akdgpxc	14386.0	RT @momotchiii: L'Autriche suspend aussi le #vaccin d'un lot #AstraZeneca. Suite au décès d'une infirmière de 49 ans, morte d'un désordre s…	48.0	True		rt.com	rt.com
132	604508864a932500384cfe57	2021-03-07 17:08:16	[]	[]	Sun Mar 07 16:49:07 +0000 2021	[]	[{"url":"https://t.co/LBmozCErzP","expanded_url":"https://www.theepochtimes.com/austria-suspends-astrazeneca-covid-19-vaccine-batch-after-death_3723690.html","display_url":"theepochtimes.com/austria-suspen…","indices":[239,262]}]	ZURICH—Austrian authorities have suspended inoculations with a batch of AstraZeneca’s COVID-19 vaccine as a precaution while investigating the death of one person and the illness of another after the shots, a health agency said on Sunday. https://t.co/LBmozCErzP	92535.0	RT @SexCounseling: ZURICH—Austrian authorities have suspended inoculations with a batch of AstraZeneca’s COVID-19 vaccine as a precaution w…	4855.0	True		theepochtimes.com	theepochtimes.com
133	604508e34a932500384d1f11	2021-03-07 17:09:47	[]	[]	Sun Mar 07 17:01:58 +0000 2021	[{"text":"vaccin","indices":[28,35]},{"text":"AstraZeneca","indices":[45,57]},{"text":"vaccin","indices":[230,237]}]	[{"url":"https://t.co/s94akdgpxc","expanded_url":"https://www.rt.com/news/517454-austria-astrazeneca-vaccine-death/","display_url":"rt.com/news/517454-au…","indices":[253,276]}]	L'Autriche suspend aussi le #vaccin d'un lot #AstraZeneca. Suite au décès d'une infirmière de 49 ans, morte d'un désordre sévère de coagulation, sous investigation. Sa collègue de 35 ans a eu une embolie pulmonaire du même lot de #vaccin, en rémission. https://t.co/s94akdgpxc	14386.0	RT @momotchiii: L'Autriche suspend aussi le #vaccin d'un lot #AstraZeneca. Suite au décès d'une infirmière de 49 ans, morte d'un désordre s…	1300.0	True		rt.com	rt.com
134	604508f94a932500384d27a7	2021-03-07 17:10:12	[]	[]	Sun Mar 07 17:01:58 +0000 2021	[{"text":"vaccin","indices":[28,35]},{"text":"AstraZeneca","indices":[45,57]},{"text":"vaccin","indices":[230,237]}]	[{"url":"https://t.co/s94akdgpxc","expanded_url":"https://www.rt.com/news/517454-austria-astrazeneca-vaccine-death/","display_url":"rt.com/news/517454-au…","indices":[253,276]}]	L'Autriche suspend aussi le #vaccin d'un lot #AstraZeneca. Suite au décès d'une infirmière de 49 ans, morte d'un désordre sévère de coagulation, sous investigation. Sa collègue de 35 ans a eu une embolie pulmonaire du même lot de #vaccin, en rémission. https://t.co/s94akdgpxc	14386.0	RT @momotchiii: L'Autriche suspend aussi le #vaccin d'un lot #AstraZeneca. Suite au décès d'une infirmière de 49 ans, morte d'un désordre s…	208.0	True		rt.com	rt.com
135	604509004a932500384d2a1b	2021-03-07 17:10:18	[]	[]	Sun Mar 07 17:01:58 +0000 2021	[{"text":"vaccin","indices":[28,35]},{"text":"AstraZeneca","indices":[45,57]},{"text":"vaccin","indices":[230,237]}]	[{"url":"https://t.co/s94akdgpxc","expanded_url":"https://www.rt.com/news/517454-austria-astrazeneca-vaccine-death/","display_url":"rt.com/news/517454-au…","indices":[253,276]}]	L'Autriche suspend aussi le #vaccin d'un lot #AstraZeneca. Suite au décès d'une infirmière de 49 ans, morte d'un désordre sévère de coagulation, sous investigation. Sa collègue de 35 ans a eu une embolie pulmonaire du même lot de #vaccin, en rémission. https://t.co/s94akdgpxc	14386.0	RT @momotchiii: L'Autriche suspend aussi le #vaccin d'un lot #AstraZeneca. Suite au décès d'une infirmière de 49 ans, morte d'un désordre s…	41.0	True		rt.com	rt.com
136	604509454a932500384d3f49	2021-03-07 17:11:18	[]	[]	Sun Mar 07 17:01:58 +0000 2021	[{"text":"vaccin","indices":[28,35]},{"text":"AstraZeneca","indices":[45,57]},{"text":"vaccin","indices":[230,237]}]	[{"url":"https://t.co/s94akdgpxc","expanded_url":"https://www.rt.com/news/517454-austria-astrazeneca-vaccine-death/","display_url":"rt.com/news/517454-au…","indices":[253,276]}]	L'Autriche suspend aussi le #vaccin d'un lot #AstraZeneca. Suite au décès d'une infirmière de 49 ans, morte d'un désordre sévère de coagulation, sous investigation. Sa collègue de 35 ans a eu une embolie pulmonaire du même lot de #vaccin, en rémission. https://t.co/s94akdgpxc	14386.0	RT @momotchiii: L'Autriche suspend aussi le #vaccin d'un lot #AstraZeneca. Suite au décès d'une infirmière de 49 ans, morte d'un désordre s…	321.0	True		rt.com	rt.com
137	6045095b4a932500384d47a3	2021-03-07 17:11:41	[]	[]	Sun Mar 07 17:01:58 +0000 2021	[{"text":"vaccin","indices":[28,35]},{"text":"AstraZeneca","indices":[45,57]},{"text":"vaccin","indices":[230,237]}]	[{"url":"https://t.co/s94akdgpxc","expanded_url":"https://www.rt.com/news/517454-austria-astrazeneca-vaccine-death/","display_url":"rt.com/news/517454-au…","indices":[253,276]}]	L'Autriche suspend aussi le #vaccin d'un lot #AstraZeneca. Suite au décès d'une infirmière de 49 ans, morte d'un désordre sévère de coagulation, sous investigation. Sa collègue de 35 ans a eu une embolie pulmonaire du même lot de #vaccin, en rémission. https://t.co/s94akdgpxc	14386.0	RT @momotchiii: L'Autriche suspend aussi le #vaccin d'un lot #AstraZeneca. Suite au décès d'une infirmière de 49 ans, morte d'un désordre s…	1939.0	True		rt.com	rt.com
138	6045096f4a932500384d4ebf	2021-03-07 17:12:01	[]	[]	Sun Mar 07 17:01:58 +0000 2021	[{"text":"vaccin","indices":[28,35]},{"text":"AstraZeneca","indices":[45,57]},{"text":"vaccin","indices":[230,237]}]	[{"url":"https://t.co/s94akdgpxc","expanded_url":"https://www.rt.com/news/517454-austria-astrazeneca-vaccine-death/","display_url":"rt.com/news/517454-au…","indices":[253,276]}]	L'Autriche suspend aussi le #vaccin d'un lot #AstraZeneca. Suite au décès d'une infirmière de 49 ans, morte d'un désordre sévère de coagulation, sous investigation. Sa collègue de 35 ans a eu une embolie pulmonaire du même lot de #vaccin, en rémission. https://t.co/s94akdgpxc	14386.0	RT @momotchiii: L'Autriche suspend aussi le #vaccin d'un lot #AstraZeneca. Suite au décès d'une infirmière de 49 ans, morte d'un désordre s…	257.0	True		rt.com	rt.com
139	604509944a932500384d5f0d	2021-03-07 17:12:46	[]	[]	Sun Mar 07 17:01:58 +0000 2021	[{"text":"vaccin","indices":[28,35]},{"text":"AstraZeneca","indices":[45,57]},{"text":"vaccin","indices":[230,237]}]	[{"url":"https://t.co/s94akdgpxc","expanded_url":"https://www.rt.com/news/517454-austria-astrazeneca-vaccine-death/","display_url":"rt.com/news/517454-au…","indices":[253,276]}]	L'Autriche suspend aussi le #vaccin d'un lot #AstraZeneca. Suite au décès d'une infirmière de 49 ans, morte d'un désordre sévère de coagulation, sous investigation. Sa collègue de 35 ans a eu une embolie pulmonaire du même lot de #vaccin, en rémission. https://t.co/s94akdgpxc	14386.0	RT @momotchiii: L'Autriche suspend aussi le #vaccin d'un lot #AstraZeneca. Suite au décès d'une infirmière de 49 ans, morte d'un désordre s…	321.0	True		rt.com	rt.com
140	604509cd4a932500384d738d	2021-03-07 17:13:44	[]	[]	Sun Mar 07 17:01:58 +0000 2021	[{"text":"vaccin","indices":[28,35]},{"text":"AstraZeneca","indices":[45,57]},{"text":"vaccin","indices":[230,237]}]	[{"url":"https://t.co/s94akdgpxc","expanded_url":"https://www.rt.com/news/517454-austria-astrazeneca-vaccine-death/","display_url":"rt.com/news/517454-au…","indices":[253,276]}]	L'Autriche suspend aussi le #vaccin d'un lot #AstraZeneca. Suite au décès d'une infirmière de 49 ans, morte d'un désordre sévère de coagulation, sous investigation. Sa collègue de 35 ans a eu une embolie pulmonaire du même lot de #vaccin, en rémission. https://t.co/s94akdgpxc	14386.0	RT @momotchiii: L'Autriche suspend aussi le #vaccin d'un lot #AstraZeneca. Suite au décès d'une infirmière de 49 ans, morte d'un désordre s…	5376.0	True		rt.com	rt.com
141	60450a424a932500384d9d75	2021-03-07 17:15:40	[]	[]	Sun Mar 07 17:13:05 +0000 2021	[{"text":"vaccination","indices":[29,41]},{"text":"AstraZeneca","indices":[42,54]},{"text":"vaccin","indices":[125,132]}]	[{"url":"https://t.co/hO6OCZAS42","expanded_url":"https://www.rt.com/news/517423-korea-vaccine-deaths-rise/","display_url":"rt.com/news/517423-ko…","indices":[250,273]}]	7 morts après une semaine de #vaccination #AstraZeneca. La Corée du Sud a lancé l'enquête suite aux décès constatés après le #vaccin, plus de 2800 effets indésirables. La FDA américaine enquête aussi sur des cas de maladie rare... (voir plus haut ⏫) https://t.co/hO6OCZAS42	14386.0	RT @momotchiii: 7 morts après une semaine de #vaccination #AstraZeneca. La Corée du Sud a lancé l'enquête suite aux décès constatés après l…	1549.0	True		rt.com	rt.com
142	60450f6cae714400382b7ece	2021-03-07 17:37:42	[]	[]	Sun Mar 07 17:13:05 +0000 2021	[{"text":"vaccination","indices":[29,41]},{"text":"AstraZeneca","indices":[42,54]},{"text":"vaccin","indices":[125,132]}]	[{"url":"https://t.co/hO6OCZAS42","expanded_url":"https://www.rt.com/news/517423-korea-vaccine-deaths-rise/","display_url":"rt.com/news/517423-ko…","indices":[250,273]}]	7 morts après une semaine de #vaccination #AstraZeneca. La Corée du Sud a lancé l'enquête suite aux décès constatés après le #vaccin, plus de 2800 effets indésirables. La FDA américaine enquête aussi sur des cas de maladie rare... (voir plus haut ⏫) https://t.co/hO6OCZAS42	14388.0	RT @momotchiii: 7 morts après une semaine de #vaccination #AstraZeneca. La Corée du Sud a lancé l'enquête suite aux décès constatés après l…	659.0	True		rt.com	rt.com
143	60450f7eae714400382b8576	2021-03-07 17:38:01	[]	[]	Sun Mar 07 17:17:12 +0000 2021	[]	[{"url":"https://t.co/G4WNcNN0H9","expanded_url":"https://www.theepochtimes.com/austria-suspends-astrazeneca-covid-19-vaccine-batch-after-death_3723690.html","display_url":"theepochtimes.com/austria-suspen…","indices":[260,283]}]	Austrian authorities suspended inoculations of a batch of AstraZeneca’s COVID vaccine A woman, 49, died of severe coagulation disorders &amp; a woman, 35, developed a pulmonary embolism, an acute lung disease caused by a dislodged blood, she is recovering. https://t.co/G4WNcNN0H9	6541.0	RT @TrinaSolis17: Austrian authorities suspended inoculations of a batch of AstraZeneca’s COVID vaccine A woman, 49, died of severe coagul…	7868.0	True		theepochtimes.com	theepochtimes.com
144	60450fa8ae714400382b946e	2021-03-07 17:38:43	[]	[]	Sun Mar 07 17:01:58 +0000 2021	[{"text":"vaccin","indices":[28,35]},{"text":"AstraZeneca","indices":[45,57]},{"text":"vaccin","indices":[230,237]}]	[{"url":"https://t.co/s94akdgpxc","expanded_url":"https://www.rt.com/news/517454-austria-astrazeneca-vaccine-death/","display_url":"rt.com/news/517454-au…","indices":[253,276]}]	L'Autriche suspend aussi le #vaccin d'un lot #AstraZeneca. Suite au décès d'une infirmière de 49 ans, morte d'un désordre sévère de coagulation, sous investigation. Sa collègue de 35 ans a eu une embolie pulmonaire du même lot de #vaccin, en rémission. https://t.co/s94akdgpxc	14389.0	RT @momotchiii: L'Autriche suspend aussi le #vaccin d'un lot #AstraZeneca. Suite au décès d'une infirmière de 49 ans, morte d'un désordre s…	12.0	True		rt.com	rt.com
145	60450fb5ae714400382b991a	2021-03-07 17:38:55	[]	[]	Sun Mar 07 17:13:05 +0000 2021	[{"text":"vaccination","indices":[29,41]},{"text":"AstraZeneca","indices":[42,54]},{"text":"vaccin","indices":[125,132]}]	[{"url":"https://t.co/hO6OCZAS42","expanded_url":"https://www.rt.com/news/517423-korea-vaccine-deaths-rise/","display_url":"rt.com/news/517423-ko…","indices":[250,273]}]	7 morts après une semaine de #vaccination #AstraZeneca. La Corée du Sud a lancé l'enquête suite aux décès constatés après le #vaccin, plus de 2800 effets indésirables. La FDA américaine enquête aussi sur des cas de maladie rare... (voir plus haut ⏫) https://t.co/hO6OCZAS42	14390.0	RT @momotchiii: 7 morts après une semaine de #vaccination #AstraZeneca. La Corée du Sud a lancé l'enquête suite aux décès constatés après l…	66.0	True		rt.com	rt.com
146	60450fbaae714400382b9aac	2021-03-07 17:39:00	[]	[]	Sun Mar 07 17:01:58 +0000 2021	[{"text":"vaccin","indices":[28,35]},{"text":"AstraZeneca","indices":[45,57]},{"text":"vaccin","indices":[230,237]}]	[{"url":"https://t.co/s94akdgpxc","expanded_url":"https://www.rt.com/news/517454-austria-astrazeneca-vaccine-death/","display_url":"rt.com/news/517454-au…","indices":[253,276]}]	L'Autriche suspend aussi le #vaccin d'un lot #AstraZeneca. Suite au décès d'une infirmière de 49 ans, morte d'un désordre sévère de coagulation, sous investigation. Sa collègue de 35 ans a eu une embolie pulmonaire du même lot de #vaccin, en rémission. https://t.co/s94akdgpxc	14390.0	RT @momotchiii: L'Autriche suspend aussi le #vaccin d'un lot #AstraZeneca. Suite au décès d'une infirmière de 49 ans, morte d'un désordre s…	36.0	True		rt.com	rt.com
147	60450fd4ae714400382ba43e	2021-03-07 17:39:27	[]	[]	Sun Mar 07 17:01:58 +0000 2021	[{"text":"vaccin","indices":[28,35]},{"text":"AstraZeneca","indices":[45,57]},{"text":"vaccin","indices":[230,237]}]	[{"url":"https://t.co/s94akdgpxc","expanded_url":"https://www.rt.com/news/517454-austria-astrazeneca-vaccine-death/","display_url":"rt.com/news/517454-au…","indices":[253,276]}]	L'Autriche suspend aussi le #vaccin d'un lot #AstraZeneca. Suite au décès d'une infirmière de 49 ans, morte d'un désordre sévère de coagulation, sous investigation. Sa collègue de 35 ans a eu une embolie pulmonaire du même lot de #vaccin, en rémission. https://t.co/s94akdgpxc	14390.0	RT @momotchiii: L'Autriche suspend aussi le #vaccin d'un lot #AstraZeneca. Suite au décès d'une infirmière de 49 ans, morte d'un désordre s…	66.0	True		rt.com	rt.com
148	60450febae714400382bac86	2021-03-07 17:39:50	[]	[]	Sun Mar 07 16:49:07 +0000 2021	[]	[{"url":"https://t.co/LBmozCErzP","expanded_url":"https://www.theepochtimes.com/austria-suspends-astrazeneca-covid-19-vaccine-batch-after-death_3723690.html","display_url":"theepochtimes.com/austria-suspen…","indices":[239,262]}]	ZURICH—Austrian authorities have suspended inoculations with a batch of AstraZeneca’s COVID-19 vaccine as a precaution while investigating the death of one person and the illness of another after the shots, a health agency said on Sunday. https://t.co/LBmozCErzP	92786.0	RT @SexCounseling: ZURICH—Austrian authorities have suspended inoculations with a batch of AstraZeneca’s COVID-19 vaccine as a precaution w…	780.0	True		theepochtimes.com	theepochtimes.com
149	60451002ae714400382bb494	2021-03-07 17:40:12	[]	[]	Sun Mar 07 17:13:05 +0000 2021	[{"text":"vaccination","indices":[29,41]},{"text":"AstraZeneca","indices":[42,54]},{"text":"vaccin","indices":[125,132]}]	[{"url":"https://t.co/hO6OCZAS42","expanded_url":"https://www.rt.com/news/517423-korea-vaccine-deaths-rise/","display_url":"rt.com/news/517423-ko…","indices":[250,273]}]	7 morts après une semaine de #vaccination #AstraZeneca. La Corée du Sud a lancé l'enquête suite aux décès constatés après le #vaccin, plus de 2800 effets indésirables. La FDA américaine enquête aussi sur des cas de maladie rare... (voir plus haut ⏫) https://t.co/hO6OCZAS42	14390.0	RT @momotchiii: 7 morts après une semaine de #vaccination #AstraZeneca. La Corée du Sud a lancé l'enquête suite aux décès constatés après l…	89.0	True		rt.com	rt.com
150	6045104dae714400382bcf6e	2021-03-07 17:41:27	[]	[]	Sun Mar 07 17:13:05 +0000 2021	[{"text":"vaccination","indices":[29,41]},{"text":"AstraZeneca","indices":[42,54]},{"text":"vaccin","indices":[125,132]}]	[{"url":"https://t.co/hO6OCZAS42","expanded_url":"https://www.rt.com/news/517423-korea-vaccine-deaths-rise/","display_url":"rt.com/news/517423-ko…","indices":[250,273]}]	7 morts après une semaine de #vaccination #AstraZeneca. La Corée du Sud a lancé l'enquête suite aux décès constatés après le #vaccin, plus de 2800 effets indésirables. La FDA américaine enquête aussi sur des cas de maladie rare... (voir plus haut ⏫) https://t.co/hO6OCZAS42	14390.0	RT @momotchiii: 7 morts après une semaine de #vaccination #AstraZeneca. La Corée du Sud a lancé l'enquête suite aux décès constatés après l…	466.0	True		rt.com	rt.com
151	60451165ae714400382c33be	2021-03-07 17:46:08	[]	[]	Sun Mar 07 17:01:58 +0000 2021	[{"text":"vaccin","indices":[28,35]},{"text":"AstraZeneca","indices":[45,57]},{"text":"vaccin","indices":[230,237]}]	[{"url":"https://t.co/s94akdgpxc","expanded_url":"https://www.rt.com/news/517454-austria-astrazeneca-vaccine-death/","display_url":"rt.com/news/517454-au…","indices":[253,276]}]	L'Autriche suspend aussi le #vaccin d'un lot #AstraZeneca. Suite au décès d'une infirmière de 49 ans, morte d'un désordre sévère de coagulation, sous investigation. Sa collègue de 35 ans a eu une embolie pulmonaire du même lot de #vaccin, en rémission. https://t.co/s94akdgpxc	14390.0	RT @momotchiii: L'Autriche suspend aussi le #vaccin d'un lot #AstraZeneca. Suite au décès d'une infirmière de 49 ans, morte d'un désordre s…	19.0	True		rt.com	rt.com
152	6045116eae714400382c36f2	2021-03-07 17:46:17	[]	[]	Sun Mar 07 17:01:58 +0000 2021	[{"text":"vaccin","indices":[28,35]},{"text":"AstraZeneca","indices":[45,57]},{"text":"vaccin","indices":[230,237]}]	[{"url":"https://t.co/s94akdgpxc","expanded_url":"https://www.rt.com/news/517454-austria-astrazeneca-vaccine-death/","display_url":"rt.com/news/517454-au…","indices":[253,276]}]	L'Autriche suspend aussi le #vaccin d'un lot #AstraZeneca. Suite au décès d'une infirmière de 49 ans, morte d'un désordre sévère de coagulation, sous investigation. Sa collègue de 35 ans a eu une embolie pulmonaire du même lot de #vaccin, en rémission. https://t.co/s94akdgpxc	14384.0	RT @momotchiii: L'Autriche suspend aussi le #vaccin d'un lot #AstraZeneca. Suite au décès d'une infirmière de 49 ans, morte d'un désordre s…	975.0	True		rt.com	rt.com
153	604517df05fc310038b5a181	2021-03-07 18:11:05	[]	[]	Sun Mar 07 17:13:05 +0000 2021	[{"text":"vaccination","indices":[29,41]},{"text":"AstraZeneca","indices":[42,54]},{"text":"vaccin","indices":[125,132]}]	[{"url":"https://t.co/hO6OCZAS42","expanded_url":"https://www.rt.com/news/517423-korea-vaccine-deaths-rise/","display_url":"rt.com/news/517423-ko…","indices":[250,273]}]	7 morts après une semaine de #vaccination #AstraZeneca. La Corée du Sud a lancé l'enquête suite aux décès constatés après le #vaccin, plus de 2800 effets indésirables. La FDA américaine enquête aussi sur des cas de maladie rare... (voir plus haut ⏫) https://t.co/hO6OCZAS42	14389.0	RT @momotchiii: 7 morts après une semaine de #vaccination #AstraZeneca. La Corée du Sud a lancé l'enquête suite aux décès constatés après l…	106.0	True		rt.com	rt.com
154	604518d1f9b4bb003822d053	2021-03-07 18:17:48	[]	[]	Sun Mar 07 17:17:12 +0000 2021	[]	[{"url":"https://t.co/G4WNcNN0H9","expanded_url":"https://www.theepochtimes.com/austria-suspends-astrazeneca-covid-19-vaccine-batch-after-death_3723690.html","display_url":"theepochtimes.com/austria-suspen…","indices":[260,283]}]	Austrian authorities suspended inoculations of a batch of AstraZeneca’s COVID vaccine A woman, 49, died of severe coagulation disorders &amp; a woman, 35, developed a pulmonary embolism, an acute lung disease caused by a dislodged blood, she is recovering. https://t.co/G4WNcNN0H9	6533.0	RT @TrinaSolis17: Austrian authorities suspended inoculations of a batch of AstraZeneca’s COVID vaccine A woman, 49, died of severe coagul…	8861.0	True		theepochtimes.com	theepochtimes.com
155	60451939f9b4bb003822f56f	2021-03-07 18:19:32	[]	[]	Sun Mar 07 17:13:05 +0000 2021	[{"text":"vaccination","indices":[29,41]},{"text":"AstraZeneca","indices":[42,54]},{"text":"vaccin","indices":[125,132]}]	[{"url":"https://t.co/hO6OCZAS42","expanded_url":"https://www.rt.com/news/517423-korea-vaccine-deaths-rise/","display_url":"rt.com/news/517423-ko…","indices":[250,273]}]	7 morts après une semaine de #vaccination #AstraZeneca. La Corée du Sud a lancé l'enquête suite aux décès constatés après le #vaccin, plus de 2800 effets indésirables. La FDA américaine enquête aussi sur des cas de maladie rare... (voir plus haut ⏫) https://t.co/hO6OCZAS42	14389.0	RT @momotchiii: 7 morts après une semaine de #vaccination #AstraZeneca. La Corée du Sud a lancé l'enquête suite aux décès constatés après l…	63.0	True		rt.com	rt.com
156	604519ccf9b4bb0038232a2f	2021-03-07 18:21:59	[]	[]	Sun Mar 07 17:01:58 +0000 2021	[{"text":"vaccin","indices":[28,35]},{"text":"AstraZeneca","indices":[45,57]},{"text":"vaccin","indices":[230,237]}]	[{"url":"https://t.co/s94akdgpxc","expanded_url":"https://www.rt.com/news/517454-austria-astrazeneca-vaccine-death/","display_url":"rt.com/news/517454-au…","indices":[253,276]}]	L'Autriche suspend aussi le #vaccin d'un lot #AstraZeneca. Suite au décès d'une infirmière de 49 ans, morte d'un désordre sévère de coagulation, sous investigation. Sa collègue de 35 ans a eu une embolie pulmonaire du même lot de #vaccin, en rémission. https://t.co/s94akdgpxc	14389.0	RT @momotchiii: L'Autriche suspend aussi le #vaccin d'un lot #AstraZeneca. Suite au décès d'une infirmière de 49 ans, morte d'un désordre s…	16.0	True		rt.com	rt.com
157	60451a1cf9b4bb00382346dd	2021-03-07 18:23:19	[]	[]	Sun Mar 07 17:01:58 +0000 2021	[{"text":"vaccin","indices":[28,35]},{"text":"AstraZeneca","indices":[45,57]},{"text":"vaccin","indices":[230,237]}]	[{"url":"https://t.co/s94akdgpxc","expanded_url":"https://www.rt.com/news/517454-austria-astrazeneca-vaccine-death/","display_url":"rt.com/news/517454-au…","indices":[253,276]}]	L'Autriche suspend aussi le #vaccin d'un lot #AstraZeneca. Suite au décès d'une infirmière de 49 ans, morte d'un désordre sévère de coagulation, sous investigation. Sa collègue de 35 ans a eu une embolie pulmonaire du même lot de #vaccin, en rémission. https://t.co/s94akdgpxc	14389.0	RT @momotchiii: L'Autriche suspend aussi le #vaccin d'un lot #AstraZeneca. Suite au décès d'une infirmière de 49 ans, morte d'un désordre s…	15.0	True		rt.com	rt.com
158	60451a4df9b4bb0038235831	2021-03-07 18:24:07	[]	[]	Sun Mar 07 17:17:12 +0000 2021	[]	[{"url":"https://t.co/G4WNcNN0H9","expanded_url":"https://www.theepochtimes.com/austria-suspends-astrazeneca-covid-19-vaccine-batch-after-death_3723690.html","display_url":"theepochtimes.com/austria-suspen…","indices":[260,283]}]	Austrian authorities suspended inoculations of a batch of AstraZeneca’s COVID vaccine A woman, 49, died of severe coagulation disorders &amp; a woman, 35, developed a pulmonary embolism, an acute lung disease caused by a dislodged blood, she is recovering. https://t.co/G4WNcNN0H9	6552.0	RT @TrinaSolis17: Austrian authorities suspended inoculations of a batch of AstraZeneca’s COVID vaccine A woman, 49, died of severe coagul…	4077.0	True		theepochtimes.com	theepochtimes.com
159	60451ef4eb6b5d003895f5bc	2021-03-07 18:43:58	[]	[]	Sun Mar 07 18:40:12 +0000 2021	[]	[{"url":"https://t.co/KsU819QetH","expanded_url":"https://m.theepochtimes.com/mkt_breakingnews/austria-suspends-astrazeneca-covid-19-vaccine-batch-after-death_3723690.html/amp?utm_source=newsnoe&utm_medium=email&utm_campaign=breaking-2021-03-07-2&__twitter_impression=true","display_url":"m.theepochtimes.com/mkt_breakingne…","indices":[255,278]}]	y’avait déjà des réticences à l’AstraZeneca mais là Oxford Astra Zeneca vient de s’offrir un vilain coup de pub mondial.. l’info Austria fait le tour du monde Veran flip, y passe son temps au phone pour savoir si c’était bien du sérum phy ds sa seringue😱 https://t.co/KsU819QetH	3741.0	RT @ReinfoCovid: y’avait déjà des réticences à l’AstraZeneca mais là Oxford Astra Zeneca vient de s’offrir un vilain coup de pub mondial..…	44.0	True		theepochtimes.com	theepochtimes.com
160	60451faceb6b5d003896380e	2021-03-07 18:47:03	[]	[]	Sun Mar 07 15:06:57 +0000 2021	[]	[{"url":"https://t.co/v0wMJKrpnL","expanded_url":"https://de.rt.com/europa/114052-oesterreich-krankenschwester-verstirbt-nach-covid-19-impfung/","display_url":"de.rt.com/europa/114052-…","indices":[167,190]}]	🤔Bleibt spannend.... "Eine Krankenschwester am Landesklinikum Zwettl starb kurz nach der Impfung mit AstraZeneca. Die Gesundheitsagentur untersucht nun den Vorfall." https://t.co/v0wMJKrpnL	2629.0	RT @Behindt93065949: 🤔Bleibt spannend.... "Eine Krankenschwester am Landesklinikum Zwettl starb kurz nach der Impfung mit AstraZeneca. Die…	264.0	True		rt.com	rt.com
161	60451ff4eb6b5d00389651d4	2021-03-07 18:48:15	[]	[]	Sun Mar 07 17:01:58 +0000 2021	[{"text":"vaccin","indices":[28,35]},{"text":"AstraZeneca","indices":[45,57]},{"text":"vaccin","indices":[230,237]}]	[{"url":"https://t.co/s94akdgpxc","expanded_url":"https://www.rt.com/news/517454-austria-astrazeneca-vaccine-death/","display_url":"rt.com/news/517454-au…","indices":[253,276]}]	L'Autriche suspend aussi le #vaccin d'un lot #AstraZeneca. Suite au décès d'une infirmière de 49 ans, morte d'un désordre sévère de coagulation, sous investigation. Sa collègue de 35 ans a eu une embolie pulmonaire du même lot de #vaccin, en rémission. https://t.co/s94akdgpxc	14388.0	RT @momotchiii: L'Autriche suspend aussi le #vaccin d'un lot #AstraZeneca. Suite au décès d'une infirmière de 49 ans, morte d'un désordre s…	9.0	True		rt.com	rt.com
162	604520a9eb6b5d0038969288	2021-03-07 18:51:15	[]	[]	Sun Mar 07 17:01:58 +0000 2021	[{"text":"vaccin","indices":[28,35]},{"text":"AstraZeneca","indices":[45,57]},{"text":"vaccin","indices":[230,237]}]	[{"url":"https://t.co/s94akdgpxc","expanded_url":"https://www.rt.com/news/517454-austria-astrazeneca-vaccine-death/","display_url":"rt.com/news/517454-au…","indices":[253,276]}]	L'Autriche suspend aussi le #vaccin d'un lot #AstraZeneca. Suite au décès d'une infirmière de 49 ans, morte d'un désordre sévère de coagulation, sous investigation. Sa collègue de 35 ans a eu une embolie pulmonaire du même lot de #vaccin, en rémission. https://t.co/s94akdgpxc	14389.0	RT @momotchiii: L'Autriche suspend aussi le #vaccin d'un lot #AstraZeneca. Suite au décès d'une infirmière de 49 ans, morte d'un désordre s…	52.0	True		rt.com	rt.com
163	604520aceb6b5d00389693b2	2021-03-07 18:51:18	[]	[]	Sun Mar 07 18:40:12 +0000 2021	[]	[{"url":"https://t.co/KsU819QetH","expanded_url":"https://m.theepochtimes.com/mkt_breakingnews/austria-suspends-astrazeneca-covid-19-vaccine-batch-after-death_3723690.html/amp?utm_source=newsnoe&utm_medium=email&utm_campaign=breaking-2021-03-07-2&__twitter_impression=true","display_url":"m.theepochtimes.com/mkt_breakingne…","indices":[255,278]}]	y’avait déjà des réticences à l’AstraZeneca mais là Oxford Astra Zeneca vient de s’offrir un vilain coup de pub mondial.. l’info Austria fait le tour du monde Veran flip, y passe son temps au phone pour savoir si c’était bien du sérum phy ds sa seringue😱 https://t.co/KsU819QetH	3741.0	RT @ReinfoCovid: y’avait déjà des réticences à l’AstraZeneca mais là Oxford Astra Zeneca vient de s’offrir un vilain coup de pub mondial..…	501.0	True		theepochtimes.com	theepochtimes.com
164	604520e3eb6b5d003896a716	2021-03-07 18:52:13	[]	[]	Sun Mar 07 17:13:05 +0000 2021	[{"text":"vaccination","indices":[29,41]},{"text":"AstraZeneca","indices":[42,54]},{"text":"vaccin","indices":[125,132]}]	[{"url":"https://t.co/hO6OCZAS42","expanded_url":"https://www.rt.com/news/517423-korea-vaccine-deaths-rise/","display_url":"rt.com/news/517423-ko…","indices":[250,273]}]	7 morts après une semaine de #vaccination #AstraZeneca. La Corée du Sud a lancé l'enquête suite aux décès constatés après le #vaccin, plus de 2800 effets indésirables. La FDA américaine enquête aussi sur des cas de maladie rare... (voir plus haut ⏫) https://t.co/hO6OCZAS42	14390.0	RT @momotchiii: 7 morts après une semaine de #vaccination #AstraZeneca. La Corée du Sud a lancé l'enquête suite aux décès constatés après l…	161.0	True		rt.com	rt.com
165	604521446698a3003828409a	2021-03-07 18:53:26	[]	[]	Sun Mar 07 17:01:58 +0000 2021	[{"text":"vaccin","indices":[28,35]},{"text":"AstraZeneca","indices":[45,57]},{"text":"vaccin","indices":[230,237]}]	[{"url":"https://t.co/s94akdgpxc","expanded_url":"https://www.rt.com/news/517454-austria-astrazeneca-vaccine-death/","display_url":"rt.com/news/517454-au…","indices":[253,276]}]	L'Autriche suspend aussi le #vaccin d'un lot #AstraZeneca. Suite au décès d'une infirmière de 49 ans, morte d'un désordre sévère de coagulation, sous investigation. Sa collègue de 35 ans a eu une embolie pulmonaire du même lot de #vaccin, en rémission. https://t.co/s94akdgpxc	14390.0	RT @momotchiii: L'Autriche suspend aussi le #vaccin d'un lot #AstraZeneca. Suite au décès d'une infirmière de 49 ans, morte d'un désordre s…	180.0	True		rt.com	rt.com
166	604521b46698a30038285b26	2021-03-07 18:54:40	[]	[]	Sun Mar 07 18:40:12 +0000 2021	[]	[{"url":"https://t.co/KsU819QetH","expanded_url":"https://m.theepochtimes.com/mkt_breakingnews/austria-suspends-astrazeneca-covid-19-vaccine-batch-after-death_3723690.html/amp?utm_source=newsnoe&utm_medium=email&utm_campaign=breaking-2021-03-07-2&__twitter_impression=true","display_url":"m.theepochtimes.com/mkt_breakingne…","indices":[255,278]}]	y’avait déjà des réticences à l’AstraZeneca mais là Oxford Astra Zeneca vient de s’offrir un vilain coup de pub mondial.. l’info Austria fait le tour du monde Veran flip, y passe son temps au phone pour savoir si c’était bien du sérum phy ds sa seringue😱 https://t.co/KsU819QetH	3741.0	RT @ReinfoCovid: y’avait déjà des réticences à l’AstraZeneca mais là Oxford Astra Zeneca vient de s’offrir un vilain coup de pub mondial..…	20.0	True		theepochtimes.com	theepochtimes.com
167	604521ba6698a30038285cd0	2021-03-07 18:54:45	[]	[]	Sun Mar 07 17:01:58 +0000 2021	[{"text":"vaccin","indices":[28,35]},{"text":"AstraZeneca","indices":[45,57]},{"text":"vaccin","indices":[230,237]}]	[{"url":"https://t.co/s94akdgpxc","expanded_url":"https://www.rt.com/news/517454-austria-astrazeneca-vaccine-death/","display_url":"rt.com/news/517454-au…","indices":[253,276]}]	L'Autriche suspend aussi le #vaccin d'un lot #AstraZeneca. Suite au décès d'une infirmière de 49 ans, morte d'un désordre sévère de coagulation, sous investigation. Sa collègue de 35 ans a eu une embolie pulmonaire du même lot de #vaccin, en rémission. https://t.co/s94akdgpxc	14390.0	RT @momotchiii: L'Autriche suspend aussi le #vaccin d'un lot #AstraZeneca. Suite au décès d'une infirmière de 49 ans, morte d'un désordre s…	2441.0	True		rt.com	rt.com
168	604522146698a30038287504	2021-03-07 18:55:53	[]	[]	Sun Mar 07 17:01:58 +0000 2021	[{"text":"vaccin","indices":[28,35]},{"text":"AstraZeneca","indices":[45,57]},{"text":"vaccin","indices":[230,237]}]	[{"url":"https://t.co/s94akdgpxc","expanded_url":"https://www.rt.com/news/517454-austria-astrazeneca-vaccine-death/","display_url":"rt.com/news/517454-au…","indices":[253,276]}]	L'Autriche suspend aussi le #vaccin d'un lot #AstraZeneca. Suite au décès d'une infirmière de 49 ans, morte d'un désordre sévère de coagulation, sous investigation. Sa collègue de 35 ans a eu une embolie pulmonaire du même lot de #vaccin, en rémission. https://t.co/s94akdgpxc	14390.0	RT @momotchiii: L'Autriche suspend aussi le #vaccin d'un lot #AstraZeneca. Suite au décès d'une infirmière de 49 ans, morte d'un désordre s…	58.0	True		rt.com	rt.com
169	604522196698a3003828768a	2021-03-07 18:55:57	[]	[]	Sun Mar 07 17:13:05 +0000 2021	[{"text":"vaccination","indices":[29,41]},{"text":"AstraZeneca","indices":[42,54]},{"text":"vaccin","indices":[125,132]}]	[{"url":"https://t.co/hO6OCZAS42","expanded_url":"https://www.rt.com/news/517423-korea-vaccine-deaths-rise/","display_url":"rt.com/news/517423-ko…","indices":[250,273]}]	7 morts après une semaine de #vaccination #AstraZeneca. La Corée du Sud a lancé l'enquête suite aux décès constatés après le #vaccin, plus de 2800 effets indésirables. La FDA américaine enquête aussi sur des cas de maladie rare... (voir plus haut ⏫) https://t.co/hO6OCZAS42	14390.0	RT @momotchiii: 7 morts après une semaine de #vaccination #AstraZeneca. La Corée du Sud a lancé l'enquête suite aux décès constatés après l…	26.0	True		rt.com	rt.com
170	604522336698a30038287dd4	2021-03-07 18:56:17	[]	[]	Sun Mar 07 17:01:58 +0000 2021	[{"text":"vaccin","indices":[28,35]},{"text":"AstraZeneca","indices":[45,57]},{"text":"vaccin","indices":[230,237]}]	[{"url":"https://t.co/s94akdgpxc","expanded_url":"https://www.rt.com/news/517454-austria-astrazeneca-vaccine-death/","display_url":"rt.com/news/517454-au…","indices":[253,276]}]	L'Autriche suspend aussi le #vaccin d'un lot #AstraZeneca. Suite au décès d'une infirmière de 49 ans, morte d'un désordre sévère de coagulation, sous investigation. Sa collègue de 35 ans a eu une embolie pulmonaire du même lot de #vaccin, en rémission. https://t.co/s94akdgpxc	14390.0	RT @momotchiii: L'Autriche suspend aussi le #vaccin d'un lot #AstraZeneca. Suite au décès d'une infirmière de 49 ans, morte d'un désordre s…	25.0	True		rt.com	rt.com
171	604522466698a300382882ce	2021-03-07 18:56:31	[]	[]	Sun Mar 07 17:13:05 +0000 2021	[{"text":"vaccination","indices":[29,41]},{"text":"AstraZeneca","indices":[42,54]},{"text":"vaccin","indices":[125,132]}]	[{"url":"https://t.co/hO6OCZAS42","expanded_url":"https://www.rt.com/news/517423-korea-vaccine-deaths-rise/","display_url":"rt.com/news/517423-ko…","indices":[250,273]}]	7 morts après une semaine de #vaccination #AstraZeneca. La Corée du Sud a lancé l'enquête suite aux décès constatés après le #vaccin, plus de 2800 effets indésirables. La FDA américaine enquête aussi sur des cas de maladie rare... (voir plus haut ⏫) https://t.co/hO6OCZAS42	14390.0	RT @momotchiii: 7 morts après une semaine de #vaccination #AstraZeneca. La Corée du Sud a lancé l'enquête suite aux décès constatés après l…	305.0	True		rt.com	rt.com
172	604522706698a30038288f62	2021-03-07 18:57:07	[]	[]	Sun Mar 07 18:54:44 +0000 2021	[]	[{"url":"https://t.co/9fmiCvrxeR","expanded_url":"https://www.theepochtimes.com/mkt_breakingnews/austria-suspends-astrazeneca-covid-19-vaccine-batch-after-death_3723690.html","display_url":"theepochtimes.com/mkt_breakingne…","indices":[156,179]}]	How many incidences and bad batches are there out there I wonder? EXPERIMENTAL VAX 🤦🏻‍♀️💔🤬 Austria Suspends AstraZeneca COVID-19 Vaccine Batch After Death https://t.co/9fmiCvrxeR	1021.0	RT @ZeeOntario: How many incidences and bad batches are there out there I wonder? EXPERIMENTAL VAX 🤦🏻‍♀️💔🤬 Austria Suspends AstraZeneca CO…	341.0	True		theepochtimes.com	theepochtimes.com
173	604522976698a30038289b80	2021-03-07 18:57:40	[]	[]	Sun Mar 07 17:17:12 +0000 2021	[]	[{"url":"https://t.co/G4WNcNN0H9","expanded_url":"https://www.theepochtimes.com/austria-suspends-astrazeneca-covid-19-vaccine-batch-after-death_3723690.html","display_url":"theepochtimes.com/austria-suspen…","indices":[260,283]}]	Austrian authorities suspended inoculations of a batch of AstraZeneca’s COVID vaccine A woman, 49, died of severe coagulation disorders &amp; a woman, 35, developed a pulmonary embolism, an acute lung disease caused by a dislodged blood, she is recovering. https://t.co/G4WNcNN0H9	6555.0	RT @TrinaSolis17: Austrian authorities suspended inoculations of a batch of AstraZeneca’s COVID vaccine A woman, 49, died of severe coagul…	3634.0	True		theepochtimes.com	theepochtimes.com
174	604522a66698a3003828a03e	2021-03-07 18:57:54	[]	[]	Sun Mar 07 17:17:12 +0000 2021	[]	[{"url":"https://t.co/G4WNcNN0H9","expanded_url":"https://www.theepochtimes.com/austria-suspends-astrazeneca-covid-19-vaccine-batch-after-death_3723690.html","display_url":"theepochtimes.com/austria-suspen…","indices":[260,283]}]	Austrian authorities suspended inoculations of a batch of AstraZeneca’s COVID vaccine A woman, 49, died of severe coagulation disorders &amp; a woman, 35, developed a pulmonary embolism, an acute lung disease caused by a dislodged blood, she is recovering. https://t.co/G4WNcNN0H9	6556.0	RT @TrinaSolis17: Austrian authorities suspended inoculations of a batch of AstraZeneca’s COVID vaccine A woman, 49, died of severe coagul…	4890.0	True		theepochtimes.com	theepochtimes.com
175	604523026698a3003828b610	2021-03-07 18:58:54	[]	[]	Sun Mar 07 18:58:49 +0000 2021	[{"text":"Austrian","indices":[0,9]},{"text":"AstraZeneca","indices":[59,71]},{"text":"vaccine","indices":[83,91]}]	[{"url":"https://t.co/dCNZ52Mm2X","expanded_url":"https://english.alarabiya.net/coronavirus/2021/03/07/Coronavirus-Austria-suspends-vaccine-doses-from-AstraZeneca-batch-linked-with-one-death","display_url":"english.alarabiya.net/coronavirus/20…","indices":[219,242]}]	#Austrian authorities suspend inoculations from a batch of #AstraZeneca’s COVID-19 #vaccine as a precaution while investigating the death of one person and the illness of another after the shots, a health agency says. https://t.co/dCNZ52Mm2X	880614.0	RT @AlArabiya_Eng: #Austrian authorities suspend inoculations from a batch of #AstraZeneca’s COVID-19 #vaccine as a precaution while invest…	1159.0	True		english.alarabiya.net	english.alarabiya.net
176	6045234e6698a3003828cb52	2021-03-07 18:59:54	[]	[]	Sun Mar 07 18:58:49 +0000 2021	[{"text":"Austrian","indices":[0,9]},{"text":"AstraZeneca","indices":[59,71]},{"text":"vaccine","indices":[83,91]}]	[{"url":"https://t.co/dCNZ52Mm2X","expanded_url":"https://english.alarabiya.net/coronavirus/2021/03/07/Coronavirus-Austria-suspends-vaccine-doses-from-AstraZeneca-batch-linked-with-one-death","display_url":"english.alarabiya.net/coronavirus/20…","indices":[219,242]}]	#Austrian authorities suspend inoculations from a batch of #AstraZeneca’s COVID-19 #vaccine as a precaution while investigating the death of one person and the illness of another after the shots, a health agency says. https://t.co/dCNZ52Mm2X	880614.0	RT @AlArabiya_Eng: #Austrian authorities suspend inoculations from a batch of #AstraZeneca’s COVID-19 #vaccine as a precaution while invest…	271.0	True		english.alarabiya.net	english.alarabiya.net
177	604523526698a3003828ccd0	2021-03-07 18:59:58	[]	[]	Sun Mar 07 18:58:49 +0000 2021	[{"text":"Austrian","indices":[0,9]},{"text":"AstraZeneca","indices":[59,71]},{"text":"vaccine","indices":[83,91]}]	[{"url":"https://t.co/dCNZ52Mm2X","expanded_url":"https://english.alarabiya.net/coronavirus/2021/03/07/Coronavirus-Austria-suspends-vaccine-doses-from-AstraZeneca-batch-linked-with-one-death","display_url":"english.alarabiya.net/coronavirus/20…","indices":[219,242]}]	#Austrian authorities suspend inoculations from a batch of #AstraZeneca’s COVID-19 #vaccine as a precaution while investigating the death of one person and the illness of another after the shots, a health agency says. https://t.co/dCNZ52Mm2X	880674.0	RT @AlArabiya_Eng: #Austrian authorities suspend inoculations from a batch of #AstraZeneca’s COVID-19 #vaccine as a precaution while invest…	1293.0	True		english.alarabiya.net	english.alarabiya.net
178	60452682dd1d260038325370	2021-03-07 19:16:13	[]	[]	Sun Mar 07 18:54:44 +0000 2021	[]	[{"url":"https://t.co/9fmiCvrxeR","expanded_url":"https://www.theepochtimes.com/mkt_breakingnews/austria-suspends-astrazeneca-covid-19-vaccine-batch-after-death_3723690.html","display_url":"theepochtimes.com/mkt_breakingne…","indices":[156,179]}]	How many incidences and bad batches are there out there I wonder? EXPERIMENTAL VAX 🤦🏻‍♀️💔🤬 Austria Suspends AstraZeneca COVID-19 Vaccine Batch After Death https://t.co/9fmiCvrxeR	1022.0	RT @ZeeOntario: How many incidences and bad batches are there out there I wonder? EXPERIMENTAL VAX 🤦🏻‍♀️💔🤬 Austria Suspends AstraZeneca CO…	1189.0	True		theepochtimes.com	theepochtimes.com
179	604526c1dd1d2600383269d4	2021-03-07 19:17:15	[]	[]	Sun Mar 07 18:40:12 +0000 2021	[]	[{"url":"https://t.co/KsU819QetH","expanded_url":"https://m.theepochtimes.com/mkt_breakingnews/austria-suspends-astrazeneca-covid-19-vaccine-batch-after-death_3723690.html/amp?utm_source=newsnoe&utm_medium=email&utm_campaign=breaking-2021-03-07-2&__twitter_impression=true","display_url":"m.theepochtimes.com/mkt_breakingne…","indices":[255,278]}]	y’avait déjà des réticences à l’AstraZeneca mais là Oxford Astra Zeneca vient de s’offrir un vilain coup de pub mondial.. l’info Austria fait le tour du monde Veran flip, y passe son temps au phone pour savoir si c’était bien du sérum phy ds sa seringue😱 https://t.co/KsU819QetH	3741.0	RT @ReinfoCovid: y’avait déjà des réticences à l’AstraZeneca mais là Oxford Astra Zeneca vient de s’offrir un vilain coup de pub mondial..…	655.0	True		theepochtimes.com	theepochtimes.com
180	604526e1dd1d26003832757e	2021-03-07 19:17:48	[]	[]	Sun Mar 07 17:01:58 +0000 2021	[{"text":"vaccin","indices":[28,35]},{"text":"AstraZeneca","indices":[45,57]},{"text":"vaccin","indices":[230,237]}]	[{"url":"https://t.co/s94akdgpxc","expanded_url":"https://www.rt.com/news/517454-austria-astrazeneca-vaccine-death/","display_url":"rt.com/news/517454-au…","indices":[253,276]}]	L'Autriche suspend aussi le #vaccin d'un lot #AstraZeneca. Suite au décès d'une infirmière de 49 ans, morte d'un désordre sévère de coagulation, sous investigation. Sa collègue de 35 ans a eu une embolie pulmonaire du même lot de #vaccin, en rémission. https://t.co/s94akdgpxc	14393.0	RT @momotchiii: L'Autriche suspend aussi le #vaccin d'un lot #AstraZeneca. Suite au décès d'une infirmière de 49 ans, morte d'un désordre s…	30.0	True		rt.com	rt.com
181	60452774dd1d26003832aa0a	2021-03-07 19:20:15	[]	[]	Sun Mar 07 18:40:12 +0000 2021	[]	[{"url":"https://t.co/KsU819QetH","expanded_url":"https://m.theepochtimes.com/mkt_breakingnews/austria-suspends-astrazeneca-covid-19-vaccine-batch-after-death_3723690.html/amp?utm_source=newsnoe&utm_medium=email&utm_campaign=breaking-2021-03-07-2&__twitter_impression=true","display_url":"m.theepochtimes.com/mkt_breakingne…","indices":[255,278]}]	y’avait déjà des réticences à l’AstraZeneca mais là Oxford Astra Zeneca vient de s’offrir un vilain coup de pub mondial.. l’info Austria fait le tour du monde Veran flip, y passe son temps au phone pour savoir si c’était bien du sérum phy ds sa seringue😱 https://t.co/KsU819QetH	3741.0	RT @ReinfoCovid: y’avait déjà des réticences à l’AstraZeneca mais là Oxford Astra Zeneca vient de s’offrir un vilain coup de pub mondial..…	29.0	True		theepochtimes.com	theepochtimes.com
182	604527dadd1d26003832ce6c	2021-03-07 19:21:56	[]	[]	Sun Mar 07 17:17:12 +0000 2021	[]	[{"url":"https://t.co/G4WNcNN0H9","expanded_url":"https://www.theepochtimes.com/austria-suspends-astrazeneca-covid-19-vaccine-batch-after-death_3723690.html","display_url":"theepochtimes.com/austria-suspen…","indices":[260,283]}]	Austrian authorities suspended inoculations of a batch of AstraZeneca’s COVID vaccine A woman, 49, died of severe coagulation disorders &amp; a woman, 35, developed a pulmonary embolism, an acute lung disease caused by a dislodged blood, she is recovering. https://t.co/G4WNcNN0H9	6560.0	RT @TrinaSolis17: Austrian authorities suspended inoculations of a batch of AstraZeneca’s COVID vaccine A woman, 49, died of severe coagul…	5947.0	True		theepochtimes.com	theepochtimes.com
183	60452823dd1d26003832e8ca	2021-03-07 19:23:10	[]	[]	Sun Mar 07 18:58:49 +0000 2021	[{"text":"Austrian","indices":[0,9]},{"text":"AstraZeneca","indices":[59,71]},{"text":"vaccine","indices":[83,91]}]	[{"url":"https://t.co/dCNZ52Mm2X","expanded_url":"https://english.alarabiya.net/coronavirus/2021/03/07/Coronavirus-Austria-suspends-vaccine-doses-from-AstraZeneca-batch-linked-with-one-death","display_url":"english.alarabiya.net/coronavirus/20…","indices":[219,242]}]	#Austrian authorities suspend inoculations from a batch of #AstraZeneca’s COVID-19 #vaccine as a precaution while investigating the death of one person and the illness of another after the shots, a health agency says. https://t.co/dCNZ52Mm2X	880682.0	RT @AlArabiya_Eng: #Austrian authorities suspend inoculations from a batch of #AstraZeneca’s COVID-19 #vaccine as a precaution while invest…	1503.0	True		english.alarabiya.net	english.alarabiya.net
184	60452875dd1d2600383305fe	2021-03-07 19:24:32	[]	[]	Sun Mar 07 17:13:05 +0000 2021	[{"text":"vaccination","indices":[29,41]},{"text":"AstraZeneca","indices":[42,54]},{"text":"vaccin","indices":[125,132]}]	[{"url":"https://t.co/hO6OCZAS42","expanded_url":"https://www.rt.com/news/517423-korea-vaccine-deaths-rise/","display_url":"rt.com/news/517423-ko…","indices":[250,273]}]	7 morts après une semaine de #vaccination #AstraZeneca. La Corée du Sud a lancé l'enquête suite aux décès constatés après le #vaccin, plus de 2800 effets indésirables. La FDA américaine enquête aussi sur des cas de maladie rare... (voir plus haut ⏫) https://t.co/hO6OCZAS42	14393.0	RT @momotchiii: 7 morts après une semaine de #vaccination #AstraZeneca. La Corée du Sud a lancé l'enquête suite aux décès constatés après l…	66.0	True		rt.com	rt.com
185	60452876dd1d260038330674	2021-03-07 19:24:33	[]	[]	Sun Mar 07 17:01:58 +0000 2021	[{"text":"vaccin","indices":[28,35]},{"text":"AstraZeneca","indices":[45,57]},{"text":"vaccin","indices":[230,237]}]	[{"url":"https://t.co/s94akdgpxc","expanded_url":"https://www.rt.com/news/517454-austria-astrazeneca-vaccine-death/","display_url":"rt.com/news/517454-au…","indices":[253,276]}]	L'Autriche suspend aussi le #vaccin d'un lot #AstraZeneca. Suite au décès d'une infirmière de 49 ans, morte d'un désordre sévère de coagulation, sous investigation. Sa collègue de 35 ans a eu une embolie pulmonaire du même lot de #vaccin, en rémission. https://t.co/s94akdgpxc	14393.0	RT @momotchiii: L'Autriche suspend aussi le #vaccin d'un lot #AstraZeneca. Suite au décès d'une infirmière de 49 ans, morte d'un désordre s…	9.0	True		rt.com	rt.com
186	604528a6dd1d260038331776	2021-03-07 19:25:20	[]	[]	Sun Mar 07 17:17:12 +0000 2021	[]	[{"url":"https://t.co/G4WNcNN0H9","expanded_url":"https://www.theepochtimes.com/austria-suspends-astrazeneca-covid-19-vaccine-batch-after-death_3723690.html","display_url":"theepochtimes.com/austria-suspen…","indices":[260,283]}]	Austrian authorities suspended inoculations of a batch of AstraZeneca’s COVID vaccine A woman, 49, died of severe coagulation disorders &amp; a woman, 35, developed a pulmonary embolism, an acute lung disease caused by a dislodged blood, she is recovering. https://t.co/G4WNcNN0H9	6560.0	RT @TrinaSolis17: Austrian authorities suspended inoculations of a batch of AstraZeneca’s COVID vaccine A woman, 49, died of severe coagul…	3629.0	True		theepochtimes.com	theepochtimes.com
187	60452989ee1ae30038758021	2021-03-07 19:29:07	[]	[{"url":"https://t.co/65rxV1fBro","expanded_url":"https://www.theepochtimes.com/mkt_breakingnews/austria-suspends-astrazeneca-covid-19-vaccine-batch-after-death_3723690.html","display_url":"theepochtimes.com/mkt_breakingne…","indices":[254,277]}]		[]	[]			Autoridades austriacas suspendieron las inoculaciones de la vacuna COVID-19 de AstraZeneca como medida de precaució… https://t.co/vmCQKF03aN	132.0	True	theepochtimes.com		theepochtimes.com
188	604529ccee1ae3003875983f	2021-03-07 19:30:15	[]	[]	Sun Mar 07 17:17:12 +0000 2021	[]	[{"url":"https://t.co/G4WNcNN0H9","expanded_url":"https://www.theepochtimes.com/austria-suspends-astrazeneca-covid-19-vaccine-batch-after-death_3723690.html","display_url":"theepochtimes.com/austria-suspen…","indices":[260,283]}]	Austrian authorities suspended inoculations of a batch of AstraZeneca’s COVID vaccine A woman, 49, died of severe coagulation disorders &amp; a woman, 35, developed a pulmonary embolism, an acute lung disease caused by a dislodged blood, she is recovering. https://t.co/G4WNcNN0H9	6560.0	RT @TrinaSolis17: Austrian authorities suspended inoculations of a batch of AstraZeneca’s COVID vaccine A woman, 49, died of severe coagul…	50574.0	True		theepochtimes.com	theepochtimes.com
189	60452afdee1ae30038760397	2021-03-07 19:35:15	[]	[{"url":"https://t.co/m1JxfWh32b","expanded_url":"https://www.theepochtimes.com/austria-suspends-astrazeneca-covid-19-vaccine-batch-after-death_3723690.html?utm_source=news&utm_medium=email&utm_campaign=breaking-2021-03-07-2","display_url":"theepochtimes.com/austria-suspen…","indices":[257,280]}]		[]	[]			Austria suspende vacunación con un lote de la vacuna AstraZeneca contra Covid-19, tras la muerte de un paciente. Se… https://t.co/lsWwfDpS0l	190.0	True	theepochtimes.com		theepochtimes.com
190	604537f9339c3100384bd65e	2021-03-07 20:30:43	[]	[]	Sun Mar 07 17:17:12 +0000 2021	[]	[{"url":"https://t.co/G4WNcNN0H9","expanded_url":"https://www.theepochtimes.com/austria-suspends-astrazeneca-covid-19-vaccine-batch-after-death_3723690.html","display_url":"theepochtimes.com/austria-suspen…","indices":[260,283]}]	Austrian authorities suspended inoculations of a batch of AstraZeneca’s COVID vaccine A woman, 49, died of severe coagulation disorders &amp; a woman, 35, developed a pulmonary embolism, an acute lung disease caused by a dislodged blood, she is recovering. https://t.co/G4WNcNN0H9	6567.0	RT @TrinaSolis17: Austrian authorities suspended inoculations of a batch of AstraZeneca’s COVID vaccine A woman, 49, died of severe coagul…	55.0	True		theepochtimes.com	theepochtimes.com
191	60453983339c3100384c63b0	2021-03-07 20:37:18	[]	[]	Sun Mar 07 18:54:44 +0000 2021	[]	[{"url":"https://t.co/9fmiCvrxeR","expanded_url":"https://www.theepochtimes.com/mkt_breakingnews/austria-suspends-astrazeneca-covid-19-vaccine-batch-after-death_3723690.html","display_url":"theepochtimes.com/mkt_breakingne…","indices":[156,179]}]	How many incidences and bad batches are there out there I wonder? EXPERIMENTAL VAX 🤦🏻‍♀️💔🤬 Austria Suspends AstraZeneca COVID-19 Vaccine Batch After Death https://t.co/9fmiCvrxeR	1024.0	RT @ZeeOntario: How many incidences and bad batches are there out there I wonder? EXPERIMENTAL VAX 🤦🏻‍♀️💔🤬 Austria Suspends AstraZeneca CO…	135.0	True		theepochtimes.com	theepochtimes.com
192	604545ab8309040038b583dc	2021-03-07 21:29:10	[]	[{"url":"https://t.co/3YV48QnSe2","expanded_url":"https://www.theepochtimes.com/mkt_breakingnews/austria-suspends-astrazeneca-covid-19-vaccine-batch-after-death_3723690.html?utm_source=newsnoe&utm_medium=email&utm_campaign=breaking-2021-03-07-2","display_url":"theepochtimes.com/mkt_breakingne…","indices":[251,274]}]		[]	[]			ZURIQUE - As autoridades austríacas suspenderam as inoculações com um lote da vacina COVID-19, da AstraZeneca como… https://t.co/5N5xGQ4bNw	1592.0	True	theepochtimes.com		theepochtimes.com
193	604545ed8309040038b59b7a	2021-03-07 21:30:16	[]	[]	Sun Mar 07 17:17:12 +0000 2021	[]	[{"url":"https://t.co/G4WNcNN0H9","expanded_url":"https://www.theepochtimes.com/austria-suspends-astrazeneca-covid-19-vaccine-batch-after-death_3723690.html","display_url":"theepochtimes.com/austria-suspen…","indices":[260,283]}]	Austrian authorities suspended inoculations of a batch of AstraZeneca’s COVID vaccine A woman, 49, died of severe coagulation disorders &amp; a woman, 35, developed a pulmonary embolism, an acute lung disease caused by a dislodged blood, she is recovering. https://t.co/G4WNcNN0H9	6573.0	RT @TrinaSolis17: Austrian authorities suspended inoculations of a batch of AstraZeneca’s COVID vaccine A woman, 49, died of severe coagul…	1150.0	True		theepochtimes.com	theepochtimes.com
194	604547981c684d0038d4e4e5	2021-03-07 21:37:23	[]	[]	Sun Mar 07 20:37:25 +0000 2021	[{"text":"AstraZeneca","indices":[24,36]}]	[{"url":"https://t.co/lpWD9zIbSQ","expanded_url":"https://www.theepochtimes.com/austria-suspends-astrazeneca-covid-19-vaccine-batch-after-death_3723690.html","display_url":"theepochtimes.com/austria-suspen…","indices":[252,275]}]	Austria Suspends Use of #AstraZeneca COVID-19 Vaccine Batch After Death There has been many deaths with these so-called vaccines, and why is our government in the USA not addressing this? They are in clinical trials, no one should be forced to take! https://t.co/lpWD9zIbSQ	1202.0	RT @PatriotGaGa1: Austria Suspends Use of #AstraZeneca COVID-19 Vaccine Batch After Death There has been many deaths with these so-called…	1464.0	True		theepochtimes.com	theepochtimes.com
195	604548691c684d0038d52fdb	2021-03-07 21:40:52	[]	[]	Sun Mar 07 20:37:25 +0000 2021	[{"text":"AstraZeneca","indices":[24,36]}]	[{"url":"https://t.co/lpWD9zIbSQ","expanded_url":"https://www.theepochtimes.com/austria-suspends-astrazeneca-covid-19-vaccine-batch-after-death_3723690.html","display_url":"theepochtimes.com/austria-suspen…","indices":[252,275]}]	Austria Suspends Use of #AstraZeneca COVID-19 Vaccine Batch After Death There has been many deaths with these so-called vaccines, and why is our government in the USA not addressing this? They are in clinical trials, no one should be forced to take! https://t.co/lpWD9zIbSQ	1200.0	RT @PatriotGaGa1: Austria Suspends Use of #AstraZeneca COVID-19 Vaccine Batch After Death There has been many deaths with these so-called…	867.0	True		theepochtimes.com	theepochtimes.com
196	604548791c684d0038d53569	2021-03-07 21:41:08	[]	[]	Sun Mar 07 17:01:58 +0000 2021	[{"text":"vaccin","indices":[28,35]},{"text":"AstraZeneca","indices":[45,57]},{"text":"vaccin","indices":[230,237]}]	[{"url":"https://t.co/s94akdgpxc","expanded_url":"https://www.rt.com/news/517454-austria-astrazeneca-vaccine-death/","display_url":"rt.com/news/517454-au…","indices":[253,276]}]	L'Autriche suspend aussi le #vaccin d'un lot #AstraZeneca. Suite au décès d'une infirmière de 49 ans, morte d'un désordre sévère de coagulation, sous investigation. Sa collègue de 35 ans a eu une embolie pulmonaire du même lot de #vaccin, en rémission. https://t.co/s94akdgpxc	14407.0	RT @momotchiii: L'Autriche suspend aussi le #vaccin d'un lot #AstraZeneca. Suite au décès d'une infirmière de 49 ans, morte d'un désordre s…	1.0	True		rt.com	rt.com
197	60454c2c5bf59600388c2a1f	2021-03-07 21:56:55	[]	[{"url":"https://t.co/4zTeJFg9kI","expanded_url":"https://www.rt.com/news/517454-austria-astrazeneca-vaccine-death/","display_url":"rt.com/news/517454-au…","indices":[147,170]}]		[]	[]			Corporate greed continues to murder people and the planet. Austria halts injections of AstraZeneca Covid vaccine b… https://t.co/8HLG2rqbGw	21.0	True	rt.com		rt.com
198	60454f0e54784b0038cdf747	2021-03-07 22:09:13	[]	[]	Sun Mar 07 17:01:58 +0000 2021	[{"text":"vaccin","indices":[28,35]},{"text":"AstraZeneca","indices":[45,57]},{"text":"vaccin","indices":[230,237]}]	[{"url":"https://t.co/s94akdgpxc","expanded_url":"https://www.rt.com/news/517454-austria-astrazeneca-vaccine-death/","display_url":"rt.com/news/517454-au…","indices":[253,276]}]	L'Autriche suspend aussi le #vaccin d'un lot #AstraZeneca. Suite au décès d'une infirmière de 49 ans, morte d'un désordre sévère de coagulation, sous investigation. Sa collègue de 35 ans a eu une embolie pulmonaire du même lot de #vaccin, en rémission. https://t.co/s94akdgpxc	14409.0	RT @momotchiii: L'Autriche suspend aussi le #vaccin d'un lot #AstraZeneca. Suite au décès d'une infirmière de 49 ans, morte d'un désordre s…	50.0	True		rt.com	rt.com
199	60454f4c54784b0038ce0d71	2021-03-07 22:10:15	[{"text":"Occupy","indices":[0,7]},{"text":"mRNA","indices":[22,27]},{"text":"Austria","indices":[47,55]},{"text":"AstraZeneca","indices":[76,88]}]	[{"url":"https://t.co/7KFvV4yLZ5","expanded_url":"https://www.rt.com/news/517454-austria-astrazeneca-vaccine-death/","display_url":"rt.com/news/517454-au…","indices":[154,177]}]		[]	[]			#Occupy: How save are #mRNA vaccines anyway ? #Austria halts injections of #AstraZeneca Covid vaccine batch as aut… https://t.co/TKQT2LUGEN	8841.0	True	rt.com		rt.com
200	60454fb454784b0038ce327d	2021-03-07 22:11:58	[]	[]	Sun Mar 07 22:10:15 +0000 2021	[{"text":"Occupy","indices":[0,7]},{"text":"mRNA","indices":[22,27]},{"text":"Austria","indices":[47,55]},{"text":"AstraZeneca","indices":[76,88]}]	[{"url":"https://t.co/7KFvV4yLZ5","expanded_url":"https://www.rt.com/news/517454-austria-astrazeneca-vaccine-death/","display_url":"rt.com/news/517454-au…","indices":[154,177]}]	#Occupy: How save are #mRNA vaccines anyway ? #Austria halts injections of #AstraZeneca Covid vaccine batch as authorities probe death — RT World News https://t.co/7KFvV4yLZ5	8841.0	RT @OccupySchagen: #Occupy: How save are #mRNA vaccines anyway ? #Austria halts injections of #AstraZeneca Covid vaccine batch as authorit…	297.0	True		rt.com	rt.com
201	604550cd0a6c190038399494	2021-03-07 22:16:40	[]	[]	Sun Mar 07 22:10:15 +0000 2021	[{"text":"Occupy","indices":[0,7]},{"text":"mRNA","indices":[22,27]},{"text":"Austria","indices":[47,55]},{"text":"AstraZeneca","indices":[76,88]}]	[{"url":"https://t.co/7KFvV4yLZ5","expanded_url":"https://www.rt.com/news/517454-austria-astrazeneca-vaccine-death/","display_url":"rt.com/news/517454-au…","indices":[154,177]}]	#Occupy: How save are #mRNA vaccines anyway ? #Austria halts injections of #AstraZeneca Covid vaccine batch as authorities probe death — RT World News https://t.co/7KFvV4yLZ5	8838.0	RT @OccupySchagen: #Occupy: How save are #mRNA vaccines anyway ? #Austria halts injections of #AstraZeneca Covid vaccine batch as authorit…	3510.0	True		rt.com	rt.com
202	6045526d0a6c1900383a2980	2021-03-07 22:23:36	[]	[]	Sun Mar 07 15:06:57 +0000 2021	[]	[{"url":"https://t.co/v0wMJKrpnL","expanded_url":"https://de.rt.com/europa/114052-oesterreich-krankenschwester-verstirbt-nach-covid-19-impfung/","display_url":"de.rt.com/europa/114052-…","indices":[167,190]}]	🤔Bleibt spannend.... "Eine Krankenschwester am Landesklinikum Zwettl starb kurz nach der Impfung mit AstraZeneca. Die Gesundheitsagentur untersucht nun den Vorfall." https://t.co/v0wMJKrpnL	2634.0	RT @Behindt93065949: 🤔Bleibt spannend.... "Eine Krankenschwester am Landesklinikum Zwettl starb kurz nach der Impfung mit AstraZeneca. Die…	311.0	True		rt.com	rt.com
203	6045528b0a6c1900383a3400	2021-03-07 22:24:05	[]	[]	Sun Mar 07 17:01:58 +0000 2021	[{"text":"vaccin","indices":[28,35]},{"text":"AstraZeneca","indices":[45,57]},{"text":"vaccin","indices":[230,237]}]	[{"url":"https://t.co/s94akdgpxc","expanded_url":"https://www.rt.com/news/517454-austria-astrazeneca-vaccine-death/","display_url":"rt.com/news/517454-au…","indices":[253,276]}]	L'Autriche suspend aussi le #vaccin d'un lot #AstraZeneca. Suite au décès d'une infirmière de 49 ans, morte d'un désordre sévère de coagulation, sous investigation. Sa collègue de 35 ans a eu une embolie pulmonaire du même lot de #vaccin, en rémission. https://t.co/s94akdgpxc	14412.0	RT @momotchiii: L'Autriche suspend aussi le #vaccin d'un lot #AstraZeneca. Suite au décès d'une infirmière de 49 ans, morte d'un désordre s…	34.0	True		rt.com	rt.com
204	604559e294f464003849c05e	2021-03-07 22:55:24	[]	[]	Sun Mar 07 20:37:25 +0000 2021	[{"text":"AstraZeneca","indices":[24,36]}]	[{"url":"https://t.co/lpWD9zIbSQ","expanded_url":"https://www.theepochtimes.com/austria-suspends-astrazeneca-covid-19-vaccine-batch-after-death_3723690.html","display_url":"theepochtimes.com/austria-suspen…","indices":[252,275]}]	Austria Suspends Use of #AstraZeneca COVID-19 Vaccine Batch After Death There has been many deaths with these so-called vaccines, and why is our government in the USA not addressing this? They are in clinical trials, no one should be forced to take! https://t.co/lpWD9zIbSQ	1206.0	RT @PatriotGaGa1: Austria Suspends Use of #AstraZeneca COVID-19 Vaccine Batch After Death There has been many deaths with these so-called…	85.0	True		theepochtimes.com	theepochtimes.com
205	60455b4194f46400384a3e1a	2021-03-07 23:01:15	[]	[]	Sun Mar 07 17:01:58 +0000 2021	[{"text":"vaccin","indices":[28,35]},{"text":"AstraZeneca","indices":[45,57]},{"text":"vaccin","indices":[230,237]}]	[{"url":"https://t.co/s94akdgpxc","expanded_url":"https://www.rt.com/news/517454-austria-astrazeneca-vaccine-death/","display_url":"rt.com/news/517454-au…","indices":[253,276]}]	L'Autriche suspend aussi le #vaccin d'un lot #AstraZeneca. Suite au décès d'une infirmière de 49 ans, morte d'un désordre sévère de coagulation, sous investigation. Sa collègue de 35 ans a eu une embolie pulmonaire du même lot de #vaccin, en rémission. https://t.co/s94akdgpxc	14416.0	RT @momotchiii: L'Autriche suspend aussi le #vaccin d'un lot #AstraZeneca. Suite au décès d'une infirmière de 49 ans, morte d'un désordre s…	43.0	True		rt.com	rt.com
206	604563c65becdd00382c55ee	2021-03-07 23:37:37	[]	[]	Sun Mar 07 23:36:45 +0000 2021	[]	[{"url":"https://t.co/OO0nn6rZQx","expanded_url":"https://www.theepochtimes.com/austria-suspends-astrazeneca-covid-19-vaccine-batch-after-death_3723690.html","display_url":"theepochtimes.com/austria-suspen…","indices":[172,195]}]	Austria Suspends Use of AstraZeneca COVID-19 Vaccine Batch After Death “Currently, there is no evidence of a causal relationship with the vaccination” Via ⁦@EpochTimes⁩ https://t.co/OO0nn6rZQx	61396.0	RT @tgradous: Austria Suspends Use of AstraZeneca COVID-19 Vaccine Batch After Death “Currently, there is no evidence of a causal relation…	1427.0	True		theepochtimes.com	theepochtimes.com
207	604563e45becdd00382c609e	2021-03-07 23:38:07	[]	[]	Sun Mar 07 17:01:58 +0000 2021	[{"text":"vaccin","indices":[28,35]},{"text":"AstraZeneca","indices":[45,57]},{"text":"vaccin","indices":[230,237]}]	[{"url":"https://t.co/s94akdgpxc","expanded_url":"https://www.rt.com/news/517454-austria-astrazeneca-vaccine-death/","display_url":"rt.com/news/517454-au…","indices":[253,276]}]	L'Autriche suspend aussi le #vaccin d'un lot #AstraZeneca. Suite au décès d'une infirmière de 49 ans, morte d'un désordre sévère de coagulation, sous investigation. Sa collègue de 35 ans a eu une embolie pulmonaire du même lot de #vaccin, en rémission. https://t.co/s94akdgpxc	14416.0	RT @momotchiii: L'Autriche suspend aussi le #vaccin d'un lot #AstraZeneca. Suite au décès d'une infirmière de 49 ans, morte d'un désordre s…	7024.0	True		rt.com	rt.com
208	604564875becdd00382c9b1c	2021-03-07 23:40:50	[]	[]	Sun Mar 07 17:01:58 +0000 2021	[{"text":"vaccin","indices":[28,35]},{"text":"AstraZeneca","indices":[45,57]},{"text":"vaccin","indices":[230,237]}]	[{"url":"https://t.co/s94akdgpxc","expanded_url":"https://www.rt.com/news/517454-austria-astrazeneca-vaccine-death/","display_url":"rt.com/news/517454-au…","indices":[253,276]}]	L'Autriche suspend aussi le #vaccin d'un lot #AstraZeneca. Suite au décès d'une infirmière de 49 ans, morte d'un désordre sévère de coagulation, sous investigation. Sa collègue de 35 ans a eu une embolie pulmonaire du même lot de #vaccin, en rémission. https://t.co/s94akdgpxc	14416.0	RT @momotchiii: L'Autriche suspend aussi le #vaccin d'un lot #AstraZeneca. Suite au décès d'une infirmière de 49 ans, morte d'un désordre s…	1243.0	True		rt.com	rt.com
209	6045648c5becdd00382c9cd0	2021-03-07 23:40:54	[]	[]	Sun Mar 07 18:54:44 +0000 2021	[]	[{"url":"https://t.co/9fmiCvrxeR","expanded_url":"https://www.theepochtimes.com/mkt_breakingnews/austria-suspends-astrazeneca-covid-19-vaccine-batch-after-death_3723690.html","display_url":"theepochtimes.com/mkt_breakingne…","indices":[156,179]}]	How many incidences and bad batches are there out there I wonder? EXPERIMENTAL VAX 🤦🏻‍♀️💔🤬 Austria Suspends AstraZeneca COVID-19 Vaccine Batch After Death https://t.co/9fmiCvrxeR	1023.0	RT @ZeeOntario: How many incidences and bad batches are there out there I wonder? EXPERIMENTAL VAX 🤦🏻‍♀️💔🤬 Austria Suspends AstraZeneca CO…	247.0	True		theepochtimes.com	theepochtimes.com
210	604564dc5becdd00382cb930	2021-03-07 23:42:14	[]	[]	Sun Mar 07 23:36:45 +0000 2021	[]	[{"url":"https://t.co/OO0nn6rZQx","expanded_url":"https://www.theepochtimes.com/austria-suspends-astrazeneca-covid-19-vaccine-batch-after-death_3723690.html","display_url":"theepochtimes.com/austria-suspen…","indices":[172,195]}]	Austria Suspends Use of AstraZeneca COVID-19 Vaccine Batch After Death “Currently, there is no evidence of a causal relationship with the vaccination” Via ⁦@EpochTimes⁩ https://t.co/OO0nn6rZQx	61387.0	RT @tgradous: Austria Suspends Use of AstraZeneca COVID-19 Vaccine Batch After Death “Currently, there is no evidence of a causal relation…	3129.0	True		theepochtimes.com	theepochtimes.com
211	604565095becdd00382cc992	2021-03-07 23:43:00	[]	[]	Sun Mar 07 18:54:44 +0000 2021	[]	[{"url":"https://t.co/9fmiCvrxeR","expanded_url":"https://www.theepochtimes.com/mkt_breakingnews/austria-suspends-astrazeneca-covid-19-vaccine-batch-after-death_3723690.html","display_url":"theepochtimes.com/mkt_breakingne…","indices":[156,179]}]	How many incidences and bad batches are there out there I wonder? EXPERIMENTAL VAX 🤦🏻‍♀️💔🤬 Austria Suspends AstraZeneca COVID-19 Vaccine Batch After Death https://t.co/9fmiCvrxeR	1023.0	RT @ZeeOntario: How many incidences and bad batches are there out there I wonder? EXPERIMENTAL VAX 🤦🏻‍♀️💔🤬 Austria Suspends AstraZeneca CO…	625.0	True		theepochtimes.com	theepochtimes.com
212	604565295becdd00382cd530	2021-03-07 23:43:32	[]	[]	Sun Mar 07 17:17:12 +0000 2021	[]	[{"url":"https://t.co/G4WNcNN0H9","expanded_url":"https://www.theepochtimes.com/austria-suspends-astrazeneca-covid-19-vaccine-batch-after-death_3723690.html","display_url":"theepochtimes.com/austria-suspen…","indices":[260,283]}]	Austrian authorities suspended inoculations of a batch of AstraZeneca’s COVID vaccine A woman, 49, died of severe coagulation disorders &amp; a woman, 35, developed a pulmonary embolism, an acute lung disease caused by a dislodged blood, she is recovering. https://t.co/G4WNcNN0H9	6597.0	RT @TrinaSolis17: Austrian authorities suspended inoculations of a batch of AstraZeneca’s COVID vaccine A woman, 49, died of severe coagul…	10339.0	True		theepochtimes.com	theepochtimes.com
213	604565645becdd00382cea4a	2021-03-07 23:44:31	[]	[]	Sun Mar 07 17:01:58 +0000 2021	[{"text":"vaccin","indices":[28,35]},{"text":"AstraZeneca","indices":[45,57]},{"text":"vaccin","indices":[230,237]}]	[{"url":"https://t.co/s94akdgpxc","expanded_url":"https://www.rt.com/news/517454-austria-astrazeneca-vaccine-death/","display_url":"rt.com/news/517454-au…","indices":[253,276]}]	L'Autriche suspend aussi le #vaccin d'un lot #AstraZeneca. Suite au décès d'une infirmière de 49 ans, morte d'un désordre sévère de coagulation, sous investigation. Sa collègue de 35 ans a eu une embolie pulmonaire du même lot de #vaccin, en rémission. https://t.co/s94akdgpxc	14416.0	RT @momotchiii: L'Autriche suspend aussi le #vaccin d'un lot #AstraZeneca. Suite au décès d'une infirmière de 49 ans, morte d'un désordre s…	564.0	True		rt.com	rt.com
214	604565695becdd00382cec18	2021-03-07 23:44:36	[]	[]	Sun Mar 07 17:01:58 +0000 2021	[{"text":"vaccin","indices":[28,35]},{"text":"AstraZeneca","indices":[45,57]},{"text":"vaccin","indices":[230,237]}]	[{"url":"https://t.co/s94akdgpxc","expanded_url":"https://www.rt.com/news/517454-austria-astrazeneca-vaccine-death/","display_url":"rt.com/news/517454-au…","indices":[253,276]}]	L'Autriche suspend aussi le #vaccin d'un lot #AstraZeneca. Suite au décès d'une infirmière de 49 ans, morte d'un désordre sévère de coagulation, sous investigation. Sa collègue de 35 ans a eu une embolie pulmonaire du même lot de #vaccin, en rémission. https://t.co/s94akdgpxc	14416.0	RT @momotchiii: L'Autriche suspend aussi le #vaccin d'un lot #AstraZeneca. Suite au décès d'une infirmière de 49 ans, morte d'un désordre s…	34.0	True		rt.com	rt.com
215	6045694066283c0038937349	2021-03-08 00:00:59	[]	[]	Sun Mar 07 17:01:58 +0000 2021	[{"text":"vaccin","indices":[28,35]},{"text":"AstraZeneca","indices":[45,57]},{"text":"vaccin","indices":[230,237]}]	[{"url":"https://t.co/s94akdgpxc","expanded_url":"https://www.rt.com/news/517454-austria-astrazeneca-vaccine-death/","display_url":"rt.com/news/517454-au…","indices":[253,276]}]	L'Autriche suspend aussi le #vaccin d'un lot #AstraZeneca. Suite au décès d'une infirmière de 49 ans, morte d'un désordre sévère de coagulation, sous investigation. Sa collègue de 35 ans a eu une embolie pulmonaire du même lot de #vaccin, en rémission. https://t.co/s94akdgpxc	14416.0	RT @momotchiii: L'Autriche suspend aussi le #vaccin d'un lot #AstraZeneca. Suite au décès d'une infirmière de 49 ans, morte d'un désordre s…	178.0	True		rt.com	rt.com
216	60456f82f139010038bb2a5d	2021-03-08 00:27:41	[]	[]	Sun Mar 07 20:37:25 +0000 2021	[{"text":"AstraZeneca","indices":[24,36]}]	[{"url":"https://t.co/lpWD9zIbSQ","expanded_url":"https://www.theepochtimes.com/austria-suspends-astrazeneca-covid-19-vaccine-batch-after-death_3723690.html","display_url":"theepochtimes.com/austria-suspen…","indices":[252,275]}]	Austria Suspends Use of #AstraZeneca COVID-19 Vaccine Batch After Death There has been many deaths with these so-called vaccines, and why is our government in the USA not addressing this? They are in clinical trials, no one should be forced to take! https://t.co/lpWD9zIbSQ	1218.0	RT @PatriotGaGa1: Austria Suspends Use of #AstraZeneca COVID-19 Vaccine Batch After Death There has been many deaths with these so-called…	33720.0	True		theepochtimes.com	theepochtimes.com
217	6045761e0d31650038b33b74	2021-03-08 00:55:53	[]	[]	Sat Mar 06 14:08:53 +0000 2021	[]	[{"url":"https://t.co/xsQwIbjl3y","expanded_url":"https://www.breitbart.com/clips/2021/03/05/az-sheriff-would-love-to-hear-dr-fauci-on-covid-risk-from-border","display_url":"breitbart.com/clips/2021/03/…","indices":[256,279]}]	Put them on a bus to San Francisco! AZ Sheriff Mark Dannels stated that @POTUS immigration policy “goes against the grain of the CDC. I would love to hear Dr. Fauci.” Illegals entering the U.S. are “being released without being tested into communities.” https://t.co/xsQwIbjl3y	6611.0	RT @TrinaSolis17: Put them on a bus to San Francisco! AZ Sheriff Mark Dannels stated that @POTUS immigration policy “goes against the gra…	1401.0	True		breitbart.com	breitbart.com
218	6045765c0d31650038b3519a	2021-03-08 00:56:55	[]	[]	Sun Mar 07 20:37:25 +0000 2021	[{"text":"AstraZeneca","indices":[24,36]}]	[{"url":"https://t.co/lpWD9zIbSQ","expanded_url":"https://www.theepochtimes.com/austria-suspends-astrazeneca-covid-19-vaccine-batch-after-death_3723690.html","display_url":"theepochtimes.com/austria-suspen…","indices":[252,275]}]	Austria Suspends Use of #AstraZeneca COVID-19 Vaccine Batch After Death There has been many deaths with these so-called vaccines, and why is our government in the USA not addressing this? They are in clinical trials, no one should be forced to take! https://t.co/lpWD9zIbSQ	1221.0	RT @PatriotGaGa1: Austria Suspends Use of #AstraZeneca COVID-19 Vaccine Batch After Death There has been many deaths with these so-called…	586.0	True		theepochtimes.com	theepochtimes.com
219	604580ec038e520038a5861f	2021-03-08 01:41:59	[]	[]	Sun Mar 07 18:54:44 +0000 2021	[]	[{"url":"https://t.co/9fmiCvrxeR","expanded_url":"https://www.theepochtimes.com/mkt_breakingnews/austria-suspends-astrazeneca-covid-19-vaccine-batch-after-death_3723690.html","display_url":"theepochtimes.com/mkt_breakingne…","indices":[156,179]}]	How many incidences and bad batches are there out there I wonder? EXPERIMENTAL VAX 🤦🏻‍♀️💔🤬 Austria Suspends AstraZeneca COVID-19 Vaccine Batch After Death https://t.co/9fmiCvrxeR	1023.0	RT @ZeeOntario: How many incidences and bad batches are there out there I wonder? EXPERIMENTAL VAX 🤦🏻‍♀️💔🤬 Austria Suspends AstraZeneca CO…	420.0	True		theepochtimes.com	theepochtimes.com
220	604585d0bd3f29003875e8de	2021-03-08 02:02:51	[]	[]	Mon Mar 08 00:17:08 +0000 2021	[]	[{"url":"https://t.co/leL3ZADCon","expanded_url":"https://actualidad.rt.com/actualidad/385623-eeuu-pagos-directos-ciudadanos-pandemia","display_url":"actualidad.rt.com/actualidad/385…","indices":[246,269]}]	AZI no ANLO A VER QUE COMENTARIOS LES MERECE ESTE ARTÍCULO A LA DERECHA, PRIANISTA QUE VOTO EN CONTRA DE LOS PROGRAMAS SOCIALES DE AMLO @MarkoCortes Biden anuncia que este mes comenzarán los pagos directos de 1.400 dólares a los estadounidenses https://t.co/leL3ZADCon	8305.0	RT @snmaiznohaypai: AZI no ANLO A VER QUE COMENTARIOS LES MERECE ESTE ARTÍCULO A LA DERECHA, PRIANISTA QUE VOTO EN CONTRA DE LOS PROGRAMAS…	1714.0	True		rt.com	rt.com
221	60458750bd3f290038767254	2021-03-08 02:09:14	[]	[]	Sun Mar 07 18:54:44 +0000 2021	[]	[{"url":"https://t.co/9fmiCvrxeR","expanded_url":"https://www.theepochtimes.com/mkt_breakingnews/austria-suspends-astrazeneca-covid-19-vaccine-batch-after-death_3723690.html","display_url":"theepochtimes.com/mkt_breakingne…","indices":[156,179]}]	How many incidences and bad batches are there out there I wonder? EXPERIMENTAL VAX 🤦🏻‍♀️💔🤬 Austria Suspends AstraZeneca COVID-19 Vaccine Batch After Death https://t.co/9fmiCvrxeR	1024.0	RT @ZeeOntario: How many incidences and bad batches are there out there I wonder? EXPERIMENTAL VAX 🤦🏻‍♀️💔🤬 Austria Suspends AstraZeneca CO…	40.0	True		theepochtimes.com	theepochtimes.com
222	60459144d8c6880038771f05	2021-03-08 02:51:42	[]	[]	Mon Mar 08 02:25:21 +0000 2021	[]	[{"url":"https://t.co/zJijYnaOae","expanded_url":"https://www.oann.com/cdc-face-masks-dont-prevent-covid-19-study-finds-masks-have-had-negligible-impact-on-coronavirus-numbers/","display_url":"oann.com/cdc-face-masks…","indices":[132,155]}]	CDC: Face masks don’t prevent COVID-19, study finds masks have negligible impact on coronavirus numbers | One America News Network https://t.co/zJijYnaOae	31176.0	RT @BarnettforAZ: CDC: Face masks don’t prevent COVID-19, study finds masks have negligible impact on coronavirus numbers | One America New…	2626.0	True		oann.com	oann.com
223	60459167d8c6880038772b65	2021-03-08 02:52:16	[]	[]	Mon Mar 08 02:25:21 +0000 2021	[]	[{"url":"https://t.co/zJijYnaOae","expanded_url":"https://www.oann.com/cdc-face-masks-dont-prevent-covid-19-study-finds-masks-have-had-negligible-impact-on-coronavirus-numbers/","display_url":"oann.com/cdc-face-masks…","indices":[132,155]}]	CDC: Face masks don’t prevent COVID-19, study finds masks have negligible impact on coronavirus numbers | One America News Network https://t.co/zJijYnaOae	31176.0	RT @BarnettforAZ: CDC: Face masks don’t prevent COVID-19, study finds masks have negligible impact on coronavirus numbers | One America New…	244.0	True		oann.com	oann.com
224	60459188d8c6880038773689	2021-03-08 02:52:47	[]	[]	Sun Mar 07 20:37:25 +0000 2021	[{"text":"AstraZeneca","indices":[24,36]}]	[{"url":"https://t.co/lpWD9zIbSQ","expanded_url":"https://www.theepochtimes.com/austria-suspends-astrazeneca-covid-19-vaccine-batch-after-death_3723690.html","display_url":"theepochtimes.com/austria-suspen…","indices":[252,275]}]	Austria Suspends Use of #AstraZeneca COVID-19 Vaccine Batch After Death There has been many deaths with these so-called vaccines, and why is our government in the USA not addressing this? They are in clinical trials, no one should be forced to take! https://t.co/lpWD9zIbSQ	1221.0	RT @PatriotGaGa1: Austria Suspends Use of #AstraZeneca COVID-19 Vaccine Batch After Death There has been many deaths with these so-called…	379.0	True		theepochtimes.com	theepochtimes.com
225	604591a5d8c6880038773efd	2021-03-08 02:53:11	[]	[]	Mon Mar 08 02:25:21 +0000 2021	[]	[{"url":"https://t.co/zJijYnaOae","expanded_url":"https://www.oann.com/cdc-face-masks-dont-prevent-covid-19-study-finds-masks-have-had-negligible-impact-on-coronavirus-numbers/","display_url":"oann.com/cdc-face-masks…","indices":[132,155]}]	CDC: Face masks don’t prevent COVID-19, study finds masks have negligible impact on coronavirus numbers | One America News Network https://t.co/zJijYnaOae	31176.0	RT @BarnettforAZ: CDC: Face masks don’t prevent COVID-19, study finds masks have negligible impact on coronavirus numbers | One America New…	408.0	True		oann.com	oann.com
226	604591b8d8c6880038774363	2021-03-08 02:53:23	[]	[]	Sun Mar 07 17:17:12 +0000 2021	[]	[{"url":"https://t.co/G4WNcNN0H9","expanded_url":"https://www.theepochtimes.com/austria-suspends-astrazeneca-covid-19-vaccine-batch-after-death_3723690.html","display_url":"theepochtimes.com/austria-suspen…","indices":[260,283]}]	Austrian authorities suspended inoculations of a batch of AstraZeneca’s COVID vaccine A woman, 49, died of severe coagulation disorders &amp; a woman, 35, developed a pulmonary embolism, an acute lung disease caused by a dislodged blood, she is recovering. https://t.co/G4WNcNN0H9	6629.0	RT @TrinaSolis17: Austrian authorities suspended inoculations of a batch of AstraZeneca’s COVID vaccine A woman, 49, died of severe coagul…	4329.0	True		theepochtimes.com	theepochtimes.com
227	6045920fd8c6880038775d85	2021-03-08 02:54:36	[]	[]	Mon Mar 08 02:25:21 +0000 2021	[]	[{"url":"https://t.co/zJijYnaOae","expanded_url":"https://www.oann.com/cdc-face-masks-dont-prevent-covid-19-study-finds-masks-have-had-negligible-impact-on-coronavirus-numbers/","display_url":"oann.com/cdc-face-masks…","indices":[132,155]}]	CDC: Face masks don’t prevent COVID-19, study finds masks have negligible impact on coronavirus numbers | One America News Network https://t.co/zJijYnaOae	31176.0	RT @BarnettforAZ: CDC: Face masks don’t prevent COVID-19, study finds masks have negligible impact on coronavirus numbers | One America New…	160.0	True		oann.com	oann.com
228	60459245d8c6880038777161	2021-03-08 02:55:32	[]	[]	Mon Mar 08 02:39:13 +0000 2021	[]	[{"url":"https://t.co/b35grwRHsV","expanded_url":"https://www.thegatewaypundit.com/2021/03/arizona-hospital-worker-says-nearly-new-covid-cases-illegal-aliens/","display_url":"thegatewaypundit.com/2021/03/arizon…","indices":[245,268]}]	IMPEACH BIDEN FOR KNOWINGLY CREATING A COVID CRISIS IN AZ! WE LISTENED TO HIM BLASTING TRUMP FOR HIS HANDLING OF COVID FOR MONTHS &amp; AND HE DARES TO IMPORT COVID! Arizona Hospital Worker Says Nearly All of New COVID Cases are Illegal Aliens https://t.co/b35grwRHsV	1957.0	RT @PatriotOutfitrs: IMPEACH BIDEN FOR KNOWINGLY CREATING A COVID CRISIS IN AZ! WE LISTENED TO HIM BLASTING TRUMP FOR HIS HANDLING OF COVID…	4640.0	True		thegatewaypundit.com	thegatewaypundit.com
229	60459296d8c6880038778a49	2021-03-08 02:56:41	[]	[]	Mon Mar 08 00:17:08 +0000 2021	[]	[{"url":"https://t.co/leL3ZADCon","expanded_url":"https://actualidad.rt.com/actualidad/385623-eeuu-pagos-directos-ciudadanos-pandemia","display_url":"actualidad.rt.com/actualidad/385…","indices":[246,269]}]	AZI no ANLO A VER QUE COMENTARIOS LES MERECE ESTE ARTÍCULO A LA DERECHA, PRIANISTA QUE VOTO EN CONTRA DE LOS PROGRAMAS SOCIALES DE AMLO @MarkoCortes Biden anuncia que este mes comenzarán los pagos directos de 1.400 dólares a los estadounidenses https://t.co/leL3ZADCon	8308.0	RT @snmaiznohaypai: AZI no ANLO A VER QUE COMENTARIOS LES MERECE ESTE ARTÍCULO A LA DERECHA, PRIANISTA QUE VOTO EN CONTRA DE LOS PROGRAMAS…	1799.0	True		rt.com	rt.com
230	6045929cd8c6880038778cf1	2021-03-08 02:56:49	[]	[]	Mon Mar 08 02:25:21 +0000 2021	[]	[{"url":"https://t.co/zJijYnaOae","expanded_url":"https://www.oann.com/cdc-face-masks-dont-prevent-covid-19-study-finds-masks-have-had-negligible-impact-on-coronavirus-numbers/","display_url":"oann.com/cdc-face-masks…","indices":[132,155]}]	CDC: Face masks don’t prevent COVID-19, study finds masks have negligible impact on coronavirus numbers | One America News Network https://t.co/zJijYnaOae	31074.0	RT @BarnettforAZ: CDC: Face masks don’t prevent COVID-19, study finds masks have negligible impact on coronavirus numbers | One America New…	20.0	True		oann.com	oann.com
231	604592d7d8c688003877a10d	2021-03-08 02:57:45	[]	[]	Sun Mar 07 17:17:12 +0000 2021	[]	[{"url":"https://t.co/G4WNcNN0H9","expanded_url":"https://www.theepochtimes.com/austria-suspends-astrazeneca-covid-19-vaccine-batch-after-death_3723690.html","display_url":"theepochtimes.com/austria-suspen…","indices":[260,283]}]	Austrian authorities suspended inoculations of a batch of AstraZeneca’s COVID vaccine A woman, 49, died of severe coagulation disorders &amp; a woman, 35, developed a pulmonary embolism, an acute lung disease caused by a dislodged blood, she is recovering. https://t.co/G4WNcNN0H9	6629.0	RT @TrinaSolis17: Austrian authorities suspended inoculations of a batch of AstraZeneca’s COVID vaccine A woman, 49, died of severe coagul…	1414.0	True		theepochtimes.com	theepochtimes.com
232	604593f579283a0038069a29	2021-03-08 03:02:59	[]	[]	Sun Mar 07 17:17:12 +0000 2021	[]	[{"url":"https://t.co/G4WNcNN0H9","expanded_url":"https://www.theepochtimes.com/austria-suspends-astrazeneca-covid-19-vaccine-batch-after-death_3723690.html","display_url":"theepochtimes.com/austria-suspen…","indices":[260,283]}]	Austrian authorities suspended inoculations of a batch of AstraZeneca’s COVID vaccine A woman, 49, died of severe coagulation disorders &amp; a woman, 35, developed a pulmonary embolism, an acute lung disease caused by a dislodged blood, she is recovering. https://t.co/G4WNcNN0H9	6630.0	RT @TrinaSolis17: Austrian authorities suspended inoculations of a batch of AstraZeneca’s COVID vaccine A woman, 49, died of severe coagul…	333.0	True		theepochtimes.com	theepochtimes.com
233	6045944479283a003806bb1d	2021-03-08 03:04:31	[]	[]	Mon Mar 08 02:39:13 +0000 2021	[]	[{"url":"https://t.co/b35grwRHsV","expanded_url":"https://www.thegatewaypundit.com/2021/03/arizona-hospital-worker-says-nearly-new-covid-cases-illegal-aliens/","display_url":"thegatewaypundit.com/2021/03/arizon…","indices":[245,268]}]	IMPEACH BIDEN FOR KNOWINGLY CREATING A COVID CRISIS IN AZ! WE LISTENED TO HIM BLASTING TRUMP FOR HIS HANDLING OF COVID FOR MONTHS &amp; AND HE DARES TO IMPORT COVID! Arizona Hospital Worker Says Nearly All of New COVID Cases are Illegal Aliens https://t.co/b35grwRHsV	1960.0	RT @PatriotOutfitrs: IMPEACH BIDEN FOR KNOWINGLY CREATING A COVID CRISIS IN AZ! WE LISTENED TO HIM BLASTING TRUMP FOR HIS HANDLING OF COVID…	1188.0	True		thegatewaypundit.com	thegatewaypundit.com
234	604594c379283a003806e89d	2021-03-08 03:06:38	[]	[]	Mon Mar 08 02:25:21 +0000 2021	[]	[{"url":"https://t.co/zJijYnaOae","expanded_url":"https://www.oann.com/cdc-face-masks-dont-prevent-covid-19-study-finds-masks-have-had-negligible-impact-on-coronavirus-numbers/","display_url":"oann.com/cdc-face-masks…","indices":[132,155]}]	CDC: Face masks don’t prevent COVID-19, study finds masks have negligible impact on coronavirus numbers | One America News Network https://t.co/zJijYnaOae	31176.0	RT @BarnettforAZ: CDC: Face masks don’t prevent COVID-19, study finds masks have negligible impact on coronavirus numbers | One America New…	79.0	True		oann.com	oann.com
235	604594d779283a003806ef97	2021-03-08 03:06:58	[]	[]	Mon Mar 08 01:20:39 +0000 2021	[{"text":"COVID19","indices":[145,153]}]	[{"url":"https://t.co/XOKQnaKGjB","expanded_url":"https://actualidad.rt.com/actualidad/385643-austria-suspender-lote-vacuna-astrazeneca","display_url":"actualidad.rt.com/actualidad/385…","indices":[155,178]}]	Mientras tanto... Austria suspende la vacunación con un lote del fármaco de AstraZeneca tras la muerte de una paciente y la enfermedad de otra - #COVID19 https://t.co/XOKQnaKGjB	10742.0	RT @taucetinet: Mientras tanto... Austria suspende la vacunación con un lote del fármaco de AstraZeneca tras la muerte de una paciente y la…	658.0	True		rt.com	rt.com
236	6045953d79283a003807145b	2021-03-08 03:08:40	[]	[]	Mon Mar 08 02:39:13 +0000 2021	[]	[{"url":"https://t.co/b35grwRHsV","expanded_url":"https://www.thegatewaypundit.com/2021/03/arizona-hospital-worker-says-nearly-new-covid-cases-illegal-aliens/","display_url":"thegatewaypundit.com/2021/03/arizon…","indices":[245,268]}]	IMPEACH BIDEN FOR KNOWINGLY CREATING A COVID CRISIS IN AZ! WE LISTENED TO HIM BLASTING TRUMP FOR HIS HANDLING OF COVID FOR MONTHS &amp; AND HE DARES TO IMPORT COVID! Arizona Hospital Worker Says Nearly All of New COVID Cases are Illegal Aliens https://t.co/b35grwRHsV	1962.0	RT @PatriotOutfitrs: IMPEACH BIDEN FOR KNOWINGLY CREATING A COVID CRISIS IN AZ! WE LISTENED TO HIM BLASTING TRUMP FOR HIS HANDLING OF COVID…	5246.0	True		thegatewaypundit.com	thegatewaypundit.com
237	6045954579283a00380716e9	2021-03-08 03:08:47	[]	[]	Mon Mar 08 00:17:08 +0000 2021	[]	[{"url":"https://t.co/leL3ZADCon","expanded_url":"https://actualidad.rt.com/actualidad/385623-eeuu-pagos-directos-ciudadanos-pandemia","display_url":"actualidad.rt.com/actualidad/385…","indices":[246,269]}]	AZI no ANLO A VER QUE COMENTARIOS LES MERECE ESTE ARTÍCULO A LA DERECHA, PRIANISTA QUE VOTO EN CONTRA DE LOS PROGRAMAS SOCIALES DE AMLO @MarkoCortes Biden anuncia que este mes comenzarán los pagos directos de 1.400 dólares a los estadounidenses https://t.co/leL3ZADCon	8309.0	RT @snmaiznohaypai: AZI no ANLO A VER QUE COMENTARIOS LES MERECE ESTE ARTÍCULO A LA DERECHA, PRIANISTA QUE VOTO EN CONTRA DE LOS PROGRAMAS…	3948.0	True		rt.com	rt.com
238	6045955479283a0038071c61	2021-03-08 03:09:02	[]	[]	Mon Mar 08 02:39:13 +0000 2021	[]	[{"url":"https://t.co/b35grwRHsV","expanded_url":"https://www.thegatewaypundit.com/2021/03/arizona-hospital-worker-says-nearly-new-covid-cases-illegal-aliens/","display_url":"thegatewaypundit.com/2021/03/arizon…","indices":[245,268]}]	IMPEACH BIDEN FOR KNOWINGLY CREATING A COVID CRISIS IN AZ! WE LISTENED TO HIM BLASTING TRUMP FOR HIS HANDLING OF COVID FOR MONTHS &amp; AND HE DARES TO IMPORT COVID! Arizona Hospital Worker Says Nearly All of New COVID Cases are Illegal Aliens https://t.co/b35grwRHsV	1963.0	RT @PatriotOutfitrs: IMPEACH BIDEN FOR KNOWINGLY CREATING A COVID CRISIS IN AZ! WE LISTENED TO HIM BLASTING TRUMP FOR HIS HANDLING OF COVID…	7175.0	True		thegatewaypundit.com	thegatewaypundit.com
239	6045956a79283a0038072453	2021-03-08 03:09:25	[]	[]	Mon Mar 08 02:39:13 +0000 2021	[]	[{"url":"https://t.co/b35grwRHsV","expanded_url":"https://www.thegatewaypundit.com/2021/03/arizona-hospital-worker-says-nearly-new-covid-cases-illegal-aliens/","display_url":"thegatewaypundit.com/2021/03/arizon…","indices":[245,268]}]	IMPEACH BIDEN FOR KNOWINGLY CREATING A COVID CRISIS IN AZ! WE LISTENED TO HIM BLASTING TRUMP FOR HIS HANDLING OF COVID FOR MONTHS &amp; AND HE DARES TO IMPORT COVID! Arizona Hospital Worker Says Nearly All of New COVID Cases are Illegal Aliens https://t.co/b35grwRHsV	1963.0	RT @PatriotOutfitrs: IMPEACH BIDEN FOR KNOWINGLY CREATING A COVID CRISIS IN AZ! WE LISTENED TO HIM BLASTING TRUMP FOR HIS HANDLING OF COVID…	6053.0	True		thegatewaypundit.com	thegatewaypundit.com
240	6045956b79283a00380724c7	2021-03-08 03:09:26	[]	[]	Mon Mar 08 02:39:13 +0000 2021	[]	[{"url":"https://t.co/b35grwRHsV","expanded_url":"https://www.thegatewaypundit.com/2021/03/arizona-hospital-worker-says-nearly-new-covid-cases-illegal-aliens/","display_url":"thegatewaypundit.com/2021/03/arizon…","indices":[245,268]}]	IMPEACH BIDEN FOR KNOWINGLY CREATING A COVID CRISIS IN AZ! WE LISTENED TO HIM BLASTING TRUMP FOR HIS HANDLING OF COVID FOR MONTHS &amp; AND HE DARES TO IMPORT COVID! Arizona Hospital Worker Says Nearly All of New COVID Cases are Illegal Aliens https://t.co/b35grwRHsV	1960.0	RT @PatriotOutfitrs: IMPEACH BIDEN FOR KNOWINGLY CREATING A COVID CRISIS IN AZ! WE LISTENED TO HIM BLASTING TRUMP FOR HIS HANDLING OF COVID…	67.0	True		thegatewaypundit.com	thegatewaypundit.com
241	604595e379283a0038074fa9	2021-03-08 03:11:26	[]	[]	Mon Mar 08 02:25:21 +0000 2021	[]	[{"url":"https://t.co/zJijYnaOae","expanded_url":"https://www.oann.com/cdc-face-masks-dont-prevent-covid-19-study-finds-masks-have-had-negligible-impact-on-coronavirus-numbers/","display_url":"oann.com/cdc-face-masks…","indices":[132,155]}]	CDC: Face masks don’t prevent COVID-19, study finds masks have negligible impact on coronavirus numbers | One America News Network https://t.co/zJijYnaOae	31074.0	RT @BarnettforAZ: CDC: Face masks don’t prevent COVID-19, study finds masks have negligible impact on coronavirus numbers | One America New…	203.0	True		oann.com	oann.com
242	604595e479283a0038074fd3	2021-03-08 03:11:26	[]	[]	Sun Mar 07 23:07:00 +0000 2021	[]	[{"url":"https://t.co/MYdLyICr4t","expanded_url":"https://www.theepochtimes.com/mkt_breakingnews/austria-suspends-astrazeneca-covid-19-vaccine-batch-after-death_3723690.html?utm_source=newsnoe&utm_medium=email&utm_campaign=breaking-2021-03-07-2","display_url":"theepochtimes.com/mkt_breakingne…","indices":[155,178]}]	@METremblayRC Si tu tiens à ta voisine, partage lui 👉L'Autriche suspend l'utilisation du vaccin AstraZeneca COVID-19 après la mort de plusieurs personnes. https://t.co/MYdLyICr4t	231.0	RT @benoitm_mtl: @METremblayRC Si tu tiens à ta voisine, partage lui 👉L'Autriche suspend l'utilisation du vaccin AstraZeneca COVID-19 après…	161.0	True		theepochtimes.com	theepochtimes.com
243	604595eb79283a003807528b	2021-03-08 03:11:34	[]	[]	Sun Mar 07 17:17:12 +0000 2021	[]	[{"url":"https://t.co/G4WNcNN0H9","expanded_url":"https://www.theepochtimes.com/austria-suspends-astrazeneca-covid-19-vaccine-batch-after-death_3723690.html","display_url":"theepochtimes.com/austria-suspen…","indices":[260,283]}]	Austrian authorities suspended inoculations of a batch of AstraZeneca’s COVID vaccine A woman, 49, died of severe coagulation disorders &amp; a woman, 35, developed a pulmonary embolism, an acute lung disease caused by a dislodged blood, she is recovering. https://t.co/G4WNcNN0H9	6632.0	RT @TrinaSolis17: Austrian authorities suspended inoculations of a batch of AstraZeneca’s COVID vaccine A woman, 49, died of severe coagul…	237.0	True		theepochtimes.com	theepochtimes.com
244	60459926f945a60038d144ca	2021-03-08 03:25:19	[]	[]	Mon Mar 08 02:25:21 +0000 2021	[]	[{"url":"https://t.co/zJijYnaOae","expanded_url":"https://www.oann.com/cdc-face-masks-dont-prevent-covid-19-study-finds-masks-have-had-negligible-impact-on-coronavirus-numbers/","display_url":"oann.com/cdc-face-masks…","indices":[132,155]}]	CDC: Face masks don’t prevent COVID-19, study finds masks have negligible impact on coronavirus numbers | One America News Network https://t.co/zJijYnaOae	31172.0	RT @BarnettforAZ: CDC: Face masks don’t prevent COVID-19, study finds masks have negligible impact on coronavirus numbers | One America New…	395.0	True		oann.com	oann.com
245	604599a6f945a60038d17262	2021-03-08 03:27:26	[]	[]	Mon Mar 08 02:39:13 +0000 2021	[]	[{"url":"https://t.co/b35grwRHsV","expanded_url":"https://www.thegatewaypundit.com/2021/03/arizona-hospital-worker-says-nearly-new-covid-cases-illegal-aliens/","display_url":"thegatewaypundit.com/2021/03/arizon…","indices":[245,268]}]	IMPEACH BIDEN FOR KNOWINGLY CREATING A COVID CRISIS IN AZ! WE LISTENED TO HIM BLASTING TRUMP FOR HIS HANDLING OF COVID FOR MONTHS &amp; AND HE DARES TO IMPORT COVID! Arizona Hospital Worker Says Nearly All of New COVID Cases are Illegal Aliens https://t.co/b35grwRHsV	1963.0	RT @PatriotOutfitrs: IMPEACH BIDEN FOR KNOWINGLY CREATING A COVID CRISIS IN AZ! WE LISTENED TO HIM BLASTING TRUMP FOR HIS HANDLING OF COVID…	761.0	True		thegatewaypundit.com	thegatewaypundit.com
246	604599b1f945a60038d1756e	2021-03-08 03:27:35	[]	[]	Sun Mar 07 17:17:12 +0000 2021	[]	[{"url":"https://t.co/G4WNcNN0H9","expanded_url":"https://www.theepochtimes.com/austria-suspends-astrazeneca-covid-19-vaccine-batch-after-death_3723690.html","display_url":"theepochtimes.com/austria-suspen…","indices":[260,283]}]	Austrian authorities suspended inoculations of a batch of AstraZeneca’s COVID vaccine A woman, 49, died of severe coagulation disorders &amp; a woman, 35, developed a pulmonary embolism, an acute lung disease caused by a dislodged blood, she is recovering. https://t.co/G4WNcNN0H9	6634.0	RT @TrinaSolis17: Austrian authorities suspended inoculations of a batch of AstraZeneca’s COVID vaccine A woman, 49, died of severe coagul…	3502.0	True		theepochtimes.com	theepochtimes.com
247	60459a45f945a60038d1ac20	2021-03-08 03:30:07	[]	[]	Mon Mar 08 02:39:13 +0000 2021	[]	[{"url":"https://t.co/b35grwRHsV","expanded_url":"https://www.thegatewaypundit.com/2021/03/arizona-hospital-worker-says-nearly-new-covid-cases-illegal-aliens/","display_url":"thegatewaypundit.com/2021/03/arizon…","indices":[245,268]}]	IMPEACH BIDEN FOR KNOWINGLY CREATING A COVID CRISIS IN AZ! WE LISTENED TO HIM BLASTING TRUMP FOR HIS HANDLING OF COVID FOR MONTHS &amp; AND HE DARES TO IMPORT COVID! Arizona Hospital Worker Says Nearly All of New COVID Cases are Illegal Aliens https://t.co/b35grwRHsV	1963.0	RT @PatriotOutfitrs: IMPEACH BIDEN FOR KNOWINGLY CREATING A COVID CRISIS IN AZ! WE LISTENED TO HIM BLASTING TRUMP FOR HIS HANDLING OF COVID…	5565.0	True		thegatewaypundit.com	thegatewaypundit.com
248	60459a81f945a60038d1c1cc	2021-03-08 03:31:08	[]	[]	Sun Mar 07 17:01:58 +0000 2021	[{"text":"vaccin","indices":[28,35]},{"text":"AstraZeneca","indices":[45,57]},{"text":"vaccin","indices":[230,237]}]	[{"url":"https://t.co/s94akdgpxc","expanded_url":"https://www.rt.com/news/517454-austria-astrazeneca-vaccine-death/","display_url":"rt.com/news/517454-au…","indices":[253,276]}]	L'Autriche suspend aussi le #vaccin d'un lot #AstraZeneca. Suite au décès d'une infirmière de 49 ans, morte d'un désordre sévère de coagulation, sous investigation. Sa collègue de 35 ans a eu une embolie pulmonaire du même lot de #vaccin, en rémission. https://t.co/s94akdgpxc	14419.0	RT @momotchiii: L'Autriche suspend aussi le #vaccin d'un lot #AstraZeneca. Suite au décès d'une infirmière de 49 ans, morte d'un désordre s…	4.0	True		rt.com	rt.com
249	60459af8f945a60038d1ebde	2021-03-08 03:33:05	[]	[]	Mon Mar 08 02:39:13 +0000 2021	[]	[{"url":"https://t.co/b35grwRHsV","expanded_url":"https://www.thegatewaypundit.com/2021/03/arizona-hospital-worker-says-nearly-new-covid-cases-illegal-aliens/","display_url":"thegatewaypundit.com/2021/03/arizon…","indices":[245,268]}]	IMPEACH BIDEN FOR KNOWINGLY CREATING A COVID CRISIS IN AZ! WE LISTENED TO HIM BLASTING TRUMP FOR HIS HANDLING OF COVID FOR MONTHS &amp; AND HE DARES TO IMPORT COVID! Arizona Hospital Worker Says Nearly All of New COVID Cases are Illegal Aliens https://t.co/b35grwRHsV	1966.0	RT @PatriotOutfitrs: IMPEACH BIDEN FOR KNOWINGLY CREATING A COVID CRISIS IN AZ! WE LISTENED TO HIM BLASTING TRUMP FOR HIS HANDLING OF COVID…	9497.0	True		thegatewaypundit.com	thegatewaypundit.com
250	60459b3bf945a60038d20444	2021-03-08 03:34:13	[]	[]	Mon Mar 08 02:39:13 +0000 2021	[]	[{"url":"https://t.co/b35grwRHsV","expanded_url":"https://www.thegatewaypundit.com/2021/03/arizona-hospital-worker-says-nearly-new-covid-cases-illegal-aliens/","display_url":"thegatewaypundit.com/2021/03/arizon…","indices":[245,268]}]	IMPEACH BIDEN FOR KNOWINGLY CREATING A COVID CRISIS IN AZ! WE LISTENED TO HIM BLASTING TRUMP FOR HIS HANDLING OF COVID FOR MONTHS &amp; AND HE DARES TO IMPORT COVID! Arizona Hospital Worker Says Nearly All of New COVID Cases are Illegal Aliens https://t.co/b35grwRHsV	1967.0	RT @PatriotOutfitrs: IMPEACH BIDEN FOR KNOWINGLY CREATING A COVID CRISIS IN AZ! WE LISTENED TO HIM BLASTING TRUMP FOR HIS HANDLING OF COVID…	990.0	True		thegatewaypundit.com	thegatewaypundit.com
251	60459d62eb70ca003835d98e	2021-03-08 03:43:24	[]	[]	Mon Mar 08 02:39:13 +0000 2021	[]	[{"url":"https://t.co/b35grwRHsV","expanded_url":"https://www.thegatewaypundit.com/2021/03/arizona-hospital-worker-says-nearly-new-covid-cases-illegal-aliens/","display_url":"thegatewaypundit.com/2021/03/arizon…","indices":[245,268]}]	IMPEACH BIDEN FOR KNOWINGLY CREATING A COVID CRISIS IN AZ! WE LISTENED TO HIM BLASTING TRUMP FOR HIS HANDLING OF COVID FOR MONTHS &amp; AND HE DARES TO IMPORT COVID! Arizona Hospital Worker Says Nearly All of New COVID Cases are Illegal Aliens https://t.co/b35grwRHsV	1970.0	RT @PatriotOutfitrs: IMPEACH BIDEN FOR KNOWINGLY CREATING A COVID CRISIS IN AZ! WE LISTENED TO HIM BLASTING TRUMP FOR HIS HANDLING OF COVID…	7427.0	True		thegatewaypundit.com	thegatewaypundit.com
252	60459da0eb70ca003835eff0	2021-03-08 03:44:27	[]	[]	Mon Mar 08 02:39:13 +0000 2021	[]	[{"url":"https://t.co/b35grwRHsV","expanded_url":"https://www.thegatewaypundit.com/2021/03/arizona-hospital-worker-says-nearly-new-covid-cases-illegal-aliens/","display_url":"thegatewaypundit.com/2021/03/arizon…","indices":[245,268]}]	IMPEACH BIDEN FOR KNOWINGLY CREATING A COVID CRISIS IN AZ! WE LISTENED TO HIM BLASTING TRUMP FOR HIS HANDLING OF COVID FOR MONTHS &amp; AND HE DARES TO IMPORT COVID! Arizona Hospital Worker Says Nearly All of New COVID Cases are Illegal Aliens https://t.co/b35grwRHsV	1970.0	RT @PatriotOutfitrs: IMPEACH BIDEN FOR KNOWINGLY CREATING A COVID CRISIS IN AZ! WE LISTENED TO HIM BLASTING TRUMP FOR HIS HANDLING OF COVID…	8611.0	True		thegatewaypundit.com	thegatewaypundit.com
253	60459e71eb70ca0038363aa4	2021-03-08 03:47:56	[]	[]	Mon Mar 08 02:25:21 +0000 2021	[]	[{"url":"https://t.co/zJijYnaOae","expanded_url":"https://www.oann.com/cdc-face-masks-dont-prevent-covid-19-study-finds-masks-have-had-negligible-impact-on-coronavirus-numbers/","display_url":"oann.com/cdc-face-masks…","indices":[132,155]}]	CDC: Face masks don’t prevent COVID-19, study finds masks have negligible impact on coronavirus numbers | One America News Network https://t.co/zJijYnaOae	31172.0	RT @BarnettforAZ: CDC: Face masks don’t prevent COVID-19, study finds masks have negligible impact on coronavirus numbers | One America New…	212.0	True		oann.com	oann.com
254	60459eb4eb70ca0038365292	2021-03-08 03:49:02	[]	[]	Mon Mar 08 02:39:13 +0000 2021	[]	[{"url":"https://t.co/b35grwRHsV","expanded_url":"https://www.thegatewaypundit.com/2021/03/arizona-hospital-worker-says-nearly-new-covid-cases-illegal-aliens/","display_url":"thegatewaypundit.com/2021/03/arizon…","indices":[245,268]}]	IMPEACH BIDEN FOR KNOWINGLY CREATING A COVID CRISIS IN AZ! WE LISTENED TO HIM BLASTING TRUMP FOR HIS HANDLING OF COVID FOR MONTHS &amp; AND HE DARES TO IMPORT COVID! Arizona Hospital Worker Says Nearly All of New COVID Cases are Illegal Aliens https://t.co/b35grwRHsV	1968.0	RT @PatriotOutfitrs: IMPEACH BIDEN FOR KNOWINGLY CREATING A COVID CRISIS IN AZ! WE LISTENED TO HIM BLASTING TRUMP FOR HIS HANDLING OF COVID…	2134.0	True		thegatewaypundit.com	thegatewaypundit.com
255	60459ec4eb70ca00383657d2	2021-03-08 03:49:17	[]	[]	Mon Mar 08 02:39:13 +0000 2021	[]	[{"url":"https://t.co/b35grwRHsV","expanded_url":"https://www.thegatewaypundit.com/2021/03/arizona-hospital-worker-says-nearly-new-covid-cases-illegal-aliens/","display_url":"thegatewaypundit.com/2021/03/arizon…","indices":[245,268]}]	IMPEACH BIDEN FOR KNOWINGLY CREATING A COVID CRISIS IN AZ! WE LISTENED TO HIM BLASTING TRUMP FOR HIS HANDLING OF COVID FOR MONTHS &amp; AND HE DARES TO IMPORT COVID! Arizona Hospital Worker Says Nearly All of New COVID Cases are Illegal Aliens https://t.co/b35grwRHsV	1970.0	RT @PatriotOutfitrs: IMPEACH BIDEN FOR KNOWINGLY CREATING A COVID CRISIS IN AZ! WE LISTENED TO HIM BLASTING TRUMP FOR HIS HANDLING OF COVID…	5799.0	True		thegatewaypundit.com	thegatewaypundit.com
256	6045a0263b8eda0038272cf7	2021-03-08 03:55:09	[]	[]	Sun Mar 07 17:01:58 +0000 2021	[{"text":"vaccin","indices":[28,35]},{"text":"AstraZeneca","indices":[45,57]},{"text":"vaccin","indices":[230,237]}]	[{"url":"https://t.co/s94akdgpxc","expanded_url":"https://www.rt.com/news/517454-austria-astrazeneca-vaccine-death/","display_url":"rt.com/news/517454-au…","indices":[253,276]}]	L'Autriche suspend aussi le #vaccin d'un lot #AstraZeneca. Suite au décès d'une infirmière de 49 ans, morte d'un désordre sévère de coagulation, sous investigation. Sa collègue de 35 ans a eu une embolie pulmonaire du même lot de #vaccin, en rémission. https://t.co/s94akdgpxc	14419.0	RT @momotchiii: L'Autriche suspend aussi le #vaccin d'un lot #AstraZeneca. Suite au décès d'une infirmière de 49 ans, morte d'un désordre s…	81.0	True		rt.com	rt.com
257	6045a0563b8eda0038273d67	2021-03-08 03:55:55	[]	[{"url":"https://t.co/4yy2thnNpi","expanded_url":"https://childrenshealthdefense.org/defender/moderna-pfizer-vaccines-blood-clots-inflammation-brain-heart/","display_url":"childrenshealthdefense.org/defender/moder…","indices":[260,283]}]		[]	[]			“vaccines aimed at creating immunity against the SARS-CoV spike protein have the potential to cause microvascular i… https://t.co/7AZ8qJFLI1	8219.0	True	childrenshealthdefense.org		childrenshealthdefense.org
258	6045a0e43b8eda0038276db9	2021-03-08 03:58:10	[]	[]	Mon Mar 08 02:39:13 +0000 2021	[]	[{"url":"https://t.co/b35grwRHsV","expanded_url":"https://www.thegatewaypundit.com/2021/03/arizona-hospital-worker-says-nearly-new-covid-cases-illegal-aliens/","display_url":"thegatewaypundit.com/2021/03/arizon…","indices":[245,268]}]	IMPEACH BIDEN FOR KNOWINGLY CREATING A COVID CRISIS IN AZ! WE LISTENED TO HIM BLASTING TRUMP FOR HIS HANDLING OF COVID FOR MONTHS &amp; AND HE DARES TO IMPORT COVID! Arizona Hospital Worker Says Nearly All of New COVID Cases are Illegal Aliens https://t.co/b35grwRHsV	1971.0	RT @PatriotOutfitrs: IMPEACH BIDEN FOR KNOWINGLY CREATING A COVID CRISIS IN AZ! WE LISTENED TO HIM BLASTING TRUMP FOR HIS HANDLING OF COVID…	290.0	True		thegatewaypundit.com	thegatewaypundit.com
259	6045a9d207889f0038f597f6	2021-03-08 04:36:29	[]	[]	Mon Mar 08 02:39:13 +0000 2021	[]	[{"url":"https://t.co/b35grwRHsV","expanded_url":"https://www.thegatewaypundit.com/2021/03/arizona-hospital-worker-says-nearly-new-covid-cases-illegal-aliens/","display_url":"thegatewaypundit.com/2021/03/arizon…","indices":[245,268]}]	IMPEACH BIDEN FOR KNOWINGLY CREATING A COVID CRISIS IN AZ! WE LISTENED TO HIM BLASTING TRUMP FOR HIS HANDLING OF COVID FOR MONTHS &amp; AND HE DARES TO IMPORT COVID! Arizona Hospital Worker Says Nearly All of New COVID Cases are Illegal Aliens https://t.co/b35grwRHsV	1972.0	RT @PatriotOutfitrs: IMPEACH BIDEN FOR KNOWINGLY CREATING A COVID CRISIS IN AZ! WE LISTENED TO HIM BLASTING TRUMP FOR HIS HANDLING OF COVID…	9667.0	True		thegatewaypundit.com	thegatewaypundit.com
260	6045aa4307889f0038f5c072	2021-03-08 04:38:22	[]	[]	Sun Mar 07 22:10:15 +0000 2021	[{"text":"Occupy","indices":[0,7]},{"text":"mRNA","indices":[22,27]},{"text":"Austria","indices":[47,55]},{"text":"AstraZeneca","indices":[76,88]}]	[{"url":"https://t.co/7KFvV4yLZ5","expanded_url":"https://www.rt.com/news/517454-austria-astrazeneca-vaccine-death/","display_url":"rt.com/news/517454-au…","indices":[154,177]}]	#Occupy: How save are #mRNA vaccines anyway ? #Austria halts injections of #AstraZeneca Covid vaccine batch as authorities probe death — RT World News https://t.co/7KFvV4yLZ5	8839.0	RT @OccupySchagen: #Occupy: How save are #mRNA vaccines anyway ? #Austria halts injections of #AstraZeneca Covid vaccine batch as authorit…	8839.0	True		rt.com	rt.com
261	6045aaaf07889f0038f5e6f4	2021-03-08 04:40:10	[]	[]	Mon Mar 08 02:39:13 +0000 2021	[]	[{"url":"https://t.co/b35grwRHsV","expanded_url":"https://www.thegatewaypundit.com/2021/03/arizona-hospital-worker-says-nearly-new-covid-cases-illegal-aliens/","display_url":"thegatewaypundit.com/2021/03/arizon…","indices":[245,268]}]	IMPEACH BIDEN FOR KNOWINGLY CREATING A COVID CRISIS IN AZ! WE LISTENED TO HIM BLASTING TRUMP FOR HIS HANDLING OF COVID FOR MONTHS &amp; AND HE DARES TO IMPORT COVID! Arizona Hospital Worker Says Nearly All of New COVID Cases are Illegal Aliens https://t.co/b35grwRHsV	1970.0	RT @PatriotOutfitrs: IMPEACH BIDEN FOR KNOWINGLY CREATING A COVID CRISIS IN AZ! WE LISTENED TO HIM BLASTING TRUMP FOR HIS HANDLING OF COVID…	4644.0	True		thegatewaypundit.com	thegatewaypundit.com
262	6045ae7d33c9ea00387dfddc	2021-03-08 04:56:24	[]	[]	Mon Mar 08 02:39:13 +0000 2021	[]	[{"url":"https://t.co/b35grwRHsV","expanded_url":"https://www.thegatewaypundit.com/2021/03/arizona-hospital-worker-says-nearly-new-covid-cases-illegal-aliens/","display_url":"thegatewaypundit.com/2021/03/arizon…","indices":[245,268]}]	IMPEACH BIDEN FOR KNOWINGLY CREATING A COVID CRISIS IN AZ! WE LISTENED TO HIM BLASTING TRUMP FOR HIS HANDLING OF COVID FOR MONTHS &amp; AND HE DARES TO IMPORT COVID! Arizona Hospital Worker Says Nearly All of New COVID Cases are Illegal Aliens https://t.co/b35grwRHsV	1970.0	RT @PatriotOutfitrs: IMPEACH BIDEN FOR KNOWINGLY CREATING A COVID CRISIS IN AZ! WE LISTENED TO HIM BLASTING TRUMP FOR HIS HANDLING OF COVID…	319.0	True		thegatewaypundit.com	thegatewaypundit.com
263	6045aec933c9ea00387e18da	2021-03-08 04:57:40	[]	[]	Mon Mar 08 00:17:08 +0000 2021	[]	[{"url":"https://t.co/leL3ZADCon","expanded_url":"https://actualidad.rt.com/actualidad/385623-eeuu-pagos-directos-ciudadanos-pandemia","display_url":"actualidad.rt.com/actualidad/385…","indices":[246,269]}]	AZI no ANLO A VER QUE COMENTARIOS LES MERECE ESTE ARTÍCULO A LA DERECHA, PRIANISTA QUE VOTO EN CONTRA DE LOS PROGRAMAS SOCIALES DE AMLO @MarkoCortes Biden anuncia que este mes comenzarán los pagos directos de 1.400 dólares a los estadounidenses https://t.co/leL3ZADCon	8311.0	RT @snmaiznohaypai: AZI no ANLO A VER QUE COMENTARIOS LES MERECE ESTE ARTÍCULO A LA DERECHA, PRIANISTA QUE VOTO EN CONTRA DE LOS PROGRAMAS…	710.0	True		rt.com	rt.com
264	6045afdc318fc40038d7ca4e	2021-03-08 05:02:13	[]	[]	Mon Mar 08 00:17:08 +0000 2021	[]	[{"url":"https://t.co/leL3ZADCon","expanded_url":"https://actualidad.rt.com/actualidad/385623-eeuu-pagos-directos-ciudadanos-pandemia","display_url":"actualidad.rt.com/actualidad/385…","indices":[246,269]}]	AZI no ANLO A VER QUE COMENTARIOS LES MERECE ESTE ARTÍCULO A LA DERECHA, PRIANISTA QUE VOTO EN CONTRA DE LOS PROGRAMAS SOCIALES DE AMLO @MarkoCortes Biden anuncia que este mes comenzarán los pagos directos de 1.400 dólares a los estadounidenses https://t.co/leL3ZADCon	8312.0	RT @snmaiznohaypai: AZI no ANLO A VER QUE COMENTARIOS LES MERECE ESTE ARTÍCULO A LA DERECHA, PRIANISTA QUE VOTO EN CONTRA DE LOS PROGRAMAS…	986.0	True		rt.com	rt.com
265	6045b174318fc40038d85c38	2021-03-08 05:09:03	[]	[]	Sun Mar 07 17:17:12 +0000 2021	[]	[{"url":"https://t.co/G4WNcNN0H9","expanded_url":"https://www.theepochtimes.com/austria-suspends-astrazeneca-covid-19-vaccine-batch-after-death_3723690.html","display_url":"theepochtimes.com/austria-suspen…","indices":[260,283]}]	Austrian authorities suspended inoculations of a batch of AstraZeneca’s COVID vaccine A woman, 49, died of severe coagulation disorders &amp; a woman, 35, developed a pulmonary embolism, an acute lung disease caused by a dislodged blood, she is recovering. https://t.co/G4WNcNN0H9	6646.0	RT @TrinaSolis17: Austrian authorities suspended inoculations of a batch of AstraZeneca’s COVID vaccine A woman, 49, died of severe coagul…	2946.0	True		theepochtimes.com	theepochtimes.com
266	6045b30319cb3c0038af7dde	2021-03-08 05:15:40	[]	[]	Mon Mar 08 02:39:13 +0000 2021	[]	[{"url":"https://t.co/b35grwRHsV","expanded_url":"https://www.thegatewaypundit.com/2021/03/arizona-hospital-worker-says-nearly-new-covid-cases-illegal-aliens/","display_url":"thegatewaypundit.com/2021/03/arizon…","indices":[245,268]}]	IMPEACH BIDEN FOR KNOWINGLY CREATING A COVID CRISIS IN AZ! WE LISTENED TO HIM BLASTING TRUMP FOR HIS HANDLING OF COVID FOR MONTHS &amp; AND HE DARES TO IMPORT COVID! Arizona Hospital Worker Says Nearly All of New COVID Cases are Illegal Aliens https://t.co/b35grwRHsV	1971.0	RT @PatriotOutfitrs: IMPEACH BIDEN FOR KNOWINGLY CREATING A COVID CRISIS IN AZ! WE LISTENED TO HIM BLASTING TRUMP FOR HIS HANDLING OF COVID…	5902.0	True		thegatewaypundit.com	thegatewaypundit.com
267	6045b35619cb3c0038af9bb6	2021-03-08 05:17:05	[]	[{"url":"https://t.co/V98S0lsy0o","expanded_url":"http://freerepublic.com","display_url":"freerepublic.com","indices":[98,121]},{"url":"https://t.co/3bbLosXacj","expanded_url":"http://dlvr.it/Rv9pjG","display_url":"dlvr.it/Rv9pjG","indices":[255,278]}]		[]	[]			New York Gazette ™ Fauci predicts high schoolers will receive coronavirus vaccinations this fall:… https://t.co/xAiAZPMZhm	184467.0	True	freerepublic.com		freerepublic.com
268	6045b38819cb3c0038afad76	2021-03-08 05:17:55	[]	[]	Mon Mar 08 02:25:21 +0000 2021	[]	[{"url":"https://t.co/zJijYnaOae","expanded_url":"https://www.oann.com/cdc-face-masks-dont-prevent-covid-19-study-finds-masks-have-had-negligible-impact-on-coronavirus-numbers/","display_url":"oann.com/cdc-face-masks…","indices":[132,155]}]	CDC: Face masks don’t prevent COVID-19, study finds masks have negligible impact on coronavirus numbers | One America News Network https://t.co/zJijYnaOae	31171.0	RT @BarnettforAZ: CDC: Face masks don’t prevent COVID-19, study finds masks have negligible impact on coronavirus numbers | One America New…	16.0	True		oann.com	oann.com
269	6045b3b119cb3c0038afbbb0	2021-03-08 05:18:35	[]	[]	Mon Mar 08 02:39:13 +0000 2021	[]	[{"url":"https://t.co/b35grwRHsV","expanded_url":"https://www.thegatewaypundit.com/2021/03/arizona-hospital-worker-says-nearly-new-covid-cases-illegal-aliens/","display_url":"thegatewaypundit.com/2021/03/arizon…","indices":[245,268]}]	IMPEACH BIDEN FOR KNOWINGLY CREATING A COVID CRISIS IN AZ! WE LISTENED TO HIM BLASTING TRUMP FOR HIS HANDLING OF COVID FOR MONTHS &amp; AND HE DARES TO IMPORT COVID! Arizona Hospital Worker Says Nearly All of New COVID Cases are Illegal Aliens https://t.co/b35grwRHsV	1972.0	RT @PatriotOutfitrs: IMPEACH BIDEN FOR KNOWINGLY CREATING A COVID CRISIS IN AZ! WE LISTENED TO HIM BLASTING TRUMP FOR HIS HANDLING OF COVID…	2453.0	True		thegatewaypundit.com	thegatewaypundit.com
270	6045b3b419cb3c0038afbcc6	2021-03-08 05:18:38	[]	[]	Mon Mar 08 02:39:13 +0000 2021	[]	[{"url":"https://t.co/b35grwRHsV","expanded_url":"https://www.thegatewaypundit.com/2021/03/arizona-hospital-worker-says-nearly-new-covid-cases-illegal-aliens/","display_url":"thegatewaypundit.com/2021/03/arizon…","indices":[245,268]}]	IMPEACH BIDEN FOR KNOWINGLY CREATING A COVID CRISIS IN AZ! WE LISTENED TO HIM BLASTING TRUMP FOR HIS HANDLING OF COVID FOR MONTHS &amp; AND HE DARES TO IMPORT COVID! Arizona Hospital Worker Says Nearly All of New COVID Cases are Illegal Aliens https://t.co/b35grwRHsV	1971.0	RT @PatriotOutfitrs: IMPEACH BIDEN FOR KNOWINGLY CREATING A COVID CRISIS IN AZ! WE LISTENED TO HIM BLASTING TRUMP FOR HIS HANDLING OF COVID…	786.0	True		thegatewaypundit.com	thegatewaypundit.com
271	6045b4ad264cf50038b79ef1	2021-03-08 05:22:48	[]	[]	Mon Mar 08 02:39:13 +0000 2021	[]	[{"url":"https://t.co/b35grwRHsV","expanded_url":"https://www.thegatewaypundit.com/2021/03/arizona-hospital-worker-says-nearly-new-covid-cases-illegal-aliens/","display_url":"thegatewaypundit.com/2021/03/arizon…","indices":[245,268]}]	IMPEACH BIDEN FOR KNOWINGLY CREATING A COVID CRISIS IN AZ! WE LISTENED TO HIM BLASTING TRUMP FOR HIS HANDLING OF COVID FOR MONTHS &amp; AND HE DARES TO IMPORT COVID! Arizona Hospital Worker Says Nearly All of New COVID Cases are Illegal Aliens https://t.co/b35grwRHsV	1971.0	RT @PatriotOutfitrs: IMPEACH BIDEN FOR KNOWINGLY CREATING A COVID CRISIS IN AZ! WE LISTENED TO HIM BLASTING TRUMP FOR HIS HANDLING OF COVID…	1634.0	True		thegatewaypundit.com	thegatewaypundit.com
272	6045b4c7264cf50038b7a82d	2021-03-08 05:23:14	[]	[]	Sat Mar 06 23:07:07 +0000 2021	[]	[{"url":"https://t.co/EzVLKggPni","expanded_url":"https://aapsonline.org/mask-facts/?fbclid=IwAR25_h2smQ-8WNrcLcfaaVKQCYYBbN3qyG8Zddir1XEipiD9LpAtUpAZFh8","display_url":"aapsonline.org/mask-facts/?fb…","indices":[272,295]}]	@Wildman_AZ If wearing masks work why are there so many new 'cases' once we started wearing them? And why did we close our businesses for months creating great human misery? See the facts &amp; studies from experts showing how INEFFECTIVE MASKS ARE for the coronavirus... https://t.co/EzVLKggPni	220475.0	RT @wdunlap: @Wildman_AZ If wearing masks work why are there so many new 'cases' once we started wearing them? And why did we close our bus…	12.0	True		aapsonline.org	aapsonline.org
273	6045b4da264cf50038b7aedf	2021-03-08 05:23:33	[]	[]	Mon Mar 08 02:39:13 +0000 2021	[]	[{"url":"https://t.co/b35grwRHsV","expanded_url":"https://www.thegatewaypundit.com/2021/03/arizona-hospital-worker-says-nearly-new-covid-cases-illegal-aliens/","display_url":"thegatewaypundit.com/2021/03/arizon…","indices":[245,268]}]	IMPEACH BIDEN FOR KNOWINGLY CREATING A COVID CRISIS IN AZ! WE LISTENED TO HIM BLASTING TRUMP FOR HIS HANDLING OF COVID FOR MONTHS &amp; AND HE DARES TO IMPORT COVID! Arizona Hospital Worker Says Nearly All of New COVID Cases are Illegal Aliens https://t.co/b35grwRHsV	1972.0	RT @PatriotOutfitrs: IMPEACH BIDEN FOR KNOWINGLY CREATING A COVID CRISIS IN AZ! WE LISTENED TO HIM BLASTING TRUMP FOR HIS HANDLING OF COVID…	604.0	True		thegatewaypundit.com	thegatewaypundit.com
274	6045b624264cf50038b82269	2021-03-08 05:29:03	[]	[]	Mon Mar 08 02:39:13 +0000 2021	[]	[{"url":"https://t.co/b35grwRHsV","expanded_url":"https://www.thegatewaypundit.com/2021/03/arizona-hospital-worker-says-nearly-new-covid-cases-illegal-aliens/","display_url":"thegatewaypundit.com/2021/03/arizon…","indices":[245,268]}]	IMPEACH BIDEN FOR KNOWINGLY CREATING A COVID CRISIS IN AZ! WE LISTENED TO HIM BLASTING TRUMP FOR HIS HANDLING OF COVID FOR MONTHS &amp; AND HE DARES TO IMPORT COVID! Arizona Hospital Worker Says Nearly All of New COVID Cases are Illegal Aliens https://t.co/b35grwRHsV	1972.0	RT @PatriotOutfitrs: IMPEACH BIDEN FOR KNOWINGLY CREATING A COVID CRISIS IN AZ! WE LISTENED TO HIM BLASTING TRUMP FOR HIS HANDLING OF COVID…	440.0	True		thegatewaypundit.com	thegatewaypundit.com
275	6045c7efcd44070038f24417	2021-03-08 06:44:57	[]	[{"url":"https://t.co/z7uVtzjtxy","expanded_url":"https://link.theepochtimes.com/mkt_app/austria-suspends-astrazeneca-covid-19-vaccine-batch-after-death_3723690.html","display_url":"link.theepochtimes.com/mkt_app/austri…","indices":[93,116]},{"url":"https://t.co/UGZgpMDxya","expanded_url":"https://ept.ms/DownloadApp","display_url":"ept.ms/DownloadApp","indices":[152,175]}]		[]	[]			???????????????? 👁️👁️ Austria Suspends Use of AstraZeneca COVID-19 Vaccine Batch After Death… https://t.co/z7qmiWRL9p	1377.0	True	theepochtimes.com		theepochtimes.com
276	6045cfc00f319d00380168f6	2021-03-08 07:18:19	[]	[]	Sun Mar 07 17:17:12 +0000 2021	[]	[{"url":"https://t.co/G4WNcNN0H9","expanded_url":"https://www.theepochtimes.com/austria-suspends-astrazeneca-covid-19-vaccine-batch-after-death_3723690.html","display_url":"theepochtimes.com/austria-suspen…","indices":[260,283]}]	Austrian authorities suspended inoculations of a batch of AstraZeneca’s COVID vaccine A woman, 49, died of severe coagulation disorders &amp; a woman, 35, developed a pulmonary embolism, an acute lung disease caused by a dislodged blood, she is recovering. https://t.co/G4WNcNN0H9	6638.0	RT @TrinaSolis17: Austrian authorities suspended inoculations of a batch of AstraZeneca’s COVID vaccine A woman, 49, died of severe coagul…	237.0	True		theepochtimes.com	theepochtimes.com
277	6045d0900f319d003801b00e	2021-03-08 07:21:47	[]	[]	Sun Mar 07 18:54:44 +0000 2021	[]	[{"url":"https://t.co/9fmiCvrxeR","expanded_url":"https://www.theepochtimes.com/mkt_breakingnews/austria-suspends-astrazeneca-covid-19-vaccine-batch-after-death_3723690.html","display_url":"theepochtimes.com/mkt_breakingne…","indices":[156,179]}]	How many incidences and bad batches are there out there I wonder? EXPERIMENTAL VAX 🤦🏻‍♀️💔🤬 Austria Suspends AstraZeneca COVID-19 Vaccine Batch After Death https://t.co/9fmiCvrxeR	1039.0	RT @ZeeOntario: How many incidences and bad batches are there out there I wonder? EXPERIMENTAL VAX 🤦🏻‍♀️💔🤬 Austria Suspends AstraZeneca CO…	5536.0	True		theepochtimes.com	theepochtimes.com
278	6045d0e50f319d003801cd1c	2021-03-08 07:23:12	[]	[]	Mon Mar 08 02:25:21 +0000 2021	[]	[{"url":"https://t.co/zJijYnaOae","expanded_url":"https://www.oann.com/cdc-face-masks-dont-prevent-covid-19-study-finds-masks-have-had-negligible-impact-on-coronavirus-numbers/","display_url":"oann.com/cdc-face-masks…","indices":[132,155]}]	CDC: Face masks don’t prevent COVID-19, study finds masks have negligible impact on coronavirus numbers | One America News Network https://t.co/zJijYnaOae	31169.0	RT @BarnettforAZ: CDC: Face masks don’t prevent COVID-19, study finds masks have negligible impact on coronavirus numbers | One America New…	4343.0	True		oann.com	oann.com
279	6045d77f757bbc00389291b9	2021-03-08 07:49:54	[]	[]	Mon Mar 08 02:39:13 +0000 2021	[]	[{"url":"https://t.co/b35grwRHsV","expanded_url":"https://www.thegatewaypundit.com/2021/03/arizona-hospital-worker-says-nearly-new-covid-cases-illegal-aliens/","display_url":"thegatewaypundit.com/2021/03/arizon…","indices":[245,268]}]	IMPEACH BIDEN FOR KNOWINGLY CREATING A COVID CRISIS IN AZ! WE LISTENED TO HIM BLASTING TRUMP FOR HIS HANDLING OF COVID FOR MONTHS &amp; AND HE DARES TO IMPORT COVID! Arizona Hospital Worker Says Nearly All of New COVID Cases are Illegal Aliens https://t.co/b35grwRHsV	1977.0	RT @PatriotOutfitrs: IMPEACH BIDEN FOR KNOWINGLY CREATING A COVID CRISIS IN AZ! WE LISTENED TO HIM BLASTING TRUMP FOR HIS HANDLING OF COVID…	179.0	True		thegatewaypundit.com	thegatewaypundit.com
280	6045df682893f30038593948	2021-03-08 08:25:07	[]	[]	Mon Mar 08 02:39:13 +0000 2021	[]	[{"url":"https://t.co/b35grwRHsV","expanded_url":"https://www.thegatewaypundit.com/2021/03/arizona-hospital-worker-says-nearly-new-covid-cases-illegal-aliens/","display_url":"thegatewaypundit.com/2021/03/arizon…","indices":[245,268]}]	IMPEACH BIDEN FOR KNOWINGLY CREATING A COVID CRISIS IN AZ! WE LISTENED TO HIM BLASTING TRUMP FOR HIS HANDLING OF COVID FOR MONTHS &amp; AND HE DARES TO IMPORT COVID! Arizona Hospital Worker Says Nearly All of New COVID Cases are Illegal Aliens https://t.co/b35grwRHsV	1976.0	RT @PatriotOutfitrs: IMPEACH BIDEN FOR KNOWINGLY CREATING A COVID CRISIS IN AZ! WE LISTENED TO HIM BLASTING TRUMP FOR HIS HANDLING OF COVID…	14544.0	True		thegatewaypundit.com	thegatewaypundit.com
281	6045e298f109830038af46fe	2021-03-08 08:38:34	[]	[]	Mon Mar 08 02:25:21 +0000 2021	[]	[{"url":"https://t.co/zJijYnaOae","expanded_url":"https://www.oann.com/cdc-face-masks-dont-prevent-covid-19-study-finds-masks-have-had-negligible-impact-on-coronavirus-numbers/","display_url":"oann.com/cdc-face-masks…","indices":[132,155]}]	CDC: Face masks don’t prevent COVID-19, study finds masks have negligible impact on coronavirus numbers | One America News Network https://t.co/zJijYnaOae	31070.0	RT @BarnettforAZ: CDC: Face masks don’t prevent COVID-19, study finds masks have negligible impact on coronavirus numbers | One America New…	327.0	True		oann.com	oann.com
282	6045ea2e17046700387abacd	2021-03-08 09:11:04	[]	[]	Sun Mar 07 17:17:12 +0000 2021	[]	[{"url":"https://t.co/G4WNcNN0H9","expanded_url":"https://www.theepochtimes.com/austria-suspends-astrazeneca-covid-19-vaccine-batch-after-death_3723690.html","display_url":"theepochtimes.com/austria-suspen…","indices":[260,283]}]	Austrian authorities suspended inoculations of a batch of AstraZeneca’s COVID vaccine A woman, 49, died of severe coagulation disorders &amp; a woman, 35, developed a pulmonary embolism, an acute lung disease caused by a dislodged blood, she is recovering. https://t.co/G4WNcNN0H9	6662.0	RT @TrinaSolis17: Austrian authorities suspended inoculations of a batch of AstraZeneca’s COVID vaccine A woman, 49, died of severe coagul…	3270.0	True		theepochtimes.com	theepochtimes.com
283	6045ea3e17046700387ac047	2021-03-08 09:11:20	[]	[]	Sun Mar 07 17:01:58 +0000 2021	[{"text":"vaccin","indices":[28,35]},{"text":"AstraZeneca","indices":[45,57]},{"text":"vaccin","indices":[230,237]}]	[{"url":"https://t.co/s94akdgpxc","expanded_url":"https://www.rt.com/news/517454-austria-astrazeneca-vaccine-death/","display_url":"rt.com/news/517454-au…","indices":[253,276]}]	L'Autriche suspend aussi le #vaccin d'un lot #AstraZeneca. Suite au décès d'une infirmière de 49 ans, morte d'un désordre sévère de coagulation, sous investigation. Sa collègue de 35 ans a eu une embolie pulmonaire du même lot de #vaccin, en rémission. https://t.co/s94akdgpxc	14423.0	RT @momotchiii: L'Autriche suspend aussi le #vaccin d'un lot #AstraZeneca. Suite au décès d'une infirmière de 49 ans, morte d'un désordre s…	3182.0	True		rt.com	rt.com
284	6045ea8e17046700387adc47	2021-03-08 09:12:39	[]	[]	Mon Mar 08 02:39:13 +0000 2021	[]	[{"url":"https://t.co/b35grwRHsV","expanded_url":"https://www.thegatewaypundit.com/2021/03/arizona-hospital-worker-says-nearly-new-covid-cases-illegal-aliens/","display_url":"thegatewaypundit.com/2021/03/arizon…","indices":[245,268]}]	IMPEACH BIDEN FOR KNOWINGLY CREATING A COVID CRISIS IN AZ! WE LISTENED TO HIM BLASTING TRUMP FOR HIS HANDLING OF COVID FOR MONTHS &amp; AND HE DARES TO IMPORT COVID! Arizona Hospital Worker Says Nearly All of New COVID Cases are Illegal Aliens https://t.co/b35grwRHsV	1977.0	RT @PatriotOutfitrs: IMPEACH BIDEN FOR KNOWINGLY CREATING A COVID CRISIS IN AZ! WE LISTENED TO HIM BLASTING TRUMP FOR HIS HANDLING OF COVID…	730.0	True		thegatewaypundit.com	thegatewaypundit.com
285	6046039531818200383c76f8	2021-03-08 10:59:28	[]	[]	Sun Mar 07 17:01:58 +0000 2021	[{"text":"vaccin","indices":[28,35]},{"text":"AstraZeneca","indices":[45,57]},{"text":"vaccin","indices":[230,237]}]	[{"url":"https://t.co/s94akdgpxc","expanded_url":"https://www.rt.com/news/517454-austria-astrazeneca-vaccine-death/","display_url":"rt.com/news/517454-au…","indices":[253,276]}]	L'Autriche suspend aussi le #vaccin d'un lot #AstraZeneca. Suite au décès d'une infirmière de 49 ans, morte d'un désordre sévère de coagulation, sous investigation. Sa collègue de 35 ans a eu une embolie pulmonaire du même lot de #vaccin, en rémission. https://t.co/s94akdgpxc	14423.0	RT @momotchiii: L'Autriche suspend aussi le #vaccin d'un lot #AstraZeneca. Suite au décès d'une infirmière de 49 ans, morte d'un désordre s…	73.0	True		rt.com	rt.com
286	604603d031818200383c8c30	2021-03-08 11:00:27	[]	[]	Sun Feb 21 10:40:39 +0000 2021	[{"text":"منتج_ايهيرب","indices":[0,12]},{"text":"كود","indices":[87,91]},{"text":"كود","indices":[109,113]}]	[{"url":"https://t.co/tMwwzwXH5H","expanded_url":"https://sa.iherb.com/pr/Doctor-s-Best-High-Absorption-CoQ10-with-BioPerine-100-mg-120-Softgels/10930?rcode=AFL7652","display_url":"sa.iherb.com/pr/Doctor-s-Be…","indices":[141,164]}]	#منتج_ايهيرب مكملات تفيد الصحة العامة وخاصة صحة القلب والشراييين وتقيييمها عالي جداً #كود خصم (١) AZN2502 #كود خصم (٢) AFL7652 الرابط 🔗 https://t.co/tMwwzwXH5H https://t.co/5MG4pAwvwt	1512.0	RT @alhotagirl: #منتج_ايهيرب مكملات تفيد الصحة العامة وخاصة صحة القلب والشراييين وتقيييمها عالي جداً #كود خصم (١) AZN2502 #كود خصم (٢) A…	30391.0	True		herb.co	herb.co
287	604606cd54b6c30038a77a58	2021-03-08 11:13:11	[]	[]	Sun Mar 07 17:13:05 +0000 2021	[{"text":"vaccination","indices":[29,41]},{"text":"AstraZeneca","indices":[42,54]},{"text":"vaccin","indices":[125,132]}]	[{"url":"https://t.co/hO6OCZAS42","expanded_url":"https://www.rt.com/news/517423-korea-vaccine-deaths-rise/","display_url":"rt.com/news/517423-ko…","indices":[250,273]}]	7 morts après une semaine de #vaccination #AstraZeneca. La Corée du Sud a lancé l'enquête suite aux décès constatés après le #vaccin, plus de 2800 effets indésirables. La FDA américaine enquête aussi sur des cas de maladie rare... (voir plus haut ⏫) https://t.co/hO6OCZAS42	14424.0	RT @momotchiii: 7 morts après une semaine de #vaccination #AstraZeneca. La Corée du Sud a lancé l'enquête suite aux décès constatés après l…	6.0	True		rt.com	rt.com
288	6046070d54b6c30038a79182	2021-03-08 11:14:16	[]	[]	Mon Mar 08 02:25:21 +0000 2021	[]	[{"url":"https://t.co/zJijYnaOae","expanded_url":"https://www.oann.com/cdc-face-masks-dont-prevent-covid-19-study-finds-masks-have-had-negligible-impact-on-coronavirus-numbers/","display_url":"oann.com/cdc-face-masks…","indices":[132,155]}]	CDC: Face masks don’t prevent COVID-19, study finds masks have negligible impact on coronavirus numbers | One America News Network https://t.co/zJijYnaOae	31168.0	RT @BarnettforAZ: CDC: Face masks don’t prevent COVID-19, study finds masks have negligible impact on coronavirus numbers | One America New…	3911.0	True		oann.com	oann.com
289	60460b5c228fdf003873a3c8	2021-03-08 11:32:39	[]	[]	Mon Mar 08 11:29:52 +0000 2021	[]	[{"url":"https://t.co/O2T8dQRkh5","expanded_url":"https://www.theepochtimes.com/austria-suspends-astrazeneca-covid-19-vaccine-batch-after-death_3723690.html","display_url":"theepochtimes.com/austria-suspen…","indices":[71,94]}]	Austria Suspends Use of AstraZeneca COVID-19 Vaccine Batch After Death https://t.co/O2T8dQRkh5 via @epochtimes @PierGrutte @MediaservicesEU @HolgerEwald1 @hoveling @Breakingnieuws1 @Breinbrouwsels @NetworksManager @ThomasPKennedy3 @OmroepON	435.0	RT @rayaqua: Austria Suspends Use of AstraZeneca COVID-19 Vaccine Batch After Death https://t.co/O2T8dQRkh5 via @epochtimes @PierGrutte @Me…	16283.0	True		theepochtimes.com	theepochtimes.com
290	60460dae09519d0038717f29	2021-03-08 11:41:43	[]	[]	Sun Mar 07 17:17:12 +0000 2021	[]	[{"url":"https://t.co/G4WNcNN0H9","expanded_url":"https://www.theepochtimes.com/austria-suspends-astrazeneca-covid-19-vaccine-batch-after-death_3723690.html","display_url":"theepochtimes.com/austria-suspen…","indices":[260,283]}]	Austrian authorities suspended inoculations of a batch of AstraZeneca’s COVID vaccine A woman, 49, died of severe coagulation disorders &amp; a woman, 35, developed a pulmonary embolism, an acute lung disease caused by a dislodged blood, she is recovering. https://t.co/G4WNcNN0H9	6668.0	RT @TrinaSolis17: Austrian authorities suspended inoculations of a batch of AstraZeneca’s COVID vaccine A woman, 49, died of severe coagul…	11649.0	True		theepochtimes.com	theepochtimes.com
291	60461343b81ae20038480283	2021-03-08 12:05:29	[]	[]	Sun Mar 07 20:37:25 +0000 2021	[{"text":"AstraZeneca","indices":[24,36]}]	[{"url":"https://t.co/lpWD9zIbSQ","expanded_url":"https://www.theepochtimes.com/austria-suspends-astrazeneca-covid-19-vaccine-batch-after-death_3723690.html","display_url":"theepochtimes.com/austria-suspen…","indices":[252,275]}]	Austria Suspends Use of #AstraZeneca COVID-19 Vaccine Batch After Death There has been many deaths with these so-called vaccines, and why is our government in the USA not addressing this? They are in clinical trials, no one should be forced to take! https://t.co/lpWD9zIbSQ	1241.0	RT @PatriotGaGa1: Austria Suspends Use of #AstraZeneca COVID-19 Vaccine Batch After Death There has been many deaths with these so-called…	1461.0	True		theepochtimes.com	theepochtimes.com
292	604619d61a46a30038931bdf	2021-03-08 12:34:25	[]	[]	Mon Mar 08 02:39:13 +0000 2021	[]	[{"url":"https://t.co/b35grwRHsV","expanded_url":"https://www.thegatewaypundit.com/2021/03/arizona-hospital-worker-says-nearly-new-covid-cases-illegal-aliens/","display_url":"thegatewaypundit.com/2021/03/arizon…","indices":[245,268]}]	IMPEACH BIDEN FOR KNOWINGLY CREATING A COVID CRISIS IN AZ! WE LISTENED TO HIM BLASTING TRUMP FOR HIS HANDLING OF COVID FOR MONTHS &amp; AND HE DARES TO IMPORT COVID! Arizona Hospital Worker Says Nearly All of New COVID Cases are Illegal Aliens https://t.co/b35grwRHsV	1979.0	RT @PatriotOutfitrs: IMPEACH BIDEN FOR KNOWINGLY CREATING A COVID CRISIS IN AZ! WE LISTENED TO HIM BLASTING TRUMP FOR HIS HANDLING OF COVID…	1398.0	True		thegatewaypundit.com	thegatewaypundit.com
293	60461a321a46a30038933c9d	2021-03-08 12:35:56	[]	[]	Mon Mar 08 02:39:13 +0000 2021	[]	[{"url":"https://t.co/b35grwRHsV","expanded_url":"https://www.thegatewaypundit.com/2021/03/arizona-hospital-worker-says-nearly-new-covid-cases-illegal-aliens/","display_url":"thegatewaypundit.com/2021/03/arizon…","indices":[245,268]}]	IMPEACH BIDEN FOR KNOWINGLY CREATING A COVID CRISIS IN AZ! WE LISTENED TO HIM BLASTING TRUMP FOR HIS HANDLING OF COVID FOR MONTHS &amp; AND HE DARES TO IMPORT COVID! Arizona Hospital Worker Says Nearly All of New COVID Cases are Illegal Aliens https://t.co/b35grwRHsV	1979.0	RT @PatriotOutfitrs: IMPEACH BIDEN FOR KNOWINGLY CREATING A COVID CRISIS IN AZ! WE LISTENED TO HIM BLASTING TRUMP FOR HIS HANDLING OF COVID…	7316.0	True		thegatewaypundit.com	thegatewaypundit.com
294	60461b091a46a3003893899f	2021-03-08 12:39:31	[]	[]	Mon Mar 08 02:39:13 +0000 2021	[]	[{"url":"https://t.co/b35grwRHsV","expanded_url":"https://www.thegatewaypundit.com/2021/03/arizona-hospital-worker-says-nearly-new-covid-cases-illegal-aliens/","display_url":"thegatewaypundit.com/2021/03/arizon…","indices":[245,268]}]	IMPEACH BIDEN FOR KNOWINGLY CREATING A COVID CRISIS IN AZ! WE LISTENED TO HIM BLASTING TRUMP FOR HIS HANDLING OF COVID FOR MONTHS &amp; AND HE DARES TO IMPORT COVID! Arizona Hospital Worker Says Nearly All of New COVID Cases are Illegal Aliens https://t.co/b35grwRHsV	1979.0	RT @PatriotOutfitrs: IMPEACH BIDEN FOR KNOWINGLY CREATING A COVID CRISIS IN AZ! WE LISTENED TO HIM BLASTING TRUMP FOR HIS HANDLING OF COVID…	1585.0	True		thegatewaypundit.com	thegatewaypundit.com
295	60461e5b9e392800384d3287	2021-03-08 12:53:39	[]	[]	Mon Mar 08 00:17:08 +0000 2021	[]	[{"url":"https://t.co/leL3ZADCon","expanded_url":"https://actualidad.rt.com/actualidad/385623-eeuu-pagos-directos-ciudadanos-pandemia","display_url":"actualidad.rt.com/actualidad/385…","indices":[246,269]}]	AZI no ANLO A VER QUE COMENTARIOS LES MERECE ESTE ARTÍCULO A LA DERECHA, PRIANISTA QUE VOTO EN CONTRA DE LOS PROGRAMAS SOCIALES DE AMLO @MarkoCortes Biden anuncia que este mes comenzarán los pagos directos de 1.400 dólares a los estadounidenses https://t.co/leL3ZADCon	8314.0	RT @snmaiznohaypai: AZI no ANLO A VER QUE COMENTARIOS LES MERECE ESTE ARTÍCULO A LA DERECHA, PRIANISTA QUE VOTO EN CONTRA DE LOS PROGRAMAS…	151.0	True		rt.com	rt.com
296	60461e649e392800384d3663	2021-03-08 12:53:50	[]	[]	Mon Mar 08 02:39:13 +0000 2021	[]	[{"url":"https://t.co/b35grwRHsV","expanded_url":"https://www.thegatewaypundit.com/2021/03/arizona-hospital-worker-says-nearly-new-covid-cases-illegal-aliens/","display_url":"thegatewaypundit.com/2021/03/arizon…","indices":[245,268]}]	IMPEACH BIDEN FOR KNOWINGLY CREATING A COVID CRISIS IN AZ! WE LISTENED TO HIM BLASTING TRUMP FOR HIS HANDLING OF COVID FOR MONTHS &amp; AND HE DARES TO IMPORT COVID! Arizona Hospital Worker Says Nearly All of New COVID Cases are Illegal Aliens https://t.co/b35grwRHsV	1978.0	RT @PatriotOutfitrs: IMPEACH BIDEN FOR KNOWINGLY CREATING A COVID CRISIS IN AZ! WE LISTENED TO HIM BLASTING TRUMP FOR HIS HANDLING OF COVID…	2195.0	True		thegatewaypundit.com	thegatewaypundit.com
297	60461e869e392800384d4291	2021-03-08 12:54:24	[]	[]	Mon Mar 08 02:39:13 +0000 2021	[]	[{"url":"https://t.co/b35grwRHsV","expanded_url":"https://www.thegatewaypundit.com/2021/03/arizona-hospital-worker-says-nearly-new-covid-cases-illegal-aliens/","display_url":"thegatewaypundit.com/2021/03/arizon…","indices":[245,268]}]	IMPEACH BIDEN FOR KNOWINGLY CREATING A COVID CRISIS IN AZ! WE LISTENED TO HIM BLASTING TRUMP FOR HIS HANDLING OF COVID FOR MONTHS &amp; AND HE DARES TO IMPORT COVID! Arizona Hospital Worker Says Nearly All of New COVID Cases are Illegal Aliens https://t.co/b35grwRHsV	1979.0	RT @PatriotOutfitrs: IMPEACH BIDEN FOR KNOWINGLY CREATING A COVID CRISIS IN AZ! WE LISTENED TO HIM BLASTING TRUMP FOR HIS HANDLING OF COVID…	306.0	True		thegatewaypundit.com	thegatewaypundit.com
298	60461ed99e392800384d6059	2021-03-08 12:55:47	[]	[]	Mon Mar 08 02:39:13 +0000 2021	[]	[{"url":"https://t.co/b35grwRHsV","expanded_url":"https://www.thegatewaypundit.com/2021/03/arizona-hospital-worker-says-nearly-new-covid-cases-illegal-aliens/","display_url":"thegatewaypundit.com/2021/03/arizon…","indices":[245,268]}]	IMPEACH BIDEN FOR KNOWINGLY CREATING A COVID CRISIS IN AZ! WE LISTENED TO HIM BLASTING TRUMP FOR HIS HANDLING OF COVID FOR MONTHS &amp; AND HE DARES TO IMPORT COVID! Arizona Hospital Worker Says Nearly All of New COVID Cases are Illegal Aliens https://t.co/b35grwRHsV	1979.0	RT @PatriotOutfitrs: IMPEACH BIDEN FOR KNOWINGLY CREATING A COVID CRISIS IN AZ! WE LISTENED TO HIM BLASTING TRUMP FOR HIS HANDLING OF COVID…	571.0	True		thegatewaypundit.com	thegatewaypundit.com
299	60461ee29e392800384d63af	2021-03-08 12:55:57	[]	[]	Mon Mar 08 02:39:13 +0000 2021	[]	[{"url":"https://t.co/b35grwRHsV","expanded_url":"https://www.thegatewaypundit.com/2021/03/arizona-hospital-worker-says-nearly-new-covid-cases-illegal-aliens/","display_url":"thegatewaypundit.com/2021/03/arizon…","indices":[245,268]}]	IMPEACH BIDEN FOR KNOWINGLY CREATING A COVID CRISIS IN AZ! WE LISTENED TO HIM BLASTING TRUMP FOR HIS HANDLING OF COVID FOR MONTHS &amp; AND HE DARES TO IMPORT COVID! Arizona Hospital Worker Says Nearly All of New COVID Cases are Illegal Aliens https://t.co/b35grwRHsV	1979.0	RT @PatriotOutfitrs: IMPEACH BIDEN FOR KNOWINGLY CREATING A COVID CRISIS IN AZ! WE LISTENED TO HIM BLASTING TRUMP FOR HIS HANDLING OF COVID…	2125.0	True		thegatewaypundit.com	thegatewaypundit.com
300	60461f4e9e392800384d8a7b	2021-03-08 12:57:45	[]	[{"url":"https://t.co/QiYNbtJBCT","expanded_url":"https://de.rt.com/europa/114073-verimpfung-von-astra-zeneca-impfstoff/","display_url":"de.rt.com/europa/114073-…","indices":[123,146]}]		[]	[]			@BallifMichel @bernet_laure @GabinJean3 @Dahuuu @sudokuvariante Vaccination AstraZeneca stoppé en Autriche suite à… https://t.co/MmQiJgCm4e	46.0	True	rt.com		rt.com
301	604625554346b400384c99da	2021-03-08 13:23:27	[]	[]	Mon Mar 08 02:39:13 +0000 2021	[]	[{"url":"https://t.co/b35grwRHsV","expanded_url":"https://www.thegatewaypundit.com/2021/03/arizona-hospital-worker-says-nearly-new-covid-cases-illegal-aliens/","display_url":"thegatewaypundit.com/2021/03/arizon…","indices":[245,268]}]	IMPEACH BIDEN FOR KNOWINGLY CREATING A COVID CRISIS IN AZ! WE LISTENED TO HIM BLASTING TRUMP FOR HIS HANDLING OF COVID FOR MONTHS &amp; AND HE DARES TO IMPORT COVID! Arizona Hospital Worker Says Nearly All of New COVID Cases are Illegal Aliens https://t.co/b35grwRHsV	1980.0	RT @PatriotOutfitrs: IMPEACH BIDEN FOR KNOWINGLY CREATING A COVID CRISIS IN AZ! WE LISTENED TO HIM BLASTING TRUMP FOR HIS HANDLING OF COVID…	159.0	True		thegatewaypundit.com	thegatewaypundit.com
302	60463d4f4161a200399040e0	2021-03-08 15:05:45	[]	[]	Mon Mar 08 02:39:13 +0000 2021	[]	[{"url":"https://t.co/b35grwRHsV","expanded_url":"https://www.thegatewaypundit.com/2021/03/arizona-hospital-worker-says-nearly-new-covid-cases-illegal-aliens/","display_url":"thegatewaypundit.com/2021/03/arizon…","indices":[245,268]}]	IMPEACH BIDEN FOR KNOWINGLY CREATING A COVID CRISIS IN AZ! WE LISTENED TO HIM BLASTING TRUMP FOR HIS HANDLING OF COVID FOR MONTHS &amp; AND HE DARES TO IMPORT COVID! Arizona Hospital Worker Says Nearly All of New COVID Cases are Illegal Aliens https://t.co/b35grwRHsV	1994.0	RT @PatriotOutfitrs: IMPEACH BIDEN FOR KNOWINGLY CREATING A COVID CRISIS IN AZ! WE LISTENED TO HIM BLASTING TRUMP FOR HIS HANDLING OF COVID…	2155.0	True		thegatewaypundit.com	thegatewaypundit.com
303	60463dbc4161a2003990682c	2021-03-08 15:07:35	[]	[]	Sun Mar 07 16:49:07 +0000 2021	[]	[{"url":"https://t.co/LBmozCErzP","expanded_url":"https://www.theepochtimes.com/austria-suspends-astrazeneca-covid-19-vaccine-batch-after-death_3723690.html","display_url":"theepochtimes.com/austria-suspen…","indices":[239,262]}]	ZURICH—Austrian authorities have suspended inoculations with a batch of AstraZeneca’s COVID-19 vaccine as a precaution while investigating the death of one person and the illness of another after the shots, a health agency said on Sunday. https://t.co/LBmozCErzP	92521.0	RT @SexCounseling: ZURICH—Austrian authorities have suspended inoculations with a batch of AstraZeneca’s COVID-19 vaccine as a precaution w…	26380.0	True		theepochtimes.com	theepochtimes.com
304	6046410a4161a20039919710	2021-03-08 15:21:41	[]	[]	Mon Mar 08 02:39:13 +0000 2021	[]	[{"url":"https://t.co/b35grwRHsV","expanded_url":"https://www.thegatewaypundit.com/2021/03/arizona-hospital-worker-says-nearly-new-covid-cases-illegal-aliens/","display_url":"thegatewaypundit.com/2021/03/arizon…","indices":[245,268]}]	IMPEACH BIDEN FOR KNOWINGLY CREATING A COVID CRISIS IN AZ! WE LISTENED TO HIM BLASTING TRUMP FOR HIS HANDLING OF COVID FOR MONTHS &amp; AND HE DARES TO IMPORT COVID! Arizona Hospital Worker Says Nearly All of New COVID Cases are Illegal Aliens https://t.co/b35grwRHsV	1994.0	RT @PatriotOutfitrs: IMPEACH BIDEN FOR KNOWINGLY CREATING A COVID CRISIS IN AZ! WE LISTENED TO HIM BLASTING TRUMP FOR HIS HANDLING OF COVID…	1367.0	True		thegatewaypundit.com	thegatewaypundit.com
305	604641694161a2003991b8fa	2021-03-08 15:23:15	[]	[]	Mon Mar 08 02:39:13 +0000 2021	[]	[{"url":"https://t.co/b35grwRHsV","expanded_url":"https://www.thegatewaypundit.com/2021/03/arizona-hospital-worker-says-nearly-new-covid-cases-illegal-aliens/","display_url":"thegatewaypundit.com/2021/03/arizon…","indices":[245,268]}]	IMPEACH BIDEN FOR KNOWINGLY CREATING A COVID CRISIS IN AZ! WE LISTENED TO HIM BLASTING TRUMP FOR HIS HANDLING OF COVID FOR MONTHS &amp; AND HE DARES TO IMPORT COVID! Arizona Hospital Worker Says Nearly All of New COVID Cases are Illegal Aliens https://t.co/b35grwRHsV	1995.0	RT @PatriotOutfitrs: IMPEACH BIDEN FOR KNOWINGLY CREATING A COVID CRISIS IN AZ! WE LISTENED TO HIM BLASTING TRUMP FOR HIS HANDLING OF COVID…	9942.0	True		thegatewaypundit.com	thegatewaypundit.com
306	604642af4161a20039922da4	2021-03-08 15:28:41	[]	[]	Mon Mar 08 02:39:13 +0000 2021	[]	[{"url":"https://t.co/b35grwRHsV","expanded_url":"https://www.thegatewaypundit.com/2021/03/arizona-hospital-worker-says-nearly-new-covid-cases-illegal-aliens/","display_url":"thegatewaypundit.com/2021/03/arizon…","indices":[245,268]}]	IMPEACH BIDEN FOR KNOWINGLY CREATING A COVID CRISIS IN AZ! WE LISTENED TO HIM BLASTING TRUMP FOR HIS HANDLING OF COVID FOR MONTHS &amp; AND HE DARES TO IMPORT COVID! Arizona Hospital Worker Says Nearly All of New COVID Cases are Illegal Aliens https://t.co/b35grwRHsV	1995.0	RT @PatriotOutfitrs: IMPEACH BIDEN FOR KNOWINGLY CREATING A COVID CRISIS IN AZ! WE LISTENED TO HIM BLASTING TRUMP FOR HIS HANDLING OF COVID…	2209.0	True		thegatewaypundit.com	thegatewaypundit.com
307	6046433f4161a20039926168	2021-03-08 15:31:06	[]	[]	Mon Mar 08 02:39:13 +0000 2021	[]	[{"url":"https://t.co/b35grwRHsV","expanded_url":"https://www.thegatewaypundit.com/2021/03/arizona-hospital-worker-says-nearly-new-covid-cases-illegal-aliens/","display_url":"thegatewaypundit.com/2021/03/arizon…","indices":[245,268]}]	IMPEACH BIDEN FOR KNOWINGLY CREATING A COVID CRISIS IN AZ! WE LISTENED TO HIM BLASTING TRUMP FOR HIS HANDLING OF COVID FOR MONTHS &amp; AND HE DARES TO IMPORT COVID! Arizona Hospital Worker Says Nearly All of New COVID Cases are Illegal Aliens https://t.co/b35grwRHsV	1995.0	RT @PatriotOutfitrs: IMPEACH BIDEN FOR KNOWINGLY CREATING A COVID CRISIS IN AZ! WE LISTENED TO HIM BLASTING TRUMP FOR HIS HANDLING OF COVID…	6832.0	True		thegatewaypundit.com	thegatewaypundit.com
308	6046442b4161a2003992b5dc	2021-03-08 15:35:02	[]	[]	Sun Mar 07 20:37:25 +0000 2021	[{"text":"AstraZeneca","indices":[24,36]}]	[{"url":"https://t.co/lpWD9zIbSQ","expanded_url":"https://www.theepochtimes.com/austria-suspends-astrazeneca-covid-19-vaccine-batch-after-death_3723690.html","display_url":"theepochtimes.com/austria-suspen…","indices":[252,275]}]	Austria Suspends Use of #AstraZeneca COVID-19 Vaccine Batch After Death There has been many deaths with these so-called vaccines, and why is our government in the USA not addressing this? They are in clinical trials, no one should be forced to take! https://t.co/lpWD9zIbSQ	1248.0	RT @PatriotGaGa1: Austria Suspends Use of #AstraZeneca COVID-19 Vaccine Batch After Death There has been many deaths with these so-called…	6239.0	True		theepochtimes.com	theepochtimes.com
309	604644714161a2003992ce66	2021-03-08 15:36:10	[]	[]	Mon Mar 08 02:39:13 +0000 2021	[]	[{"url":"https://t.co/b35grwRHsV","expanded_url":"https://www.thegatewaypundit.com/2021/03/arizona-hospital-worker-says-nearly-new-covid-cases-illegal-aliens/","display_url":"thegatewaypundit.com/2021/03/arizon…","indices":[245,268]}]	IMPEACH BIDEN FOR KNOWINGLY CREATING A COVID CRISIS IN AZ! WE LISTENED TO HIM BLASTING TRUMP FOR HIS HANDLING OF COVID FOR MONTHS &amp; AND HE DARES TO IMPORT COVID! Arizona Hospital Worker Says Nearly All of New COVID Cases are Illegal Aliens https://t.co/b35grwRHsV	1995.0	RT @PatriotOutfitrs: IMPEACH BIDEN FOR KNOWINGLY CREATING A COVID CRISIS IN AZ! WE LISTENED TO HIM BLASTING TRUMP FOR HIS HANDLING OF COVID…	2258.0	True		thegatewaypundit.com	thegatewaypundit.com
310	604646ef4161a2003993b36e	2021-03-08 15:46:50	[]	[]	Mon Mar 08 02:39:13 +0000 2021	[]	[{"url":"https://t.co/b35grwRHsV","expanded_url":"https://www.thegatewaypundit.com/2021/03/arizona-hospital-worker-says-nearly-new-covid-cases-illegal-aliens/","display_url":"thegatewaypundit.com/2021/03/arizon…","indices":[245,268]}]	IMPEACH BIDEN FOR KNOWINGLY CREATING A COVID CRISIS IN AZ! WE LISTENED TO HIM BLASTING TRUMP FOR HIS HANDLING OF COVID FOR MONTHS &amp; AND HE DARES TO IMPORT COVID! Arizona Hospital Worker Says Nearly All of New COVID Cases are Illegal Aliens https://t.co/b35grwRHsV	1992.0	RT @PatriotOutfitrs: IMPEACH BIDEN FOR KNOWINGLY CREATING A COVID CRISIS IN AZ! WE LISTENED TO HIM BLASTING TRUMP FOR HIS HANDLING OF COVID…	2070.0	True		thegatewaypundit.com	thegatewaypundit.com
311	604647b54161a2003993fa54	2021-03-08 15:50:08	[]	[]	Sun Mar 07 17:17:12 +0000 2021	[]	[{"url":"https://t.co/G4WNcNN0H9","expanded_url":"https://www.theepochtimes.com/austria-suspends-astrazeneca-covid-19-vaccine-batch-after-death_3723690.html","display_url":"theepochtimes.com/austria-suspen…","indices":[260,283]}]	Austrian authorities suspended inoculations of a batch of AstraZeneca’s COVID vaccine A woman, 49, died of severe coagulation disorders &amp; a woman, 35, developed a pulmonary embolism, an acute lung disease caused by a dislodged blood, she is recovering. https://t.co/G4WNcNN0H9	6673.0	RT @TrinaSolis17: Austrian authorities suspended inoculations of a batch of AstraZeneca’s COVID vaccine A woman, 49, died of severe coagul…	12.0	True		theepochtimes.com	theepochtimes.com
312	60464b1b4161a200399531be	2021-03-08 16:04:37	[]	[]	Mon Dec 07 17:00:00 +0000 2020	[]	[{"url":"https://t.co/B3ZuqId0qc","expanded_url":"https://economictimes.indiatimes.com/industry/healthcare/biotech/healthcare/india-considering-accelerated-review-of-covid-19-vaccine-emergency-use-govt-official/articleshow/79607265.cms?utm_source=contentofinterest&utm_medium=text&utm_campaign=cppst","display_url":"economictimes.indiatimes.com/industry/healt…","indices":[159,182]}]	India is considering reviewing Pfizer Inc and AstraZeneca's vaccines for emergency use on an accelerated basis, a senior government official said on Monday. https://t.co/B3ZuqId0qc	3855904.0	RT @EconomicTimes: India is considering reviewing Pfizer Inc and AstraZeneca's vaccines for emergency use on an accelerated basis, a senior…	0.0	True		economictimes.indiatimes.com	economictimes.indiatimes.com
313	60464cd84161a2003995cffa	2021-03-08 16:12:02	[]	[]	Mon Mar 08 02:39:13 +0000 2021	[]	[{"url":"https://t.co/b35grwRHsV","expanded_url":"https://www.thegatewaypundit.com/2021/03/arizona-hospital-worker-says-nearly-new-covid-cases-illegal-aliens/","display_url":"thegatewaypundit.com/2021/03/arizon…","indices":[245,268]}]	IMPEACH BIDEN FOR KNOWINGLY CREATING A COVID CRISIS IN AZ! WE LISTENED TO HIM BLASTING TRUMP FOR HIS HANDLING OF COVID FOR MONTHS &amp; AND HE DARES TO IMPORT COVID! Arizona Hospital Worker Says Nearly All of New COVID Cases are Illegal Aliens https://t.co/b35grwRHsV	1996.0	RT @PatriotOutfitrs: IMPEACH BIDEN FOR KNOWINGLY CREATING A COVID CRISIS IN AZ! WE LISTENED TO HIM BLASTING TRUMP FOR HIS HANDLING OF COVID…	5696.0	True		thegatewaypundit.com	thegatewaypundit.com
314	604654954161a20039989530	2021-03-08 16:45:03	[]	[{"url":"https://t.co/A9P5J1wy8h","expanded_url":"https://www.rt.com/news/517423-korea-vaccine-deaths-rise/","display_url":"rt.com/news/517423-ko…","indices":[120,143]}]		[]	[]			South Korean government investigates 7 deaths that followed Covid-19 vaccination with AstraZeneca's jab — RT World… https://t.co/fWlTwXh2za	2668.0	True	rt.com		rt.com
315	6046550e4161a2003998bec6	2021-03-08 16:46:59	[]	[]	Mon Mar 08 02:39:13 +0000 2021	[]	[{"url":"https://t.co/b35grwRHsV","expanded_url":"https://www.thegatewaypundit.com/2021/03/arizona-hospital-worker-says-nearly-new-covid-cases-illegal-aliens/","display_url":"thegatewaypundit.com/2021/03/arizon…","indices":[245,268]}]	IMPEACH BIDEN FOR KNOWINGLY CREATING A COVID CRISIS IN AZ! WE LISTENED TO HIM BLASTING TRUMP FOR HIS HANDLING OF COVID FOR MONTHS &amp; AND HE DARES TO IMPORT COVID! Arizona Hospital Worker Says Nearly All of New COVID Cases are Illegal Aliens https://t.co/b35grwRHsV	1997.0	RT @PatriotOutfitrs: IMPEACH BIDEN FOR KNOWINGLY CREATING A COVID CRISIS IN AZ! WE LISTENED TO HIM BLASTING TRUMP FOR HIS HANDLING OF COVID…	2044.0	True		thegatewaypundit.com	thegatewaypundit.com
316	604657a84161a2003999af00	2021-03-08 16:58:10	[]	[]	Thu Jan 14 03:22:13 +0000 2021	[]	[{"url":"https://t.co/dS4qAhSAZN","expanded_url":"https://www.reuters.com/article/health-coronavirus-mexico-vaccines-idUSKBN2970H3","display_url":"reuters.com/article/health…","indices":[61,84]},{"url":"https://t.co/VrLd8kKQqL","expanded_url":"https://www.rt.com/news/511332-israel-vaccination-coronavirus-pfizer/","display_url":"rt.com/news/511332-is…","indices":[175,198]}]	Mexican doctor hospitalized after receiving COVID-19 vaccine https://t.co/dS4qAhSAZN Hundreds of Israelis get infected with Covid-19 after receiving Pfizer/BioNTech vaccine. https://t.co/VrLd8kKQqL	3554.0	RT @yattypat: Mexican doctor hospitalized after receiving COVID-19 vaccine https://t.co/dS4qAhSAZN Hundreds of Israelis get infected with…	1259.0	True		rt.com	rt.com
317	604659fc4161a200399a845a	2021-03-08 17:08:06	[]	[]	Mon Mar 08 02:39:13 +0000 2021	[]	[{"url":"https://t.co/b35grwRHsV","expanded_url":"https://www.thegatewaypundit.com/2021/03/arizona-hospital-worker-says-nearly-new-covid-cases-illegal-aliens/","display_url":"thegatewaypundit.com/2021/03/arizon…","indices":[245,268]}]	IMPEACH BIDEN FOR KNOWINGLY CREATING A COVID CRISIS IN AZ! WE LISTENED TO HIM BLASTING TRUMP FOR HIS HANDLING OF COVID FOR MONTHS &amp; AND HE DARES TO IMPORT COVID! Arizona Hospital Worker Says Nearly All of New COVID Cases are Illegal Aliens https://t.co/b35grwRHsV	1996.0	RT @PatriotOutfitrs: IMPEACH BIDEN FOR KNOWINGLY CREATING A COVID CRISIS IN AZ! WE LISTENED TO HIM BLASTING TRUMP FOR HIS HANDLING OF COVID…	609.0	True		thegatewaypundit.com	thegatewaypundit.com
318	60465a8c4161a200399ab7fc	2021-03-08 17:10:30	[]	[]	Mon Mar 08 17:05:14 +0000 2021	[{"text":"TGDN","indices":[211,216]},{"text":"CCOT","indices":[217,222]},{"text":"PJNET","indices":[223,229]},{"text":"tcot","indices":[230,235]}]	[{"url":"https://t.co/M0enScqTtX","expanded_url":"https://www.breitbart.com/border/2021/03/07/watch-parade-of-migrants-stream-across-border-into-arizona/?utm_source=facebook&utm_medium=social&fbclid=IwAR1USjfTRbtiN9Kl5Y8I-XgNhmxmItu-XpBwLtsdg_SMYqZVZ8L5Nzn_-30","display_url":"breitbart.com/border/2021/03…","indices":[187,210]}]	Sen. Ron Johnson: "The tip of the iceberg near Yuma, AZ as immigrants begin to flood into the US responding to Joe Biden’s open border, catch and release policy. How many have COVID?" https://t.co/M0enScqTtX #TGDN #CCOT #PJNET #tcot	2580.0	RT @TheLibertyProj: Sen. Ron Johnson: "The tip of the iceberg near Yuma, AZ as immigrants begin to flood into the US responding to Joe Bid…	2929.0	True		breitbart.com	breitbart.com
319	60465f384161a200399c6472	2021-03-08 17:30:27	[]	[]	Mon Mar 08 00:17:08 +0000 2021	[]	[{"url":"https://t.co/leL3ZADCon","expanded_url":"https://actualidad.rt.com/actualidad/385623-eeuu-pagos-directos-ciudadanos-pandemia","display_url":"actualidad.rt.com/actualidad/385…","indices":[246,269]}]	AZI no ANLO A VER QUE COMENTARIOS LES MERECE ESTE ARTÍCULO A LA DERECHA, PRIANISTA QUE VOTO EN CONTRA DE LOS PROGRAMAS SOCIALES DE AMLO @MarkoCortes Biden anuncia que este mes comenzarán los pagos directos de 1.400 dólares a los estadounidenses https://t.co/leL3ZADCon	8319.0	RT @snmaiznohaypai: AZI no ANLO A VER QUE COMENTARIOS LES MERECE ESTE ARTÍCULO A LA DERECHA, PRIANISTA QUE VOTO EN CONTRA DE LOS PROGRAMAS…	619.0	True		rt.com	rt.com
320	604661e94161a200399d5b1a	2021-03-08 17:41:55	[]	[{"url":"https://t.co/tsgSkzf8L0","expanded_url":"https://www.rt.com/news/517529-eu-covid-vaccine-controls-astrazeneca/","display_url":"rt.com/news/517529-eu…","indices":[123,146]}]		[]	[]			EU's von der Leyen threatens further Covid vaccine export controls, says AstraZeneca supplied less than 10% of agre… https://t.co/cXkmsi6VzN	440.0	True	rt.com		rt.com
321	6046627b4161a200399d8f3e	2021-03-08 17:44:21	[]	[]	Mon Mar 08 02:39:13 +0000 2021	[]	[{"url":"https://t.co/b35grwRHsV","expanded_url":"https://www.thegatewaypundit.com/2021/03/arizona-hospital-worker-says-nearly-new-covid-cases-illegal-aliens/","display_url":"thegatewaypundit.com/2021/03/arizon…","indices":[245,268]}]	IMPEACH BIDEN FOR KNOWINGLY CREATING A COVID CRISIS IN AZ! WE LISTENED TO HIM BLASTING TRUMP FOR HIS HANDLING OF COVID FOR MONTHS &amp; AND HE DARES TO IMPORT COVID! Arizona Hospital Worker Says Nearly All of New COVID Cases are Illegal Aliens https://t.co/b35grwRHsV	1998.0	RT @PatriotOutfitrs: IMPEACH BIDEN FOR KNOWINGLY CREATING A COVID CRISIS IN AZ! WE LISTENED TO HIM BLASTING TRUMP FOR HIS HANDLING OF COVID…	155.0	True		thegatewaypundit.com	thegatewaypundit.com
322	6046699c4161a20039a01ca0	2021-03-08 18:14:46	[]	[]	Sun Mar 07 17:17:12 +0000 2021	[]	[{"url":"https://t.co/G4WNcNN0H9","expanded_url":"https://www.theepochtimes.com/austria-suspends-astrazeneca-covid-19-vaccine-batch-after-death_3723690.html","display_url":"theepochtimes.com/austria-suspen…","indices":[260,283]}]	Austrian authorities suspended inoculations of a batch of AstraZeneca’s COVID vaccine A woman, 49, died of severe coagulation disorders &amp; a woman, 35, developed a pulmonary embolism, an acute lung disease caused by a dislodged blood, she is recovering. https://t.co/G4WNcNN0H9	6718.0	RT @TrinaSolis17: Austrian authorities suspended inoculations of a batch of AstraZeneca’s COVID vaccine A woman, 49, died of severe coagul…	1979.0	True		theepochtimes.com	theepochtimes.com
323	604669a24161a20039a01e76	2021-03-08 18:14:51	[]	[{"url":"https://t.co/2SgQ2TeFgh","expanded_url":"https://www.theepochtimes.com/austria-suspends-astrazeneca-covid-19-vaccine-batch-after-death_3723690.html","display_url":"theepochtimes.com/austria-suspen…","indices":[212,235]}]		[]	[]			Austria suspende el uso del lote de vacuna AstraZeneca COVID-19 después de la muerte de una persona vacunada y una… https://t.co/hDRyzQ18ml	35026.0	True	theepochtimes.com		theepochtimes.com
324	60466c134161a20039a0feb2	2021-03-08 18:25:17	[]	[]	Mon Mar 08 18:25:03 +0000 2021	[]	[{"url":"https://t.co/zEswAKcqqx","expanded_url":"https://www.numbersusa.com/news/over-100-illegal-aliens-released-texas-have-tested-positive-covid-19","display_url":"numbersusa.com/news/over-100-…","indices":[218,241]},{"url":"https://t.co/ytc5uhOI2I","expanded_url":"https://www.zerohedge.com/political/biden-admin-silences-dhs-over-border-crisis-viral-video-shows-flood-migrants-streaming","displ…	@lfs6b It's getting really bad down here in AZ. Yuma Sector overwhelmed. Greyhound CEO told Biden Admin he won't transport unless all passengers are covid free. Maryland &amp; NJ will see covid+ from last batch in TX https://t.co/zEswAKcqqx https://t.co/ytc5uhOI2I	212.0	RT @km1246: @lfs6b It's getting really bad down here in AZ. Yuma Sector overwhelmed. Greyhound CEO told Biden Admin he won't transport unl…	41987.0	True		zerohedge.com	zerohedge.com
325	60466c154161a20039a0ff56	2021-03-08 18:25:19	[]	[]	Mon Mar 08 18:25:03 +0000 2021	[]	[{"url":"https://t.co/zEswAKcqqx","expanded_url":"https://www.numbersusa.com/news/over-100-illegal-aliens-released-texas-have-tested-positive-covid-19","display_url":"numbersusa.com/news/over-100-…","indices":[218,241]},{"url":"https://t.co/ytc5uhOI2I","expanded_url":"https://www.zerohedge.com/political/biden-admin-silences-dhs-over-border-crisis-viral-video-shows-flood-migrants-streaming","displ…	@lfs6b It's getting really bad down here in AZ. Yuma Sector overwhelmed. Greyhound CEO told Biden Admin he won't transport unless all passengers are covid free. Maryland &amp; NJ will see covid+ from last batch in TX https://t.co/zEswAKcqqx https://t.co/ytc5uhOI2I	212.0	RT @km1246: @lfs6b It's getting really bad down here in AZ. Yuma Sector overwhelmed. Greyhound CEO told Biden Admin he won't transport unl…	85789.0	True		zerohedge.com	zerohedge.com
326	604679fc4161a20039a5fa02	2021-03-08 19:24:39	[]	[]	Sun Mar 07 17:17:12 +0000 2021	[]	[{"url":"https://t.co/G4WNcNN0H9","expanded_url":"https://www.theepochtimes.com/austria-suspends-astrazeneca-covid-19-vaccine-batch-after-death_3723690.html","display_url":"theepochtimes.com/austria-suspen…","indices":[260,283]}]	Austrian authorities suspended inoculations of a batch of AstraZeneca’s COVID vaccine A woman, 49, died of severe coagulation disorders &amp; a woman, 35, developed a pulmonary embolism, an acute lung disease caused by a dislodged blood, she is recovering. https://t.co/G4WNcNN0H9	6730.0	RT @TrinaSolis17: Austrian authorities suspended inoculations of a batch of AstraZeneca’s COVID vaccine A woman, 49, died of severe coagul…	91.0	True		theepochtimes.com	theepochtimes.com
327	60467a054161a20039a5fd24	2021-03-08 19:24:48	[]	[]	Mon Mar 08 10:32:36 +0000 2021	[{"text":"AstraZeneca","indices":[25,37]},{"text":"pulmonaryembolism","indices":[119,137]}]	[{"url":"https://t.co/kMEyDToJnf","expanded_url":"https://m.theepochtimes.com/mkt_breakingnews/austria-suspends-astrazeneca-covid-19-vaccine-batch-after-death_3723690.html?welcomeuser=1","display_url":"m.theepochtimes.com/mkt_breakingne…","indices":[192,215]}]	💬Austria Suspends Use of #AstraZeneca CΟβ V@Χ, After Death of Woman Due2 SEVERE COAGULATION +a 2nd woman who developed #pulmonaryembolism [acute lung disease caused by Dislodged Blood Clot] https://t.co/kMEyDToJnf	2590.0	RT @annika1021: 💬Austria Suspends Use of #AstraZeneca CΟβ V@Χ, After Death of Woman Due2 SEVERE COAGULATION +a 2nd woman who developed #pul…	203.0	True		theepochtimes.com	theepochtimes.com
328	60467ae34161a20039a64cb0	2021-03-08 19:28:30	[]	[]	Sun Mar 07 20:37:25 +0000 2021	[{"text":"AstraZeneca","indices":[24,36]}]	[{"url":"https://t.co/lpWD9zIbSQ","expanded_url":"https://www.theepochtimes.com/austria-suspends-astrazeneca-covid-19-vaccine-batch-after-death_3723690.html","display_url":"theepochtimes.com/austria-suspen…","indices":[252,275]}]	Austria Suspends Use of #AstraZeneca COVID-19 Vaccine Batch After Death There has been many deaths with these so-called vaccines, and why is our government in the USA not addressing this? They are in clinical trials, no one should be forced to take! https://t.co/lpWD9zIbSQ	1256.0	RT @PatriotGaGa1: Austria Suspends Use of #AstraZeneca COVID-19 Vaccine Batch After Death There has been many deaths with these so-called…	9920.0	True		theepochtimes.com	theepochtimes.com
329	60467d954161a20039a743aa	2021-03-08 19:39:59	[{"text":"NHSblueheart","indices":[0,13]}]	[{"url":"https://t.co/95E5lCG79V","expanded_url":"https://www.sott.net/article/443103-Only-poisoned-monkey-kidney-cells-grew-the-SARS-CoV-2-virus","display_url":"sott.net/article/443103…","indices":[170,193]}]		[]	[]			#NHSblueheart As of 15 Oct 2020, 144 days ago, SARS-CoV-2 non-infectious in CDC lab and of 30k genome, found 37 the… https://t.co/6AZKoeTAPa	266.0	True	sott.net		sott.net
330	604681424161a20039a89472	2021-03-08 19:55:40	[]	[]	Thu Jan 14 03:22:13 +0000 2021	[]	[{"url":"https://t.co/dS4qAhSAZN","expanded_url":"https://www.reuters.com/article/health-coronavirus-mexico-vaccines-idUSKBN2970H3","display_url":"reuters.com/article/health…","indices":[61,84]},{"url":"https://t.co/VrLd8kKQqL","expanded_url":"https://www.rt.com/news/511332-israel-vaccination-coronavirus-pfizer/","display_url":"rt.com/news/511332-is…","indices":[175,198]}]	Mexican doctor hospitalized after receiving COVID-19 vaccine https://t.co/dS4qAhSAZN Hundreds of Israelis get infected with Covid-19 after receiving Pfizer/BioNTech vaccine. https://t.co/VrLd8kKQqL	3559.0	RT @yattypat: Mexican doctor hospitalized after receiving COVID-19 vaccine https://t.co/dS4qAhSAZN Hundreds of Israelis get infected with…	47.0	True		rt.com	rt.com
331	604681cf4161a20039a8c700	2021-03-08 19:58:01	[]	[{"url":"https://t.co/BZAxF44QVn","expanded_url":"https://populist.press/nurse-sounds-alarm-busloads-of-covid-illegals-pack-hospital-wall-to-wall/","display_url":"populist.press/nurse-sounds-a…","indices":[131,154]}]		[]	[]			@dougducey AZ do as TX has done! Send NG to our border! Nurse Sounds Alarm, Busloads of COVID Illegals Pack Hospita… https://t.co/cFmtqUVAj6	892.0	True	populist.press		populist.press
332	604681ef4161a20039a8d2ac	2021-03-08 19:58:34	[]	[]	Sun Mar 07 17:01:58 +0000 2021	[{"text":"vaccin","indices":[28,35]},{"text":"AstraZeneca","indices":[45,57]},{"text":"vaccin","indices":[230,237]}]	[{"url":"https://t.co/s94akdgpxc","expanded_url":"https://www.rt.com/news/517454-austria-astrazeneca-vaccine-death/","display_url":"rt.com/news/517454-au…","indices":[253,276]}]	L'Autriche suspend aussi le #vaccin d'un lot #AstraZeneca. Suite au décès d'une infirmière de 49 ans, morte d'un désordre sévère de coagulation, sous investigation. Sa collègue de 35 ans a eu une embolie pulmonaire du même lot de #vaccin, en rémission. https://t.co/s94akdgpxc	14451.0	RT @momotchiii: L'Autriche suspend aussi le #vaccin d'un lot #AstraZeneca. Suite au décès d'une infirmière de 49 ans, morte d'un désordre s…	21.0	True		rt.com	rt.com
333	6046832f4161a20039a9408a	2021-03-08 20:03:41	[]	[]	Thu Jan 14 03:22:13 +0000 2021	[]	[{"url":"https://t.co/dS4qAhSAZN","expanded_url":"https://www.reuters.com/article/health-coronavirus-mexico-vaccines-idUSKBN2970H3","display_url":"reuters.com/article/health…","indices":[61,84]},{"url":"https://t.co/VrLd8kKQqL","expanded_url":"https://www.rt.com/news/511332-israel-vaccination-coronavirus-pfizer/","display_url":"rt.com/news/511332-is…","indices":[175,198]}]	Mexican doctor hospitalized after receiving COVID-19 vaccine https://t.co/dS4qAhSAZN Hundreds of Israelis get infected with Covid-19 after receiving Pfizer/BioNTech vaccine. https://t.co/VrLd8kKQqL	3561.0	RT @yattypat: Mexican doctor hospitalized after receiving COVID-19 vaccine https://t.co/dS4qAhSAZN Hundreds of Israelis get infected with…	108.0	True		rt.com	rt.com
334	6046871c4161a20039aaad02	2021-03-08 20:20:39	[]	[]	Thu Jan 14 03:22:13 +0000 2021	[]	[{"url":"https://t.co/dS4qAhSAZN","expanded_url":"https://www.reuters.com/article/health-coronavirus-mexico-vaccines-idUSKBN2970H3","display_url":"reuters.com/article/health…","indices":[61,84]},{"url":"https://t.co/VrLd8kKQqL","expanded_url":"https://www.rt.com/news/511332-israel-vaccination-coronavirus-pfizer/","display_url":"rt.com/news/511332-is…","indices":[175,198]}]	Mexican doctor hospitalized after receiving COVID-19 vaccine https://t.co/dS4qAhSAZN Hundreds of Israelis get infected with Covid-19 after receiving Pfizer/BioNTech vaccine. https://t.co/VrLd8kKQqL	3563.0	RT @yattypat: Mexican doctor hospitalized after receiving COVID-19 vaccine https://t.co/dS4qAhSAZN Hundreds of Israelis get infected with…	35.0	True		rt.com	rt.com
335	6046884f4161a20039ab1afa	2021-03-08 20:25:46	[]	[]	Thu Jan 14 03:22:13 +0000 2021	[]	[{"url":"https://t.co/dS4qAhSAZN","expanded_url":"https://www.reuters.com/article/health-coronavirus-mexico-vaccines-idUSKBN2970H3","display_url":"reuters.com/article/health…","indices":[61,84]},{"url":"https://t.co/VrLd8kKQqL","expanded_url":"https://www.rt.com/news/511332-israel-vaccination-coronavirus-pfizer/","display_url":"rt.com/news/511332-is…","indices":[175,198]}]	Mexican doctor hospitalized after receiving COVID-19 vaccine https://t.co/dS4qAhSAZN Hundreds of Israelis get infected with Covid-19 after receiving Pfizer/BioNTech vaccine. https://t.co/VrLd8kKQqL	3564.0	RT @yattypat: Mexican doctor hospitalized after receiving COVID-19 vaccine https://t.co/dS4qAhSAZN Hundreds of Israelis get infected with…	476.0	True		rt.com	rt.com
336	604688914161a20039ab32ba	2021-03-08 20:26:52	[]	[]	Thu Jan 14 03:22:13 +0000 2021	[]	[{"url":"https://t.co/dS4qAhSAZN","expanded_url":"https://www.reuters.com/article/health-coronavirus-mexico-vaccines-idUSKBN2970H3","display_url":"reuters.com/article/health…","indices":[61,84]},{"url":"https://t.co/VrLd8kKQqL","expanded_url":"https://www.rt.com/news/511332-israel-vaccination-coronavirus-pfizer/","display_url":"rt.com/news/511332-is…","indices":[175,198]}]	Mexican doctor hospitalized after receiving COVID-19 vaccine https://t.co/dS4qAhSAZN Hundreds of Israelis get infected with Covid-19 after receiving Pfizer/BioNTech vaccine. https://t.co/VrLd8kKQqL	3564.0	RT @yattypat: Mexican doctor hospitalized after receiving COVID-19 vaccine https://t.co/dS4qAhSAZN Hundreds of Israelis get infected with…	68.0	True		rt.com	rt.com
337	60468cee4161a20039acc29c	2021-03-08 20:45:29	[]	[]	Sun Mar 07 17:17:12 +0000 2021	[]	[{"url":"https://t.co/G4WNcNN0H9","expanded_url":"https://www.theepochtimes.com/austria-suspends-astrazeneca-covid-19-vaccine-batch-after-death_3723690.html","display_url":"theepochtimes.com/austria-suspen…","indices":[260,283]}]	Austrian authorities suspended inoculations of a batch of AstraZeneca’s COVID vaccine A woman, 49, died of severe coagulation disorders &amp; a woman, 35, developed a pulmonary embolism, an acute lung disease caused by a dislodged blood, she is recovering. https://t.co/G4WNcNN0H9	6736.0	RT @TrinaSolis17: Austrian authorities suspended inoculations of a batch of AstraZeneca’s COVID vaccine A woman, 49, died of severe coagul…	11813.0	True		theepochtimes.com	theepochtimes.com
338	60468ed84161a20039ad7220	2021-03-08 20:53:39	[]	[]	Mon Mar 08 02:39:13 +0000 2021	[]	[{"url":"https://t.co/b35grwRHsV","expanded_url":"https://www.thegatewaypundit.com/2021/03/arizona-hospital-worker-says-nearly-new-covid-cases-illegal-aliens/","display_url":"thegatewaypundit.com/2021/03/arizon…","indices":[245,268]}]	IMPEACH BIDEN FOR KNOWINGLY CREATING A COVID CRISIS IN AZ! WE LISTENED TO HIM BLASTING TRUMP FOR HIS HANDLING OF COVID FOR MONTHS &amp; AND HE DARES TO IMPORT COVID! Arizona Hospital Worker Says Nearly All of New COVID Cases are Illegal Aliens https://t.co/b35grwRHsV	2002.0	RT @PatriotOutfitrs: IMPEACH BIDEN FOR KNOWINGLY CREATING A COVID CRISIS IN AZ! WE LISTENED TO HIM BLASTING TRUMP FOR HIS HANDLING OF COVID…	1436.0	True		thegatewaypundit.com	thegatewaypundit.com
339	60468ef54161a20039ad7c8c	2021-03-08 20:54:08	[]	[]	Mon Mar 08 02:39:13 +0000 2021	[]	[{"url":"https://t.co/b35grwRHsV","expanded_url":"https://www.thegatewaypundit.com/2021/03/arizona-hospital-worker-says-nearly-new-covid-cases-illegal-aliens/","display_url":"thegatewaypundit.com/2021/03/arizon…","indices":[245,268]}]	IMPEACH BIDEN FOR KNOWINGLY CREATING A COVID CRISIS IN AZ! WE LISTENED TO HIM BLASTING TRUMP FOR HIS HANDLING OF COVID FOR MONTHS &amp; AND HE DARES TO IMPORT COVID! Arizona Hospital Worker Says Nearly All of New COVID Cases are Illegal Aliens https://t.co/b35grwRHsV	2004.0	RT @PatriotOutfitrs: IMPEACH BIDEN FOR KNOWINGLY CREATING A COVID CRISIS IN AZ! WE LISTENED TO HIM BLASTING TRUMP FOR HIS HANDLING OF COVID…	324.0	True		thegatewaypundit.com	thegatewaypundit.com
340	6046940e4161a20039af4f7a	2021-03-08 21:15:52	[]	[]	Sun Mar 07 17:01:58 +0000 2021	[{"text":"vaccin","indices":[28,35]},{"text":"AstraZeneca","indices":[45,57]},{"text":"vaccin","indices":[230,237]}]	[{"url":"https://t.co/s94akdgpxc","expanded_url":"https://www.rt.com/news/517454-austria-astrazeneca-vaccine-death/","display_url":"rt.com/news/517454-au…","indices":[253,276]}]	L'Autriche suspend aussi le #vaccin d'un lot #AstraZeneca. Suite au décès d'une infirmière de 49 ans, morte d'un désordre sévère de coagulation, sous investigation. Sa collègue de 35 ans a eu une embolie pulmonaire du même lot de #vaccin, en rémission. https://t.co/s94akdgpxc	14452.0	RT @momotchiii: L'Autriche suspend aussi le #vaccin d'un lot #AstraZeneca. Suite au décès d'une infirmière de 49 ans, morte d'un désordre s…	82.0	True		rt.com	rt.com
341	604696b64161a20039b0434a	2021-03-08 21:27:13	[]	[]	Sun Mar 07 17:17:12 +0000 2021	[]	[{"url":"https://t.co/G4WNcNN0H9","expanded_url":"https://www.theepochtimes.com/austria-suspends-astrazeneca-covid-19-vaccine-batch-after-death_3723690.html","display_url":"theepochtimes.com/austria-suspen…","indices":[260,283]}]	Austrian authorities suspended inoculations of a batch of AstraZeneca’s COVID vaccine A woman, 49, died of severe coagulation disorders &amp; a woman, 35, developed a pulmonary embolism, an acute lung disease caused by a dislodged blood, she is recovering. https://t.co/G4WNcNN0H9	6721.0	RT @TrinaSolis17: Austrian authorities suspended inoculations of a batch of AstraZeneca’s COVID vaccine A woman, 49, died of severe coagul…	6.0	True		theepochtimes.com	theepochtimes.com
342	604697214161a20039b06934	2021-03-08 21:28:59	[]	[]	Thu Jan 14 03:22:13 +0000 2021	[]	[{"url":"https://t.co/dS4qAhSAZN","expanded_url":"https://www.reuters.com/article/health-coronavirus-mexico-vaccines-idUSKBN2970H3","display_url":"reuters.com/article/health…","indices":[61,84]},{"url":"https://t.co/VrLd8kKQqL","expanded_url":"https://www.rt.com/news/511332-israel-vaccination-coronavirus-pfizer/","display_url":"rt.com/news/511332-is…","indices":[175,198]}]	Mexican doctor hospitalized after receiving COVID-19 vaccine https://t.co/dS4qAhSAZN Hundreds of Israelis get infected with Covid-19 after receiving Pfizer/BioNTech vaccine. https://t.co/VrLd8kKQqL	3569.0	RT @yattypat: Mexican doctor hospitalized after receiving COVID-19 vaccine https://t.co/dS4qAhSAZN Hundreds of Israelis get infected with…	109.0	True		rt.com	rt.com
343	604698114161a20039b0bf44	2021-03-08 21:32:59	[]	[]	Sun Mar 07 18:40:12 +0000 2021	[]	[{"url":"https://t.co/KsU819QetH","expanded_url":"https://m.theepochtimes.com/mkt_breakingnews/austria-suspends-astrazeneca-covid-19-vaccine-batch-after-death_3723690.html/amp?utm_source=newsnoe&utm_medium=email&utm_campaign=breaking-2021-03-07-2&__twitter_impression=true","display_url":"m.theepochtimes.com/mkt_breakingne…","indices":[255,278]}]	y’avait déjà des réticences à l’AstraZeneca mais là Oxford Astra Zeneca vient de s’offrir un vilain coup de pub mondial.. l’info Austria fait le tour du monde Veran flip, y passe son temps au phone pour savoir si c’était bien du sérum phy ds sa seringue😱 https://t.co/KsU819QetH	3741.0	RT @ReinfoCovid: y’avait déjà des réticences à l’AstraZeneca mais là Oxford Astra Zeneca vient de s’offrir un vilain coup de pub mondial..…	791.0	True		theepochtimes.com	theepochtimes.com
344	604699fd4161a20039b16f86	2021-03-08 21:41:11	[]	[]	Thu Jan 14 03:22:13 +0000 2021	[]	[{"url":"https://t.co/dS4qAhSAZN","expanded_url":"https://www.reuters.com/article/health-coronavirus-mexico-vaccines-idUSKBN2970H3","display_url":"reuters.com/article/health…","indices":[61,84]},{"url":"https://t.co/VrLd8kKQqL","expanded_url":"https://www.rt.com/news/511332-israel-vaccination-coronavirus-pfizer/","display_url":"rt.com/news/511332-is…","indices":[175,198]}]	Mexican doctor hospitalized after receiving COVID-19 vaccine https://t.co/dS4qAhSAZN Hundreds of Israelis get infected with Covid-19 after receiving Pfizer/BioNTech vaccine. https://t.co/VrLd8kKQqL	3569.0	RT @yattypat: Mexican doctor hospitalized after receiving COVID-19 vaccine https://t.co/dS4qAhSAZN Hundreds of Israelis get infected with…	48.0	True		rt.com	rt.com
345	60469ad04161a20039b1bb14	2021-03-08 21:44:43	[]	[]	Mon Mar 08 21:44:37 +0000 2021	[{"text":"AstraZeneca","indices":[50,62]},{"text":"COVID19","indices":[63,71]},{"text":"France","indices":[157,164]}]	[{"url":"https://t.co/YO94ymcCKG","expanded_url":"https://english.alarabiya.net/coronavirus/2021/03/08/Coronavirus-Science-says-it-s-safe-but-some-in-France-don-t-trust-AstraZeneca-COVID-19-vaccine","display_url":"english.alarabiya.net/coronavirus/20…","indices":[245,268]}]	Despite multiple scientific studies indicate that #AstraZeneca #COVID19 vaccine is safe, some French people are skeptical about it as recent data shows that #France used 24 percent of its AstraZeneca doses, compared with 82 percent for Pfizer. https://t.co/YO94ymcCKG https://t.co/KDH9c9n9jd	880711.0	RT @AlArabiya_Eng: Despite multiple scientific studies indicate that #AstraZeneca #COVID19 vaccine is safe, some French people are skeptica…	1159.0	True		english.alarabiya.net	english.alarabiya.net
346	60469b574161a20039b1eb86	2021-03-08 21:46:58	[]	[]	Thu Jan 14 03:22:13 +0000 2021	[]	[{"url":"https://t.co/dS4qAhSAZN","expanded_url":"https://www.reuters.com/article/health-coronavirus-mexico-vaccines-idUSKBN2970H3","display_url":"reuters.com/article/health…","indices":[61,84]},{"url":"https://t.co/VrLd8kKQqL","expanded_url":"https://www.rt.com/news/511332-israel-vaccination-coronavirus-pfizer/","display_url":"rt.com/news/511332-is…","indices":[175,198]}]	Mexican doctor hospitalized after receiving COVID-19 vaccine https://t.co/dS4qAhSAZN Hundreds of Israelis get infected with Covid-19 after receiving Pfizer/BioNTech vaccine. https://t.co/VrLd8kKQqL	3569.0	RT @yattypat: Mexican doctor hospitalized after receiving COVID-19 vaccine https://t.co/dS4qAhSAZN Hundreds of Israelis get infected with…	2091.0	True		rt.com	rt.com
347	60469d484161a20039b29d6c	2021-03-08 21:55:14	[]	[]	Thu Jan 14 03:22:13 +0000 2021	[]	[{"url":"https://t.co/dS4qAhSAZN","expanded_url":"https://www.reuters.com/article/health-coronavirus-mexico-vaccines-idUSKBN2970H3","display_url":"reuters.com/article/health…","indices":[61,84]},{"url":"https://t.co/VrLd8kKQqL","expanded_url":"https://www.rt.com/news/511332-israel-vaccination-coronavirus-pfizer/","display_url":"rt.com/news/511332-is…","indices":[175,198]}]	Mexican doctor hospitalized after receiving COVID-19 vaccine https://t.co/dS4qAhSAZN Hundreds of Israelis get infected with Covid-19 after receiving Pfizer/BioNTech vaccine. https://t.co/VrLd8kKQqL	3569.0	RT @yattypat: Mexican doctor hospitalized after receiving COVID-19 vaccine https://t.co/dS4qAhSAZN Hundreds of Israelis get infected with…	357.0	True		rt.com	rt.com
348	60469ec44161a20039b32454	2021-03-08 22:01:31	[]	[]	Thu Jan 14 03:22:13 +0000 2021	[]	[{"url":"https://t.co/dS4qAhSAZN","expanded_url":"https://www.reuters.com/article/health-coronavirus-mexico-vaccines-idUSKBN2970H3","display_url":"reuters.com/article/health…","indices":[61,84]},{"url":"https://t.co/VrLd8kKQqL","expanded_url":"https://www.rt.com/news/511332-israel-vaccination-coronavirus-pfizer/","display_url":"rt.com/news/511332-is…","indices":[175,198]}]	Mexican doctor hospitalized after receiving COVID-19 vaccine https://t.co/dS4qAhSAZN Hundreds of Israelis get infected with Covid-19 after receiving Pfizer/BioNTech vaccine. https://t.co/VrLd8kKQqL	3569.0	RT @yattypat: Mexican doctor hospitalized after receiving COVID-19 vaccine https://t.co/dS4qAhSAZN Hundreds of Israelis get infected with…	101.0	True		rt.com	rt.com
349	6046a1d24161a20039b43d90	2021-03-08 22:14:37	[]	[]	Thu Jan 14 03:22:13 +0000 2021	[]	[{"url":"https://t.co/dS4qAhSAZN","expanded_url":"https://www.reuters.com/article/health-coronavirus-mexico-vaccines-idUSKBN2970H3","display_url":"reuters.com/article/health…","indices":[61,84]},{"url":"https://t.co/VrLd8kKQqL","expanded_url":"https://www.rt.com/news/511332-israel-vaccination-coronavirus-pfizer/","display_url":"rt.com/news/511332-is…","indices":[175,198]}]	Mexican doctor hospitalized after receiving COVID-19 vaccine https://t.co/dS4qAhSAZN Hundreds of Israelis get infected with Covid-19 after receiving Pfizer/BioNTech vaccine. https://t.co/VrLd8kKQqL	3571.0	RT @yattypat: Mexican doctor hospitalized after receiving COVID-19 vaccine https://t.co/dS4qAhSAZN Hundreds of Israelis get infected with…	141.0	True		rt.com	rt.com
350	6046a27f4161a20039b47b72	2021-03-08 22:17:30	[]	[]	Thu Jan 14 03:22:13 +0000 2021	[]	[{"url":"https://t.co/dS4qAhSAZN","expanded_url":"https://www.reuters.com/article/health-coronavirus-mexico-vaccines-idUSKBN2970H3","display_url":"reuters.com/article/health…","indices":[61,84]},{"url":"https://t.co/VrLd8kKQqL","expanded_url":"https://www.rt.com/news/511332-israel-vaccination-coronavirus-pfizer/","display_url":"rt.com/news/511332-is…","indices":[175,198]}]	Mexican doctor hospitalized after receiving COVID-19 vaccine https://t.co/dS4qAhSAZN Hundreds of Israelis get infected with Covid-19 after receiving Pfizer/BioNTech vaccine. https://t.co/VrLd8kKQqL	3571.0	RT @yattypat: Mexican doctor hospitalized after receiving COVID-19 vaccine https://t.co/dS4qAhSAZN Hundreds of Israelis get infected with…	357.0	True		rt.com	rt.com
351	6046a2c44161a20039b49440	2021-03-08 22:18:39	[]	[]	Mon Mar 08 21:44:37 +0000 2021	[{"text":"AstraZeneca","indices":[50,62]},{"text":"COVID19","indices":[63,71]},{"text":"France","indices":[157,164]}]	[{"url":"https://t.co/YO94ymcCKG","expanded_url":"https://english.alarabiya.net/coronavirus/2021/03/08/Coronavirus-Science-says-it-s-safe-but-some-in-France-don-t-trust-AstraZeneca-COVID-19-vaccine","display_url":"english.alarabiya.net/coronavirus/20…","indices":[245,268]}]	Despite multiple scientific studies indicate that #AstraZeneca #COVID19 vaccine is safe, some French people are skeptical about it as recent data shows that #France used 24 percent of its AstraZeneca doses, compared with 82 percent for Pfizer. https://t.co/YO94ymcCKG https://t.co/KDH9c9n9jd	880818.0	RT @AlArabiya_Eng: Despite multiple scientific studies indicate that #AstraZeneca #COVID19 vaccine is safe, some French people are skeptica…	3154.0	True		english.alarabiya.net	english.alarabiya.net
352	6046a4f34161a20039b55c58	2021-03-08 22:27:58	[]	[]	Sun Mar 07 18:54:44 +0000 2021	[]	[{"url":"https://t.co/9fmiCvrxeR","expanded_url":"https://www.theepochtimes.com/mkt_breakingnews/austria-suspends-astrazeneca-covid-19-vaccine-batch-after-death_3723690.html","display_url":"theepochtimes.com/mkt_breakingne…","indices":[156,179]}]	How many incidences and bad batches are there out there I wonder? EXPERIMENTAL VAX 🤦🏻‍♀️💔🤬 Austria Suspends AstraZeneca COVID-19 Vaccine Batch After Death https://t.co/9fmiCvrxeR	1059.0	RT @ZeeOntario: How many incidences and bad batches are there out there I wonder? EXPERIMENTAL VAX 🤦🏻‍♀️💔🤬 Austria Suspends AstraZeneca CO…	5894.0	True		theepochtimes.com	theepochtimes.com
353	6046a9204161a20039b6daf8	2021-03-08 22:45:46	[]	[]	Mon Mar 08 22:45:41 +0000 2021	[{"text":"AstraZeneca","indices":[48,60]},{"text":"pulmonaryembolism","indices":[142,160]}]	[{"url":"https://t.co/kMEyDToJnf","expanded_url":"https://m.theepochtimes.com/mkt_breakingnews/austria-suspends-astrazeneca-covid-19-vaccine-batch-after-death_3723690.html?welcomeuser=1","display_url":"m.theepochtimes.com/mkt_breakingne…","indices":[215,238]}]	@nickperakis @cowmen57 💬Austria Suspends Use of #AstraZeneca CΟβ V@Χ, After Death of Woman Due2 SEVERE COAGULATION +a 2nd woman who developed #pulmonaryembolism [acute lung disease caused by Dislodged Blood Clot] https://t.co/kMEyDToJnf	2595.0	RT @annika1021: @nickperakis @cowmen57 💬Austria Suspends Use of #AstraZeneca CΟβ V@Χ, After Death of Woman Due2 SEVERE COAGULATION +a 2nd w…	2595.0	True		theepochtimes.com	theepochtimes.com
354	6046aa4e4161a20039b74766	2021-03-08 22:50:49	[]	[]	Sun Mar 07 18:54:44 +0000 2021	[]	[{"url":"https://t.co/9fmiCvrxeR","expanded_url":"https://www.theepochtimes.com/mkt_breakingnews/austria-suspends-astrazeneca-covid-19-vaccine-batch-after-death_3723690.html","display_url":"theepochtimes.com/mkt_breakingne…","indices":[156,179]}]	How many incidences and bad batches are there out there I wonder? EXPERIMENTAL VAX 🤦🏻‍♀️💔🤬 Austria Suspends AstraZeneca COVID-19 Vaccine Batch After Death https://t.co/9fmiCvrxeR	1064.0	RT @ZeeOntario: How many incidences and bad batches are there out there I wonder? EXPERIMENTAL VAX 🤦🏻‍♀️💔🤬 Austria Suspends AstraZeneca CO…	1148.0	True		theepochtimes.com	theepochtimes.com
355	6046ae374161a20039b8ad00	2021-03-08 23:07:28	[]	[]	Sun Mar 07 18:54:44 +0000 2021	[]	[{"url":"https://t.co/9fmiCvrxeR","expanded_url":"https://www.theepochtimes.com/mkt_breakingnews/austria-suspends-astrazeneca-covid-19-vaccine-batch-after-death_3723690.html","display_url":"theepochtimes.com/mkt_breakingne…","indices":[156,179]}]	How many incidences and bad batches are there out there I wonder? EXPERIMENTAL VAX 🤦🏻‍♀️💔🤬 Austria Suspends AstraZeneca COVID-19 Vaccine Batch After Death https://t.co/9fmiCvrxeR	1060.0	RT @ZeeOntario: How many incidences and bad batches are there out there I wonder? EXPERIMENTAL VAX 🤦🏻‍♀️💔🤬 Austria Suspends AstraZeneca CO…	220.0	True		theepochtimes.com	theepochtimes.com
356	6046ae934161a20039b8ce68	2021-03-08 23:09:01	[]	[{"url":"https://t.co/VN4wFbXaMp","expanded_url":"https://www.thegatewaypundit.com/2021/03/psaki-says-biden-give-first-primetime-national-address-commemorate-one-year-anniversary-covid-shutdown-video/?utm_source=Twitter&utm_medium=PostTopSharingButtons&utm_campaign=websitesharingbuttons","display_url":"thegatewaypundit.com/2021/03/psaki-…","indices":[123,146]}]		[]	[]			All the teleprompters, ear buds and que cards will last about 5 whole minutes, then tons of technical troubles kick… https://t.co/WAZ1cshRrY	241.0	True	thegatewaypundit.com		thegatewaypundit.com
357	6046aea14161a20039b8d36e	2021-03-08 23:09:15	[]	[]	Sun Mar 07 17:17:12 +0000 2021	[]	[{"url":"https://t.co/G4WNcNN0H9","expanded_url":"https://www.theepochtimes.com/austria-suspends-astrazeneca-covid-19-vaccine-batch-after-death_3723690.html","display_url":"theepochtimes.com/austria-suspen…","indices":[260,283]}]	Austrian authorities suspended inoculations of a batch of AstraZeneca’s COVID vaccine A woman, 49, died of severe coagulation disorders &amp; a woman, 35, developed a pulmonary embolism, an acute lung disease caused by a dislodged blood, she is recovering. https://t.co/G4WNcNN0H9	6761.0	RT @TrinaSolis17: Austrian authorities suspended inoculations of a batch of AstraZeneca’s COVID vaccine A woman, 49, died of severe coagul…	4670.0	True		theepochtimes.com	theepochtimes.com
358	6046b6774161a20039bba218	2021-03-08 23:42:42	[]	[]	Mon Mar 08 22:45:41 +0000 2021	[{"text":"AstraZeneca","indices":[48,60]},{"text":"pulmonaryembolism","indices":[142,160]}]	[{"url":"https://t.co/kMEyDToJnf","expanded_url":"https://m.theepochtimes.com/mkt_breakingnews/austria-suspends-astrazeneca-covid-19-vaccine-batch-after-death_3723690.html?welcomeuser=1","display_url":"m.theepochtimes.com/mkt_breakingne…","indices":[215,238]}]	@nickperakis @cowmen57 💬Austria Suspends Use of #AstraZeneca CΟβ V@Χ, After Death of Woman Due2 SEVERE COAGULATION +a 2nd woman who developed #pulmonaryembolism [acute lung disease caused by Dislodged Blood Clot] https://t.co/kMEyDToJnf	2595.0	RT @annika1021: @nickperakis @cowmen57 💬Austria Suspends Use of #AstraZeneca CΟβ V@Χ, After Death of Woman Due2 SEVERE COAGULATION +a 2nd w…	675.0	True		theepochtimes.com	theepochtimes.com
359	6046b8734161a20039bc57ba	2021-03-08 23:51:09	[]	[{"url":"https://t.co/zwGBVemXPQ","expanded_url":"https://www.judicialwatch.org/corruption-chronicles/mexican-cartels-overcome-pandemic-hurdles-to-remain-greatest-criminal-drug-threat-to-u-s/","display_url":"judicialwatch.org/corruption-chr…","indices":[128,151]}]		[]	[]			Mexican Cartels Overcome Pandemic Hurdles to Remain Greatest Criminal Drug Threat to U.S. Via Judicial Watch ⁦… https://t.co/mdZAZrnRLZ	61396.0	True	judicialwatch.org		judicialwatch.org
360	6046bf274161a20039bebe64	2021-03-09 00:19:46	[]	[]	Sat Mar 06 01:03:00 +0000 2021	[{"text":"COVID","indices":[34,40]},{"text":"IllegalAliens","indices":[119,133]}]	[{"url":"https://t.co/h6S1UXvA7K","expanded_url":"https://knst.iheart.com/","display_url":"knst.iheart.com","indices":[253,276]}]	A nurse at Banner Hosp-AZ-reports #COVID ward, empty a mo ago NOW FULL of non-English speaking COVID patients. So the #IllegalAliens pouring OVER the border are in the hospital-The county’ll use this to keep restrictions in place Whos PAYING for this? https://t.co/h6S1UXvA7K	63653.0	RT @LadyRedWave: A nurse at Banner Hosp-AZ-reports #COVID ward, empty a mo ago NOW FULL of non-English speaking COVID patients. So the #Il…	1735.0	True		rt.com	rt.com
361	6046bf864161a20039bee03e	2021-03-09 00:21:21	[]	[]	Sat Mar 06 01:03:00 +0000 2021	[{"text":"COVID","indices":[34,40]},{"text":"IllegalAliens","indices":[119,133]}]	[{"url":"https://t.co/h6S1UXvA7K","expanded_url":"https://knst.iheart.com/","display_url":"knst.iheart.com","indices":[253,276]}]	A nurse at Banner Hosp-AZ-reports #COVID ward, empty a mo ago NOW FULL of non-English speaking COVID patients. So the #IllegalAliens pouring OVER the border are in the hospital-The county’ll use this to keep restrictions in place Whos PAYING for this? https://t.co/h6S1UXvA7K	63653.0	RT @LadyRedWave: A nurse at Banner Hosp-AZ-reports #COVID ward, empty a mo ago NOW FULL of non-English speaking COVID patients. So the #Il…	513.0	True		rt.com	rt.com
362	6046c2354161a20039bfd63a	2021-03-09 00:32:48	[]	[]	Sat Mar 06 01:03:00 +0000 2021	[{"text":"COVID","indices":[34,40]},{"text":"IllegalAliens","indices":[119,133]}]	[{"url":"https://t.co/h6S1UXvA7K","expanded_url":"https://knst.iheart.com/","display_url":"knst.iheart.com","indices":[253,276]}]	A nurse at Banner Hosp-AZ-reports #COVID ward, empty a mo ago NOW FULL of non-English speaking COVID patients. So the #IllegalAliens pouring OVER the border are in the hospital-The county’ll use this to keep restrictions in place Whos PAYING for this? https://t.co/h6S1UXvA7K	63580.0	RT @LadyRedWave: A nurse at Banner Hosp-AZ-reports #COVID ward, empty a mo ago NOW FULL of non-English speaking COVID patients. So the #Il…	1821.0	True		rt.com	rt.com
363	6046c5f64161a20039c12e6a	2021-03-09 00:48:49	[]	[]	Mon Mar 08 18:25:03 +0000 2021	[]	[{"url":"https://t.co/zEswAKcqqx","expanded_url":"https://www.numbersusa.com/news/over-100-illegal-aliens-released-texas-have-tested-positive-covid-19","display_url":"numbersusa.com/news/over-100-…","indices":[218,241]},{"url":"https://t.co/ytc5uhOI2I","expanded_url":"https://www.zerohedge.com/political/biden-admin-silences-dhs-over-border-crisis-viral-video-shows-flood-migrants-streaming","displ…	@lfs6b It's getting really bad down here in AZ. Yuma Sector overwhelmed. Greyhound CEO told Biden Admin he won't transport unless all passengers are covid free. Maryland &amp; NJ will see covid+ from last batch in TX https://t.co/zEswAKcqqx https://t.co/ytc5uhOI2I	212.0	RT @km1246: @lfs6b It's getting really bad down here in AZ. Yuma Sector overwhelmed. Greyhound CEO told Biden Admin he won't transport unl…	637.0	True		zerohedge.com	zerohedge.com
364	6046d01e4161a20039c4b2f4	2021-03-09 01:30:44	[]	[]	Sat Mar 06 01:03:00 +0000 2021	[{"text":"COVID","indices":[34,40]},{"text":"IllegalAliens","indices":[119,133]}]	[{"url":"https://t.co/h6S1UXvA7K","expanded_url":"https://knst.iheart.com/","display_url":"knst.iheart.com","indices":[253,276]}]	A nurse at Banner Hosp-AZ-reports #COVID ward, empty a mo ago NOW FULL of non-English speaking COVID patients. So the #IllegalAliens pouring OVER the border are in the hospital-The county’ll use this to keep restrictions in place Whos PAYING for this? https://t.co/h6S1UXvA7K	63583.0	RT @LadyRedWave: A nurse at Banner Hosp-AZ-reports #COVID ward, empty a mo ago NOW FULL of non-English speaking COVID patients. So the #Il…	696.0	True		rt.com	rt.com
365	6046dd474161a20039c9717a	2021-03-09 02:28:18	[]	[]	Sun Mar 07 17:13:05 +0000 2021	[{"text":"vaccination","indices":[29,41]},{"text":"AstraZeneca","indices":[42,54]},{"text":"vaccin","indices":[125,132]}]	[{"url":"https://t.co/hO6OCZAS42","expanded_url":"https://www.rt.com/news/517423-korea-vaccine-deaths-rise/","display_url":"rt.com/news/517423-ko…","indices":[250,273]}]	7 morts après une semaine de #vaccination #AstraZeneca. La Corée du Sud a lancé l'enquête suite aux décès constatés après le #vaccin, plus de 2800 effets indésirables. La FDA américaine enquête aussi sur des cas de maladie rare... (voir plus haut ⏫) https://t.co/hO6OCZAS42	14462.0	RT @momotchiii: 7 morts après une semaine de #vaccination #AstraZeneca. La Corée du Sud a lancé l'enquête suite aux décès constatés après l…	1375.0	True		rt.com	rt.com
366	6046eb084161a20039ce5e52	2021-03-09 03:26:59	[]	[]	Sun Mar 07 18:54:44 +0000 2021	[]	[{"url":"https://t.co/9fmiCvrxeR","expanded_url":"https://www.theepochtimes.com/mkt_breakingnews/austria-suspends-astrazeneca-covid-19-vaccine-batch-after-death_3723690.html","display_url":"theepochtimes.com/mkt_breakingne…","indices":[156,179]}]	How many incidences and bad batches are there out there I wonder? EXPERIMENTAL VAX 🤦🏻‍♀️💔🤬 Austria Suspends AstraZeneca COVID-19 Vaccine Batch After Death https://t.co/9fmiCvrxeR	1133.0	RT @ZeeOntario: How many incidences and bad batches are there out there I wonder? EXPERIMENTAL VAX 🤦🏻‍♀️💔🤬 Austria Suspends AstraZeneca CO…	542.0	True		theepochtimes.com	theepochtimes.com
367	60470ab54161a20039d9acfe	2021-03-09 05:42:07	[]	[{"url":"https://t.co/FoOSNtSnx5","expanded_url":"https://hannity.com/media-room/bernie-steps-in-sanders-says-extremists-trying-to-recall-newsom-for-telling-people-to-wear-masks/#.YEcJ7NYTZGY.twitter","display_url":"hannity.com/media-room/ber…","indices":[235,258]}]		[]	[]			@ap @ocregister @latimes @sacbee STAY THE HELL OUT OF CALIFORNIA YOU CRAZY OLD PRIVELEGED MAN! THE PEOPLE OF CALIF… https://t.co/ISe9kNA0Xv	85.0	True	hannity.com		hannity.com
368	60470af64161a20039d9c376	2021-03-09 05:43:11	[]	[]	Sun Mar 07 17:17:12 +0000 2021	[]	[{"url":"https://t.co/G4WNcNN0H9","expanded_url":"https://www.theepochtimes.com/austria-suspends-astrazeneca-covid-19-vaccine-batch-after-death_3723690.html","display_url":"theepochtimes.com/austria-suspen…","indices":[260,283]}]	Austrian authorities suspended inoculations of a batch of AstraZeneca’s COVID vaccine A woman, 49, died of severe coagulation disorders &amp; a woman, 35, developed a pulmonary embolism, an acute lung disease caused by a dislodged blood, she is recovering. https://t.co/G4WNcNN0H9	6815.0	RT @TrinaSolis17: Austrian authorities suspended inoculations of a batch of AstraZeneca’s COVID vaccine A woman, 49, died of severe coagul…	311.0	True		theepochtimes.com	theepochtimes.com
369	604715284161a20039dd4db8	2021-03-09 06:26:32	[]	[]	Sun Mar 07 17:17:12 +0000 2021	[]	[{"url":"https://t.co/G4WNcNN0H9","expanded_url":"https://www.theepochtimes.com/austria-suspends-astrazeneca-covid-19-vaccine-batch-after-death_3723690.html","display_url":"theepochtimes.com/austria-suspen…","indices":[260,283]}]	Austrian authorities suspended inoculations of a batch of AstraZeneca’s COVID vaccine A woman, 49, died of severe coagulation disorders &amp; a woman, 35, developed a pulmonary embolism, an acute lung disease caused by a dislodged blood, she is recovering. https://t.co/G4WNcNN0H9	6788.0	RT @TrinaSolis17: Austrian authorities suspended inoculations of a batch of AstraZeneca’s COVID vaccine A woman, 49, died of severe coagul…	189.0	True		theepochtimes.com	theepochtimes.com
370	60471e0b4161a20039e05ea8	2021-03-09 07:04:38	[]	[]	Sun Mar 07 17:01:58 +0000 2021	[{"text":"vaccin","indices":[28,35]},{"text":"AstraZeneca","indices":[45,57]},{"text":"vaccin","indices":[230,237]}]	[{"url":"https://t.co/s94akdgpxc","expanded_url":"https://www.rt.com/news/517454-austria-astrazeneca-vaccine-death/","display_url":"rt.com/news/517454-au…","indices":[253,276]}]	L'Autriche suspend aussi le #vaccin d'un lot #AstraZeneca. Suite au décès d'une infirmière de 49 ans, morte d'un désordre sévère de coagulation, sous investigation. Sa collègue de 35 ans a eu une embolie pulmonaire du même lot de #vaccin, en rémission. https://t.co/s94akdgpxc	14470.0	RT @momotchiii: L'Autriche suspend aussi le #vaccin d'un lot #AstraZeneca. Suite au décès d'une infirmière de 49 ans, morte d'un désordre s…	22.0	True		rt.com	rt.com
371	6047274d4161a20039e33674	2021-03-09 07:40:03	[]	[]	Sun Mar 07 20:37:25 +0000 2021	[{"text":"AstraZeneca","indices":[24,36]}]	[{"url":"https://t.co/lpWD9zIbSQ","expanded_url":"https://www.theepochtimes.com/austria-suspends-astrazeneca-covid-19-vaccine-batch-after-death_3723690.html","display_url":"theepochtimes.com/austria-suspen…","indices":[252,275]}]	Austria Suspends Use of #AstraZeneca COVID-19 Vaccine Batch After Death There has been many deaths with these so-called vaccines, and why is our government in the USA not addressing this? They are in clinical trials, no one should be forced to take! https://t.co/lpWD9zIbSQ	1279.0	RT @PatriotGaGa1: Austria Suspends Use of #AstraZeneca COVID-19 Vaccine Batch After Death There has been many deaths with these so-called…	283.0	True		theepochtimes.com	theepochtimes.com
372	604729fd4161a20039e40326	2021-03-09 07:50:03	[]	[]	Thu Jan 14 03:22:13 +0000 2021	[]	[{"url":"https://t.co/dS4qAhSAZN","expanded_url":"https://www.reuters.com/article/health-coronavirus-mexico-vaccines-idUSKBN2970H3","display_url":"reuters.com/article/health…","indices":[61,84]},{"url":"https://t.co/VrLd8kKQqL","expanded_url":"https://www.rt.com/news/511332-israel-vaccination-coronavirus-pfizer/","display_url":"rt.com/news/511332-is…","indices":[175,198]}]	Mexican doctor hospitalized after receiving COVID-19 vaccine https://t.co/dS4qAhSAZN Hundreds of Israelis get infected with Covid-19 after receiving Pfizer/BioNTech vaccine. https://t.co/VrLd8kKQqL	3579.0	RT @yattypat: Mexican doctor hospitalized after receiving COVID-19 vaccine https://t.co/dS4qAhSAZN Hundreds of Israelis get infected with…	4023.0	True		rt.com	rt.com
373	60472dc74161a20039e4dfd2	2021-03-09 08:08:08	[]	[]	Thu Jan 14 03:22:13 +0000 2021	[]	[{"url":"https://t.co/dS4qAhSAZN","expanded_url":"https://www.reuters.com/article/health-coronavirus-mexico-vaccines-idUSKBN2970H3","display_url":"reuters.com/article/health…","indices":[61,84]},{"url":"https://t.co/VrLd8kKQqL","expanded_url":"https://www.rt.com/news/511332-israel-vaccination-coronavirus-pfizer/","display_url":"rt.com/news/511332-is…","indices":[175,198]}]	Mexican doctor hospitalized after receiving COVID-19 vaccine https://t.co/dS4qAhSAZN Hundreds of Israelis get infected with Covid-19 after receiving Pfizer/BioNTech vaccine. https://t.co/VrLd8kKQqL	3579.0	RT @yattypat: Mexican doctor hospitalized after receiving COVID-19 vaccine https://t.co/dS4qAhSAZN Hundreds of Israelis get infected with…	2401.0	True		rt.com	rt.com
374	60473a4f4161a20039e85f24	2021-03-09 08:59:15	[]	[{"url":"https://t.co/lEkh2kbsyS","expanded_url":"https://fr.sputniknews.com/france/202103081045321664-vaccins-reserves-aux-pharmacies-les-generalistes-exigent-la-demission-de-jerome-salomon-la-dgs/","display_url":"fr.sputniknews.com/france/2021030…","indices":[235,258]}]		[]	[]			Generalistes depossédés au profit des pharmaciens duVaccin Astra Zeneca ce vaccin virus atténué source d'effets s… https://t.co/ffTImYBtC1	498.0	True	sputniknews.com		sputniknews.com
375	60473ddc4161a20039e98b52	2021-03-09 09:20:17	[{"text":"DelireVeranSalomon","indices":[195,214]}]	[{"url":"https://t.co/lEkh2kbsyS","expanded_url":"https://fr.sputniknews.com/france/202103081045321664-vaccins-reserves-aux-pharmacies-les-generalistes-exigent-la-demission-de-jerome-salomon-la-dgs/","display_url":"fr.sputniknews.com/france/2021030…","indices":[227,250]}]		[]	[]			Vaccination Astra Zeneca par Pharmacies ➡️patients pas des bestiaux, aucun examen prealable? ➡️quelles competences… https://t.co/ut9Z1ZEzoi	497.0	True	sputniknews.com		sputniknews.com
376	604740664161a20039ea5274	2021-03-09 09:29:46	[]	[]	Tue Mar 09 09:20:17 +0000 2021	[{"text":"DelireVeranSalomon","indices":[195,214]}]	[{"url":"https://t.co/lEkh2kbsyS","expanded_url":"https://fr.sputniknews.com/france/202103081045321664-vaccins-reserves-aux-pharmacies-les-generalistes-exigent-la-demission-de-jerome-salomon-la-dgs/","display_url":"fr.sputniknews.com/france/2021030…","indices":[227,250]}]	Vaccination Astra Zeneca par Pharmacies ➡️patients pas des bestiaux, aucun examen prealable? ➡️quelles competences les pharmaciens ➡️effets secondaires allez voir pharmacien + doliprane 🤣🤣😂 🔝 du #DelireVeranSalomon La Panique https://t.co/lEkh2kbsyS via @sputnik_fr	497.0	RT @bezombes_jm: Vaccination Astra Zeneca par Pharmacies ➡️patients pas des bestiaux, aucun examen prealable? ➡️quelles competences les pha…	16.0	True		sputniknews.com	sputniknews.com
377	604740dd4161a20039ea77d8	2021-03-09 09:31:32	[]	[]	Tue Mar 09 09:20:17 +0000 2021	[{"text":"DelireVeranSalomon","indices":[195,214]}]	[{"url":"https://t.co/lEkh2kbsyS","expanded_url":"https://fr.sputniknews.com/france/202103081045321664-vaccins-reserves-aux-pharmacies-les-generalistes-exigent-la-demission-de-jerome-salomon-la-dgs/","display_url":"fr.sputniknews.com/france/2021030…","indices":[227,250]}]	Vaccination Astra Zeneca par Pharmacies ➡️patients pas des bestiaux, aucun examen prealable? ➡️quelles competences les pharmaciens ➡️effets secondaires allez voir pharmacien + doliprane 🤣🤣😂 🔝 du #DelireVeranSalomon La Panique https://t.co/lEkh2kbsyS via @sputnik_fr	497.0	RT @bezombes_jm: Vaccination Astra Zeneca par Pharmacies ➡️patients pas des bestiaux, aucun examen prealable? ➡️quelles competences les pha…	1552.0	True		sputniknews.com	sputniknews.com
378	60474a9c4161a20039ed8cac	2021-03-09 10:14:44	[]	[]	Tue Mar 09 09:20:17 +0000 2021	[{"text":"DelireVeranSalomon","indices":[195,214]}]	[{"url":"https://t.co/lEkh2kbsyS","expanded_url":"https://fr.sputniknews.com/france/202103081045321664-vaccins-reserves-aux-pharmacies-les-generalistes-exigent-la-demission-de-jerome-salomon-la-dgs/","display_url":"fr.sputniknews.com/france/2021030…","indices":[227,250]}]	Vaccination Astra Zeneca par Pharmacies ➡️patients pas des bestiaux, aucun examen prealable? ➡️quelles competences les pharmaciens ➡️effets secondaires allez voir pharmacien + doliprane 🤣🤣😂 🔝 du #DelireVeranSalomon La Panique https://t.co/lEkh2kbsyS via @sputnik_fr	497.0	RT @bezombes_jm: Vaccination Astra Zeneca par Pharmacies ➡️patients pas des bestiaux, aucun examen prealable? ➡️quelles competences les pha…	293.0	True		sputniknews.com	sputniknews.com
379	60474b1a4161a20039edba0a	2021-03-09 10:16:52	[]	[]	Sat Mar 06 23:07:07 +0000 2021	[]	[{"url":"https://t.co/EzVLKggPni","expanded_url":"https://aapsonline.org/mask-facts/?fbclid=IwAR25_h2smQ-8WNrcLcfaaVKQCYYBbN3qyG8Zddir1XEipiD9LpAtUpAZFh8","display_url":"aapsonline.org/mask-facts/?fb…","indices":[272,295]}]	@Wildman_AZ If wearing masks work why are there so many new 'cases' once we started wearing them? And why did we close our businesses for months creating great human misery? See the facts &amp; studies from experts showing how INEFFECTIVE MASKS ARE for the coronavirus... https://t.co/EzVLKggPni	220466.0	RT @wdunlap: @Wildman_AZ If wearing masks work why are there so many new 'cases' once we started wearing them? And why did we close our bus…	2845.0	True		aapsonline.org	aapsonline.org
380	6047516b4161a20039efc2ce	2021-03-09 10:42:12	[]	[]	Tue Mar 09 09:20:17 +0000 2021	[{"text":"DelireVeranSalomon","indices":[195,214]}]	[{"url":"https://t.co/lEkh2kbsyS","expanded_url":"https://fr.sputniknews.com/france/202103081045321664-vaccins-reserves-aux-pharmacies-les-generalistes-exigent-la-demission-de-jerome-salomon-la-dgs/","display_url":"fr.sputniknews.com/france/2021030…","indices":[227,250]}]	Vaccination Astra Zeneca par Pharmacies ➡️patients pas des bestiaux, aucun examen prealable? ➡️quelles competences les pharmaciens ➡️effets secondaires allez voir pharmacien + doliprane 🤣🤣😂 🔝 du #DelireVeranSalomon La Panique https://t.co/lEkh2kbsyS via @sputnik_fr	497.0	RT @bezombes_jm: Vaccination Astra Zeneca par Pharmacies ➡️patients pas des bestiaux, aucun examen prealable? ➡️quelles competences les pha…	1.0	True		sputniknews.com	sputniknews.com
381	604754734161a20039f0b6de	2021-03-09 10:53:37	[]	[]	Tue Mar 09 09:20:17 +0000 2021	[{"text":"DelireVeranSalomon","indices":[195,214]}]	[{"url":"https://t.co/lEkh2kbsyS","expanded_url":"https://fr.sputniknews.com/france/202103081045321664-vaccins-reserves-aux-pharmacies-les-generalistes-exigent-la-demission-de-jerome-salomon-la-dgs/","display_url":"fr.sputniknews.com/france/2021030…","indices":[227,250]}]	Vaccination Astra Zeneca par Pharmacies ➡️patients pas des bestiaux, aucun examen prealable? ➡️quelles competences les pharmaciens ➡️effets secondaires allez voir pharmacien + doliprane 🤣🤣😂 🔝 du #DelireVeranSalomon La Panique https://t.co/lEkh2kbsyS via @sputnik_fr	497.0	RT @bezombes_jm: Vaccination Astra Zeneca par Pharmacies ➡️patients pas des bestiaux, aucun examen prealable? ➡️quelles competences les pha…	34.0	True		sputniknews.com	sputniknews.com
382	604757dc4161a20039f1c480	2021-03-09 11:06:12	[]	[]	Tue Mar 09 09:20:17 +0000 2021	[{"text":"DelireVeranSalomon","indices":[195,214]}]	[{"url":"https://t.co/lEkh2kbsyS","expanded_url":"https://fr.sputniknews.com/france/202103081045321664-vaccins-reserves-aux-pharmacies-les-generalistes-exigent-la-demission-de-jerome-salomon-la-dgs/","display_url":"fr.sputniknews.com/france/2021030…","indices":[227,250]}]	Vaccination Astra Zeneca par Pharmacies ➡️patients pas des bestiaux, aucun examen prealable? ➡️quelles competences les pharmaciens ➡️effets secondaires allez voir pharmacien + doliprane 🤣🤣😂 🔝 du #DelireVeranSalomon La Panique https://t.co/lEkh2kbsyS via @sputnik_fr	498.0	RT @bezombes_jm: Vaccination Astra Zeneca par Pharmacies ➡️patients pas des bestiaux, aucun examen prealable? ➡️quelles competences les pha…	503.0	True		sputniknews.com	sputniknews.com
383	60476aa94161a20039f72b24	2021-03-09 12:25:49	[]	[]	Sun Mar 07 17:13:05 +0000 2021	[{"text":"vaccination","indices":[29,41]},{"text":"AstraZeneca","indices":[42,54]},{"text":"vaccin","indices":[125,132]}]	[{"url":"https://t.co/hO6OCZAS42","expanded_url":"https://www.rt.com/news/517423-korea-vaccine-deaths-rise/","display_url":"rt.com/news/517423-ko…","indices":[250,273]}]	7 morts après une semaine de #vaccination #AstraZeneca. La Corée du Sud a lancé l'enquête suite aux décès constatés après le #vaccin, plus de 2800 effets indésirables. La FDA américaine enquête aussi sur des cas de maladie rare... (voir plus haut ⏫) https://t.co/hO6OCZAS42	14490.0	RT @momotchiii: 7 morts après une semaine de #vaccination #AstraZeneca. La Corée du Sud a lancé l'enquête suite aux décès constatés après l…	676.0	True		rt.com	rt.com
384	60476cf34161a20039f7bdce	2021-03-09 12:40:21	[]	[]	Thu Jan 14 03:22:13 +0000 2021	[]	[{"url":"https://t.co/dS4qAhSAZN","expanded_url":"https://www.reuters.com/article/health-coronavirus-mexico-vaccines-idUSKBN2970H3","display_url":"reuters.com/article/health…","indices":[61,84]},{"url":"https://t.co/VrLd8kKQqL","expanded_url":"https://www.rt.com/news/511332-israel-vaccination-coronavirus-pfizer/","display_url":"rt.com/news/511332-is…","indices":[175,198]}]	Mexican doctor hospitalized after receiving COVID-19 vaccine https://t.co/dS4qAhSAZN Hundreds of Israelis get infected with Covid-19 after receiving Pfizer/BioNTech vaccine. https://t.co/VrLd8kKQqL	3588.0	RT @yattypat: Mexican doctor hospitalized after receiving COVID-19 vaccine https://t.co/dS4qAhSAZN Hundreds of Israelis get infected with…	5428.0	True		rt.com	rt.com
385	60476f974161a20039f86724	2021-03-09 12:48:14	[]	[]	Sun Mar 07 17:13:05 +0000 2021	[{"text":"vaccination","indices":[29,41]},{"text":"AstraZeneca","indices":[42,54]},{"text":"vaccin","indices":[125,132]}]	[{"url":"https://t.co/hO6OCZAS42","expanded_url":"https://www.rt.com/news/517423-korea-vaccine-deaths-rise/","display_url":"rt.com/news/517423-ko…","indices":[250,273]}]	7 morts après une semaine de #vaccination #AstraZeneca. La Corée du Sud a lancé l'enquête suite aux décès constatés après le #vaccin, plus de 2800 effets indésirables. La FDA américaine enquête aussi sur des cas de maladie rare... (voir plus haut ⏫) https://t.co/hO6OCZAS42	14492.0	RT @momotchiii: 7 morts après une semaine de #vaccination #AstraZeneca. La Corée du Sud a lancé l'enquête suite aux décès constatés après l…	390.0	True		rt.com	rt.com
386	604772d74161a20039f958e6	2021-03-09 13:06:24	[]	[]	Sun Mar 07 17:13:05 +0000 2021	[{"text":"vaccination","indices":[29,41]},{"text":"AstraZeneca","indices":[42,54]},{"text":"vaccin","indices":[125,132]}]	[{"url":"https://t.co/hO6OCZAS42","expanded_url":"https://www.rt.com/news/517423-korea-vaccine-deaths-rise/","display_url":"rt.com/news/517423-ko…","indices":[250,273]}]	7 morts après une semaine de #vaccination #AstraZeneca. La Corée du Sud a lancé l'enquête suite aux décès constatés après le #vaccin, plus de 2800 effets indésirables. La FDA américaine enquête aussi sur des cas de maladie rare... (voir plus haut ⏫) https://t.co/hO6OCZAS42	14494.0	RT @momotchiii: 7 morts après une semaine de #vaccination #AstraZeneca. La Corée du Sud a lancé l'enquête suite aux décès constatés après l…	1601.0	True		rt.com	rt.com
387	604773d04161a20039f9b164	2021-03-09 13:10:31	[]	[]	Sun Mar 07 17:13:05 +0000 2021	[{"text":"vaccination","indices":[29,41]},{"text":"AstraZeneca","indices":[42,54]},{"text":"vaccin","indices":[125,132]}]	[{"url":"https://t.co/hO6OCZAS42","expanded_url":"https://www.rt.com/news/517423-korea-vaccine-deaths-rise/","display_url":"rt.com/news/517423-ko…","indices":[250,273]}]	7 morts après une semaine de #vaccination #AstraZeneca. La Corée du Sud a lancé l'enquête suite aux décès constatés après le #vaccin, plus de 2800 effets indésirables. La FDA américaine enquête aussi sur des cas de maladie rare... (voir plus haut ⏫) https://t.co/hO6OCZAS42	14494.0	RT @momotchiii: 7 morts après une semaine de #vaccination #AstraZeneca. La Corée du Sud a lancé l'enquête suite aux décès constatés après l…	1631.0	True		rt.com	rt.com
388	604775334161a20039fa084c	2021-03-09 13:14:34	[]	[]	Thu Jan 14 03:22:13 +0000 2021	[]	[{"url":"https://t.co/dS4qAhSAZN","expanded_url":"https://www.reuters.com/article/health-coronavirus-mexico-vaccines-idUSKBN2970H3","display_url":"reuters.com/article/health…","indices":[61,84]},{"url":"https://t.co/VrLd8kKQqL","expanded_url":"https://www.rt.com/news/511332-israel-vaccination-coronavirus-pfizer/","display_url":"rt.com/news/511332-is…","indices":[175,198]}]	Mexican doctor hospitalized after receiving COVID-19 vaccine https://t.co/dS4qAhSAZN Hundreds of Israelis get infected with Covid-19 after receiving Pfizer/BioNTech vaccine. https://t.co/VrLd8kKQqL	3583.0	RT @yattypat: Mexican doctor hospitalized after receiving COVID-19 vaccine https://t.co/dS4qAhSAZN Hundreds of Israelis get infected with…	51.0	True		rt.com	rt.com
389	604776584161a20039fa5a00	2021-03-09 13:18:22	[]	[{"url":"https://t.co/1sVArx8vLD","expanded_url":"https://www.rt.com/news/517423-korea-vaccine-deaths-rise/","display_url":"rt.com/news/517423-ko…","indices":[120,143]}]		[]	[]			South Korean government investigates 7 deaths that followed Covid-19 vaccination with AstraZeneca's jab — RT World… https://t.co/Yg9A9o9NM1	513.0	True	rt.com		rt.com
390	60477fe54161a20039fc67d2	2021-03-09 13:50:57	[]	[{"url":"https://t.co/uw36BM1hTa","expanded_url":"https://www.rt.com/news/517608-astrazeneca-vaccine-austrian-death-investigation/","display_url":"rt.com/news/517608-as…","indices":[130,153]}]		[]	[]			AstraZeneca Covid vaccine batch at the center of Austrian death investigation went to 16 other European countries —… https://t.co/Txn68yHJYJ	187.0	True	rt.com		rt.com
391	60478cde4161a20039ff6244	2021-03-09 14:54:41	[]	[{"url":"https://t.co/QMD0XgVbl2","expanded_url":"https://www.zerohedge.com/geopolitical/stagflation-subterfuge-real-disaster-hidden-pandemic","display_url":"zerohedge.com/geopolitical/s…","indices":[201,224]}]		[]	[]			They want economic disaster. They do not want people to have the option of taking care of themselves. They need peo… https://t.co/AZJCiKPScL	1148.0	True	zerohedge.com		zerohedge.com
392	60478e3b4161a20039ffc71e	2021-03-09 14:59:23	[]	[{"url":"https://t.co/YMVo3B9Q0a","expanded_url":"https://www.rt.com/news/517529-eu-covid-vaccine-controls-astrazeneca/","display_url":"rt.com/news/517529-eu…","indices":[139,162]}]		[]	[]			EU's von der Leyen threatens further Covid vaccine export controls, says AstraZeneca supplied less than 10% of agre… https://t.co/UrhuHfdHZU	7565.0	True	rt.com		rt.com
393	604795f49a265e0038c3d11a	2021-03-09 15:32:21	[]	[{"url":"https://t.co/DCe3lT3Yj0","expanded_url":"https://pjmedia.com/claudiarosett/claudia-rosett/2020/03/14/an-uplifting-moment-in-the-time-of-coronavirus-n378737","display_url":"pjmedia.com/claudiarosett/…","indices":[136,159]}]		[]	[]			Ah yes, this solved everything in Italy and the US. This Heartwarming Video Trump Tweeted Amid the Coronavirus Wi… https://t.co/CczKuKmhAZ	20.0	True	pjmedia.com		pjmedia.com
394	6047a1959a265e0038c6e7ca	2021-03-09 16:23:26	[]	[]	Sun Mar 07 17:17:12 +0000 2021	[]	[{"url":"https://t.co/G4WNcNN0H9","expanded_url":"https://www.theepochtimes.com/austria-suspends-astrazeneca-covid-19-vaccine-batch-after-death_3723690.html","display_url":"theepochtimes.com/austria-suspen…","indices":[260,283]}]	Austrian authorities suspended inoculations of a batch of AstraZeneca’s COVID vaccine A woman, 49, died of severe coagulation disorders &amp; a woman, 35, developed a pulmonary embolism, an acute lung disease caused by a dislodged blood, she is recovering. https://t.co/G4WNcNN0H9	6853.0	RT @TrinaSolis17: Austrian authorities suspended inoculations of a batch of AstraZeneca’s COVID vaccine A woman, 49, died of severe coagul…	27829.0	True		theepochtimes.com	theepochtimes.com
395	6047a1c79a265e0038c6f4f2	2021-03-09 16:24:03	[]	[]	Mon Mar 08 02:39:13 +0000 2021	[]	[{"url":"https://t.co/b35grwRHsV","expanded_url":"https://www.thegatewaypundit.com/2021/03/arizona-hospital-worker-says-nearly-new-covid-cases-illegal-aliens/","display_url":"thegatewaypundit.com/2021/03/arizon…","indices":[245,268]}]	IMPEACH BIDEN FOR KNOWINGLY CREATING A COVID CRISIS IN AZ! WE LISTENED TO HIM BLASTING TRUMP FOR HIS HANDLING OF COVID FOR MONTHS &amp; AND HE DARES TO IMPORT COVID! Arizona Hospital Worker Says Nearly All of New COVID Cases are Illegal Aliens https://t.co/b35grwRHsV	2030.0	RT @PatriotOutfitrs: IMPEACH BIDEN FOR KNOWINGLY CREATING A COVID CRISIS IN AZ! WE LISTENED TO HIM BLASTING TRUMP FOR HIS HANDLING OF COVID…	505.0	True		thegatewaypundit.com	thegatewaypundit.com
396	6047a3e99a265e0038c78210	2021-03-09 16:30:37	[]	[]	Sun Mar 07 20:37:25 +0000 2021	[{"text":"AstraZeneca","indices":[24,36]}]	[{"url":"https://t.co/lpWD9zIbSQ","expanded_url":"https://www.theepochtimes.com/austria-suspends-astrazeneca-covid-19-vaccine-batch-after-death_3723690.html","display_url":"theepochtimes.com/austria-suspen…","indices":[252,275]}]	Austria Suspends Use of #AstraZeneca COVID-19 Vaccine Batch After Death There has been many deaths with these so-called vaccines, and why is our government in the USA not addressing this? They are in clinical trials, no one should be forced to take! https://t.co/lpWD9zIbSQ	1286.0	RT @PatriotGaGa1: Austria Suspends Use of #AstraZeneca COVID-19 Vaccine Batch After Death There has been many deaths with these so-called…	5271.0	True		theepochtimes.com	theepochtimes.com
397	6047a4439a265e0038c79904	2021-03-09 16:31:41	[]	[]	Sun Mar 07 17:17:12 +0000 2021	[]	[{"url":"https://t.co/G4WNcNN0H9","expanded_url":"https://www.theepochtimes.com/austria-suspends-astrazeneca-covid-19-vaccine-batch-after-death_3723690.html","display_url":"theepochtimes.com/austria-suspen…","indices":[260,283]}]	Austrian authorities suspended inoculations of a batch of AstraZeneca’s COVID vaccine A woman, 49, died of severe coagulation disorders &amp; a woman, 35, developed a pulmonary embolism, an acute lung disease caused by a dislodged blood, she is recovering. https://t.co/G4WNcNN0H9	6853.0	RT @TrinaSolis17: Austrian authorities suspended inoculations of a batch of AstraZeneca’s COVID vaccine A woman, 49, died of severe coagul…	148.0	True		theepochtimes.com	theepochtimes.com
398	6047a6b59a265e0038c846ae	2021-03-09 16:46:42	[]	[]	Tue Mar 09 16:43:01 +0000 2021	[{"text":"PinalCounty","indices":[243,255]}]	[{"url":"https://t.co/HJgPNawi15","expanded_url":"https://pinaldemocrats.org/index.php?page=display&id=120","display_url":"pinaldemocrats.org/index.php?page…","indices":[192,215]}]	recruit your family, your neighbor, and your friends, because Democracy stands still for no one. Let’s shut down the AZGOP’s plans and work towards making them a minority party in our state. https://t.co/HJgPNawi15 @azdemparty @PinalDems #PinalCounty https://t.co/xzQr6l3LPd	1799.0	RT @Super_Nudge: recruit your family, your neighbor, and your friends, because Democracy stands still for no one. Let’s shut down the AZGO…	3074.0	True		democrats.org	democrats.org
399	6047a6fb9a265e0038c8594c	2021-03-09 16:47:34	[{"text":"HandsOffVenezuela","indices":[210,228]}]	[{"url":"https://t.co/1cdP2eBsEz","expanded_url":"https://mundo.sputniknews.com/20210303/eeuu-seguira-usando-a-guaido-para-robar-los-recursos-de-venezuela-1109493206.html","display_url":"mundo.sputniknews.com/20210303/eeuu-…","indices":[229,252]}]		[]	[]			@SergioNovelli The United States declares its complicity in RECOGNIZING the thief of GUAIDIOT and his imaginary gov… https://t.co/bAZhIG9hI0	461.0	True	sputniknews.com		sputniknews.com
400	6047a7429a265e0038c86c1c	2021-03-09 16:48:27	[]	[]	Sun Mar 07 17:17:12 +0000 2021	[]	[{"url":"https://t.co/G4WNcNN0H9","expanded_url":"https://www.theepochtimes.com/austria-suspends-astrazeneca-covid-19-vaccine-batch-after-death_3723690.html","display_url":"theepochtimes.com/austria-suspen…","indices":[260,283]}]	Austrian authorities suspended inoculations of a batch of AstraZeneca’s COVID vaccine A woman, 49, died of severe coagulation disorders &amp; a woman, 35, developed a pulmonary embolism, an acute lung disease caused by a dislodged blood, she is recovering. https://t.co/G4WNcNN0H9	6862.0	RT @TrinaSolis17: Austrian authorities suspended inoculations of a batch of AstraZeneca’s COVID vaccine A woman, 49, died of severe coagul…	2737.0	True		theepochtimes.com	theepochtimes.com
401	6047aba89a265e0038c9879c	2021-03-09 17:01:38	[]	[{"url":"https://t.co/pl3DsK8uCv","expanded_url":"https://www.rt.com/news/517608-astrazeneca-vaccine-austrian-death-investigation/","display_url":"rt.com/news/517608-as…","indices":[130,153]}]		[]	[]			AstraZeneca Covid vaccine batch at the center of Austrian death investigation went to 16 other European countries —… https://t.co/ZTEze7E0pw	96.0	True	rt.com		rt.com
402	6047b0399a265e0038cac106	2021-03-09 17:24:03	[]	[]	Tue Mar 09 17:22:15 +0000 2021	[]	[{"url":"https://t.co/B0SZ828lys","expanded_url":"https://www.theepochtimes.com/arizona-and-montana-take-legal-action-against-biden-admin-ice-arrest-regulations_3726325.html","display_url":"theepochtimes.com/arizona-and-mo…","indices":[265,288]}]	USA 🇺🇸 is upside down-CRISIS! “Blindly releasing 1000's of ppl, criminals &amp; spread of COVID-19 into AZ, is unconscionable &amp; a violation of federal law. Must be stopped now." AZ AG “Meth trafficked into MT by Mexican cartels has wrecked our state." Knudson https://t.co/B0SZ828lys	6864.0	RT @TrinaSolis17: USA 🇺🇸 is upside down-CRISIS! “Blindly releasing 1000's of ppl, criminals &amp; spread of COVID-19 into AZ, is unconscionable…	11680.0	True		theepochtimes.com	theepochtimes.com
403	6047b10c9a265e0038cafe66	2021-03-09 17:26:54	[]	[]	Tue Mar 09 17:22:15 +0000 2021	[]	[{"url":"https://t.co/B0SZ828lys","expanded_url":"https://www.theepochtimes.com/arizona-and-montana-take-legal-action-against-biden-admin-ice-arrest-regulations_3726325.html","display_url":"theepochtimes.com/arizona-and-mo…","indices":[265,288]}]	USA 🇺🇸 is upside down-CRISIS! “Blindly releasing 1000's of ppl, criminals &amp; spread of COVID-19 into AZ, is unconscionable &amp; a violation of federal law. Must be stopped now." AZ AG “Meth trafficked into MT by Mexican cartels has wrecked our state." Knudson https://t.co/B0SZ828lys	6864.0	RT @TrinaSolis17: USA 🇺🇸 is upside down-CRISIS! “Blindly releasing 1000's of ppl, criminals &amp; spread of COVID-19 into AZ, is unconscionable…	2029.0	True		theepochtimes.com	theepochtimes.com
404	6047b1519a265e0038cb0f7e	2021-03-09 17:27:42	[]	[]	Tue Mar 09 17:22:15 +0000 2021	[]	[{"url":"https://t.co/B0SZ828lys","expanded_url":"https://www.theepochtimes.com/arizona-and-montana-take-legal-action-against-biden-admin-ice-arrest-regulations_3726325.html","display_url":"theepochtimes.com/arizona-and-mo…","indices":[265,288]}]	USA 🇺🇸 is upside down-CRISIS! “Blindly releasing 1000's of ppl, criminals &amp; spread of COVID-19 into AZ, is unconscionable &amp; a violation of federal law. Must be stopped now." AZ AG “Meth trafficked into MT by Mexican cartels has wrecked our state." Knudson https://t.co/B0SZ828lys	6841.0	RT @TrinaSolis17: USA 🇺🇸 is upside down-CRISIS! “Blindly releasing 1000's of ppl, criminals &amp; spread of COVID-19 into AZ, is unconscionable…	8536.0	True		theepochtimes.com	theepochtimes.com
405	6047b1849a265e0038cb1e06	2021-03-09 17:28:23	[]	[]	Tue Mar 09 17:22:15 +0000 2021	[]	[{"url":"https://t.co/B0SZ828lys","expanded_url":"https://www.theepochtimes.com/arizona-and-montana-take-legal-action-against-biden-admin-ice-arrest-regulations_3726325.html","display_url":"theepochtimes.com/arizona-and-mo…","indices":[265,288]}]	USA 🇺🇸 is upside down-CRISIS! “Blindly releasing 1000's of ppl, criminals &amp; spread of COVID-19 into AZ, is unconscionable &amp; a violation of federal law. Must be stopped now." AZ AG “Meth trafficked into MT by Mexican cartels has wrecked our state." Knudson https://t.co/B0SZ828lys	6842.0	RT @TrinaSolis17: USA 🇺🇸 is upside down-CRISIS! “Blindly releasing 1000's of ppl, criminals &amp; spread of COVID-19 into AZ, is unconscionable…	3131.0	True		theepochtimes.com	theepochtimes.com
406	6047b1e29a265e0038cb37e6	2021-03-09 17:29:35	[]	[]	Tue Mar 09 17:22:15 +0000 2021	[]	[{"url":"https://t.co/B0SZ828lys","expanded_url":"https://www.theepochtimes.com/arizona-and-montana-take-legal-action-against-biden-admin-ice-arrest-regulations_3726325.html","display_url":"theepochtimes.com/arizona-and-mo…","indices":[265,288]}]	USA 🇺🇸 is upside down-CRISIS! “Blindly releasing 1000's of ppl, criminals &amp; spread of COVID-19 into AZ, is unconscionable &amp; a violation of federal law. Must be stopped now." AZ AG “Meth trafficked into MT by Mexican cartels has wrecked our state." Knudson https://t.co/B0SZ828lys	6865.0	RT @TrinaSolis17: USA 🇺🇸 is upside down-CRISIS! “Blindly releasing 1000's of ppl, criminals &amp; spread of COVID-19 into AZ, is unconscionable…	2386.0	True		theepochtimes.com	theepochtimes.com
407	6047b2e19a265e0038cb7ca0	2021-03-09 17:32:47	[]	[]	Tue Mar 09 17:22:15 +0000 2021	[]	[{"url":"https://t.co/B0SZ828lys","expanded_url":"https://www.theepochtimes.com/arizona-and-montana-take-legal-action-against-biden-admin-ice-arrest-regulations_3726325.html","display_url":"theepochtimes.com/arizona-and-mo…","indices":[265,288]}]	USA 🇺🇸 is upside down-CRISIS! “Blindly releasing 1000's of ppl, criminals &amp; spread of COVID-19 into AZ, is unconscionable &amp; a violation of federal law. Must be stopped now." AZ AG “Meth trafficked into MT by Mexican cartels has wrecked our state." Knudson https://t.co/B0SZ828lys	6842.0	RT @TrinaSolis17: USA 🇺🇸 is upside down-CRISIS! “Blindly releasing 1000's of ppl, criminals &amp; spread of COVID-19 into AZ, is unconscionable…	3876.0	True		theepochtimes.com	theepochtimes.com
408	6047b32f9a265e0038cb9102	2021-03-09 17:40:50	[]	[]	Sun Mar 07 17:17:12 +0000 2021	[]	[{"url":"https://t.co/G4WNcNN0H9","expanded_url":"https://www.theepochtimes.com/austria-suspends-astrazeneca-covid-19-vaccine-batch-after-death_3723690.html","display_url":"theepochtimes.com/austria-suspen…","indices":[260,283]}]	Austrian authorities suspended inoculations of a batch of AstraZeneca’s COVID vaccine A woman, 49, died of severe coagulation disorders &amp; a woman, 35, developed a pulmonary embolism, an acute lung disease caused by a dislodged blood, she is recovering. https://t.co/G4WNcNN0H9	6866.0	RT @TrinaSolis17: Austrian authorities suspended inoculations of a batch of AstraZeneca’s COVID vaccine A woman, 49, died of severe coagul…	6437.0	True		theepochtimes.com	theepochtimes.com
409	6047b42d9a265e0038cbd8d4	2021-03-09 17:44:10	[]	[]	Tue Mar 09 17:22:15 +0000 2021	[]	[{"url":"https://t.co/B0SZ828lys","expanded_url":"https://www.theepochtimes.com/arizona-and-montana-take-legal-action-against-biden-admin-ice-arrest-regulations_3726325.html","display_url":"theepochtimes.com/arizona-and-mo…","indices":[265,288]}]	USA 🇺🇸 is upside down-CRISIS! “Blindly releasing 1000's of ppl, criminals &amp; spread of COVID-19 into AZ, is unconscionable &amp; a violation of federal law. Must be stopped now." AZ AG “Meth trafficked into MT by Mexican cartels has wrecked our state." Knudson https://t.co/B0SZ828lys	6866.0	RT @TrinaSolis17: USA 🇺🇸 is upside down-CRISIS! “Blindly releasing 1000's of ppl, criminals &amp; spread of COVID-19 into AZ, is unconscionable…	1480.0	True		theepochtimes.com	theepochtimes.com
410	6047b4cc9a265e0038cc07e4	2021-03-09 17:46:22	[]	[]	Tue Mar 09 17:22:15 +0000 2021	[]	[{"url":"https://t.co/B0SZ828lys","expanded_url":"https://www.theepochtimes.com/arizona-and-montana-take-legal-action-against-biden-admin-ice-arrest-regulations_3726325.html","display_url":"theepochtimes.com/arizona-and-mo…","indices":[265,288]}]	USA 🇺🇸 is upside down-CRISIS! “Blindly releasing 1000's of ppl, criminals &amp; spread of COVID-19 into AZ, is unconscionable &amp; a violation of federal law. Must be stopped now." AZ AG “Meth trafficked into MT by Mexican cartels has wrecked our state." Knudson https://t.co/B0SZ828lys	6866.0	RT @TrinaSolis17: USA 🇺🇸 is upside down-CRISIS! “Blindly releasing 1000's of ppl, criminals &amp; spread of COVID-19 into AZ, is unconscionable…	4533.0	True		theepochtimes.com	theepochtimes.com
411	6047b5aa9a265e0038cc4a22	2021-03-09 17:49:27	[]	[]	Tue Mar 09 17:22:15 +0000 2021	[]	[{"url":"https://t.co/B0SZ828lys","expanded_url":"https://www.theepochtimes.com/arizona-and-montana-take-legal-action-against-biden-admin-ice-arrest-regulations_3726325.html","display_url":"theepochtimes.com/arizona-and-mo…","indices":[265,288]}]	USA 🇺🇸 is upside down-CRISIS! “Blindly releasing 1000's of ppl, criminals &amp; spread of COVID-19 into AZ, is unconscionable &amp; a violation of federal law. Must be stopped now." AZ AG “Meth trafficked into MT by Mexican cartels has wrecked our state." Knudson https://t.co/B0SZ828lys	6866.0	RT @TrinaSolis17: USA 🇺🇸 is upside down-CRISIS! “Blindly releasing 1000's of ppl, criminals &amp; spread of COVID-19 into AZ, is unconscionable…	136.0	True		theepochtimes.com	theepochtimes.com
412	6047b6019a265e0038cc6242	2021-03-09 17:50:34	[]	[]	Tue Mar 09 17:22:15 +0000 2021	[]	[{"url":"https://t.co/B0SZ828lys","expanded_url":"https://www.theepochtimes.com/arizona-and-montana-take-legal-action-against-biden-admin-ice-arrest-regulations_3726325.html","display_url":"theepochtimes.com/arizona-and-mo…","indices":[265,288]}]	USA 🇺🇸 is upside down-CRISIS! “Blindly releasing 1000's of ppl, criminals &amp; spread of COVID-19 into AZ, is unconscionable &amp; a violation of federal law. Must be stopped now." AZ AG “Meth trafficked into MT by Mexican cartels has wrecked our state." Knudson https://t.co/B0SZ828lys	6866.0	RT @TrinaSolis17: USA 🇺🇸 is upside down-CRISIS! “Blindly releasing 1000's of ppl, criminals &amp; spread of COVID-19 into AZ, is unconscionable…	257.0	True		theepochtimes.com	theepochtimes.com
413	6047b71c9a265e0038ccaf16	2021-03-09 17:54:09	[]	[]	Tue Mar 09 17:22:15 +0000 2021	[]	[{"url":"https://t.co/B0SZ828lys","expanded_url":"https://www.theepochtimes.com/arizona-and-montana-take-legal-action-against-biden-admin-ice-arrest-regulations_3726325.html","display_url":"theepochtimes.com/arizona-and-mo…","indices":[265,288]}]	USA 🇺🇸 is upside down-CRISIS! “Blindly releasing 1000's of ppl, criminals &amp; spread of COVID-19 into AZ, is unconscionable &amp; a violation of federal law. Must be stopped now." AZ AG “Meth trafficked into MT by Mexican cartels has wrecked our state." Knudson https://t.co/B0SZ828lys	6867.0	RT @TrinaSolis17: USA 🇺🇸 is upside down-CRISIS! “Blindly releasing 1000's of ppl, criminals &amp; spread of COVID-19 into AZ, is unconscionable…	5460.0	True		theepochtimes.com	theepochtimes.com
414	6047b7d19a265e0038cce044	2021-03-09 17:56:26	[]	[]	Sun Mar 07 17:13:05 +0000 2021	[{"text":"vaccination","indices":[29,41]},{"text":"AstraZeneca","indices":[42,54]},{"text":"vaccin","indices":[125,132]}]	[{"url":"https://t.co/hO6OCZAS42","expanded_url":"https://www.rt.com/news/517423-korea-vaccine-deaths-rise/","display_url":"rt.com/news/517423-ko…","indices":[250,273]}]	7 morts après une semaine de #vaccination #AstraZeneca. La Corée du Sud a lancé l'enquête suite aux décès constatés après le #vaccin, plus de 2800 effets indésirables. La FDA américaine enquête aussi sur des cas de maladie rare... (voir plus haut ⏫) https://t.co/hO6OCZAS42	14509.0	RT @momotchiii: 7 morts après une semaine de #vaccination #AstraZeneca. La Corée du Sud a lancé l'enquête suite aux décès constatés après l…	5.0	True		rt.com	rt.com
415	6047b8e49a265e0038cd27dc	2021-03-09 17:59:46	[]	[]	Sat Mar 06 01:03:00 +0000 2021	[{"text":"COVID","indices":[34,40]},{"text":"IllegalAliens","indices":[119,133]}]	[{"url":"https://t.co/h6S1UXvA7K","expanded_url":"https://knst.iheart.com/","display_url":"knst.iheart.com","indices":[253,276]}]	A nurse at Banner Hosp-AZ-reports #COVID ward, empty a mo ago NOW FULL of non-English speaking COVID patients. So the #IllegalAliens pouring OVER the border are in the hospital-The county’ll use this to keep restrictions in place Whos PAYING for this? https://t.co/h6S1UXvA7K	63674.0	RT @LadyRedWave: A nurse at Banner Hosp-AZ-reports #COVID ward, empty a mo ago NOW FULL of non-English speaking COVID patients. So the #Il…	3116.0	True		rt.com	rt.com
416	6047b9029a265e0038cd2ff4	2021-03-09 18:00:08	[]	[]	Tue Mar 09 17:22:15 +0000 2021	[]	[{"url":"https://t.co/B0SZ828lys","expanded_url":"https://www.theepochtimes.com/arizona-and-montana-take-legal-action-against-biden-admin-ice-arrest-regulations_3726325.html","display_url":"theepochtimes.com/arizona-and-mo…","indices":[265,288]}]	USA 🇺🇸 is upside down-CRISIS! “Blindly releasing 1000's of ppl, criminals &amp; spread of COVID-19 into AZ, is unconscionable &amp; a violation of federal law. Must be stopped now." AZ AG “Meth trafficked into MT by Mexican cartels has wrecked our state." Knudson https://t.co/B0SZ828lys	6869.0	RT @TrinaSolis17: USA 🇺🇸 is upside down-CRISIS! “Blindly releasing 1000's of ppl, criminals &amp; spread of COVID-19 into AZ, is unconscionable…	3747.0	True		theepochtimes.com	theepochtimes.com
417	6047b9a69a265e0038cd58f0	2021-03-09 18:02:03	[]	[]	Tue Mar 09 17:22:15 +0000 2021	[]	[{"url":"https://t.co/B0SZ828lys","expanded_url":"https://www.theepochtimes.com/arizona-and-montana-take-legal-action-against-biden-admin-ice-arrest-regulations_3726325.html","display_url":"theepochtimes.com/arizona-and-mo…","indices":[265,288]}]	USA 🇺🇸 is upside down-CRISIS! “Blindly releasing 1000's of ppl, criminals &amp; spread of COVID-19 into AZ, is unconscionable &amp; a violation of federal law. Must be stopped now." AZ AG “Meth trafficked into MT by Mexican cartels has wrecked our state." Knudson https://t.co/B0SZ828lys	6846.0	RT @TrinaSolis17: USA 🇺🇸 is upside down-CRISIS! “Blindly releasing 1000's of ppl, criminals &amp; spread of COVID-19 into AZ, is unconscionable…	1248.0	True		theepochtimes.com	theepochtimes.com
418	6047be0c9a265e0038ce83f6	2021-03-09 18:23:22	[]	[]	Tue Mar 09 17:22:15 +0000 2021	[]	[{"url":"https://t.co/B0SZ828lys","expanded_url":"https://www.theepochtimes.com/arizona-and-montana-take-legal-action-against-biden-admin-ice-arrest-regulations_3726325.html","display_url":"theepochtimes.com/arizona-and-mo…","indices":[265,288]}]	USA 🇺🇸 is upside down-CRISIS! “Blindly releasing 1000's of ppl, criminals &amp; spread of COVID-19 into AZ, is unconscionable &amp; a violation of federal law. Must be stopped now." AZ AG “Meth trafficked into MT by Mexican cartels has wrecked our state." Knudson https://t.co/B0SZ828lys	6849.0	RT @TrinaSolis17: USA 🇺🇸 is upside down-CRISIS! “Blindly releasing 1000's of ppl, criminals &amp; spread of COVID-19 into AZ, is unconscionable…	1575.0	True		theepochtimes.com	theepochtimes.com
419	6047c10e9a265e0038cf584c	2021-03-09 18:40:06	[]	[{"url":"https://t.co/s3QM9aR5TG","expanded_url":"https://www.rt.com/news/517608-astrazeneca-vaccine-austrian-death-investigation/","display_url":"rt.com/news/517608-as…","indices":[114,137]}]		[]	[]			AstraZeneca Covid vaccine batch at the center of Austrian death investigation went to 16 other European countries… https://t.co/FMcU1ivTY3	1004.0	True	rt.com		rt.com
420	6047c1149a265e0038cf59f0	2021-03-09 18:40:10	[]	[]	Tue Mar 09 17:22:15 +0000 2021	[]	[{"url":"https://t.co/B0SZ828lys","expanded_url":"https://www.theepochtimes.com/arizona-and-montana-take-legal-action-against-biden-admin-ice-arrest-regulations_3726325.html","display_url":"theepochtimes.com/arizona-and-mo…","indices":[265,288]}]	USA 🇺🇸 is upside down-CRISIS! “Blindly releasing 1000's of ppl, criminals &amp; spread of COVID-19 into AZ, is unconscionable &amp; a violation of federal law. Must be stopped now." AZ AG “Meth trafficked into MT by Mexican cartels has wrecked our state." Knudson https://t.co/B0SZ828lys	6873.0	RT @TrinaSolis17: USA 🇺🇸 is upside down-CRISIS! “Blindly releasing 1000's of ppl, criminals &amp; spread of COVID-19 into AZ, is unconscionable…	4516.0	True		theepochtimes.com	theepochtimes.com
421	6047c3269a265e0038cff0be	2021-03-09 18:47:12	[]	[]	Tue Mar 09 17:22:15 +0000 2021	[]	[{"url":"https://t.co/B0SZ828lys","expanded_url":"https://www.theepochtimes.com/arizona-and-montana-take-legal-action-against-biden-admin-ice-arrest-regulations_3726325.html","display_url":"theepochtimes.com/arizona-and-mo…","indices":[265,288]}]	USA 🇺🇸 is upside down-CRISIS! “Blindly releasing 1000's of ppl, criminals &amp; spread of COVID-19 into AZ, is unconscionable &amp; a violation of federal law. Must be stopped now." AZ AG “Meth trafficked into MT by Mexican cartels has wrecked our state." Knudson https://t.co/B0SZ828lys	6875.0	RT @TrinaSolis17: USA 🇺🇸 is upside down-CRISIS! “Blindly releasing 1000's of ppl, criminals &amp; spread of COVID-19 into AZ, is unconscionable…	11806.0	True		theepochtimes.com	theepochtimes.com
422	6047c4579a265e0038d04bd6	2021-03-09 18:51:26	[]	[]	Tue Mar 09 17:22:15 +0000 2021	[]	[{"url":"https://t.co/B0SZ828lys","expanded_url":"https://www.theepochtimes.com/arizona-and-montana-take-legal-action-against-biden-admin-ice-arrest-regulations_3726325.html","display_url":"theepochtimes.com/arizona-and-mo…","indices":[265,288]}]	USA 🇺🇸 is upside down-CRISIS! “Blindly releasing 1000's of ppl, criminals &amp; spread of COVID-19 into AZ, is unconscionable &amp; a violation of federal law. Must be stopped now." AZ AG “Meth trafficked into MT by Mexican cartels has wrecked our state." Knudson https://t.co/B0SZ828lys	6875.0	RT @TrinaSolis17: USA 🇺🇸 is upside down-CRISIS! “Blindly releasing 1000's of ppl, criminals &amp; spread of COVID-19 into AZ, is unconscionable…	2737.0	True		theepochtimes.com	theepochtimes.com
423	6047cada9a265e0038d2044e	2021-03-09 19:18:58	[]	[]	Tue Mar 09 17:22:15 +0000 2021	[]	[{"url":"https://t.co/B0SZ828lys","expanded_url":"https://www.theepochtimes.com/arizona-and-montana-take-legal-action-against-biden-admin-ice-arrest-regulations_3726325.html","display_url":"theepochtimes.com/arizona-and-mo…","indices":[265,288]}]	USA 🇺🇸 is upside down-CRISIS! “Blindly releasing 1000's of ppl, criminals &amp; spread of COVID-19 into AZ, is unconscionable &amp; a violation of federal law. Must be stopped now." AZ AG “Meth trafficked into MT by Mexican cartels has wrecked our state." Knudson https://t.co/B0SZ828lys	6877.0	RT @TrinaSolis17: USA 🇺🇸 is upside down-CRISIS! “Blindly releasing 1000's of ppl, criminals &amp; spread of COVID-19 into AZ, is unconscionable…	6877.0	True		theepochtimes.com	theepochtimes.com
424	6047cb949a265e0038d2328a	2021-03-09 19:21:07	[]	[]	Tue Mar 09 19:11:43 +0000 2021	[]	[{"url":"https://t.co/4eWeAmmycU","expanded_url":"https://www.rt.com/news/517608-astrazeneca-vaccine-austrian-death-investigation/","display_url":"rt.com/news/517608-as…","indices":[130,153]}]	AstraZeneca Covid vaccine batch at the centre of Austrian death investigation went to 16 other European countries — RT World News https://t.co/4eWeAmmycU -this AstraZenecaCovid vaccine will come to Australia, but politicians do not want to buy the safest Russian Vaccine Sputnik V	14.0	RT @Larry89804373: AstraZeneca Covid vaccine batch at the centre of Austrian death investigation went to 16 other European countries — RT W…	14.0	True		rt.com	rt.com
425	6047cc549a265e0038d26a72	2021-03-09 19:23:43	[]	[{"url":"https://t.co/4eWeAmmycU","expanded_url":"https://www.rt.com/news/517608-astrazeneca-vaccine-austrian-death-investigation/","display_url":"rt.com/news/517608-as…","indices":[130,153]}]		[]	[]			AstraZeneca Covid vaccine batch at the centre of Austrian death investigation went to 16 other European countries —… https://t.co/CtVfmNz1p0	14.0	True	rt.com		rt.com
426	6047ccd29a265e0038d29236	2021-03-09 19:25:34	[]	[]	Tue Mar 09 17:22:15 +0000 2021	[]	[{"url":"https://t.co/B0SZ828lys","expanded_url":"https://www.theepochtimes.com/arizona-and-montana-take-legal-action-against-biden-admin-ice-arrest-regulations_3726325.html","display_url":"theepochtimes.com/arizona-and-mo…","indices":[265,288]}]	USA 🇺🇸 is upside down-CRISIS! “Blindly releasing 1000's of ppl, criminals &amp; spread of COVID-19 into AZ, is unconscionable &amp; a violation of federal law. Must be stopped now." AZ AG “Meth trafficked into MT by Mexican cartels has wrecked our state." Knudson https://t.co/B0SZ828lys	6877.0	RT @TrinaSolis17: USA 🇺🇸 is upside down-CRISIS! “Blindly releasing 1000's of ppl, criminals &amp; spread of COVID-19 into AZ, is unconscionable…	929.0	True		theepochtimes.com	theepochtimes.com
427	6047cd389a265e0038d2ae24	2021-03-09 19:26:52	[]	[]	Tue Mar 09 17:22:15 +0000 2021	[]	[{"url":"https://t.co/B0SZ828lys","expanded_url":"https://www.theepochtimes.com/arizona-and-montana-take-legal-action-against-biden-admin-ice-arrest-regulations_3726325.html","display_url":"theepochtimes.com/arizona-and-mo…","indices":[265,288]}]	USA 🇺🇸 is upside down-CRISIS! “Blindly releasing 1000's of ppl, criminals &amp; spread of COVID-19 into AZ, is unconscionable &amp; a violation of federal law. Must be stopped now." AZ AG “Meth trafficked into MT by Mexican cartels has wrecked our state." Knudson https://t.co/B0SZ828lys	6877.0	RT @TrinaSolis17: USA 🇺🇸 is upside down-CRISIS! “Blindly releasing 1000's of ppl, criminals &amp; spread of COVID-19 into AZ, is unconscionable…	1604.0	True		theepochtimes.com	theepochtimes.com
428	6047cea89a265e0038d30ba4	2021-03-09 19:31:13	[]	[]	Tue Mar 09 17:22:15 +0000 2021	[]	[{"url":"https://t.co/B0SZ828lys","expanded_url":"https://www.theepochtimes.com/arizona-and-montana-take-legal-action-against-biden-admin-ice-arrest-regulations_3726325.html","display_url":"theepochtimes.com/arizona-and-mo…","indices":[265,288]}]	USA 🇺🇸 is upside down-CRISIS! “Blindly releasing 1000's of ppl, criminals &amp; spread of COVID-19 into AZ, is unconscionable &amp; a violation of federal law. Must be stopped now." AZ AG “Meth trafficked into MT by Mexican cartels has wrecked our state." Knudson https://t.co/B0SZ828lys	6879.0	RT @TrinaSolis17: USA 🇺🇸 is upside down-CRISIS! “Blindly releasing 1000's of ppl, criminals &amp; spread of COVID-19 into AZ, is unconscionable…	3100.0	True		theepochtimes.com	theepochtimes.com
429	6047cf1f9a265e0038d32f4e	2021-03-09 19:32:53	[]	[]	Tue Mar 09 17:22:15 +0000 2021	[]	[{"url":"https://t.co/B0SZ828lys","expanded_url":"https://www.theepochtimes.com/arizona-and-montana-take-legal-action-against-biden-admin-ice-arrest-regulations_3726325.html","display_url":"theepochtimes.com/arizona-and-mo…","indices":[265,288]}]	USA 🇺🇸 is upside down-CRISIS! “Blindly releasing 1000's of ppl, criminals &amp; spread of COVID-19 into AZ, is unconscionable &amp; a violation of federal law. Must be stopped now." AZ AG “Meth trafficked into MT by Mexican cartels has wrecked our state." Knudson https://t.co/B0SZ828lys	6880.0	RT @TrinaSolis17: USA 🇺🇸 is upside down-CRISIS! “Blindly releasing 1000's of ppl, criminals &amp; spread of COVID-19 into AZ, is unconscionable…	2829.0	True		theepochtimes.com	theepochtimes.com
430	6047d14b9a265e0038d3d66e	2021-03-09 19:48:00	[]	[]	Tue Mar 09 17:22:15 +0000 2021	[]	[{"url":"https://t.co/B0SZ828lys","expanded_url":"https://www.theepochtimes.com/arizona-and-montana-take-legal-action-against-biden-admin-ice-arrest-regulations_3726325.html","display_url":"theepochtimes.com/arizona-and-mo…","indices":[265,288]}]	USA 🇺🇸 is upside down-CRISIS! “Blindly releasing 1000's of ppl, criminals &amp; spread of COVID-19 into AZ, is unconscionable &amp; a violation of federal law. Must be stopped now." AZ AG “Meth trafficked into MT by Mexican cartels has wrecked our state." Knudson https://t.co/B0SZ828lys	6881.0	RT @TrinaSolis17: USA 🇺🇸 is upside down-CRISIS! “Blindly releasing 1000's of ppl, criminals &amp; spread of COVID-19 into AZ, is unconscionable…	1591.0	True		theepochtimes.com	theepochtimes.com
431	6047d9219a265e0038d63ff6	2021-03-09 20:16:44	[]	[]	Tue Mar 09 17:22:15 +0000 2021	[]	[{"url":"https://t.co/B0SZ828lys","expanded_url":"https://www.theepochtimes.com/arizona-and-montana-take-legal-action-against-biden-admin-ice-arrest-regulations_3726325.html","display_url":"theepochtimes.com/arizona-and-mo…","indices":[265,288]}]	USA 🇺🇸 is upside down-CRISIS! “Blindly releasing 1000's of ppl, criminals &amp; spread of COVID-19 into AZ, is unconscionable &amp; a violation of federal law. Must be stopped now." AZ AG “Meth trafficked into MT by Mexican cartels has wrecked our state." Knudson https://t.co/B0SZ828lys	6892.0	RT @TrinaSolis17: USA 🇺🇸 is upside down-CRISIS! “Blindly releasing 1000's of ppl, criminals &amp; spread of COVID-19 into AZ, is unconscionable…	2025.0	True		theepochtimes.com	theepochtimes.com
432	6047daf59a265e0038d6d02c	2021-03-09 20:30:17	[]	[]	Sun Mar 07 17:01:58 +0000 2021	[{"text":"vaccin","indices":[28,35]},{"text":"AstraZeneca","indices":[45,57]},{"text":"vaccin","indices":[230,237]}]	[{"url":"https://t.co/s94akdgpxc","expanded_url":"https://www.rt.com/news/517454-austria-astrazeneca-vaccine-death/","display_url":"rt.com/news/517454-au…","indices":[253,276]}]	L'Autriche suspend aussi le #vaccin d'un lot #AstraZeneca. Suite au décès d'une infirmière de 49 ans, morte d'un désordre sévère de coagulation, sous investigation. Sa collègue de 35 ans a eu une embolie pulmonaire du même lot de #vaccin, en rémission. https://t.co/s94akdgpxc	14515.0	RT @momotchiii: L'Autriche suspend aussi le #vaccin d'un lot #AstraZeneca. Suite au décès d'une infirmière de 49 ans, morte d'un désordre s…	100.0	True		rt.com	rt.com
433	6047dca59a265e0038d74042	2021-03-09 20:35:30	[]	[]	Sun Mar 07 17:01:58 +0000 2021	[{"text":"vaccin","indices":[28,35]},{"text":"AstraZeneca","indices":[45,57]},{"text":"vaccin","indices":[230,237]}]	[{"url":"https://t.co/s94akdgpxc","expanded_url":"https://www.rt.com/news/517454-austria-astrazeneca-vaccine-death/","display_url":"rt.com/news/517454-au…","indices":[253,276]}]	L'Autriche suspend aussi le #vaccin d'un lot #AstraZeneca. Suite au décès d'une infirmière de 49 ans, morte d'un désordre sévère de coagulation, sous investigation. Sa collègue de 35 ans a eu une embolie pulmonaire du même lot de #vaccin, en rémission. https://t.co/s94akdgpxc	14512.0	RT @momotchiii: L'Autriche suspend aussi le #vaccin d'un lot #AstraZeneca. Suite au décès d'une infirmière de 49 ans, morte d'un désordre s…	9.0	True		rt.com	rt.com
434	6047dd3a9a265e0038d7725c	2021-03-09 20:37:50	[]	[]	Sun Mar 07 17:01:58 +0000 2021	[{"text":"vaccin","indices":[28,35]},{"text":"AstraZeneca","indices":[45,57]},{"text":"vaccin","indices":[230,237]}]	[{"url":"https://t.co/s94akdgpxc","expanded_url":"https://www.rt.com/news/517454-austria-astrazeneca-vaccine-death/","display_url":"rt.com/news/517454-au…","indices":[253,276]}]	L'Autriche suspend aussi le #vaccin d'un lot #AstraZeneca. Suite au décès d'une infirmière de 49 ans, morte d'un désordre sévère de coagulation, sous investigation. Sa collègue de 35 ans a eu une embolie pulmonaire du même lot de #vaccin, en rémission. https://t.co/s94akdgpxc	14513.0	RT @momotchiii: L'Autriche suspend aussi le #vaccin d'un lot #AstraZeneca. Suite au décès d'une infirmière de 49 ans, morte d'un désordre s…	3751.0	True		rt.com	rt.com
435	6047dd729a265e0038d78184	2021-03-09 20:38:33	[]	[]	Sun Mar 07 17:01:58 +0000 2021	[{"text":"vaccin","indices":[28,35]},{"text":"AstraZeneca","indices":[45,57]},{"text":"vaccin","indices":[230,237]}]	[{"url":"https://t.co/s94akdgpxc","expanded_url":"https://www.rt.com/news/517454-austria-astrazeneca-vaccine-death/","display_url":"rt.com/news/517454-au…","indices":[253,276]}]	L'Autriche suspend aussi le #vaccin d'un lot #AstraZeneca. Suite au décès d'une infirmière de 49 ans, morte d'un désordre sévère de coagulation, sous investigation. Sa collègue de 35 ans a eu une embolie pulmonaire du même lot de #vaccin, en rémission. https://t.co/s94akdgpxc	14513.0	RT @momotchiii: L'Autriche suspend aussi le #vaccin d'un lot #AstraZeneca. Suite au décès d'une infirmière de 49 ans, morte d'un désordre s…	25.0	True		rt.com	rt.com
436	6047de6a9a265e0038d7d03e	2021-03-09 20:42:13	[]	[]	Sun Mar 07 17:01:58 +0000 2021	[{"text":"vaccin","indices":[28,35]},{"text":"AstraZeneca","indices":[45,57]},{"text":"vaccin","indices":[230,237]}]	[{"url":"https://t.co/s94akdgpxc","expanded_url":"https://www.rt.com/news/517454-austria-astrazeneca-vaccine-death/","display_url":"rt.com/news/517454-au…","indices":[253,276]}]	L'Autriche suspend aussi le #vaccin d'un lot #AstraZeneca. Suite au décès d'une infirmière de 49 ans, morte d'un désordre sévère de coagulation, sous investigation. Sa collègue de 35 ans a eu une embolie pulmonaire du même lot de #vaccin, en rémission. https://t.co/s94akdgpxc	14513.0	RT @momotchiii: L'Autriche suspend aussi le #vaccin d'un lot #AstraZeneca. Suite au décès d'une infirmière de 49 ans, morte d'un désordre s…	196.0	True		rt.com	rt.com
437	6047dfe09a265e0038d840c2	2021-03-09 20:47:27	[]	[]	Sun Mar 07 17:01:58 +0000 2021	[{"text":"vaccin","indices":[28,35]},{"text":"AstraZeneca","indices":[45,57]},{"text":"vaccin","indices":[230,237]}]	[{"url":"https://t.co/s94akdgpxc","expanded_url":"https://www.rt.com/news/517454-austria-astrazeneca-vaccine-death/","display_url":"rt.com/news/517454-au…","indices":[253,276]}]	L'Autriche suspend aussi le #vaccin d'un lot #AstraZeneca. Suite au décès d'une infirmière de 49 ans, morte d'un désordre sévère de coagulation, sous investigation. Sa collègue de 35 ans a eu une embolie pulmonaire du même lot de #vaccin, en rémission. https://t.co/s94akdgpxc	14513.0	RT @momotchiii: L'Autriche suspend aussi le #vaccin d'un lot #AstraZeneca. Suite au décès d'une infirmière de 49 ans, morte d'un désordre s…	510.0	True		rt.com	rt.com
438	6047e0879a265e0038d874c8	2021-03-09 20:49:52	[]	[]	Sun Mar 07 17:01:58 +0000 2021	[{"text":"vaccin","indices":[28,35]},{"text":"AstraZeneca","indices":[45,57]},{"text":"vaccin","indices":[230,237]}]	[{"url":"https://t.co/s94akdgpxc","expanded_url":"https://www.rt.com/news/517454-austria-astrazeneca-vaccine-death/","display_url":"rt.com/news/517454-au…","indices":[253,276]}]	L'Autriche suspend aussi le #vaccin d'un lot #AstraZeneca. Suite au décès d'une infirmière de 49 ans, morte d'un désordre sévère de coagulation, sous investigation. Sa collègue de 35 ans a eu une embolie pulmonaire du même lot de #vaccin, en rémission. https://t.co/s94akdgpxc	14513.0	RT @momotchiii: L'Autriche suspend aussi le #vaccin d'un lot #AstraZeneca. Suite au décès d'une infirmière de 49 ans, morte d'un désordre s…	13.0	True		rt.com	rt.com
439	6047e1dc9a265e0038d8ee24	2021-03-09 20:55:31	[]	[]	Sun Mar 07 17:01:58 +0000 2021	[{"text":"vaccin","indices":[28,35]},{"text":"AstraZeneca","indices":[45,57]},{"text":"vaccin","indices":[230,237]}]	[{"url":"https://t.co/s94akdgpxc","expanded_url":"https://www.rt.com/news/517454-austria-astrazeneca-vaccine-death/","display_url":"rt.com/news/517454-au…","indices":[253,276]}]	L'Autriche suspend aussi le #vaccin d'un lot #AstraZeneca. Suite au décès d'une infirmière de 49 ans, morte d'un désordre sévère de coagulation, sous investigation. Sa collègue de 35 ans a eu une embolie pulmonaire du même lot de #vaccin, en rémission. https://t.co/s94akdgpxc	14513.0	RT @momotchiii: L'Autriche suspend aussi le #vaccin d'un lot #AstraZeneca. Suite au décès d'une infirmière de 49 ans, morte d'un désordre s…	37.0	True		rt.com	rt.com
440	6047e3eb9a265e0038d9a2de	2021-03-09 21:03:56	[]	[]	Sun Mar 07 17:01:58 +0000 2021	[{"text":"vaccin","indices":[28,35]},{"text":"AstraZeneca","indices":[45,57]},{"text":"vaccin","indices":[230,237]}]	[{"url":"https://t.co/s94akdgpxc","expanded_url":"https://www.rt.com/news/517454-austria-astrazeneca-vaccine-death/","display_url":"rt.com/news/517454-au…","indices":[253,276]}]	L'Autriche suspend aussi le #vaccin d'un lot #AstraZeneca. Suite au décès d'une infirmière de 49 ans, morte d'un désordre sévère de coagulation, sous investigation. Sa collègue de 35 ans a eu une embolie pulmonaire du même lot de #vaccin, en rémission. https://t.co/s94akdgpxc	14516.0	RT @momotchiii: L'Autriche suspend aussi le #vaccin d'un lot #AstraZeneca. Suite au décès d'une infirmière de 49 ans, morte d'un désordre s…	61.0	True		rt.com	rt.com
441	6047e3ee9a265e0038d9a3ec	2021-03-09 21:03:59	[]	[]	Sun Mar 07 17:01:58 +0000 2021	[{"text":"vaccin","indices":[28,35]},{"text":"AstraZeneca","indices":[45,57]},{"text":"vaccin","indices":[230,237]}]	[{"url":"https://t.co/s94akdgpxc","expanded_url":"https://www.rt.com/news/517454-austria-astrazeneca-vaccine-death/","display_url":"rt.com/news/517454-au…","indices":[253,276]}]	L'Autriche suspend aussi le #vaccin d'un lot #AstraZeneca. Suite au décès d'une infirmière de 49 ans, morte d'un désordre sévère de coagulation, sous investigation. Sa collègue de 35 ans a eu une embolie pulmonaire du même lot de #vaccin, en rémission. https://t.co/s94akdgpxc	14516.0	RT @momotchiii: L'Autriche suspend aussi le #vaccin d'un lot #AstraZeneca. Suite au décès d'une infirmière de 49 ans, morte d'un désordre s…	27.0	True		rt.com	rt.com
442	6047e4a79a265e0038d9ec72	2021-03-09 21:07:21	[]	[]	Sun Mar 07 17:01:58 +0000 2021	[{"text":"vaccin","indices":[28,35]},{"text":"AstraZeneca","indices":[45,57]},{"text":"vaccin","indices":[230,237]}]	[{"url":"https://t.co/s94akdgpxc","expanded_url":"https://www.rt.com/news/517454-austria-astrazeneca-vaccine-death/","display_url":"rt.com/news/517454-au…","indices":[253,276]}]	L'Autriche suspend aussi le #vaccin d'un lot #AstraZeneca. Suite au décès d'une infirmière de 49 ans, morte d'un désordre sévère de coagulation, sous investigation. Sa collègue de 35 ans a eu une embolie pulmonaire du même lot de #vaccin, en rémission. https://t.co/s94akdgpxc	14516.0	RT @momotchiii: L'Autriche suspend aussi le #vaccin d'un lot #AstraZeneca. Suite au décès d'une infirmière de 49 ans, morte d'un désordre s…	234.0	True		rt.com	rt.com
443	6047e77d9a265e0038dae7c8	2021-03-09 21:19:03	[]	[]	Tue Mar 09 17:22:15 +0000 2021	[]	[{"url":"https://t.co/B0SZ828lys","expanded_url":"https://www.theepochtimes.com/arizona-and-montana-take-legal-action-against-biden-admin-ice-arrest-regulations_3726325.html","display_url":"theepochtimes.com/arizona-and-mo…","indices":[265,288]}]	USA 🇺🇸 is upside down-CRISIS! “Blindly releasing 1000's of ppl, criminals &amp; spread of COVID-19 into AZ, is unconscionable &amp; a violation of federal law. Must be stopped now." AZ AG “Meth trafficked into MT by Mexican cartels has wrecked our state." Knudson https://t.co/B0SZ828lys	6901.0	RT @TrinaSolis17: USA 🇺🇸 is upside down-CRISIS! “Blindly releasing 1000's of ppl, criminals &amp; spread of COVID-19 into AZ, is unconscionable…	818.0	True		theepochtimes.com	theepochtimes.com
444	6047ea269a265e0038dbad62	2021-03-09 21:34:41	[]	[]	Sun Mar 07 17:01:58 +0000 2021	[{"text":"vaccin","indices":[28,35]},{"text":"AstraZeneca","indices":[45,57]},{"text":"vaccin","indices":[230,237]}]	[{"url":"https://t.co/s94akdgpxc","expanded_url":"https://www.rt.com/news/517454-austria-astrazeneca-vaccine-death/","display_url":"rt.com/news/517454-au…","indices":[253,276]}]	L'Autriche suspend aussi le #vaccin d'un lot #AstraZeneca. Suite au décès d'une infirmière de 49 ans, morte d'un désordre sévère de coagulation, sous investigation. Sa collègue de 35 ans a eu une embolie pulmonaire du même lot de #vaccin, en rémission. https://t.co/s94akdgpxc	14518.0	RT @momotchiii: L'Autriche suspend aussi le #vaccin d'un lot #AstraZeneca. Suite au décès d'une infirmière de 49 ans, morte d'un désordre s…	84.0	True		rt.com	rt.com
445	6047eab59a265e0038dbd674	2021-03-09 21:36:36	[]	[]	Tue Mar 09 17:22:15 +0000 2021	[]	[{"url":"https://t.co/B0SZ828lys","expanded_url":"https://www.theepochtimes.com/arizona-and-montana-take-legal-action-against-biden-admin-ice-arrest-regulations_3726325.html","display_url":"theepochtimes.com/arizona-and-mo…","indices":[265,288]}]	USA 🇺🇸 is upside down-CRISIS! “Blindly releasing 1000's of ppl, criminals &amp; spread of COVID-19 into AZ, is unconscionable &amp; a violation of federal law. Must be stopped now." AZ AG “Meth trafficked into MT by Mexican cartels has wrecked our state." Knudson https://t.co/B0SZ828lys	6903.0	RT @TrinaSolis17: USA 🇺🇸 is upside down-CRISIS! “Blindly releasing 1000's of ppl, criminals &amp; spread of COVID-19 into AZ, is unconscionable…	3569.0	True		theepochtimes.com	theepochtimes.com
446	6047ee019a265e0038dcdfa6	2021-03-09 21:48:56	[]	[]	Sun Mar 07 17:01:58 +0000 2021	[{"text":"vaccin","indices":[28,35]},{"text":"AstraZeneca","indices":[45,57]},{"text":"vaccin","indices":[230,237]}]	[{"url":"https://t.co/s94akdgpxc","expanded_url":"https://www.rt.com/news/517454-austria-astrazeneca-vaccine-death/","display_url":"rt.com/news/517454-au…","indices":[253,276]}]	L'Autriche suspend aussi le #vaccin d'un lot #AstraZeneca. Suite au décès d'une infirmière de 49 ans, morte d'un désordre sévère de coagulation, sous investigation. Sa collègue de 35 ans a eu une embolie pulmonaire du même lot de #vaccin, en rémission. https://t.co/s94akdgpxc	14518.0	RT @momotchiii: L'Autriche suspend aussi le #vaccin d'un lot #AstraZeneca. Suite au décès d'une infirmière de 49 ans, morte d'un désordre s…	20.0	True		rt.com	rt.com
447	6047ee2d9a265e0038dcef8a	2021-03-09 21:49:41	[]	[{"url":"https://t.co/jvKP4FQZYd","expanded_url":"https://childrenshealthdefense.org/defender/astrazeneca-under-scrutiny-again-covid-vaccine/","display_url":"childrenshealthdefense.org/defender/astra…","indices":[278,301]}]		[]	[]			@tminear @theheraldsun AstraZeneca Under Scrutiny Again as Countries Spend Billions Purchasing Its Low-Cost Vaccine… https://t.co/j3O4RIMw7I	2467.0	True	childrenshealthdefense.org		childrenshealthdefense.org
448	6047f4919a265e0038df18e8	2021-03-09 22:15:26	[]	[]	Sun Mar 07 17:01:58 +0000 2021	[{"text":"vaccin","indices":[28,35]},{"text":"AstraZeneca","indices":[45,57]},{"text":"vaccin","indices":[230,237]}]	[{"url":"https://t.co/s94akdgpxc","expanded_url":"https://www.rt.com/news/517454-austria-astrazeneca-vaccine-death/","display_url":"rt.com/news/517454-au…","indices":[253,276]}]	L'Autriche suspend aussi le #vaccin d'un lot #AstraZeneca. Suite au décès d'une infirmière de 49 ans, morte d'un désordre sévère de coagulation, sous investigation. Sa collègue de 35 ans a eu une embolie pulmonaire du même lot de #vaccin, en rémission. https://t.co/s94akdgpxc	14524.0	RT @momotchiii: L'Autriche suspend aussi le #vaccin d'un lot #AstraZeneca. Suite au décès d'une infirmière de 49 ans, morte d'un désordre s…	8.0	True		rt.com	rt.com
449	6047f66d9a265e0038dfe3dc	2021-03-09 22:24:53	[]	[]	Sun Mar 07 17:01:58 +0000 2021	[{"text":"vaccin","indices":[28,35]},{"text":"AstraZeneca","indices":[45,57]},{"text":"vaccin","indices":[230,237]}]	[{"url":"https://t.co/s94akdgpxc","expanded_url":"https://www.rt.com/news/517454-austria-astrazeneca-vaccine-death/","display_url":"rt.com/news/517454-au…","indices":[253,276]}]	L'Autriche suspend aussi le #vaccin d'un lot #AstraZeneca. Suite au décès d'une infirmière de 49 ans, morte d'un désordre sévère de coagulation, sous investigation. Sa collègue de 35 ans a eu une embolie pulmonaire du même lot de #vaccin, en rémission. https://t.co/s94akdgpxc	14525.0	RT @momotchiii: L'Autriche suspend aussi le #vaccin d'un lot #AstraZeneca. Suite au décès d'une infirmière de 49 ans, morte d'un désordre s…	35.0	True		rt.com	rt.com
450	6047f6b49a265e0038e004bc	2021-03-09 22:26:25	[]	[]	Tue Mar 09 17:22:15 +0000 2021	[]	[{"url":"https://t.co/B0SZ828lys","expanded_url":"https://www.theepochtimes.com/arizona-and-montana-take-legal-action-against-biden-admin-ice-arrest-regulations_3726325.html","display_url":"theepochtimes.com/arizona-and-mo…","indices":[265,288]}]	USA 🇺🇸 is upside down-CRISIS! “Blindly releasing 1000's of ppl, criminals &amp; spread of COVID-19 into AZ, is unconscionable &amp; a violation of federal law. Must be stopped now." AZ AG “Meth trafficked into MT by Mexican cartels has wrecked our state." Knudson https://t.co/B0SZ828lys	6912.0	RT @TrinaSolis17: USA 🇺🇸 is upside down-CRISIS! “Blindly releasing 1000's of ppl, criminals &amp; spread of COVID-19 into AZ, is unconscionable…	3640.0	True		theepochtimes.com	theepochtimes.com
451	6047f7839a265e0038e06620	2021-03-09 22:30:57	[]	[]	Tue Mar 09 17:22:15 +0000 2021	[]	[{"url":"https://t.co/B0SZ828lys","expanded_url":"https://www.theepochtimes.com/arizona-and-montana-take-legal-action-against-biden-admin-ice-arrest-regulations_3726325.html","display_url":"theepochtimes.com/arizona-and-mo…","indices":[265,288]}]	USA 🇺🇸 is upside down-CRISIS! “Blindly releasing 1000's of ppl, criminals &amp; spread of COVID-19 into AZ, is unconscionable &amp; a violation of federal law. Must be stopped now." AZ AG “Meth trafficked into MT by Mexican cartels has wrecked our state." Knudson https://t.co/B0SZ828lys	6913.0	RT @TrinaSolis17: USA 🇺🇸 is upside down-CRISIS! “Blindly releasing 1000's of ppl, criminals &amp; spread of COVID-19 into AZ, is unconscionable…	1536.0	True		theepochtimes.com	theepochtimes.com
452	6047f9b19a265e0038e14f38	2021-03-09 22:41:48	[]	[]	Tue Mar 09 17:22:15 +0000 2021	[]	[{"url":"https://t.co/B0SZ828lys","expanded_url":"https://www.theepochtimes.com/arizona-and-montana-take-legal-action-against-biden-admin-ice-arrest-regulations_3726325.html","display_url":"theepochtimes.com/arizona-and-mo…","indices":[265,288]}]	USA 🇺🇸 is upside down-CRISIS! “Blindly releasing 1000's of ppl, criminals &amp; spread of COVID-19 into AZ, is unconscionable &amp; a violation of federal law. Must be stopped now." AZ AG “Meth trafficked into MT by Mexican cartels has wrecked our state." Knudson https://t.co/B0SZ828lys	6913.0	RT @TrinaSolis17: USA 🇺🇸 is upside down-CRISIS! “Blindly releasing 1000's of ppl, criminals &amp; spread of COVID-19 into AZ, is unconscionable…	64.0	True		theepochtimes.com	theepochtimes.com
453	6047fc119a265e0038e228e8	2021-03-09 22:51:55	[]	[]	Tue Mar 09 17:22:15 +0000 2021	[]	[{"url":"https://t.co/B0SZ828lys","expanded_url":"https://www.theepochtimes.com/arizona-and-montana-take-legal-action-against-biden-admin-ice-arrest-regulations_3726325.html","display_url":"theepochtimes.com/arizona-and-mo…","indices":[265,288]}]	USA 🇺🇸 is upside down-CRISIS! “Blindly releasing 1000's of ppl, criminals &amp; spread of COVID-19 into AZ, is unconscionable &amp; a violation of federal law. Must be stopped now." AZ AG “Meth trafficked into MT by Mexican cartels has wrecked our state." Knudson https://t.co/B0SZ828lys	6914.0	RT @TrinaSolis17: USA 🇺🇸 is upside down-CRISIS! “Blindly releasing 1000's of ppl, criminals &amp; spread of COVID-19 into AZ, is unconscionable…	13411.0	True		theepochtimes.com	theepochtimes.com
454	6047fca39a265e0038e25c06	2021-03-09 22:54:18	[]	[]	Tue Mar 09 17:22:15 +0000 2021	[]	[{"url":"https://t.co/B0SZ828lys","expanded_url":"https://www.theepochtimes.com/arizona-and-montana-take-legal-action-against-biden-admin-ice-arrest-regulations_3726325.html","display_url":"theepochtimes.com/arizona-and-mo…","indices":[265,288]}]	USA 🇺🇸 is upside down-CRISIS! “Blindly releasing 1000's of ppl, criminals &amp; spread of COVID-19 into AZ, is unconscionable &amp; a violation of federal law. Must be stopped now." AZ AG “Meth trafficked into MT by Mexican cartels has wrecked our state." Knudson https://t.co/B0SZ828lys	6915.0	RT @TrinaSolis17: USA 🇺🇸 is upside down-CRISIS! “Blindly releasing 1000's of ppl, criminals &amp; spread of COVID-19 into AZ, is unconscionable…	6230.0	True		theepochtimes.com	theepochtimes.com
455	6047fcbf9a265e0038e2653a	2021-03-09 22:54:44	[]	[]	Sun Mar 07 17:01:58 +0000 2021	[{"text":"vaccin","indices":[28,35]},{"text":"AstraZeneca","indices":[45,57]},{"text":"vaccin","indices":[230,237]}]	[{"url":"https://t.co/s94akdgpxc","expanded_url":"https://www.rt.com/news/517454-austria-astrazeneca-vaccine-death/","display_url":"rt.com/news/517454-au…","indices":[253,276]}]	L'Autriche suspend aussi le #vaccin d'un lot #AstraZeneca. Suite au décès d'une infirmière de 49 ans, morte d'un désordre sévère de coagulation, sous investigation. Sa collègue de 35 ans a eu une embolie pulmonaire du même lot de #vaccin, en rémission. https://t.co/s94akdgpxc	14528.0	RT @momotchiii: L'Autriche suspend aussi le #vaccin d'un lot #AstraZeneca. Suite au décès d'une infirmière de 49 ans, morte d'un désordre s…	183.0	True		rt.com	rt.com
456	6047fd139a265e0038e28568	2021-03-09 22:56:14	[]	[]	Sun Mar 07 17:01:58 +0000 2021	[{"text":"vaccin","indices":[28,35]},{"text":"AstraZeneca","indices":[45,57]},{"text":"vaccin","indices":[230,237]}]	[{"url":"https://t.co/s94akdgpxc","expanded_url":"https://www.rt.com/news/517454-austria-astrazeneca-vaccine-death/","display_url":"rt.com/news/517454-au…","indices":[253,276]}]	L'Autriche suspend aussi le #vaccin d'un lot #AstraZeneca. Suite au décès d'une infirmière de 49 ans, morte d'un désordre sévère de coagulation, sous investigation. Sa collègue de 35 ans a eu une embolie pulmonaire du même lot de #vaccin, en rémission. https://t.co/s94akdgpxc	14528.0	RT @momotchiii: L'Autriche suspend aussi le #vaccin d'un lot #AstraZeneca. Suite au décès d'une infirmière de 49 ans, morte d'un désordre s…	9.0	True		rt.com	rt.com
457	6048015b9a265e0038e40dbe	2021-03-09 23:14:29	[]	[]	Tue Mar 09 17:22:15 +0000 2021	[]	[{"url":"https://t.co/B0SZ828lys","expanded_url":"https://www.theepochtimes.com/arizona-and-montana-take-legal-action-against-biden-admin-ice-arrest-regulations_3726325.html","display_url":"theepochtimes.com/arizona-and-mo…","indices":[265,288]}]	USA 🇺🇸 is upside down-CRISIS! “Blindly releasing 1000's of ppl, criminals &amp; spread of COVID-19 into AZ, is unconscionable &amp; a violation of federal law. Must be stopped now." AZ AG “Meth trafficked into MT by Mexican cartels has wrecked our state." Knudson https://t.co/B0SZ828lys	6916.0	RT @TrinaSolis17: USA 🇺🇸 is upside down-CRISIS! “Blindly releasing 1000's of ppl, criminals &amp; spread of COVID-19 into AZ, is unconscionable…	4227.0	True		theepochtimes.com	theepochtimes.com
458	6048024a9a265e0038e4637e	2021-03-09 23:18:29	[]	[]	Tue Mar 09 17:22:15 +0000 2021	[]	[{"url":"https://t.co/B0SZ828lys","expanded_url":"https://www.theepochtimes.com/arizona-and-montana-take-legal-action-against-biden-admin-ice-arrest-regulations_3726325.html","display_url":"theepochtimes.com/arizona-and-mo…","indices":[265,288]}]	USA 🇺🇸 is upside down-CRISIS! “Blindly releasing 1000's of ppl, criminals &amp; spread of COVID-19 into AZ, is unconscionable &amp; a violation of federal law. Must be stopped now." AZ AG “Meth trafficked into MT by Mexican cartels has wrecked our state." Knudson https://t.co/B0SZ828lys	6918.0	RT @TrinaSolis17: USA 🇺🇸 is upside down-CRISIS! “Blindly releasing 1000's of ppl, criminals &amp; spread of COVID-19 into AZ, is unconscionable…	9568.0	True		theepochtimes.com	theepochtimes.com
459	6048030e9a265e0038e4a930	2021-03-09 23:21:44	[]	[{"url":"https://t.co/jvKP4FQZYd","expanded_url":"https://childrenshealthdefense.org/defender/astrazeneca-under-scrutiny-again-covid-vaccine/","display_url":"childrenshealthdefense.org/defender/astra…","indices":[264,287]}]		[]	[]			@abcnews AstraZeneca Under Scrutiny Again as Countries Spend Billions Purchasing Its Low-Cost Vaccine "AstraZeneca… https://t.co/pcAs8xeD9U	2469.0	True	childrenshealthdefense.org		childrenshealthdefense.org
460	604803349a265e0038e4b5ee	2021-03-09 23:22:19	[]	[{"url":"https://t.co/m0giU4Yf9P","expanded_url":"https://childrenshealthdefense.org/defender/who-approves-astrazeneca-vaccine-emergency-use/","display_url":"childrenshealthdefense.org/defender/who-a…","indices":[245,268]}]		[]	[]			@abcnews The World Health Organization (WHO) Monday approved two versions of the AstraZeneca-Oxford COVID vaccine f… https://t.co/raOxqVuLAs	2469.0	True	childrenshealthdefense.org		childrenshealthdefense.org
461	604803a39a265e0038e4def6	2021-03-09 23:24:14	[]	[]	Tue Mar 09 17:22:15 +0000 2021	[]	[{"url":"https://t.co/B0SZ828lys","expanded_url":"https://www.theepochtimes.com/arizona-and-montana-take-legal-action-against-biden-admin-ice-arrest-regulations_3726325.html","display_url":"theepochtimes.com/arizona-and-mo…","indices":[265,288]}]	USA 🇺🇸 is upside down-CRISIS! “Blindly releasing 1000's of ppl, criminals &amp; spread of COVID-19 into AZ, is unconscionable &amp; a violation of federal law. Must be stopped now." AZ AG “Meth trafficked into MT by Mexican cartels has wrecked our state." Knudson https://t.co/B0SZ828lys	6921.0	RT @TrinaSolis17: USA 🇺🇸 is upside down-CRISIS! “Blindly releasing 1000's of ppl, criminals &amp; spread of COVID-19 into AZ, is unconscionable…	1828.0	True		theepochtimes.com	theepochtimes.com
462	604803b99a265e0038e4e6c8	2021-03-09 23:24:36	[]	[]	Tue Mar 09 17:22:15 +0000 2021	[]	[{"url":"https://t.co/B0SZ828lys","expanded_url":"https://www.theepochtimes.com/arizona-and-montana-take-legal-action-against-biden-admin-ice-arrest-regulations_3726325.html","display_url":"theepochtimes.com/arizona-and-mo…","indices":[265,288]}]	USA 🇺🇸 is upside down-CRISIS! “Blindly releasing 1000's of ppl, criminals &amp; spread of COVID-19 into AZ, is unconscionable &amp; a violation of federal law. Must be stopped now." AZ AG “Meth trafficked into MT by Mexican cartels has wrecked our state." Knudson https://t.co/B0SZ828lys	6921.0	RT @TrinaSolis17: USA 🇺🇸 is upside down-CRISIS! “Blindly releasing 1000's of ppl, criminals &amp; spread of COVID-19 into AZ, is unconscionable…	732.0	True		theepochtimes.com	theepochtimes.com
463	604803f49a265e0038e4fbc6	2021-03-09 23:25:34	[]	[]	Tue Mar 09 23:24:13 +0000 2021	[]	[{"url":"https://t.co/RIztkQVgMl","expanded_url":"https://childrenshealthdefense.org/defender/who-approves-astrazeneca-vaccine-emergency-use/","display_url":"childrenshealthdefense.org/defender/who-a…","indices":[183,206]}]	“Multiple adverse reactions were reported during the 2020 AstraZeneca trials, including spinal cord damage consistent with transverse myelitis, death and acute neuro encephalopathy.” https://t.co/RIztkQVgMl	103.0	RT @toto_martin: “Multiple adverse reactions were reported during the 2020 AstraZeneca trials, including spinal cord damage consistent with…	28.0	True		childrenshealthdefense.org	childrenshealthdefense.org
464	604804ac9a265e0038e53df0	2021-03-09 23:28:39	[]	[]	Sun Mar 07 17:01:58 +0000 2021	[{"text":"vaccin","indices":[28,35]},{"text":"AstraZeneca","indices":[45,57]},{"text":"vaccin","indices":[230,237]}]	[{"url":"https://t.co/s94akdgpxc","expanded_url":"https://www.rt.com/news/517454-austria-astrazeneca-vaccine-death/","display_url":"rt.com/news/517454-au…","indices":[253,276]}]	L'Autriche suspend aussi le #vaccin d'un lot #AstraZeneca. Suite au décès d'une infirmière de 49 ans, morte d'un désordre sévère de coagulation, sous investigation. Sa collègue de 35 ans a eu une embolie pulmonaire du même lot de #vaccin, en rémission. https://t.co/s94akdgpxc	14528.0	RT @momotchiii: L'Autriche suspend aussi le #vaccin d'un lot #AstraZeneca. Suite au décès d'une infirmière de 49 ans, morte d'un désordre s…	22.0	True		rt.com	rt.com
465	604804bf9a265e0038e544b6	2021-03-09 23:28:58	[]	[{"url":"https://t.co/7Pg9GUOw8m","expanded_url":"https://childrenshealthdefense.org/webinar/the-covid-vaccine-on-trial-if-you-only-knew-watch-now/","display_url":"childrenshealthdefense.org/webinar/the-co…","indices":[259,282]}]		[]	[]			@AmySteiner3495 @AlexBerenson @AstraZeneca This is a very good video from Children’s Health Defense Bobby Kennedy J… https://t.co/b3YXCkCySi	19.0	True	childrenshealthdefense.org		childrenshealthdefense.org
466	6048067c9a265e0038e5e3c2	2021-03-09 23:36:22	[]	[]	Sun Mar 07 17:01:58 +0000 2021	[{"text":"vaccin","indices":[28,35]},{"text":"AstraZeneca","indices":[45,57]},{"text":"vaccin","indices":[230,237]}]	[{"url":"https://t.co/s94akdgpxc","expanded_url":"https://www.rt.com/news/517454-austria-astrazeneca-vaccine-death/","display_url":"rt.com/news/517454-au…","indices":[253,276]}]	L'Autriche suspend aussi le #vaccin d'un lot #AstraZeneca. Suite au décès d'une infirmière de 49 ans, morte d'un désordre sévère de coagulation, sous investigation. Sa collègue de 35 ans a eu une embolie pulmonaire du même lot de #vaccin, en rémission. https://t.co/s94akdgpxc	14528.0	RT @momotchiii: L'Autriche suspend aussi le #vaccin d'un lot #AstraZeneca. Suite au décès d'une infirmière de 49 ans, morte d'un désordre s…	170.0	True		rt.com	rt.com
467	6048082c9a265e0038e67e6a	2021-03-09 23:43:34	[{"text":"Transhumanism","indices":[135,149]}]	[{"url":"https://t.co/h0N8S7b1f6","expanded_url":"https://www.technocracy.news/modernas-top-scientist-we-are-actually-hacking-the-software-of-life/","display_url":"technocracy.news/modernas-top-s…","indices":[151,174]}]		[]	[]			@Niall_Boylan Moderna’s COVAIDS vaccine scientist admits their mRNA vaccine is a cover for genetically modifying th… https://t.co/Kc91pnnAZL	2.0	True	technocracy.news		technocracy.news
468	60480bd59a265e0038e7ce3a	2021-03-09 23:59:12	[]	[]	Tue Mar 09 17:22:15 +0000 2021	[]	[{"url":"https://t.co/B0SZ828lys","expanded_url":"https://www.theepochtimes.com/arizona-and-montana-take-legal-action-against-biden-admin-ice-arrest-regulations_3726325.html","display_url":"theepochtimes.com/arizona-and-mo…","indices":[265,288]}]	USA 🇺🇸 is upside down-CRISIS! “Blindly releasing 1000's of ppl, criminals &amp; spread of COVID-19 into AZ, is unconscionable &amp; a violation of federal law. Must be stopped now." AZ AG “Meth trafficked into MT by Mexican cartels has wrecked our state." Knudson https://t.co/B0SZ828lys	6926.0	RT @TrinaSolis17: USA 🇺🇸 is upside down-CRISIS! “Blindly releasing 1000's of ppl, criminals &amp; spread of COVID-19 into AZ, is unconscionable…	6721.0	True		theepochtimes.com	theepochtimes.com
469	60481f5b9a265e0038ee54a6	2021-03-10 01:16:57	[]	[]	Tue Mar 09 17:22:15 +0000 2021	[]	[{"url":"https://t.co/B0SZ828lys","expanded_url":"https://www.theepochtimes.com/arizona-and-montana-take-legal-action-against-biden-admin-ice-arrest-regulations_3726325.html","display_url":"theepochtimes.com/arizona-and-mo…","indices":[265,288]}]	USA 🇺🇸 is upside down-CRISIS! “Blindly releasing 1000's of ppl, criminals &amp; spread of COVID-19 into AZ, is unconscionable &amp; a violation of federal law. Must be stopped now." AZ AG “Meth trafficked into MT by Mexican cartels has wrecked our state." Knudson https://t.co/B0SZ828lys	6940.0	RT @TrinaSolis17: USA 🇺🇸 is upside down-CRISIS! “Blindly releasing 1000's of ppl, criminals &amp; spread of COVID-19 into AZ, is unconscionable…	1114.0	True		theepochtimes.com	theepochtimes.com
470	604825c19a265e0038f00332	2021-03-10 01:43:50	[]	[]	Tue Mar 09 17:22:15 +0000 2021	[]	[{"url":"https://t.co/B0SZ828lys","expanded_url":"https://www.theepochtimes.com/arizona-and-montana-take-legal-action-against-biden-admin-ice-arrest-regulations_3726325.html","display_url":"theepochtimes.com/arizona-and-mo…","indices":[265,288]}]	USA 🇺🇸 is upside down-CRISIS! “Blindly releasing 1000's of ppl, criminals &amp; spread of COVID-19 into AZ, is unconscionable &amp; a violation of federal law. Must be stopped now." AZ AG “Meth trafficked into MT by Mexican cartels has wrecked our state." Knudson https://t.co/B0SZ828lys	6947.0	RT @TrinaSolis17: USA 🇺🇸 is upside down-CRISIS! “Blindly releasing 1000's of ppl, criminals &amp; spread of COVID-19 into AZ, is unconscionable…	624.0	True		theepochtimes.com	theepochtimes.com
471	60482c0a9a265e0038f1b618	2021-03-10 02:10:46	[]	[]	Tue Mar 09 17:22:15 +0000 2021	[]	[{"url":"https://t.co/B0SZ828lys","expanded_url":"https://www.theepochtimes.com/arizona-and-montana-take-legal-action-against-biden-admin-ice-arrest-regulations_3726325.html","display_url":"theepochtimes.com/arizona-and-mo…","indices":[265,288]}]	USA 🇺🇸 is upside down-CRISIS! “Blindly releasing 1000's of ppl, criminals &amp; spread of COVID-19 into AZ, is unconscionable &amp; a violation of federal law. Must be stopped now." AZ AG “Meth trafficked into MT by Mexican cartels has wrecked our state." Knudson https://t.co/B0SZ828lys	6952.0	RT @TrinaSolis17: USA 🇺🇸 is upside down-CRISIS! “Blindly releasing 1000's of ppl, criminals &amp; spread of COVID-19 into AZ, is unconscionable…	61.0	True		theepochtimes.com	theepochtimes.com
472	60482d8d9a265e0038f230ae	2021-03-10 02:23:00	[{"text":"ShouldHaveKnownItWasAScam","indices":[122,148]}]	[{"url":"https://t.co/470NkERWFz","expanded_url":"https://vaccineimpact.com/2021/one-nurse-dead-and-another-one-injured-as-austria-suspends-astrazeneca-covid-vaccine-inoculations/","display_url":"vaccineimpact.com/2021/one-nurse…","indices":[98,121]}]		[]	[]			One Nurse Dead and Another One Injured as Austria Suspends AstraZeneca COVID Vaccine Inoculations… https://t.co/fbfqePnIk3	1441.0	True	vaccineimpact.com		vaccineimpact.com
473	604833b09a265e0038f4640a	2021-03-10 02:49:13	[{"text":"CreepyCuomo","indices":[104,116]},{"text":"whitmerdeathtoll","indices":[117,134]},{"text":"Newsom","indices":[135,142]},{"text":"inslee","indices":[143,150]}]	[{"url":"https://t.co/PKqAZlqAR4","expanded_url":"https://redstate.com/jenniferoo/2021/03/09/washington-governor-jay-inslee-joins-the-league-of-covid-nursing-home-governors-n340474","display_url":"redstate.com/jenniferoo/202…","indices":[80,103]}]		[]	[]			Washington Governor Jay Inslee Joins the League of COVID Nursing Home Governors https://t.co/PKqAZlqAR4… https://t.co/C6Zk7uxRvJ	3432.0	True	redstate.com		redstate.com
474	604837619a265e0038f5b2f8	2021-03-10 03:04:49	[]	[]	Tue Mar 09 17:22:15 +0000 2021	[]	[{"url":"https://t.co/B0SZ828lys","expanded_url":"https://www.theepochtimes.com/arizona-and-montana-take-legal-action-against-biden-admin-ice-arrest-regulations_3726325.html","display_url":"theepochtimes.com/arizona-and-mo…","indices":[265,288]}]	USA 🇺🇸 is upside down-CRISIS! “Blindly releasing 1000's of ppl, criminals &amp; spread of COVID-19 into AZ, is unconscionable &amp; a violation of federal law. Must be stopped now." AZ AG “Meth trafficked into MT by Mexican cartels has wrecked our state." Knudson https://t.co/B0SZ828lys	6967.0	RT @TrinaSolis17: USA 🇺🇸 is upside down-CRISIS! “Blindly releasing 1000's of ppl, criminals &amp; spread of COVID-19 into AZ, is unconscionable…	26807.0	True		theepochtimes.com	theepochtimes.com
475	604838079a265e0038f5ee46	2021-03-10 03:07:35	[{"text":"SputnikV","indices":[0,9]},{"text":"EuropeanUnion","indices":[51,65]}]	[{"url":"https://t.co/lGbQR4ntMJ","expanded_url":"https://www.firstpost.com/world/italy-to-become-first-eu-nation-to-produce-russias-sputnik-v-covid-19-vaccine-9398501.html","display_url":"firstpost.com/world/italy-to…","indices":[174,197]}]		[]	[]			#SputnikV has not yet been approved for use in the #EuropeanUnion, but the body's regulator, the European Medicines… https://t.co/l8kvZHkAZm	2092516.0	True	firstpost.com		firstpost.com
476	604838419a265e0038f6058a	2021-03-10 03:08:39	[]	[]	Tue Mar 09 17:22:15 +0000 2021	[]	[{"url":"https://t.co/B0SZ828lys","expanded_url":"https://www.theepochtimes.com/arizona-and-montana-take-legal-action-against-biden-admin-ice-arrest-regulations_3726325.html","display_url":"theepochtimes.com/arizona-and-mo…","indices":[265,288]}]	USA 🇺🇸 is upside down-CRISIS! “Blindly releasing 1000's of ppl, criminals &amp; spread of COVID-19 into AZ, is unconscionable &amp; a violation of federal law. Must be stopped now." AZ AG “Meth trafficked into MT by Mexican cartels has wrecked our state." Knudson https://t.co/B0SZ828lys	6946.0	RT @TrinaSolis17: USA 🇺🇸 is upside down-CRISIS! “Blindly releasing 1000's of ppl, criminals &amp; spread of COVID-19 into AZ, is unconscionable…	13970.0	True		theepochtimes.com	theepochtimes.com
477	6048397e9a265e0038f67560	2021-03-10 03:13:52	[]	[]	Tue Mar 09 17:22:15 +0000 2021	[]	[{"url":"https://t.co/B0SZ828lys","expanded_url":"https://www.theepochtimes.com/arizona-and-montana-take-legal-action-against-biden-admin-ice-arrest-regulations_3726325.html","display_url":"theepochtimes.com/arizona-and-mo…","indices":[265,288]}]	USA 🇺🇸 is upside down-CRISIS! “Blindly releasing 1000's of ppl, criminals &amp; spread of COVID-19 into AZ, is unconscionable &amp; a violation of federal law. Must be stopped now." AZ AG “Meth trafficked into MT by Mexican cartels has wrecked our state." Knudson https://t.co/B0SZ828lys	6970.0	RT @TrinaSolis17: USA 🇺🇸 is upside down-CRISIS! “Blindly releasing 1000's of ppl, criminals &amp; spread of COVID-19 into AZ, is unconscionable…	2228.0	True		theepochtimes.com	theepochtimes.com
478	60483ad29a265e0038f6f1e8	2021-03-10 03:19:40	[]	[]	Tue Mar 09 17:22:15 +0000 2021	[]	[{"url":"https://t.co/B0SZ828lys","expanded_url":"https://www.theepochtimes.com/arizona-and-montana-take-legal-action-against-biden-admin-ice-arrest-regulations_3726325.html","display_url":"theepochtimes.com/arizona-and-mo…","indices":[265,288]}]	USA 🇺🇸 is upside down-CRISIS! “Blindly releasing 1000's of ppl, criminals &amp; spread of COVID-19 into AZ, is unconscionable &amp; a violation of federal law. Must be stopped now." AZ AG “Meth trafficked into MT by Mexican cartels has wrecked our state." Knudson https://t.co/B0SZ828lys	6971.0	RT @TrinaSolis17: USA 🇺🇸 is upside down-CRISIS! “Blindly releasing 1000's of ppl, criminals &amp; spread of COVID-19 into AZ, is unconscionable…	1280.0	True		theepochtimes.com	theepochtimes.com
479	6048456a9a265e0038fa9852	2021-03-10 04:03:09	[]	[]	Tue Mar 09 17:22:15 +0000 2021	[]	[{"url":"https://t.co/B0SZ828lys","expanded_url":"https://www.theepochtimes.com/arizona-and-montana-take-legal-action-against-biden-admin-ice-arrest-regulations_3726325.html","display_url":"theepochtimes.com/arizona-and-mo…","indices":[265,288]}]	USA 🇺🇸 is upside down-CRISIS! “Blindly releasing 1000's of ppl, criminals &amp; spread of COVID-19 into AZ, is unconscionable &amp; a violation of federal law. Must be stopped now." AZ AG “Meth trafficked into MT by Mexican cartels has wrecked our state." Knudson https://t.co/B0SZ828lys	6958.0	RT @TrinaSolis17: USA 🇺🇸 is upside down-CRISIS! “Blindly releasing 1000's of ppl, criminals &amp; spread of COVID-19 into AZ, is unconscionable…	79628.0	True		theepochtimes.com	theepochtimes.com
480	6048464c9a265e0038fad6c2	2021-03-10 04:06:04	[]	[]	Sun Mar 07 17:01:58 +0000 2021	[{"text":"vaccin","indices":[28,35]},{"text":"AstraZeneca","indices":[45,57]},{"text":"vaccin","indices":[230,237]}]	[{"url":"https://t.co/s94akdgpxc","expanded_url":"https://www.rt.com/news/517454-austria-astrazeneca-vaccine-death/","display_url":"rt.com/news/517454-au…","indices":[253,276]}]	L'Autriche suspend aussi le #vaccin d'un lot #AstraZeneca. Suite au décès d'une infirmière de 49 ans, morte d'un désordre sévère de coagulation, sous investigation. Sa collègue de 35 ans a eu une embolie pulmonaire du même lot de #vaccin, en rémission. https://t.co/s94akdgpxc	14540.0	RT @momotchiii: L'Autriche suspend aussi le #vaccin d'un lot #AstraZeneca. Suite au décès d'une infirmière de 49 ans, morte d'un désordre s…	43.0	True		rt.com	rt.com
481	604847a59a265e0038fb383e	2021-03-10 04:10:36	[]	[]	Wed Mar 10 02:23:00 +0000 2021	[{"text":"ShouldHaveKnownItWasAScam","indices":[122,148]}]	[{"url":"https://t.co/470NkERWFz","expanded_url":"https://vaccineimpact.com/2021/one-nurse-dead-and-another-one-injured-as-austria-suspends-astrazeneca-covid-vaccine-inoculations/","display_url":"vaccineimpact.com/2021/one-nurse…","indices":[98,121]}]	One Nurse Dead and Another One Injured as Austria Suspends AstraZeneca COVID Vaccine Inoculations https://t.co/470NkERWFz #ShouldHaveKnownItWasAScam	1446.0	RT @FelixWankel125: One Nurse Dead and Another One Injured as Austria Suspends AstraZeneca COVID Vaccine Inoculations https://t.co/470NkERW…	1898.0	True		vaccineimpact.com	vaccineimpact.com
482	60484c0d9a265e0038fc7f68	2021-03-10 04:32:39	[]	[]	Tue Mar 09 17:22:15 +0000 2021	[]	[{"url":"https://t.co/B0SZ828lys","expanded_url":"https://www.theepochtimes.com/arizona-and-montana-take-legal-action-against-biden-admin-ice-arrest-regulations_3726325.html","display_url":"theepochtimes.com/arizona-and-mo…","indices":[265,288]}]	USA 🇺🇸 is upside down-CRISIS! “Blindly releasing 1000's of ppl, criminals &amp; spread of COVID-19 into AZ, is unconscionable &amp; a violation of federal law. Must be stopped now." AZ AG “Meth trafficked into MT by Mexican cartels has wrecked our state." Knudson https://t.co/B0SZ828lys	6978.0	RT @TrinaSolis17: USA 🇺🇸 is upside down-CRISIS! “Blindly releasing 1000's of ppl, criminals &amp; spread of COVID-19 into AZ, is unconscionable…	50685.0	True		theepochtimes.com	theepochtimes.com
483	60484c2c9a265e0038fc888c	2021-03-10 04:33:05	[]	[]	Tue Mar 09 17:22:15 +0000 2021	[]	[{"url":"https://t.co/B0SZ828lys","expanded_url":"https://www.theepochtimes.com/arizona-and-montana-take-legal-action-against-biden-admin-ice-arrest-regulations_3726325.html","display_url":"theepochtimes.com/arizona-and-mo…","indices":[265,288]}]	USA 🇺🇸 is upside down-CRISIS! “Blindly releasing 1000's of ppl, criminals &amp; spread of COVID-19 into AZ, is unconscionable &amp; a violation of federal law. Must be stopped now." AZ AG “Meth trafficked into MT by Mexican cartels has wrecked our state." Knudson https://t.co/B0SZ828lys	6978.0	RT @TrinaSolis17: USA 🇺🇸 is upside down-CRISIS! “Blindly releasing 1000's of ppl, criminals &amp; spread of COVID-19 into AZ, is unconscionable…	2559.0	True		theepochtimes.com	theepochtimes.com
484	60484f289a265e0038fd6948	2021-03-10 04:43:33	[]	[]	Sun Mar 07 17:01:58 +0000 2021	[{"text":"vaccin","indices":[28,35]},{"text":"AstraZeneca","indices":[45,57]},{"text":"vaccin","indices":[230,237]}]	[{"url":"https://t.co/s94akdgpxc","expanded_url":"https://www.rt.com/news/517454-austria-astrazeneca-vaccine-death/","display_url":"rt.com/news/517454-au…","indices":[253,276]}]	L'Autriche suspend aussi le #vaccin d'un lot #AstraZeneca. Suite au décès d'une infirmière de 49 ans, morte d'un désordre sévère de coagulation, sous investigation. Sa collègue de 35 ans a eu une embolie pulmonaire du même lot de #vaccin, en rémission. https://t.co/s94akdgpxc	14540.0	RT @momotchiii: L'Autriche suspend aussi le #vaccin d'un lot #AstraZeneca. Suite au décès d'une infirmière de 49 ans, morte d'un désordre s…	139.0	True		rt.com	rt.com
485	60484f4b9a265e0038fd7720	2021-03-10 04:44:12	[]	[]	Tue Mar 09 17:22:15 +0000 2021	[]	[{"url":"https://t.co/B0SZ828lys","expanded_url":"https://www.theepochtimes.com/arizona-and-montana-take-legal-action-against-biden-admin-ice-arrest-regulations_3726325.html","display_url":"theepochtimes.com/arizona-and-mo…","indices":[265,288]}]	USA 🇺🇸 is upside down-CRISIS! “Blindly releasing 1000's of ppl, criminals &amp; spread of COVID-19 into AZ, is unconscionable &amp; a violation of federal law. Must be stopped now." AZ AG “Meth trafficked into MT by Mexican cartels has wrecked our state." Knudson https://t.co/B0SZ828lys	6958.0	RT @TrinaSolis17: USA 🇺🇸 is upside down-CRISIS! “Blindly releasing 1000's of ppl, criminals &amp; spread of COVID-19 into AZ, is unconscionable…	108.0	True		theepochtimes.com	theepochtimes.com
486	604850049a265e0038fdaffa	2021-03-10 04:46:51	[]	[]	Mon Mar 08 02:39:13 +0000 2021	[]	[{"url":"https://t.co/b35grwRHsV","expanded_url":"https://www.thegatewaypundit.com/2021/03/arizona-hospital-worker-says-nearly-new-covid-cases-illegal-aliens/","display_url":"thegatewaypundit.com/2021/03/arizon…","indices":[245,268]}]	IMPEACH BIDEN FOR KNOWINGLY CREATING A COVID CRISIS IN AZ! WE LISTENED TO HIM BLASTING TRUMP FOR HIS HANDLING OF COVID FOR MONTHS &amp; AND HE DARES TO IMPORT COVID! Arizona Hospital Worker Says Nearly All of New COVID Cases are Illegal Aliens https://t.co/b35grwRHsV	2047.0	RT @PatriotOutfitrs: IMPEACH BIDEN FOR KNOWINGLY CREATING A COVID CRISIS IN AZ! WE LISTENED TO HIM BLASTING TRUMP FOR HIS HANDLING OF COVID…	254.0	True		thegatewaypundit.com	thegatewaypundit.com
487	6048503a9a265e0038fdbfa6	2021-03-10 04:47:35	[]	[]	Sun Mar 07 17:01:58 +0000 2021	[{"text":"vaccin","indices":[28,35]},{"text":"AstraZeneca","indices":[45,57]},{"text":"vaccin","indices":[230,237]}]	[{"url":"https://t.co/s94akdgpxc","expanded_url":"https://www.rt.com/news/517454-austria-astrazeneca-vaccine-death/","display_url":"rt.com/news/517454-au…","indices":[253,276]}]	L'Autriche suspend aussi le #vaccin d'un lot #AstraZeneca. Suite au décès d'une infirmière de 49 ans, morte d'un désordre sévère de coagulation, sous investigation. Sa collègue de 35 ans a eu une embolie pulmonaire du même lot de #vaccin, en rémission. https://t.co/s94akdgpxc	14540.0	RT @momotchiii: L'Autriche suspend aussi le #vaccin d'un lot #AstraZeneca. Suite au décès d'une infirmière de 49 ans, morte d'un désordre s…	979.0	True		rt.com	rt.com
488	604854a79a265e0038ff0616	2021-03-10 05:09:21	[]	[]	Mon Mar 08 23:56:55 +0000 2021	[]	[{"url":"https://t.co/fO3pYe51Ze","expanded_url":"http://Sott.net","display_url":"Sott.net","indices":[107,130]},{"url":"https://t.co/yBbHZIWAtS","expanded_url":"https://www.sott.net/article/449760-South-Korean-government-investigates-7-deaths-that-followed-Covid-19-vaccination-with-AstraZenecas-jab","display_url":"sott.net/article/449760…","indices":[131,154]}]	South Korean government investigates 7 deaths that followed Covid-19 vaccination with AstraZeneca's jab -- https://t.co/fO3pYe51Ze https://t.co/yBbHZIWAtS	1067.0	RT @robertdunn7: South Korean government investigates 7 deaths that followed Covid-19 vaccination with AstraZeneca's jab -- https://t.co/fO…	1067.0	True		sott.net	sott.net
489	604855e19a265e0038ff697c	2021-03-10 05:14:00	[]	[]	Sun Mar 07 17:01:58 +0000 2021	[{"text":"vaccin","indices":[28,35]},{"text":"AstraZeneca","indices":[45,57]},{"text":"vaccin","indices":[230,237]}]	[{"url":"https://t.co/s94akdgpxc","expanded_url":"https://www.rt.com/news/517454-austria-astrazeneca-vaccine-death/","display_url":"rt.com/news/517454-au…","indices":[253,276]}]	L'Autriche suspend aussi le #vaccin d'un lot #AstraZeneca. Suite au décès d'une infirmière de 49 ans, morte d'un désordre sévère de coagulation, sous investigation. Sa collègue de 35 ans a eu une embolie pulmonaire du même lot de #vaccin, en rémission. https://t.co/s94akdgpxc	14542.0	RT @momotchiii: L'Autriche suspend aussi le #vaccin d'un lot #AstraZeneca. Suite au décès d'une infirmière de 49 ans, morte d'un désordre s…	0.0	True		rt.com	rt.com
490	604856519a265e0038ff8b5e	2021-03-10 05:15:35	[]	[]	Tue Mar 09 17:22:15 +0000 2021	[]	[{"url":"https://t.co/B0SZ828lys","expanded_url":"https://www.theepochtimes.com/arizona-and-montana-take-legal-action-against-biden-admin-ice-arrest-regulations_3726325.html","display_url":"theepochtimes.com/arizona-and-mo…","indices":[265,288]}]	USA 🇺🇸 is upside down-CRISIS! “Blindly releasing 1000's of ppl, criminals &amp; spread of COVID-19 into AZ, is unconscionable &amp; a violation of federal law. Must be stopped now." AZ AG “Meth trafficked into MT by Mexican cartels has wrecked our state." Knudson https://t.co/B0SZ828lys	6983.0	RT @TrinaSolis17: USA 🇺🇸 is upside down-CRISIS! “Blindly releasing 1000's of ppl, criminals &amp; spread of COVID-19 into AZ, is unconscionable…	3534.0	True		theepochtimes.com	theepochtimes.com
491	604857309a265e0038ffd95c	2021-03-10 05:19:15	[]	[]	Sun Mar 07 17:01:58 +0000 2021	[{"text":"vaccin","indices":[28,35]},{"text":"AstraZeneca","indices":[45,57]},{"text":"vaccin","indices":[230,237]}]	[{"url":"https://t.co/s94akdgpxc","expanded_url":"https://www.rt.com/news/517454-austria-astrazeneca-vaccine-death/","display_url":"rt.com/news/517454-au…","indices":[253,276]}]	L'Autriche suspend aussi le #vaccin d'un lot #AstraZeneca. Suite au décès d'une infirmière de 49 ans, morte d'un désordre sévère de coagulation, sous investigation. Sa collègue de 35 ans a eu une embolie pulmonaire du même lot de #vaccin, en rémission. https://t.co/s94akdgpxc	14542.0	RT @momotchiii: L'Autriche suspend aussi le #vaccin d'un lot #AstraZeneca. Suite au décès d'une infirmière de 49 ans, morte d'un désordre s…	66.0	True		rt.com	rt.com
492	6048590d9a265e00380079b1	2021-03-10 05:26:47	[]	[]	Tue Mar 09 17:22:15 +0000 2021	[]	[{"url":"https://t.co/B0SZ828lys","expanded_url":"https://www.theepochtimes.com/arizona-and-montana-take-legal-action-against-biden-admin-ice-arrest-regulations_3726325.html","display_url":"theepochtimes.com/arizona-and-mo…","indices":[265,288]}]	USA 🇺🇸 is upside down-CRISIS! “Blindly releasing 1000's of ppl, criminals &amp; spread of COVID-19 into AZ, is unconscionable &amp; a violation of federal law. Must be stopped now." AZ AG “Meth trafficked into MT by Mexican cartels has wrecked our state." Knudson https://t.co/B0SZ828lys	6963.0	RT @TrinaSolis17: USA 🇺🇸 is upside down-CRISIS! “Blindly releasing 1000's of ppl, criminals &amp; spread of COVID-19 into AZ, is unconscionable…	668.0	True		theepochtimes.com	theepochtimes.com
493	6048592c9a265e00380083c7	2021-03-10 05:27:15	[]	[]	Tue Mar 09 17:22:15 +0000 2021	[]	[{"url":"https://t.co/B0SZ828lys","expanded_url":"https://www.theepochtimes.com/arizona-and-montana-take-legal-action-against-biden-admin-ice-arrest-regulations_3726325.html","display_url":"theepochtimes.com/arizona-and-mo…","indices":[265,288]}]	USA 🇺🇸 is upside down-CRISIS! “Blindly releasing 1000's of ppl, criminals &amp; spread of COVID-19 into AZ, is unconscionable &amp; a violation of federal law. Must be stopped now." AZ AG “Meth trafficked into MT by Mexican cartels has wrecked our state." Knudson https://t.co/B0SZ828lys	6984.0	RT @TrinaSolis17: USA 🇺🇸 is upside down-CRISIS! “Blindly releasing 1000's of ppl, criminals &amp; spread of COVID-19 into AZ, is unconscionable…	834.0	True		theepochtimes.com	theepochtimes.com
494	60485dfb9a265e003801fe89	2021-03-10 05:45:06	[]	[]	Tue Mar 09 17:22:15 +0000 2021	[]	[{"url":"https://t.co/B0SZ828lys","expanded_url":"https://www.theepochtimes.com/arizona-and-montana-take-legal-action-against-biden-admin-ice-arrest-regulations_3726325.html","display_url":"theepochtimes.com/arizona-and-mo…","indices":[265,288]}]	USA 🇺🇸 is upside down-CRISIS! “Blindly releasing 1000's of ppl, criminals &amp; spread of COVID-19 into AZ, is unconscionable &amp; a violation of federal law. Must be stopped now." AZ AG “Meth trafficked into MT by Mexican cartels has wrecked our state." Knudson https://t.co/B0SZ828lys	6984.0	RT @TrinaSolis17: USA 🇺🇸 is upside down-CRISIS! “Blindly releasing 1000's of ppl, criminals &amp; spread of COVID-19 into AZ, is unconscionable…	167.0	True		theepochtimes.com	theepochtimes.com
495	60485f8c9a265e0038027ab5	2021-03-10 05:50:59	[]	[]	Tue Mar 09 17:22:15 +0000 2021	[]	[{"url":"https://t.co/B0SZ828lys","expanded_url":"https://www.theepochtimes.com/arizona-and-montana-take-legal-action-against-biden-admin-ice-arrest-regulations_3726325.html","display_url":"theepochtimes.com/arizona-and-mo…","indices":[265,288]}]	USA 🇺🇸 is upside down-CRISIS! “Blindly releasing 1000's of ppl, criminals &amp; spread of COVID-19 into AZ, is unconscionable &amp; a violation of federal law. Must be stopped now." AZ AG “Meth trafficked into MT by Mexican cartels has wrecked our state." Knudson https://t.co/B0SZ828lys	6984.0	RT @TrinaSolis17: USA 🇺🇸 is upside down-CRISIS! “Blindly releasing 1000's of ppl, criminals &amp; spread of COVID-19 into AZ, is unconscionable…	682.0	True		theepochtimes.com	theepochtimes.com
496	604860779a265e003802c3f3	2021-03-10 05:54:27	[]	[]	Sun Mar 07 17:01:58 +0000 2021	[{"text":"vaccin","indices":[28,35]},{"text":"AstraZeneca","indices":[45,57]},{"text":"vaccin","indices":[230,237]}]	[{"url":"https://t.co/s94akdgpxc","expanded_url":"https://www.rt.com/news/517454-austria-astrazeneca-vaccine-death/","display_url":"rt.com/news/517454-au…","indices":[253,276]}]	L'Autriche suspend aussi le #vaccin d'un lot #AstraZeneca. Suite au décès d'une infirmière de 49 ans, morte d'un désordre sévère de coagulation, sous investigation. Sa collègue de 35 ans a eu une embolie pulmonaire du même lot de #vaccin, en rémission. https://t.co/s94akdgpxc	14542.0	RT @momotchiii: L'Autriche suspend aussi le #vaccin d'un lot #AstraZeneca. Suite au décès d'une infirmière de 49 ans, morte d'un désordre s…	39.0	True		rt.com	rt.com
497	604861659a265e0038030b59	2021-03-10 06:04:12	[]	[]	Tue Mar 09 17:22:15 +0000 2021	[]	[{"url":"https://t.co/B0SZ828lys","expanded_url":"https://www.theepochtimes.com/arizona-and-montana-take-legal-action-against-biden-admin-ice-arrest-regulations_3726325.html","display_url":"theepochtimes.com/arizona-and-mo…","indices":[265,288]}]	USA 🇺🇸 is upside down-CRISIS! “Blindly releasing 1000's of ppl, criminals &amp; spread of COVID-19 into AZ, is unconscionable &amp; a violation of federal law. Must be stopped now." AZ AG “Meth trafficked into MT by Mexican cartels has wrecked our state." Knudson https://t.co/B0SZ828lys	6984.0	RT @TrinaSolis17: USA 🇺🇸 is upside down-CRISIS! “Blindly releasing 1000's of ppl, criminals &amp; spread of COVID-19 into AZ, is unconscionable…	21724.0	True		theepochtimes.com	theepochtimes.com
498	604861ba9a265e00380326f3	2021-03-10 06:05:31	[]	[{"url":"https://t.co/ARMgWRvrDf","expanded_url":"https://redstate.com/jenniferoo/2021/03/09/washington-governor-jay-inslee-joins-the-league-of-covid-nursing-home-governors-n340474","display_url":"redstate.com/jenniferoo/202…","indices":[197,220]}]		[]	[]			Washington Governor Jay Inslee Joins the League of COVID Nursing Home Governors Nursing Facility/Home Administrator… https://t.co/aAZwxW2pso	3146.0	True	redstate.com		redstate.com
499	604861c59a265e00380329c3	2021-03-10 06:05:39	[]	[]	Tue Mar 09 17:22:15 +0000 2021	[]	[{"url":"https://t.co/B0SZ828lys","expanded_url":"https://www.theepochtimes.com/arizona-and-montana-take-legal-action-against-biden-admin-ice-arrest-regulations_3726325.html","display_url":"theepochtimes.com/arizona-and-mo…","indices":[265,288]}]	USA 🇺🇸 is upside down-CRISIS! “Blindly releasing 1000's of ppl, criminals &amp; spread of COVID-19 into AZ, is unconscionable &amp; a violation of federal law. Must be stopped now." AZ AG “Meth trafficked into MT by Mexican cartels has wrecked our state." Knudson https://t.co/B0SZ828lys	6966.0	RT @TrinaSolis17: USA 🇺🇸 is upside down-CRISIS! “Blindly releasing 1000's of ppl, criminals &amp; spread of COVID-19 into AZ, is unconscionable…	1198.0	True		theepochtimes.com	theepochtimes.com
500	6048622f9a265e0038034cf9	2021-03-10 06:07:19	[]	[]	Tue Mar 09 17:22:15 +0000 2021	[]	[{"url":"https://t.co/B0SZ828lys","expanded_url":"https://www.theepochtimes.com/arizona-and-montana-take-legal-action-against-biden-admin-ice-arrest-regulations_3726325.html","display_url":"theepochtimes.com/arizona-and-mo…","indices":[265,288]}]	USA 🇺🇸 is upside down-CRISIS! “Blindly releasing 1000's of ppl, criminals &amp; spread of COVID-19 into AZ, is unconscionable &amp; a violation of federal law. Must be stopped now." AZ AG “Meth trafficked into MT by Mexican cartels has wrecked our state." Knudson https://t.co/B0SZ828lys	6984.0	RT @TrinaSolis17: USA 🇺🇸 is upside down-CRISIS! “Blindly releasing 1000's of ppl, criminals &amp; spread of COVID-19 into AZ, is unconscionable…	790.0	True		theepochtimes.com	theepochtimes.com
501	604868b19a265e00380542b3	2021-03-10 06:31:10	[]	[]	Tue Mar 09 17:22:15 +0000 2021	[]	[{"url":"https://t.co/B0SZ828lys","expanded_url":"https://www.theepochtimes.com/arizona-and-montana-take-legal-action-against-biden-admin-ice-arrest-regulations_3726325.html","display_url":"theepochtimes.com/arizona-and-mo…","indices":[265,288]}]	USA 🇺🇸 is upside down-CRISIS! “Blindly releasing 1000's of ppl, criminals &amp; spread of COVID-19 into AZ, is unconscionable &amp; a violation of federal law. Must be stopped now." AZ AG “Meth trafficked into MT by Mexican cartels has wrecked our state." Knudson https://t.co/B0SZ828lys	6964.0	RT @TrinaSolis17: USA 🇺🇸 is upside down-CRISIS! “Blindly releasing 1000's of ppl, criminals &amp; spread of COVID-19 into AZ, is unconscionable…	2523.0	True		theepochtimes.com	theepochtimes.com
502	60486ab49a265e003805ebc1	2021-03-10 06:39:12	[]	[]	Tue Mar 09 17:22:15 +0000 2021	[]	[{"url":"https://t.co/B0SZ828lys","expanded_url":"https://www.theepochtimes.com/arizona-and-montana-take-legal-action-against-biden-admin-ice-arrest-regulations_3726325.html","display_url":"theepochtimes.com/arizona-and-mo…","indices":[265,288]}]	USA 🇺🇸 is upside down-CRISIS! “Blindly releasing 1000's of ppl, criminals &amp; spread of COVID-19 into AZ, is unconscionable &amp; a violation of federal law. Must be stopped now." AZ AG “Meth trafficked into MT by Mexican cartels has wrecked our state." Knudson https://t.co/B0SZ828lys	6964.0	RT @TrinaSolis17: USA 🇺🇸 is upside down-CRISIS! “Blindly releasing 1000's of ppl, criminals &amp; spread of COVID-19 into AZ, is unconscionable…	1547.0	True		theepochtimes.com	theepochtimes.com
503	60486b8a9a265e0038063f2b	2021-03-10 06:43:10	[]	[]	Tue Mar 09 17:22:15 +0000 2021	[]	[{"url":"https://t.co/B0SZ828lys","expanded_url":"https://www.theepochtimes.com/arizona-and-montana-take-legal-action-against-biden-admin-ice-arrest-regulations_3726325.html","display_url":"theepochtimes.com/arizona-and-mo…","indices":[265,288]}]	USA 🇺🇸 is upside down-CRISIS! “Blindly releasing 1000's of ppl, criminals &amp; spread of COVID-19 into AZ, is unconscionable &amp; a violation of federal law. Must be stopped now." AZ AG “Meth trafficked into MT by Mexican cartels has wrecked our state." Knudson https://t.co/B0SZ828lys	6964.0	RT @TrinaSolis17: USA 🇺🇸 is upside down-CRISIS! “Blindly releasing 1000's of ppl, criminals &amp; spread of COVID-19 into AZ, is unconscionable…	180.0	True		theepochtimes.com	theepochtimes.com
504	60486c2d9a265e00380682bb	2021-03-10 06:46:23	[{"text":"Industry","indices":[0,9]},{"text":"EconomicTimes","indices":[235,249]}]	[{"url":"https://t.co/XESzD1WpAZ","expanded_url":"https://economictimes.indiatimes.com/industry/cons-products/food/packaged-snacks-ice-cream-beverages-and-chocolates-sales-return-to-pre-pandemic-levels/articleshow/81423546.cms","display_url":"economictimes.indiatimes.com/industry/cons-…","indices":[250,273]}]		[]	[]			#Industry : Packaged snacks, ice cream, beverages and chocolates sales return to pre-pandemic levels : As per their… https://t.co/DAZzYn5dos	35.0	True	economictimes.indiatimes.com		economictimes.indiatimes.com
505	604870ab9a265e0038082139	2021-03-10 07:06:02	[{"text":"Mumbai","indices":[0,7]}]	[{"url":"https://t.co/hvHZ21bmTq","expanded_url":"https://timesofindia.indiatimes.com/city/mumbai/mumbai-news-live-covid-cases-maharashtra-corona-lockdown/liveblog/81421984.cms","display_url":"timesofindia.indiatimes.com/city/mumbai/mu…","indices":[152,175]}]		[]	[]			#Mumbai News Live Update: Sachin Vaze to be transferred from the crime branch, informs Home Minister Anil Deshmukh;… https://t.co/EIsnmKAZIC	3544.0	True	indiatimes.com		indiatimes.com
506	604873069a265e003808f9e7	2021-03-10 07:16:18	[]	[]	Tue Mar 09 17:22:15 +0000 2021	[]	[{"url":"https://t.co/B0SZ828lys","expanded_url":"https://www.theepochtimes.com/arizona-and-montana-take-legal-action-against-biden-admin-ice-arrest-regulations_3726325.html","display_url":"theepochtimes.com/arizona-and-mo…","indices":[265,288]}]	USA 🇺🇸 is upside down-CRISIS! “Blindly releasing 1000's of ppl, criminals &amp; spread of COVID-19 into AZ, is unconscionable &amp; a violation of federal law. Must be stopped now." AZ AG “Meth trafficked into MT by Mexican cartels has wrecked our state." Knudson https://t.co/B0SZ828lys	6987.0	RT @TrinaSolis17: USA 🇺🇸 is upside down-CRISIS! “Blindly releasing 1000's of ppl, criminals &amp; spread of COVID-19 into AZ, is unconscionable…	2501.0	True		theepochtimes.com	theepochtimes.com
507	60487d239a265e00380c4b19	2021-03-10 08:02:02	[]	[]	Thu Feb 18 20:27:08 +0000 2021	[{"text":"AstraZeneca","indices":[18,30]},{"text":"vaccine","indices":[31,39]},{"text":"BillGates","indices":[47,57]},{"text":"TheDefender","indices":[177,189]}]	[{"url":"https://t.co/Yaa2MYTBcJ","expanded_url":"https://childrenshealthdefense.org/defender/who-approves-astrazeneca-vaccine-emergency-use/","display_url":"childrenshealthdefense.org/defender/who-a…","indices":[192,215]}]	The controversial #AstraZeneca #vaccine, which #BillGates has heavily invested in, is being rejected by some countries over widespread concerns about side effects and efficacy. #TheDefender https://t.co/Yaa2MYTBcJ	231080.0	RT @RobertKennedyJr: The controversial #AstraZeneca #vaccine, which #BillGates has heavily invested in, is being rejected by some countries…	263.0	True		childrenshealthdefense.org	childrenshealthdefense.org
508	60487d559a265e00380c5cb7	2021-03-10 08:02:52	[]	[]	Thu Feb 18 20:27:08 +0000 2021	[{"text":"AstraZeneca","indices":[18,30]},{"text":"vaccine","indices":[31,39]},{"text":"BillGates","indices":[47,57]},{"text":"TheDefender","indices":[177,189]}]	[{"url":"https://t.co/Yaa2MYTBcJ","expanded_url":"https://childrenshealthdefense.org/defender/who-approves-astrazeneca-vaccine-emergency-use/","display_url":"childrenshealthdefense.org/defender/who-a…","indices":[192,215]}]	The controversial #AstraZeneca #vaccine, which #BillGates has heavily invested in, is being rejected by some countries over widespread concerns about side effects and efficacy. #TheDefender https://t.co/Yaa2MYTBcJ	231080.0	RT @RobertKennedyJr: The controversial #AstraZeneca #vaccine, which #BillGates has heavily invested in, is being rejected by some countries…	6205.0	True		childrenshealthdefense.org	childrenshealthdefense.org
509	60488dd99a265e0038114353	2021-03-10 09:08:27	[]	[]	Sun Mar 07 17:01:58 +0000 2021	[{"text":"vaccin","indices":[28,35]},{"text":"AstraZeneca","indices":[45,57]},{"text":"vaccin","indices":[230,237]}]	[{"url":"https://t.co/s94akdgpxc","expanded_url":"https://www.rt.com/news/517454-austria-astrazeneca-vaccine-death/","display_url":"rt.com/news/517454-au…","indices":[253,276]}]	L'Autriche suspend aussi le #vaccin d'un lot #AstraZeneca. Suite au décès d'une infirmière de 49 ans, morte d'un désordre sévère de coagulation, sous investigation. Sa collègue de 35 ans a eu une embolie pulmonaire du même lot de #vaccin, en rémission. https://t.co/s94akdgpxc	14546.0	RT @momotchiii: L'Autriche suspend aussi le #vaccin d'un lot #AstraZeneca. Suite au décès d'une infirmière de 49 ans, morte d'un désordre s…	434.0	True		rt.com	rt.com
510	60489472eb000b0038d7b6c3	2021-03-10 09:42:04	[]	[]	Sun Mar 07 17:01:58 +0000 2021	[{"text":"vaccin","indices":[28,35]},{"text":"AstraZeneca","indices":[45,57]},{"text":"vaccin","indices":[230,237]}]	[{"url":"https://t.co/s94akdgpxc","expanded_url":"https://www.rt.com/news/517454-austria-astrazeneca-vaccine-death/","display_url":"rt.com/news/517454-au…","indices":[253,276]}]	L'Autriche suspend aussi le #vaccin d'un lot #AstraZeneca. Suite au décès d'une infirmière de 49 ans, morte d'un désordre sévère de coagulation, sous investigation. Sa collègue de 35 ans a eu une embolie pulmonaire du même lot de #vaccin, en rémission. https://t.co/s94akdgpxc	14546.0	RT @momotchiii: L'Autriche suspend aussi le #vaccin d'un lot #AstraZeneca. Suite au décès d'une infirmière de 49 ans, morte d'un désordre s…	205.0	True		rt.com	rt.com
511	6048b1c4eb000b0038e22d69	2021-03-10 11:47:10	[]	[]	Tue Mar 09 17:22:15 +0000 2021	[]	[{"url":"https://t.co/B0SZ828lys","expanded_url":"https://www.theepochtimes.com/arizona-and-montana-take-legal-action-against-biden-admin-ice-arrest-regulations_3726325.html","display_url":"theepochtimes.com/arizona-and-mo…","indices":[265,288]}]	USA 🇺🇸 is upside down-CRISIS! “Blindly releasing 1000's of ppl, criminals &amp; spread of COVID-19 into AZ, is unconscionable &amp; a violation of federal law. Must be stopped now." AZ AG “Meth trafficked into MT by Mexican cartels has wrecked our state." Knudson https://t.co/B0SZ828lys	6978.0	RT @TrinaSolis17: USA 🇺🇸 is upside down-CRISIS! “Blindly releasing 1000's of ppl, criminals &amp; spread of COVID-19 into AZ, is unconscionable…	1453.0	True		theepochtimes.com	theepochtimes.com
512	6048c9c4eb000b0038ea01f5	2021-03-10 13:29:32	[]	[]	Sat Mar 06 23:07:07 +0000 2021	[]	[{"url":"https://t.co/EzVLKggPni","expanded_url":"https://aapsonline.org/mask-facts/?fbclid=IwAR25_h2smQ-8WNrcLcfaaVKQCYYBbN3qyG8Zddir1XEipiD9LpAtUpAZFh8","display_url":"aapsonline.org/mask-facts/?fb…","indices":[272,295]}]	@Wildman_AZ If wearing masks work why are there so many new 'cases' once we started wearing them? And why did we close our businesses for months creating great human misery? See the facts &amp; studies from experts showing how INEFFECTIVE MASKS ARE for the coronavirus... https://t.co/EzVLKggPni	220427.0	RT @wdunlap: @Wildman_AZ If wearing masks work why are there so many new 'cases' once we started wearing them? And why did we close our bus…	0.0	True		aapsonline.org	aapsonline.org
513	6048cdb2eb000b0038eafbb1	2021-03-10 13:41:09	[{"text":"PinalCounty","indices":[225,237]}]	[{"url":"https://t.co/eoQfAYKEQw","expanded_url":"https://pinaldemocrats.org/index.php?page=display&id=120","display_url":"pinaldemocrats.org/index.php?page…","indices":[176,199]}]		[]	[]			Are you tired of the AZGOP bills that are attempting to strip you and others of your voting rights? Want to do some… https://t.co/F6GGnu6fza	861.0	True	democrats.org		democrats.org
514	6048cf62eb000b0038eb60cf	2021-03-10 13:45:52	[]	[]	Wed Mar 10 13:41:09 +0000 2021	[{"text":"PinalCounty","indices":[225,237]}]	[{"url":"https://t.co/eoQfAYKEQw","expanded_url":"https://pinaldemocrats.org/index.php?page=display&id=120","display_url":"pinaldemocrats.org/index.php?page…","indices":[176,199]}]	Are you tired of the AZGOP bills that are attempting to strip you and others of your voting rights? Want to do something about it. Get involved and become a Pinal County PC👇👇👇 https://t.co/eoQfAYKEQw @azdemparty @AZLD16Dems #PinalCounty https://t.co/aVWALuRJs1	862.0	RT @PinalDems: Are you tired of the AZGOP bills that are attempting to strip you and others of your voting rights? Want to do something abo…	2171.0	True		democrats.org	democrats.org
515	6048e46feb000b0038f1c65b	2021-03-10 15:18:48	[{"text":"UnrestrictedBioweapon","indices":[37,59]},{"text":"CCPvirus","indices":[106,115]},{"text":"COVID19","indices":[116,124]},{"text":"racialism","indices":[215,225]}]	[{"url":"https://t.co/i6P9uTe11F","expanded_url":"http://gnews.org","display_url":"gnews.org","indices":[287,310]}]		[]	[]			@JudiciaryGOP @RepAndyBiggsAZ WakeUp!#UnrestrictedBioweapon perfect crime:People who dead was murdered by #CCPvirus… https://t.co/dVGEVZH4K3	51.0	True	gnews.org		gnews.org
516	60490bb809599c00381d2128	2021-03-10 18:10:48	[]	[{"url":"https://t.co/Z2yPk5toOE","expanded_url":"http://www.chinadaily.com.cn/a/201912/10/WS5deef62aa310cf3e3557d099.html","display_url":"chinadaily.com.cn/a/201912/10/WS…","indices":[242,265]}]		[]	[]			El mercado de musica 🇨🇳 es muy interesante, que el precio de la musica y las suscripciones premium sean economicas… https://t.co/bDHAZAQQeg	40.0	True	chinadaily.com.cn		chinadaily.com.cn
517	60492283f15747003839ab38	2021-03-10 19:48:14	[]	[]	Tue Mar 09 17:22:15 +0000 2021	[]	[{"url":"https://t.co/B0SZ828lys","expanded_url":"https://www.theepochtimes.com/arizona-and-montana-take-legal-action-against-biden-admin-ice-arrest-regulations_3726325.html","display_url":"theepochtimes.com/arizona-and-mo…","indices":[265,288]}]	USA 🇺🇸 is upside down-CRISIS! “Blindly releasing 1000's of ppl, criminals &amp; spread of COVID-19 into AZ, is unconscionable &amp; a violation of federal law. Must be stopped now." AZ AG “Meth trafficked into MT by Mexican cartels has wrecked our state." Knudson https://t.co/B0SZ828lys	7082.0	RT @TrinaSolis17: USA 🇺🇸 is upside down-CRISIS! “Blindly releasing 1000's of ppl, criminals &amp; spread of COVID-19 into AZ, is unconscionable…	2567.0	True		theepochtimes.com	theepochtimes.com
518	604923ab440e4800380594d2	2021-03-10 19:53:09	[{"text":"AWinForTheAmericanPeople","indices":[216,241]}]	[{"url":"https://t.co/TZ37Uekqnn","expanded_url":"https://www.newsbreak.com/news/2179163152206/house-passes-19-trillion-covid-19-relief-package-biden-to-sign-into-law-friday?s=ws_tw","display_url":"newsbreak.com/news/217916315…","indices":[242,265]}]		[]	[]			🔥 BREAKING DOWN THE BARRIERS TO EQUALITY: The House has passed President Joe Biden's $1.9 trillion COVID-19 relief… https://t.co/6AZsbf17xf	6155.0	True	newsbreak.com		newsbreak.com
519	60493bc03f68820038d64f8c	2021-03-10 21:35:32	[]	[]	Mon Mar 08 02:25:21 +0000 2021	[]	[{"url":"https://t.co/zJijYnaOae","expanded_url":"https://www.oann.com/cdc-face-masks-dont-prevent-covid-19-study-finds-masks-have-had-negligible-impact-on-coronavirus-numbers/","display_url":"oann.com/cdc-face-masks…","indices":[132,155]}]	CDC: Face masks don’t prevent COVID-19, study finds masks have negligible impact on coronavirus numbers | One America News Network https://t.co/zJijYnaOae	31208.0	RT @BarnettforAZ: CDC: Face masks don’t prevent COVID-19, study finds masks have negligible impact on coronavirus numbers | One America New…	973.0	True		oann.com	oann.com
520	6049411aa2e65f0038d09d88	2021-03-10 21:58:44	[]	[]	Wed Mar 10 21:03:49 +0000 2021	[]	[{"url":"https://t.co/veuLLAJDlX","expanded_url":"https://www.thegatewaypundit.com/2020/05/update-list-dr-faucis-15-deadly-mistakes-contradictions-including-devastation-us-economy-based-garbage-model/","display_url":"thegatewaypundit.com/2020/05/update…","indices":[284,307]}]	@RepAndyBiggsAZ @DanCook26214426 Thousands have died unnecessarily due to incompetent Fauci. He was part of the problem! Fauci was wrong day after day on the coronavirus crisis — Every step of the way! He made the problem much worse and AMERICAN FAMILIES ARE NOW STRUGGLING BIG TIME! https://t.co/veuLLAJDlX	220473.0	RT @wdunlap: @RepAndyBiggsAZ @DanCook26214426 Thousands have died unnecessarily due to incompetent Fauci. He was part of the problem! Fauci…	3690.0	True		thegatewaypundit.com	thegatewaypundit.com
521	60495d2269b0a80039e61917	2021-03-10 23:53:51	[]	[]	Wed Mar 10 21:03:49 +0000 2021	[]	[{"url":"https://t.co/veuLLAJDlX","expanded_url":"https://www.thegatewaypundit.com/2020/05/update-list-dr-faucis-15-deadly-mistakes-contradictions-including-devastation-us-economy-based-garbage-model/","display_url":"thegatewaypundit.com/2020/05/update…","indices":[284,307]}]	@RepAndyBiggsAZ @DanCook26214426 Thousands have died unnecessarily due to incompetent Fauci. He was part of the problem! Fauci was wrong day after day on the coronavirus crisis — Every step of the way! He made the problem much worse and AMERICAN FAMILIES ARE NOW STRUGGLING BIG TIME! https://t.co/veuLLAJDlX	220417.0	RT @wdunlap: @RepAndyBiggsAZ @DanCook26214426 Thousands have died unnecessarily due to incompetent Fauci. He was part of the problem! Fauci…	1014.0	True		thegatewaypundit.com	thegatewaypundit.com
