# Supplementary material for: Low credibility URL sharing on Twitter during reporting linking rare blood clots with the Oxford/AstraZeneca COVID-19 vaccine
Source: PLoS One. 2024 Jan 19;19(1):e0296444. doi: 10.1371/journal.pone.0296444 (PMC10798519; doi:10.1371/journal.pone.0296444)
Supplement: S53 File — (CSV) [file pone.0296444.s055.csv]

	_id	created_at	extended_tweet.entities.hashtags	URL	retweeted_status.created_at	retweeted_status.extended_tweet.entities.hashtags	RTURL	retweeted_status.extended_tweet.full_text	retweeted_status.user.followers_count	text	user.followers_count	indicator	domain_URL	domain_RTURL	domain
0	604967ae82fbdc0038f9fe99	2021-03-11 00:43:21	[]	[]	Wed Mar 10 21:03:49 +0000 2021	[]	[{"url":"https://t.co/veuLLAJDlX","expanded_url":"https://www.thegatewaypundit.com/2020/05/update-list-dr-faucis-15-deadly-mistakes-contradictions-including-devastation-us-economy-based-garbage-model/","display_url":"thegatewaypundit.com/2020/05/updateâ€¦","indices":[284,307]}]	@RepAndyBiggsAZ @DanCook26214426 Thousands have died unnecessarily due to incompetent Fauci. He was part of the problem! Fauci was wrong day after day on the coronavirus crisis â€” Every step of the way! He made the problem much worse and AMERICAN FAMILIES ARE NOW STRUGGLING BIG TIME! https://t.co/veuLLAJDlX	220479.0	RT @wdunlap: @RepAndyBiggsAZ @DanCook26214426 Thousands have died unnecessarily due to incompetent Fauci. He was part of the problem! Fauciâ€¦	47.0	True		thegatewaypundit.com	thegatewaypundit.com
1	60496b726a60d200387e8cd0	2021-03-11 00:59:24	[{"text":"Husky","indices":[116,122]},{"text":"dog","indices":[123,127]},{"text":"huskybitingitistail","indices":[128,148]},{"text":"paintingwithhusky","indices":[149,167]},{"text":"modernart","indices":[168,178]},{"text":"blueeyes","indices":[179,188]},{"text":"boldstrokes","indices":[189,201]},{"text":"acrylicpainting","indices":[202,218]},{"text":"circle","indices":[219,226]},{"text":"art","in…	[{"url":"https://t.co/hLwEnekAZb","expanded_url":"https://www.saatchiart.com/art/Painting-Husky-bites-its-tail/709554/8330912/view","display_url":"saatchiart.com/art/Painting-Hâ€¦","indices":[92,115]}]		[]	[]			Husky bites its tail; acrylic on canvas; 2021; 50 x 80 centimeters; 19.685 x 31,4961 inches https://t.co/hLwEnekAZbâ€¦ https://t.co/Hs0DQfvYhM	3037.0	True	rt.com		rt.com
2	604997d3171e6000388049b4	2021-03-11 04:08:46	[]	[{"url":"https://t.co/bRRPfENbnA","expanded_url":"https://timesofindia.indiatimes.com/elections/assembly-elections/kerala/75-to-27-cpms-kerala-list-mix-of-4-generations/articleshow/81440773.cms","display_url":"timesofindia.indiatimes.com/elections/asseâ€¦","indices":[160,183]}]		[]	[]			AMAZED! WHEN THE ENTIRE WORLD HAS REJECTED COMMUNISM FOR ITS TOTALITARIAN CHARACTER AND INHUMANENESS; THE HIGHEST Lâ€¦ https://t.co/E5pSnfGvgC	32.0	True	indiatimes.com		indiatimes.com
3	6049ca62cb7a5e00380063b6	2021-03-11 07:39:10	[]	[{"url":"https://t.co/72GOarP3FD","expanded_url":"https://www.globalresearch.ca/one-nurse-dead-another-one-injured-austria-suspends-astrazeneca-covid-vaccine-inoculations/5739415","display_url":"globalresearch.ca/one-nurse-deadâ€¦","indices":[136,159]}]		[]	[]			@cp000100 @naomirwolf @AlexaBroadbent One Nurse Dead and Another One Injured as Austria Suspends AstraZeneca COVIDâ€¦ https://t.co/JbdHONT0og	25.0	True	globalresearch.ca		globalresearch.ca
4	6049ccd9cb7a5e00380104de	2021-03-11 07:54:20	[]	[{"url":"https://t.co/fCE3dkXLoZ","expanded_url":"https://www.rt.com/news/517755-eu-noevidence-astrazeneca-vaccine-death/","display_url":"rt.com/news/517755-euâ€¦","indices":[126,149]}]		[]	[]			'No indication' AstraZeneca Covid vaccine causes death, EU drug regulator says after Austria pauses rollout over saâ€¦ https://t.co/RcvAs8X5IA	438.0	True	rt.com		rt.com
5	6049cd18cb7a5e003801161c	2021-03-11 07:55:09	[]	[]	Thu Mar 11 05:30:13 +0000 2021	[{"text":"Border","indices":[134,141]},{"text":"Schools","indices":[142,150]},{"text":"COVID19","indices":[151,159]},{"text":"HR1","indices":[160,164]}]	[{"url":"https://t.co/nsMiwcOYqa","expanded_url":"https://rumble.com/vej18b-rep-andy-biggs-says-the-progressive-push-is-historically-familiar.html?mref=1kztv&mc=6zrce","display_url":"rumble.com/vej18b-rep-andâ€¦","indices":[110,133]}]	Time to peel back the progressive/dem agenda with @RepAndyBiggsAZ. Straight talk on what's really going on. https://t.co/nsMiwcOYqa #Border #Schools #COVID19 #HR1	96682.0	RT @JoeTalkShow: Time to peel back the progressive/dem agenda with @RepAndyBiggsAZ. Straight talk on what's really going on. https://t.coâ€¦	536.0	True		rumble.com	rumble.com
6	6049db6fcb7a5e0038050cb8	2021-03-11 08:57:11	[]	[]	Thu Feb 18 20:27:08 +0000 2021	[{"text":"AstraZeneca","indices":[18,30]},{"text":"vaccine","indices":[31,39]},{"text":"BillGates","indices":[47,57]},{"text":"TheDefender","indices":[177,189]}]	[{"url":"https://t.co/Yaa2MYTBcJ","expanded_url":"https://childrenshealthdefense.org/defender/who-approves-astrazeneca-vaccine-emergency-use/","display_url":"childrenshealthdefense.org/defender/who-aâ€¦","indices":[192,215]}]	The controversial #AstraZeneca #vaccine, which #BillGates has heavily invested in, is being rejected by some countries over widespread concerns about side effects and efficacy. #TheDefender https://t.co/Yaa2MYTBcJ	231195.0	RT @RobertKennedyJr: The controversial #AstraZeneca #vaccine, which #BillGates has heavily invested in, is being rejected by some countriesâ€¦	3672.0	True		childrenshealthdefense.org	childrenshealthdefense.org
7	6049e58bcb7a5e003807db74	2021-03-11 09:39:58	[{"text":"Denmark","indices":[0,8]},{"text":"AstraZeneca","indices":[30,42]},{"text":"coronavirus","indices":[43,55]},{"text":"END","indices":[201,205]}]	[{"url":"https://t.co/D9YTJ3cE5i","expanded_url":"https://english.alarabiya.net/coronavirus/2021/03/11/Coronavirus-Denmark-halts-AstraZeneca-vaccine-due-to-serious-cases-of-blood-clots-","display_url":"english.alarabiya.net/coronavirus/20â€¦","indices":[176,199]}]		[]	[]			#Denmark halts the use of the #AstraZeneca #coronavirus vaccine due to serious cases of blood clots reported in peoâ€¦ https://t.co/Gz7OYdgord	1032.0	True	english.alarabiya.net		english.alarabiya.net
8	6049e5c2cb7a5e003807eb7e	2021-03-11 09:40:43	[]	[]	Thu Mar 11 09:38:26 +0000 2021	[{"text":"Denmark","indices":[0,8]},{"text":"AstraZeneca","indices":[30,42]},{"text":"coronavirus","indices":[43,55]}]	[{"url":"https://t.co/vFlovGFWkG","expanded_url":"https://english.alarabiya.net/coronavirus/2021/03/11/Coronavirus-Denmark-halts-AstraZeneca-vaccine-due-to-serious-cases-of-blood-clots-","display_url":"english.alarabiya.net/coronavirus/20â€¦","indices":[176,199]}]	#Denmark halts the use of the #AstraZeneca #coronavirus vaccine due to serious cases of blood clots reported in people who received the dose, according to health authorities. https://t.co/vFlovGFWkG https://t.co/ldjD4IWAWD	880854.0	RT @AlArabiya_Eng: #Denmark halts the use of the #AstraZeneca #coronavirus vaccine due to serious cases of blood clots reported in people wâ€¦	1638.0	True		english.alarabiya.net	english.alarabiya.net
9	6049e5d5cb7a5e003807f054	2021-03-11 09:40:56	[]	[]	Thu Mar 11 09:38:26 +0000 2021	[{"text":"Denmark","indices":[0,8]},{"text":"AstraZeneca","indices":[30,42]},{"text":"coronavirus","indices":[43,55]}]	[{"url":"https://t.co/vFlovGFWkG","expanded_url":"https://english.alarabiya.net/coronavirus/2021/03/11/Coronavirus-Denmark-halts-AstraZeneca-vaccine-due-to-serious-cases-of-blood-clots-","display_url":"english.alarabiya.net/coronavirus/20â€¦","indices":[176,199]}]	#Denmark halts the use of the #AstraZeneca #coronavirus vaccine due to serious cases of blood clots reported in people who received the dose, according to health authorities. https://t.co/vFlovGFWkG https://t.co/ldjD4IWAWD	880854.0	RT @AlArabiya_Eng: #Denmark halts the use of the #AstraZeneca #coronavirus vaccine due to serious cases of blood clots reported in people wâ€¦	5450.0	True		english.alarabiya.net	english.alarabiya.net
10	6049e616cb7a5e003807fc4e	2021-03-11 09:41:30	[]	[]	Thu Mar 11 09:38:26 +0000 2021	[{"text":"Denmark","indices":[0,8]},{"text":"AstraZeneca","indices":[30,42]},{"text":"coronavirus","indices":[43,55]}]	[{"url":"https://t.co/vFlovGFWkG","expanded_url":"https://english.alarabiya.net/coronavirus/2021/03/11/Coronavirus-Denmark-halts-AstraZeneca-vaccine-due-to-serious-cases-of-blood-clots-","display_url":"english.alarabiya.net/coronavirus/20â€¦","indices":[176,199]}]	#Denmark halts the use of the #AstraZeneca #coronavirus vaccine due to serious cases of blood clots reported in people who received the dose, according to health authorities. https://t.co/vFlovGFWkG https://t.co/ldjD4IWAWD	880854.0	RT @AlArabiya_Eng: #Denmark halts the use of the #AstraZeneca #coronavirus vaccine due to serious cases of blood clots reported in people wâ€¦	870940.0	True		english.alarabiya.net	english.alarabiya.net
11	6049e6c5cb7a5e00380825fa	2021-03-11 09:43:27	[]	[]	Thu Mar 11 09:38:26 +0000 2021	[{"text":"Denmark","indices":[0,8]},{"text":"AstraZeneca","indices":[30,42]},{"text":"coronavirus","indices":[43,55]}]	[{"url":"https://t.co/vFlovGFWkG","expanded_url":"https://english.alarabiya.net/coronavirus/2021/03/11/Coronavirus-Denmark-halts-AstraZeneca-vaccine-due-to-serious-cases-of-blood-clots-","display_url":"english.alarabiya.net/coronavirus/20â€¦","indices":[176,199]}]	#Denmark halts the use of the #AstraZeneca #coronavirus vaccine due to serious cases of blood clots reported in people who received the dose, according to health authorities. https://t.co/vFlovGFWkG https://t.co/ldjD4IWAWD	880857.0	RT @AlArabiya_Eng: #Denmark halts the use of the #AstraZeneca #coronavirus vaccine due to serious cases of blood clots reported in people wâ€¦	441.0	True		english.alarabiya.net	english.alarabiya.net
12	6049ea0dcb7a5e00380901e4	2021-03-11 09:53:42	[]	[]	Thu Mar 11 09:38:26 +0000 2021	[{"text":"Denmark","indices":[0,8]},{"text":"AstraZeneca","indices":[30,42]},{"text":"coronavirus","indices":[43,55]}]	[{"url":"https://t.co/vFlovGFWkG","expanded_url":"https://english.alarabiya.net/coronavirus/2021/03/11/Coronavirus-Denmark-halts-AstraZeneca-vaccine-due-to-serious-cases-of-blood-clots-","display_url":"english.alarabiya.net/coronavirus/20â€¦","indices":[176,199]}]	#Denmark halts the use of the #AstraZeneca #coronavirus vaccine due to serious cases of blood clots reported in people who received the dose, according to health authorities. https://t.co/vFlovGFWkG https://t.co/ldjD4IWAWD	880860.0	RT @AlArabiya_Eng: #Denmark halts the use of the #AstraZeneca #coronavirus vaccine due to serious cases of blood clots reported in people wâ€¦	104200.0	True		english.alarabiya.net	english.alarabiya.net
13	6049f8ef4d2ea800382fb749	2021-03-11 10:58:27	[]	[{"url":"https://t.co/wgedQsa82G","expanded_url":"https://francais.rt.com/international/84618-danemark-suspend-vaccin-astrazeneca-covid-19-craintes-formation-caillots-sanguins?utm_source=browser&utm_medium=aplication_chrome&utm_campaign=chrome","display_url":"francais.rt.com/international/â€¦","indices":[132,155]}]		[]	[]			Le Danemark suspend le vaccin AstraZeneca pour des craintes sur la Â«formation de caillots sanguinsÂ» En savoir plusâ€¦ https://t.co/hqvEVKrKCL	915.0	True	rt.com		rt.com
14	6049f9db4d2ea800382ff589	2021-03-11 11:01:21	[]	[]	Thu Mar 11 10:58:27 +0000 2021	[]	[{"url":"https://t.co/wgedQsa82G","expanded_url":"https://francais.rt.com/international/84618-danemark-suspend-vaccin-astrazeneca-covid-19-craintes-formation-caillots-sanguins?utm_source=browser&utm_medium=aplication_chrome&utm_campaign=chrome","display_url":"francais.rt.com/international/â€¦","indices":[132,155]}]	Le Danemark suspend le vaccin AstraZeneca pour des craintes sur la Â«formation de caillots sanguinsÂ» En savoir plus sur RT France : https://t.co/wgedQsa82G	915.0	RT @PierreD70496737: Le Danemark suspend le vaccin AstraZeneca pour des craintes sur la Â«formation de caillots sanguinsÂ» En savoir plus suâ€¦	431.0	True		rt.com	rt.com
15	6049faaf4d2ea80038302f29	2021-03-11 11:04:02	[]	[]	Thu Mar 11 11:03:07 +0000 2021	[]	[{"url":"https://t.co/R8hrytZRRT","expanded_url":"https://francais.rt.com/international/84618-danemark-suspend-vaccin-astrazeneca-covid-19-craintes-formation-caillots-sanguins","display_url":"francais.rt.com/international/â€¦","indices":[99,122]}]	Le Danemark suspend le vaccin AstraZeneca pour des craintes sur la Â«formation de caillots sanguinsÂ»https://t.co/R8hrytZRRT https://t.co/s8D6Je4bWx	118.0	RT @MaheJosephine: Le Danemark suspend le vaccin AstraZeneca pour des craintes sur la Â«formation de caillots sanguinsÂ»https://t.co/R8hrytZRâ€¦	4219.0	True		rt.com	rt.com
16	6049fb734d2ea8003830610d	2021-03-11 11:13:34	[]	[]	Thu Mar 11 11:07:10 +0000 2021	[{"text":"Danemark","indices":[4,13]},{"text":"AstraZeneca","indices":[32,44]}]	[{"url":"https://t.co/rMat1kmvGx","expanded_url":"https://francais.rt.com/international/84618-danemark-suspend-vaccin-astrazeneca-covid-19-craintes-formation-caillots-sanguins","display_url":"francais.rt.com/international/â€¦","indices":[106,129]}]	ðŸ”´Le #Danemark suspend le vaccin #AstraZeneca pour des craintes sur la Â«formation de caillots sanguinsÂ» âž¡ï¸�https://t.co/rMat1kmvGx https://t.co/pCyPc3f9PP	162717.0	RT @RTenfrancais: ðŸ”´Le #Danemark suspend le vaccin #AstraZeneca pour des craintes sur la Â«formation de caillots sanguinsÂ» âž¡ï¸�https://t.co/rMâ€¦	503.0	True		rt.com	rt.com
17	6049fc534d2ea80038309a0f	2021-03-11 11:16:13	[]	[]	Thu Mar 11 11:07:10 +0000 2021	[{"text":"Danemark","indices":[4,13]},{"text":"AstraZeneca","indices":[32,44]}]	[{"url":"https://t.co/rMat1kmvGx","expanded_url":"https://francais.rt.com/international/84618-danemark-suspend-vaccin-astrazeneca-covid-19-craintes-formation-caillots-sanguins","display_url":"francais.rt.com/international/â€¦","indices":[106,129]}]	ðŸ”´Le #Danemark suspend le vaccin #AstraZeneca pour des craintes sur la Â«formation de caillots sanguinsÂ» âž¡ï¸�https://t.co/rMat1kmvGx https://t.co/pCyPc3f9PP	162717.0	RT @RTenfrancais: ðŸ”´Le #Danemark suspend le vaccin #AstraZeneca pour des craintes sur la Â«formation de caillots sanguinsÂ» âž¡ï¸�https://t.co/rMâ€¦	319.0	True		rt.com	rt.com
18	6049fd3d4d2ea8003830d52f	2021-03-11 11:18:58	[]	[]	Thu Mar 11 11:07:10 +0000 2021	[{"text":"Danemark","indices":[4,13]},{"text":"AstraZeneca","indices":[32,44]}]	[{"url":"https://t.co/rMat1kmvGx","expanded_url":"https://francais.rt.com/international/84618-danemark-suspend-vaccin-astrazeneca-covid-19-craintes-formation-caillots-sanguins","display_url":"francais.rt.com/international/â€¦","indices":[106,129]}]	ðŸ”´Le #Danemark suspend le vaccin #AstraZeneca pour des craintes sur la Â«formation de caillots sanguinsÂ» âž¡ï¸�https://t.co/rMat1kmvGx https://t.co/pCyPc3f9PP	162717.0	RT @RTenfrancais: ðŸ”´Le #Danemark suspend le vaccin #AstraZeneca pour des craintes sur la Â«formation de caillots sanguinsÂ» âž¡ï¸�https://t.co/rMâ€¦	302.0	True		rt.com	rt.com
19	6049fd3f4d2ea8003830d583	2021-03-11 11:18:59	[]	[]	Thu Mar 11 11:07:10 +0000 2021	[{"text":"Danemark","indices":[4,13]},{"text":"AstraZeneca","indices":[32,44]}]	[{"url":"https://t.co/rMat1kmvGx","expanded_url":"https://francais.rt.com/international/84618-danemark-suspend-vaccin-astrazeneca-covid-19-craintes-formation-caillots-sanguins","display_url":"francais.rt.com/international/â€¦","indices":[106,129]}]	ðŸ”´Le #Danemark suspend le vaccin #AstraZeneca pour des craintes sur la Â«formation de caillots sanguinsÂ» âž¡ï¸�https://t.co/rMat1kmvGx https://t.co/pCyPc3f9PP	162717.0	RT @RTenfrancais: ðŸ”´Le #Danemark suspend le vaccin #AstraZeneca pour des craintes sur la Â«formation de caillots sanguinsÂ» âž¡ï¸�https://t.co/rMâ€¦	113.0	True		rt.com	rt.com
20	6049fd774d2ea8003830e331	2021-03-11 11:19:37	[]	[]	Thu Mar 11 11:07:10 +0000 2021	[{"text":"Danemark","indices":[4,13]},{"text":"AstraZeneca","indices":[32,44]}]	[{"url":"https://t.co/rMat1kmvGx","expanded_url":"https://francais.rt.com/international/84618-danemark-suspend-vaccin-astrazeneca-covid-19-craintes-formation-caillots-sanguins","display_url":"francais.rt.com/international/â€¦","indices":[106,129]}]	ðŸ”´Le #Danemark suspend le vaccin #AstraZeneca pour des craintes sur la Â«formation de caillots sanguinsÂ» âž¡ï¸�https://t.co/rMat1kmvGx https://t.co/pCyPc3f9PP	162717.0	RT @RTenfrancais: ðŸ”´Le #Danemark suspend le vaccin #AstraZeneca pour des craintes sur la Â«formation de caillots sanguinsÂ» âž¡ï¸�https://t.co/rMâ€¦	26.0	True		rt.com	rt.com
21	6049fdca4d2ea8003830f7a3	2021-03-11 11:20:34	[]	[]	Thu Mar 11 11:07:10 +0000 2021	[{"text":"Danemark","indices":[4,13]},{"text":"AstraZeneca","indices":[32,44]}]	[{"url":"https://t.co/rMat1kmvGx","expanded_url":"https://francais.rt.com/international/84618-danemark-suspend-vaccin-astrazeneca-covid-19-craintes-formation-caillots-sanguins","display_url":"francais.rt.com/international/â€¦","indices":[106,129]}]	ðŸ”´Le #Danemark suspend le vaccin #AstraZeneca pour des craintes sur la Â«formation de caillots sanguinsÂ» âž¡ï¸�https://t.co/rMat1kmvGx https://t.co/pCyPc3f9PP	162717.0	RT @RTenfrancais: ðŸ”´Le #Danemark suspend le vaccin #AstraZeneca pour des craintes sur la Â«formation de caillots sanguinsÂ» âž¡ï¸�https://t.co/rMâ€¦	1812.0	True		rt.com	rt.com
22	6049fdd24d2ea8003830f9af	2021-03-11 11:20:40	[]	[{"url":"https://t.co/OtfUd7xmZI","expanded_url":"https://francais.rt.com/international/84618-danemark-suspend-vaccin-astrazeneca-covid-19-craintes-formation-caillots-sanguins","display_url":"francais.rt.com/international/â€¦","indices":[99,122]}]		[]	[]			Le Danemark suspend le vaccin AstraZeneca pour des craintes sur la Â«formation de caillots sanguinsÂ»â€¦ https://t.co/OjTsC5JCp6	20.0	True	rt.com		rt.com
23	6049fe2d4d2ea80038311155	2021-03-11 11:21:46	[]	[]	Thu Mar 11 11:07:10 +0000 2021	[{"text":"Danemark","indices":[4,13]},{"text":"AstraZeneca","indices":[32,44]}]	[{"url":"https://t.co/rMat1kmvGx","expanded_url":"https://francais.rt.com/international/84618-danemark-suspend-vaccin-astrazeneca-covid-19-craintes-formation-caillots-sanguins","display_url":"francais.rt.com/international/â€¦","indices":[106,129]}]	ðŸ”´Le #Danemark suspend le vaccin #AstraZeneca pour des craintes sur la Â«formation de caillots sanguinsÂ» âž¡ï¸�https://t.co/rMat1kmvGx https://t.co/pCyPc3f9PP	162717.0	RT @RTenfrancais: ðŸ”´Le #Danemark suspend le vaccin #AstraZeneca pour des craintes sur la Â«formation de caillots sanguinsÂ» âž¡ï¸�https://t.co/rMâ€¦	21.0	True		rt.com	rt.com
24	6049fe734d2ea8003831239f	2021-03-11 11:22:37	[]	[{"url":"https://t.co/TNlRv6IxYy","expanded_url":"https://www.rt.com/news/517808-denmark-minister-astrazeneca-covid19-vaccine/","display_url":"rt.com/news/517808-deâ€¦","indices":[129,152]}]		[]	[]			Denmark, Estonia, Lithuania, Luxembourg, Latvia suspend AstraZeneca Covid vaccine after reports of potentially fataâ€¦ https://t.co/53RzOZTnL0	631.0	True	rt.com		rt.com
25	6049feaa4d2ea80038313275	2021-03-11 11:23:19	[]	[]	Thu Mar 11 11:22:37 +0000 2021	[]	[{"url":"https://t.co/TNlRv6IxYy","expanded_url":"https://www.rt.com/news/517808-denmark-minister-astrazeneca-covid19-vaccine/","display_url":"rt.com/news/517808-deâ€¦","indices":[129,152]}]	Denmark, Estonia, Lithuania, Luxembourg, Latvia suspend AstraZeneca Covid vaccine after reports of potentially fatal blood clots https://t.co/TNlRv6IxYy	631.0	RT @GTLMedicus: Denmark, Estonia, Lithuania, Luxembourg, Latvia suspend AstraZeneca Covid vaccine after reports of potentially fatal bloodâ€¦	123.0	True		rt.com	rt.com
26	6049feb24d2ea80038313491	2021-03-11 11:23:25	[]	[]	Thu Mar 11 11:07:10 +0000 2021	[{"text":"Danemark","indices":[4,13]},{"text":"AstraZeneca","indices":[32,44]}]	[{"url":"https://t.co/rMat1kmvGx","expanded_url":"https://francais.rt.com/international/84618-danemark-suspend-vaccin-astrazeneca-covid-19-craintes-formation-caillots-sanguins","display_url":"francais.rt.com/international/â€¦","indices":[106,129]}]	ðŸ”´Le #Danemark suspend le vaccin #AstraZeneca pour des craintes sur la Â«formation de caillots sanguinsÂ» âž¡ï¸�https://t.co/rMat1kmvGx https://t.co/pCyPc3f9PP	162717.0	RT @RTenfrancais: ðŸ”´Le #Danemark suspend le vaccin #AstraZeneca pour des craintes sur la Â«formation de caillots sanguinsÂ» âž¡ï¸�https://t.co/rMâ€¦	107.0	True		rt.com	rt.com
27	6049ff484d2ea80038315b7d	2021-03-11 11:25:13	[]	[{"url":"https://t.co/wQZukI73TC","expanded_url":"https://www.rt.com/news/517808-denmark-minister-astrazeneca-covid19-vaccine/?utm_source=rss&utm_medium=rss&utm_campaign=RSS","display_url":"rt.com/news/517808-deâ€¦","indices":[129,152]}]		[]	[]			Denmark, Estonia, Lithuania, Luxembourg, Latvia suspend AstraZeneca Covid vaccine after reports of potentially fataâ€¦ https://t.co/O2JbE4LoMq	2639.0	True	rt.com		rt.com
28	604a00444d2ea8003831974f	2021-03-11 11:28:00	[]	[]	Thu Mar 11 11:07:10 +0000 2021	[{"text":"Danemark","indices":[4,13]},{"text":"AstraZeneca","indices":[32,44]}]	[{"url":"https://t.co/rMat1kmvGx","expanded_url":"https://francais.rt.com/international/84618-danemark-suspend-vaccin-astrazeneca-covid-19-craintes-formation-caillots-sanguins","display_url":"francais.rt.com/international/â€¦","indices":[106,129]}]	ðŸ”´Le #Danemark suspend le vaccin #AstraZeneca pour des craintes sur la Â«formation de caillots sanguinsÂ» âž¡ï¸�https://t.co/rMat1kmvGx https://t.co/pCyPc3f9PP	162717.0	RT @RTenfrancais: ðŸ”´Le #Danemark suspend le vaccin #AstraZeneca pour des craintes sur la Â«formation de caillots sanguinsÂ» âž¡ï¸�https://t.co/rMâ€¦	12.0	True		rt.com	rt.com
29	604a00a04d2ea8003831af9f	2021-03-11 11:29:08	[]	[]	Thu Mar 11 11:07:10 +0000 2021	[{"text":"Danemark","indices":[4,13]},{"text":"AstraZeneca","indices":[32,44]}]	[{"url":"https://t.co/rMat1kmvGx","expanded_url":"https://francais.rt.com/international/84618-danemark-suspend-vaccin-astrazeneca-covid-19-craintes-formation-caillots-sanguins","display_url":"francais.rt.com/international/â€¦","indices":[106,129]}]	ðŸ”´Le #Danemark suspend le vaccin #AstraZeneca pour des craintes sur la Â«formation de caillots sanguinsÂ» âž¡ï¸�https://t.co/rMat1kmvGx https://t.co/pCyPc3f9PP	162717.0	RT @RTenfrancais: ðŸ”´Le #Danemark suspend le vaccin #AstraZeneca pour des craintes sur la Â«formation de caillots sanguinsÂ» âž¡ï¸�https://t.co/rMâ€¦	148.0	True		rt.com	rt.com
30	604a01314d2ea8003831d4f3	2021-03-11 11:30:53	[]	[]	Thu Mar 11 11:07:10 +0000 2021	[{"text":"Danemark","indices":[4,13]},{"text":"AstraZeneca","indices":[32,44]}]	[{"url":"https://t.co/rMat1kmvGx","expanded_url":"https://francais.rt.com/international/84618-danemark-suspend-vaccin-astrazeneca-covid-19-craintes-formation-caillots-sanguins","display_url":"francais.rt.com/international/â€¦","indices":[106,129]}]	ðŸ”´Le #Danemark suspend le vaccin #AstraZeneca pour des craintes sur la Â«formation de caillots sanguinsÂ» âž¡ï¸�https://t.co/rMat1kmvGx https://t.co/pCyPc3f9PP	162702.0	RT @RTenfrancais: ðŸ”´Le #Danemark suspend le vaccin #AstraZeneca pour des craintes sur la Â«formation de caillots sanguinsÂ» âž¡ï¸�https://t.co/rMâ€¦	284.0	True		rt.com	rt.com
31	604a02414d2ea80038321e5b	2021-03-11 11:41:53	[]	[]	Thu Mar 11 11:07:10 +0000 2021	[{"text":"Danemark","indices":[4,13]},{"text":"AstraZeneca","indices":[32,44]}]	[{"url":"https://t.co/rMat1kmvGx","expanded_url":"https://francais.rt.com/international/84618-danemark-suspend-vaccin-astrazeneca-covid-19-craintes-formation-caillots-sanguins","display_url":"francais.rt.com/international/â€¦","indices":[106,129]}]	ðŸ”´Le #Danemark suspend le vaccin #AstraZeneca pour des craintes sur la Â«formation de caillots sanguinsÂ» âž¡ï¸�https://t.co/rMat1kmvGx https://t.co/pCyPc3f9PP	162718.0	RT @RTenfrancais: ðŸ”´Le #Danemark suspend le vaccin #AstraZeneca pour des craintes sur la Â«formation de caillots sanguinsÂ» âž¡ï¸�https://t.co/rMâ€¦	5536.0	True		rt.com	rt.com
32	604a02d44d2ea80038324637	2021-03-11 11:43:44	[]	[]	Thu Mar 11 11:42:57 +0000 2021	[]	[{"url":"https://t.co/rBAtcXCpV0","expanded_url":"https://www.rt.com/news/517808-denmark-minister-astrazeneca-covid19-vaccine/","display_url":"rt.com/news/517808-deâ€¦","indices":[129,152]}]	Denmark, Estonia, Lithuania, Luxembourg, Latvia suspend AstraZeneca Covid vaccine after reports of potentially fatal blood clots https://t.co/rBAtcXCpV0 #	273.0	RT @1amgme: Denmark, Estonia, Lithuania, Luxembourg, Latvia suspend AstraZeneca Covid vaccine after reports of potentially fatal blood clotâ€¦	7020.0	True		rt.com	rt.com
33	604a03a74d2ea800383281a3	2021-03-11 11:46:30	[]	[]	Thu Mar 11 11:43:32 +0000 2021	[]	[{"url":"https://t.co/jlYRGAeD0i","expanded_url":"https://www.zerohedge.com/markets/astrazeneca-slides-denmark-suspends-vaccinations-blood-clot-fears","display_url":"zerohedge.com/markets/astrazâ€¦","indices":[205,228]}]	More information is coming out on AstraZeneca. Danish health authorities are increasingly concerned about harmful side-effects believed to be associated with the AstraZeneca-Oxford jab, @BoliqueAna ðŸ™� https://t.co/jlYRGAeD0i	5891.0	RT @WakeAustralia: More information is coming out on AstraZeneca. Danish health authorities are increasingly concerned about harmful sideâ€¦	49.0	True		zerohedge.com	zerohedge.com
34	604a04884d2ea8003832bb05	2021-03-11 11:49:10	[]	[{"url":"https://t.co/6INmr2QEVV","expanded_url":"https://www.rt.com/news/517808-denmark-minister-astrazeneca-covid19-vaccine/","display_url":"rt.com/news/517808-deâ€¦","indices":[145,168]}]		[]	[]			Denmark, Estonia, Lithuania, Luxembourg, Latvia suspend AstraZeneca Covid vaccine after reports of potentially fataâ€¦ https://t.co/rjGpPXtfX7	1265.0	True	rt.com		rt.com
35	604a05574d2ea8003832f1c9	2021-03-11 11:51:43	[]	[{"url":"https://t.co/N3dLvrbHAD","expanded_url":"https://www.rt.com/news/517808-denmark-minister-astrazeneca-covid19-vaccine/","display_url":"rt.com/news/517808-deâ€¦","indices":[129,152]}]		[]	[]			Denmark, Estonia, Lithuania, Luxembourg, Latvia suspend AstraZeneca Covid vaccine after reports of potentially fataâ€¦ https://t.co/QFFUkXcWuB	199.0	True	rt.com		rt.com
36	604a05dd4d2ea800383313cd	2021-03-11 11:53:19	[]	[{"url":"https://t.co/HjHyCWGY57","expanded_url":"https://www.rt.com/news/517808-denmark-minister-astrazeneca-covid19-vaccine/","display_url":"rt.com/news/517808-deâ€¦","indices":[129,152]}]		[]	[]			Denmark, Estonia, Lithuania, Luxembourg, Latvia suspend AstraZeneca Covid vaccine after reports of potentially fataâ€¦ https://t.co/6BsEFJyRIF	12456.0	True	rt.com		rt.com
37	604a061c4d2ea8003833256b	2021-03-11 11:54:07	[]	[{"url":"https://t.co/EVPZscYzlb","expanded_url":"https://www.rt.com/news/517755-eu-noevidence-astrazeneca-vaccine-death/","display_url":"rt.com/news/517755-euâ€¦","indices":[142,165]}]		[]	[]			'No indication' AstraZeneca Covid vaccine causes death, EU drug regulator says after Austria pauses rollout over saâ€¦ https://t.co/Dtc5Yy6Cx8	12456.0	True	rt.com		rt.com
38	604a0734ca2e9d0038269184	2021-03-11 12:03:58	[]	[]	Thu Mar 11 11:07:10 +0000 2021	[{"text":"Danemark","indices":[4,13]},{"text":"AstraZeneca","indices":[32,44]}]	[{"url":"https://t.co/rMat1kmvGx","expanded_url":"https://francais.rt.com/international/84618-danemark-suspend-vaccin-astrazeneca-covid-19-craintes-formation-caillots-sanguins","display_url":"francais.rt.com/international/â€¦","indices":[106,129]}]	ðŸ”´Le #Danemark suspend le vaccin #AstraZeneca pour des craintes sur la Â«formation de caillots sanguinsÂ» âž¡ï¸�https://t.co/rMat1kmvGx https://t.co/pCyPc3f9PP	162718.0	RT @RTenfrancais: ðŸ”´Le #Danemark suspend le vaccin #AstraZeneca pour des craintes sur la Â«formation de caillots sanguinsÂ» âž¡ï¸�https://t.co/rMâ€¦	132.0	True		rt.com	rt.com
39	604a076aca2e9d003826a508	2021-03-11 12:04:53	[]	[]	Thu Mar 11 11:07:10 +0000 2021	[{"text":"Danemark","indices":[4,13]},{"text":"AstraZeneca","indices":[32,44]}]	[{"url":"https://t.co/rMat1kmvGx","expanded_url":"https://francais.rt.com/international/84618-danemark-suspend-vaccin-astrazeneca-covid-19-craintes-formation-caillots-sanguins","display_url":"francais.rt.com/international/â€¦","indices":[106,129]}]	ðŸ”´Le #Danemark suspend le vaccin #AstraZeneca pour des craintes sur la Â«formation de caillots sanguinsÂ» âž¡ï¸�https://t.co/rMat1kmvGx https://t.co/pCyPc3f9PP	162718.0	RT @RTenfrancais: ðŸ”´Le #Danemark suspend le vaccin #AstraZeneca pour des craintes sur la Â«formation de caillots sanguinsÂ» âž¡ï¸�https://t.co/rMâ€¦	907.0	True		rt.com	rt.com
40	604a0794ca2e9d003826b3fe	2021-03-11 12:05:34	[]	[]	Thu Mar 11 11:07:10 +0000 2021	[{"text":"Danemark","indices":[4,13]},{"text":"AstraZeneca","indices":[32,44]}]	[{"url":"https://t.co/rMat1kmvGx","expanded_url":"https://francais.rt.com/international/84618-danemark-suspend-vaccin-astrazeneca-covid-19-craintes-formation-caillots-sanguins","display_url":"francais.rt.com/international/â€¦","indices":[106,129]}]	ðŸ”´Le #Danemark suspend le vaccin #AstraZeneca pour des craintes sur la Â«formation de caillots sanguinsÂ» âž¡ï¸�https://t.co/rMat1kmvGx https://t.co/pCyPc3f9PP	162718.0	RT @RTenfrancais: ðŸ”´Le #Danemark suspend le vaccin #AstraZeneca pour des craintes sur la Â«formation de caillots sanguinsÂ» âž¡ï¸�https://t.co/rMâ€¦	306.0	True		rt.com	rt.com
41	604a07c3ca2e9d003826c4f8	2021-03-11 12:06:22	[]	[]	Thu Mar 11 11:07:10 +0000 2021	[{"text":"Danemark","indices":[4,13]},{"text":"AstraZeneca","indices":[32,44]}]	[{"url":"https://t.co/rMat1kmvGx","expanded_url":"https://francais.rt.com/international/84618-danemark-suspend-vaccin-astrazeneca-covid-19-craintes-formation-caillots-sanguins","display_url":"francais.rt.com/international/â€¦","indices":[106,129]}]	ðŸ”´Le #Danemark suspend le vaccin #AstraZeneca pour des craintes sur la Â«formation de caillots sanguinsÂ» âž¡ï¸�https://t.co/rMat1kmvGx https://t.co/pCyPc3f9PP	162718.0	RT @RTenfrancais: ðŸ”´Le #Danemark suspend le vaccin #AstraZeneca pour des craintes sur la Â«formation de caillots sanguinsÂ» âž¡ï¸�https://t.co/rMâ€¦	34.0	True		rt.com	rt.com
42	604a0833ca2e9d003826ece2	2021-03-11 12:08:14	[{"text":"Danemark","indices":[3,12]},{"text":"AstraZeneca","indices":[31,43]}]	[{"url":"https://t.co/v6SBPMNTm4","expanded_url":"https://francais.rt.com/international/84618-danemark-suspend-vaccin-astrazeneca-covid-19-craintes-formation-caillots-sanguins","display_url":"francais.rt.com/international/â€¦","indices":[126,149]}]		[]	[]			Le #Danemark suspend le vaccin #AstraZeneca pour des craintes sur la Â«formation de caillots sanguinsÂ» Suspension deâ€¦ https://t.co/sD6yIGoDlK	14828.0	True	rt.com		rt.com
43	604a086bca2e9d0038270126	2021-03-11 12:09:10	[]	[]	Thu Mar 11 11:07:10 +0000 2021	[{"text":"Danemark","indices":[4,13]},{"text":"AstraZeneca","indices":[32,44]}]	[{"url":"https://t.co/rMat1kmvGx","expanded_url":"https://francais.rt.com/international/84618-danemark-suspend-vaccin-astrazeneca-covid-19-craintes-formation-caillots-sanguins","display_url":"francais.rt.com/international/â€¦","indices":[106,129]}]	ðŸ”´Le #Danemark suspend le vaccin #AstraZeneca pour des craintes sur la Â«formation de caillots sanguinsÂ» âž¡ï¸�https://t.co/rMat1kmvGx https://t.co/pCyPc3f9PP	162718.0	RT @RTenfrancais: ðŸ”´Le #Danemark suspend le vaccin #AstraZeneca pour des craintes sur la Â«formation de caillots sanguinsÂ» âž¡ï¸�https://t.co/rMâ€¦	3976.0	True		rt.com	rt.com
44	604a08a6ca2e9d0038271626	2021-03-11 12:10:09	[]	[]	Thu Mar 11 12:08:14 +0000 2021	[{"text":"Danemark","indices":[3,12]},{"text":"AstraZeneca","indices":[31,43]}]	[{"url":"https://t.co/v6SBPMNTm4","expanded_url":"https://francais.rt.com/international/84618-danemark-suspend-vaccin-astrazeneca-covid-19-craintes-formation-caillots-sanguins","display_url":"francais.rt.com/international/â€¦","indices":[126,149]}]	Le #Danemark suspend le vaccin #AstraZeneca pour des craintes sur la Â«formation de caillots sanguinsÂ» Suspension de ce vaccin https://t.co/v6SBPMNTm4	14828.0	RT @elisahk92: Le #Danemark suspend le vaccin #AstraZeneca pour des craintes sur la Â«formation de caillots sanguinsÂ» Suspension de ce vacciâ€¦	547.0	True		rt.com	rt.com
45	604a0987ca2e9d00382766cc	2021-03-11 12:13:54	[]	[]	Thu Mar 11 11:43:32 +0000 2021	[]	[{"url":"https://t.co/jlYRGAeD0i","expanded_url":"https://www.zerohedge.com/markets/astrazeneca-slides-denmark-suspends-vaccinations-blood-clot-fears","display_url":"zerohedge.com/markets/astrazâ€¦","indices":[205,228]}]	More information is coming out on AstraZeneca. Danish health authorities are increasingly concerned about harmful side-effects believed to be associated with the AstraZeneca-Oxford jab, @BoliqueAna ðŸ™� https://t.co/jlYRGAeD0i	5894.0	RT @WakeAustralia: More information is coming out on AstraZeneca. Danish health authorities are increasingly concerned about harmful sideâ€¦	32.0	True		zerohedge.com	zerohedge.com
46	604a0a05ca2e9d00382793c2	2021-03-11 12:15:59	[]	[{"url":"https://t.co/kcKBolKTT7","expanded_url":"https://francais.rt.com/international/84618-danemark-suspend-vaccin-astrazeneca-covid-19-craintes-formation-caillots-sanguins","display_url":"francais.rt.com/international/â€¦","indices":[113,136]}]		[]	[]			Encore un... Le Danemark suspend le vaccin AstraZeneca pour des craintes sur la Â«formation de caillots sanguinsÂ»â€¦ https://t.co/AvZbvbtsAJ	33.0	True	rt.com		rt.com
47	604a0a8bca2e9d003827c402	2021-03-11 12:18:14	[]	[{"url":"https://t.co/AfxVWb345x","expanded_url":"https://www.rt.com/news/517808-denmark-minister-astrazeneca-covid19-vaccine/","display_url":"rt.com/news/517808-deâ€¦","indices":[145,168]}]		[]	[]			Denmark, Estonia, Lithuania, Luxembourg, Latvia suspend AstraZeneca Covid vaccine after reports of potentially fataâ€¦ https://t.co/VUE3ywJZ9T	5942.0	True	rt.com		rt.com
48	604a0aedca2e9d003827e6c6	2021-03-11 12:19:51	[]	[]	Thu Mar 11 11:43:32 +0000 2021	[]	[{"url":"https://t.co/jlYRGAeD0i","expanded_url":"https://www.zerohedge.com/markets/astrazeneca-slides-denmark-suspends-vaccinations-blood-clot-fears","display_url":"zerohedge.com/markets/astrazâ€¦","indices":[205,228]}]	More information is coming out on AstraZeneca. Danish health authorities are increasingly concerned about harmful side-effects believed to be associated with the AstraZeneca-Oxford jab, @BoliqueAna ðŸ™� https://t.co/jlYRGAeD0i	5894.0	RT @WakeAustralia: More information is coming out on AstraZeneca. Danish health authorities are increasingly concerned about harmful sideâ€¦	6.0	True		zerohedge.com	zerohedge.com
49	604a0c9bca2e9d0038288110	2021-03-11 12:27:02	[]	[]	Thu Mar 11 11:22:37 +0000 2021	[]	[{"url":"https://t.co/TNlRv6IxYy","expanded_url":"https://www.rt.com/news/517808-denmark-minister-astrazeneca-covid19-vaccine/","display_url":"rt.com/news/517808-deâ€¦","indices":[129,152]}]	Denmark, Estonia, Lithuania, Luxembourg, Latvia suspend AstraZeneca Covid vaccine after reports of potentially fatal blood clots https://t.co/TNlRv6IxYy	631.0	RT @GTLMedicus: Denmark, Estonia, Lithuania, Luxembourg, Latvia suspend AstraZeneca Covid vaccine after reports of potentially fatal bloodâ€¦	476.0	True		rt.com	rt.com
50	604a0d02ca2e9d003828a5de	2021-03-11 12:28:45	[]	[]	Sun Mar 07 17:01:58 +0000 2021	[{"text":"vaccin","indices":[28,35]},{"text":"AstraZeneca","indices":[45,57]},{"text":"vaccin","indices":[230,237]}]	[{"url":"https://t.co/s94akdgpxc","expanded_url":"https://www.rt.com/news/517454-austria-astrazeneca-vaccine-death/","display_url":"rt.com/news/517454-auâ€¦","indices":[253,276]}]	L'Autriche suspend aussi le #vaccin d'un lot #AstraZeneca. Suite au dÃ©cÃ¨s d'une infirmiÃ¨re de 49 ans, morte d'un dÃ©sordre sÃ©vÃ¨re de coagulation, sous investigation. Sa collÃ¨gue de 35 ans a eu une embolie pulmonaire du mÃªme lot de #vaccin, en rÃ©mission. https://t.co/s94akdgpxc	14632.0	RT @momotchiii: L'Autriche suspend aussi le #vaccin d'un lot #AstraZeneca. Suite au dÃ©cÃ¨s d'une infirmiÃ¨re de 49 ans, morte d'un dÃ©sordre sâ€¦	399.0	True		rt.com	rt.com
51	604a0f23c7e07500384793f7	2021-03-11 12:37:50	[]	[]	Thu Mar 11 11:07:10 +0000 2021	[{"text":"Danemark","indices":[4,13]},{"text":"AstraZeneca","indices":[32,44]}]	[{"url":"https://t.co/rMat1kmvGx","expanded_url":"https://francais.rt.com/international/84618-danemark-suspend-vaccin-astrazeneca-covid-19-craintes-formation-caillots-sanguins","display_url":"francais.rt.com/international/â€¦","indices":[106,129]}]	ðŸ”´Le #Danemark suspend le vaccin #AstraZeneca pour des craintes sur la Â«formation de caillots sanguinsÂ» âž¡ï¸�https://t.co/rMat1kmvGx https://t.co/pCyPc3f9PP	162716.0	RT @RTenfrancais: ðŸ”´Le #Danemark suspend le vaccin #AstraZeneca pour des craintes sur la Â«formation de caillots sanguinsÂ» âž¡ï¸�https://t.co/rMâ€¦	169.0	True		rt.com	rt.com
52	604a0f84c7e075003847b6b9	2021-03-11 12:39:26	[{"text":"Global","indices":[0,7]},{"text":"EconomicTimes","indices":[233,247]}]	[{"url":"https://t.co/p0JovE5OJ4","expanded_url":"https://economictimes.indiatimes.com/news/international/world-news/denmark-halts-use-of-astrazeneca-vaccine-over-concerns-of-blood-clots/articleshow/81450610.cms","display_url":"economictimes.indiatimes.com/news/internatiâ€¦","indices":[248,271]}]		[]	[]			#Global : Denmark halts use of AstraZeneca vaccine over concerns of blood clots : The move comes "following reportsâ€¦ https://t.co/UYLfgYfA2N	35.0	True	economictimes.indiatimes.com		economictimes.indiatimes.com
53	604a0feec7e075003847dca3	2021-03-11 12:41:13	[]	[{"url":"https://t.co/WjArkzOROp","expanded_url":"https://www.rt.com/news/517808-denmark-minister-astrazeneca-covid19-vaccine/","display_url":"rt.com/news/517808-deâ€¦","indices":[129,152]}]		[]	[]			Denmark, Estonia, Lithuania, Luxembourg, Latvia suspend AstraZeneca Covid vaccine after reports of potentially fataâ€¦ https://t.co/BU0fuuyJM4	714.0	True	rt.com		rt.com
54	604a12ea830c080038bef455	2021-03-11 12:53:56	[]	[{"url":"https://t.co/hrDYKMUrLw","expanded_url":"https://www.rt.com/news/517808-denmark-minister-astrazeneca-covid19-vaccine/","display_url":"rt.com/news/517808-deâ€¦","indices":[145,168]}]		[]	[]			Denmark, Estonia, Lithuania, Luxembourg, Latvia suspend AstraZeneca Covid vaccine after reports of potentially fataâ€¦ https://t.co/KV37niHw6c	75.0	True	rt.com		rt.com
55	604a1331830c080038bf0dc3	2021-03-11 12:55:08	[]	[{"url":"https://t.co/wWntXsyKFD","expanded_url":"https://www.rt.com/news/517808-denmark-minister-astrazeneca-covid19-vaccine/","display_url":"rt.com/news/517808-deâ€¦","indices":[138,161]}]		[]	[]			@BBCNews Denmark, Estonia, Lithuania, Luxembourg, Latvia suspend AstraZeneca Covid vaccine after reports of potentiâ€¦ https://t.co/XbnqiCNe0R	340.0	True	rt.com		rt.com
56	604a1360830c080038bf1e9d	2021-03-11 12:55:55	[]	[{"url":"https://t.co/wWntXsyKFD","expanded_url":"https://www.rt.com/news/517808-denmark-minister-astrazeneca-covid19-vaccine/","display_url":"rt.com/news/517808-deâ€¦","indices":[138,161]}]		[]	[]			@itvnews Denmark, Estonia, Lithuania, Luxembourg, Latvia suspend AstraZeneca Covid vaccine after reports of potentiâ€¦ https://t.co/q6imSdG4eq	340.0	True	rt.com		rt.com
57	604a13e3830c080038bf4d67	2021-03-11 12:58:05	[]	[{"url":"https://t.co/LRlkE3yrkD","expanded_url":"https://francais.rt.com/international/84618-danemark-suspend-vaccin-astrazeneca-covid-19-craintes-formation-caillots-sanguins","display_url":"francais.rt.com/international/â€¦","indices":[184,207]}]		[]	[]			Le Danemark suspend le vaccin AstraZeneca, aprÃ¨s des rapports de cas graves de formation de caillots sanguins chezâ€¦ https://t.co/N5FhQK5sU4	37.0	True	rt.com		rt.com
58	604a1419830c080038bf60ad	2021-03-11 12:58:59	[]	[{"url":"https://t.co/6u3JRIaVQk","expanded_url":"https://www.rt.com/news/517808-denmark-minister-astrazeneca-covid19-vaccine/","display_url":"rt.com/news/517808-deâ€¦","indices":[145,168]}]		[]	[]			Denmark, Estonia, Lithuania, Luxembourg, Latvia suspend AstraZeneca Covid vaccine after reports of potentially fataâ€¦ https://t.co/GcijjlW5YV	672.0	True	rt.com		rt.com
59	604a1ce3c011300038848641	2021-03-11 13:36:29	[]	[{"url":"https://t.co/lMLvqSwV0d","expanded_url":"https://www.rt.com/news/517808-denmark-minister-astrazeneca-covid19-vaccine/","display_url":"rt.com/news/517808-deâ€¦","indices":[145,168]}]		[]	[]			Denmark, Estonia, Lithuania, Luxembourg, Latvia suspend AstraZeneca Covid vaccine after reports of potentially fataâ€¦ https://t.co/XO8TqmPB3t	7124.0	True	rt.com		rt.com
60	604a1cf5c011300038848cd3	2021-03-11 13:36:47	[]	[]	Thu Mar 11 13:36:29 +0000 2021	[]	[{"url":"https://t.co/lMLvqSwV0d","expanded_url":"https://www.rt.com/news/517808-denmark-minister-astrazeneca-covid19-vaccine/","display_url":"rt.com/news/517808-deâ€¦","indices":[145,168]}]	Denmark, Estonia, Lithuania, Luxembourg, Latvia suspend AstraZeneca Covid vaccine after reports of potentially fatal blood clots â€” RT World News https://t.co/lMLvqSwV0d	7124.0	RT @DJSiri: Denmark, Estonia, Lithuania, Luxembourg, Latvia suspend AstraZeneca Covid vaccine after reports of potentially fatal blood clotâ€¦	840.0	True		rt.com	rt.com
61	604a1d15c01130003884986b	2021-03-11 13:37:20	[]	[]	Thu Mar 11 13:35:31 +0000 2021	[]	[{"url":"https://t.co/ooUBou5trm","expanded_url":"https://www.rt.com/news/517808-denmark-minister-astrazeneca-covid19-vaccine/","display_url":"rt.com/news/517808-deâ€¦","indices":[145,168]}]	Denmark, Estonia, Lithuania, Luxembourg, Latvia suspend AstraZeneca Covid vaccine after reports of potentially fatal blood clots â€” RT World News https://t.co/ooUBou5trm	2452.0	RT @doc_turek: Denmark, Estonia, Lithuania, Luxembourg, Latvia suspend AstraZeneca Covid vaccine after reports of potentially fatal blood câ€¦	38.0	True		rt.com	rt.com
62	604a1d4fc01130003884ad37	2021-03-11 13:38:18	[]	[{"url":"https://t.co/QMtL291uDV","expanded_url":"https://www.rt.com/news/517808-denmark-minister-astrazeneca-covid19-vaccine/","display_url":"rt.com/news/517808-deâ€¦","indices":[145,168]}]		[]	[]			Denmark, Estonia, Lithuania, Luxembourg, Latvia suspend AstraZeneca Covid vaccine after reports of potentially fataâ€¦ https://t.co/jKpFCcdkD7	2343.0	True	rt.com		rt.com
63	604a20008969cb00387858d9	2021-03-11 13:49:46	[]	[{"url":"https://t.co/MEH88eEEhi","expanded_url":"https://francais.rt.com/international/84618-danemark-suspend-vaccin-astrazeneca-covid-19-craintes-formation-caillots-sanguins","display_url":"francais.rt.com/international/â€¦","indices":[100,123]}]		[]	[]			Le Danemark suspend le vaccin AstraZeneca pour des craintes sur la Â«formation de caillots sanguinsÂ»â€¦ https://t.co/2CAVX1r3NM	101.0	True	rt.com		rt.com
64	604a20518969cb00387875ad	2021-03-11 13:51:07	[]	[]	Thu Mar 11 12:08:14 +0000 2021	[{"text":"Danemark","indices":[3,12]},{"text":"AstraZeneca","indices":[31,43]}]	[{"url":"https://t.co/v6SBPMNTm4","expanded_url":"https://francais.rt.com/international/84618-danemark-suspend-vaccin-astrazeneca-covid-19-craintes-formation-caillots-sanguins","display_url":"francais.rt.com/international/â€¦","indices":[126,149]}]	Le #Danemark suspend le vaccin #AstraZeneca pour des craintes sur la Â«formation de caillots sanguinsÂ» Suspension de ce vaccin https://t.co/v6SBPMNTm4	14828.0	RT @elisahk92: Le #Danemark suspend le vaccin #AstraZeneca pour des craintes sur la Â«formation de caillots sanguinsÂ» Suspension de ce vacciâ€¦	585.0	True		rt.com	rt.com
65	604a20568969cb00387877b5	2021-03-11 13:51:13	[]	[{"url":"https://t.co/ANzAAbZpOm","expanded_url":"https://www.rt.com/news/517808-denmark-minister-astrazeneca-covid19-vaccine/","display_url":"rt.com/news/517808-deâ€¦","indices":[145,168]}]		[]	[]			Denmark, Estonia, Lithuania, Luxembourg, Latvia suspend AstraZeneca Covid vaccine after reports of potentially fataâ€¦ https://t.co/WFGxZn2N7v	66.0	True	rt.com		rt.com
66	604a226e54cda100386c3de7	2021-03-11 13:57:46	[{"text":"suspend","indices":[72,80]},{"text":"AstraZeneca","indices":[81,93]},{"text":"Covid","indices":[94,100]},{"text":"vaccine","indices":[101,109]},{"text":"fatal","indices":[139,145]},{"text":"blood","indices":[146,152]},{"text":"clots","indices":[153,159]},{"text":"astrazenecavaccine","indices":[161,180]},{"text":"Impfdesaster","indices":[181,194]},{"text":"Impfstoff","indices":[195,205]}]	[{"url":"https://t.co/lYtPdPvZ7w","expanded_url":"https://www.rt.com/news/517808-denmark-minister-astrazeneca-covid19-vaccine/","display_url":"rt.com/news/517808-deâ€¦","indices":[208,231]}]		[]	[]			Es werden mehr LÃ¤nder: Denmark, Estonia, Lithuania, Luxembourg, Latvia #suspend #AstraZeneca #Covid #vaccine afterâ€¦ https://t.co/tJFIYTNfYN	405.0	True	rt.com		rt.com
67	604a227054cda100386c3e73	2021-03-11 13:57:47	[]	[{"url":"https://t.co/DXuW4OSliP","expanded_url":"https://actualidad.rt.com/actualidad/386072-noruega-suspende-vacunacion-farmaco-astrazeneca","display_url":"actualidad.rt.com/actualidad/386â€¦","indices":[143,166]}]		[]	[]			Y esto?! Covid-19 Dinamarca Noruega suspende la vacunaciÃ³n con el fÃ¡rmaco de AstraZeneca poco despuÃ©s de que lo hicâ€¦ https://t.co/MxwjJS4FDP	4977.0	True	rt.com		rt.com
68	604a25b68e143f0038bf9e05	2021-03-11 14:14:08	[]	[{"url":"https://t.co/J8lc2S5XrE","expanded_url":"https://www.rt.com/news/517808-denmark-minister-astrazeneca-covid19-vaccine/","display_url":"rt.com/news/517808-deâ€¦","indices":[145,168]}]		[]	[]			Denmark, Estonia, Lithuania, Luxembourg, Latvia suspend AstraZeneca Covid vaccine after reports of potentially fataâ€¦ https://t.co/6qfghvxtK0	4800.0	True	rt.com		rt.com
69	604a26148e143f0038bfbfcd	2021-03-11 14:15:43	[]	[]	Sun Mar 07 17:01:58 +0000 2021	[{"text":"vaccin","indices":[28,35]},{"text":"AstraZeneca","indices":[45,57]},{"text":"vaccin","indices":[230,237]}]	[{"url":"https://t.co/s94akdgpxc","expanded_url":"https://www.rt.com/news/517454-austria-astrazeneca-vaccine-death/","display_url":"rt.com/news/517454-auâ€¦","indices":[253,276]}]	L'Autriche suspend aussi le #vaccin d'un lot #AstraZeneca. Suite au dÃ©cÃ¨s d'une infirmiÃ¨re de 49 ans, morte d'un dÃ©sordre sÃ©vÃ¨re de coagulation, sous investigation. Sa collÃ¨gue de 35 ans a eu une embolie pulmonaire du mÃªme lot de #vaccin, en rÃ©mission. https://t.co/s94akdgpxc	14653.0	RT @momotchiii: L'Autriche suspend aussi le #vaccin d'un lot #AstraZeneca. Suite au dÃ©cÃ¨s d'une infirmiÃ¨re de 49 ans, morte d'un dÃ©sordre sâ€¦	6322.0	True		rt.com	rt.com
70	604a26428e143f0038bfd06b	2021-03-11 14:16:29	[]	[]	Thu Mar 11 11:07:10 +0000 2021	[{"text":"Danemark","indices":[4,13]},{"text":"AstraZeneca","indices":[32,44]}]	[{"url":"https://t.co/rMat1kmvGx","expanded_url":"https://francais.rt.com/international/84618-danemark-suspend-vaccin-astrazeneca-covid-19-craintes-formation-caillots-sanguins","display_url":"francais.rt.com/international/â€¦","indices":[106,129]}]	ðŸ”´Le #Danemark suspend le vaccin #AstraZeneca pour des craintes sur la Â«formation de caillots sanguinsÂ» âž¡ï¸�https://t.co/rMat1kmvGx https://t.co/pCyPc3f9PP	162715.0	RT @RTenfrancais: ðŸ”´Le #Danemark suspend le vaccin #AstraZeneca pour des craintes sur la Â«formation de caillots sanguinsÂ» âž¡ï¸�https://t.co/rMâ€¦	3348.0	True		rt.com	rt.com
71	604a26588e143f0038bfd845	2021-03-11 14:16:51	[]	[]	Thu Mar 11 14:16:22 +0000 2021	[{"text":"EU","indices":[5,8]},{"text":"AstraZeneca","indices":[32,44]}]	[{"url":"https://t.co/P4wage8iEm","expanded_url":"https://www.rt.com/news/517808-denmark-minister-astrazeneca-covid19-vaccine/","display_url":"rt.com/news/517808-deâ€¦","indices":[149,172]}]	FÃ¼nf #EU-Mitgliedstaaten setzen #AstraZeneca Impfstoffbehandlung bis auf Weiteres aus. Mal sehen, was sich hinsichtlich der Impfstoffe noch ergibt? https://t.co/P4wage8iEm	1384.0	RT @gunnar_beck: FÃ¼nf #EU-Mitgliedstaaten setzen #AstraZeneca Impfstoffbehandlung bis auf Weiteres aus. Mal sehen, was sich hinsichtlich deâ€¦	1962.0	True		rt.com	rt.com
72	604a26688e143f0038bfddad	2021-03-11 14:17:06	[]	[]	Sun Mar 07 17:13:05 +0000 2021	[{"text":"vaccination","indices":[29,41]},{"text":"AstraZeneca","indices":[42,54]},{"text":"vaccin","indices":[125,132]}]	[{"url":"https://t.co/hO6OCZAS42","expanded_url":"https://www.rt.com/news/517423-korea-vaccine-deaths-rise/","display_url":"rt.com/news/517423-koâ€¦","indices":[250,273]}]	7 morts aprÃ¨s une semaine de #vaccination #AstraZeneca. La CorÃ©e du Sud a lancÃ© l'enquÃªte suite aux dÃ©cÃ¨s constatÃ©s aprÃ¨s le #vaccin, plus de 2800 effets indÃ©sirables. La FDA amÃ©ricaine enquÃªte aussi sur des cas de maladie rare... (voir plus haut â�«) https://t.co/hO6OCZAS42	14653.0	RT @momotchiii: 7 morts aprÃ¨s une semaine de #vaccination #AstraZeneca. La CorÃ©e du Sud a lancÃ© l'enquÃªte suite aux dÃ©cÃ¨s constatÃ©s aprÃ¨s lâ€¦	6322.0	True		rt.com	rt.com
73	604a27348e143f0038c0271b	2021-03-11 14:20:31	[]	[{"url":"https://t.co/FFwMKTkkEU","expanded_url":"https://www.rt.com/news/517808-denmark-minister-astrazeneca-covid19-vaccine/","display_url":"rt.com/news/517808-deâ€¦","indices":[129,152]}]		[]	[]			Denmark, Estonia, Lithuania, Luxembourg, Latvia suspend AstraZeneca Covid vaccine after reports of potentially fataâ€¦ https://t.co/u1jypimgag	2986.0	True	rt.com		rt.com
74	604a34f7bc1c7d00394d9753	2021-03-11 15:19:13	[]	[]	Thu Mar 11 14:35:23 +0000 2021	[]	[{"url":"https://t.co/qISbRBzQun","expanded_url":"https://timesofindia.indiatimes.com/world/uk/denmark-becomes-sixth-country-to-halt-use-of-astrazenecas-covid-19-vaccine-over-fears-of-blood-clot/articleshow/81451587.cms","display_url":"timesofindia.indiatimes.com/world/uk/denmaâ€¦","indices":[158,181]}]	AstraZeneca Covid Vaccine: Denmark becomes sixth country to halt use of AstraZeneca's Covid-19 vaccine over fears of blood clot | World News - Times of India https://t.co/qISbRBzQun	10261973.0	RT @Swamy39: AstraZeneca Covid Vaccine: Denmark becomes sixth country to halt use of AstraZeneca's Covid-19 vaccine over fears of blood cloâ€¦	232.0	True		indiatimes.com	indiatimes.com
75	604a3524bc1c7d00394da753	2021-03-11 15:19:58	[]	[]	Thu Mar 11 14:14:08 +0000 2021	[]	[{"url":"https://t.co/J8lc2S5XrE","expanded_url":"https://www.rt.com/news/517808-denmark-minister-astrazeneca-covid19-vaccine/","display_url":"rt.com/news/517808-deâ€¦","indices":[145,168]}]	Denmark, Estonia, Lithuania, Luxembourg, Latvia suspend AstraZeneca Covid vaccine after reports of potentially fatal blood clots â€” RT World News https://t.co/J8lc2S5XrE	4800.0	RT @Catholic_Radio: Denmark, Estonia, Lithuania, Luxembourg, Latvia suspend AstraZeneca Covid vaccine after reports of potentially fatal blâ€¦	0.0	True		rt.com	rt.com
76	604a3538bc1c7d00394dae83	2021-03-11 15:20:18	[]	[]	Thu Mar 11 14:35:23 +0000 2021	[]	[{"url":"https://t.co/qISbRBzQun","expanded_url":"https://timesofindia.indiatimes.com/world/uk/denmark-becomes-sixth-country-to-halt-use-of-astrazenecas-covid-19-vaccine-over-fears-of-blood-clot/articleshow/81451587.cms","display_url":"timesofindia.indiatimes.com/world/uk/denmaâ€¦","indices":[158,181]}]	AstraZeneca Covid Vaccine: Denmark becomes sixth country to halt use of AstraZeneca's Covid-19 vaccine over fears of blood clot | World News - Times of India https://t.co/qISbRBzQun	10262445.0	RT @Swamy39: AstraZeneca Covid Vaccine: Denmark becomes sixth country to halt use of AstraZeneca's Covid-19 vaccine over fears of blood cloâ€¦	258.0	True		indiatimes.com	indiatimes.com
77	604a3538bc1c7d00394dae95	2021-03-11 15:20:18	[]	[]	Thu Mar 11 14:27:27 +0000 2021	[]	[{"url":"https://t.co/M4NzVNgi1h","expanded_url":"https://timesofindia.indiatimes.com/world/uk/denmark-becomes-sixth-country-to-halt-use-of-astrazenecas-covid-19-vaccine-over-fears-of-blood-clot/articleshow/81451587.cms?utm_source=twitter.com&utm_medium=social&utm_campaign=TOIDesktop","display_url":"timesofindia.indiatimes.com/world/uk/denmaâ€¦","indices":[144,167]}]	Dr. @Swamy39 jee : Denmark becomes sixth country to temporarily halt use of AstraZeneca's Covid-19 vaccine over fears of blood clot (AFP) ðŸŒŸðŸ’¥ https://t.co/M4NzVNgi1h https://t.co/ZSxZdSVL1Y	7865.0	RT @Dharma2X: Dr. @Swamy39 jee : Denmark becomes sixth country to temporarily halt use of AstraZeneca's Covid-19 vaccine over fears of blâ€¦	351.0	True		indiatimes.com	indiatimes.com
78	604a3542bc1c7d00394db1f5	2021-03-11 15:20:28	[]	[]	Thu Mar 11 14:35:23 +0000 2021	[]	[{"url":"https://t.co/qISbRBzQun","expanded_url":"https://timesofindia.indiatimes.com/world/uk/denmark-becomes-sixth-country-to-halt-use-of-astrazenecas-covid-19-vaccine-over-fears-of-blood-clot/articleshow/81451587.cms","display_url":"timesofindia.indiatimes.com/world/uk/denmaâ€¦","indices":[158,181]}]	AstraZeneca Covid Vaccine: Denmark becomes sixth country to halt use of AstraZeneca's Covid-19 vaccine over fears of blood clot | World News - Times of India https://t.co/qISbRBzQun	10261976.0	RT @Swamy39: AstraZeneca Covid Vaccine: Denmark becomes sixth country to halt use of AstraZeneca's Covid-19 vaccine over fears of blood cloâ€¦	19161.0	True		indiatimes.com	indiatimes.com
79	604a3563bc1c7d00394dbe09	2021-03-11 15:21:02	[]	[]	Thu Mar 11 14:35:23 +0000 2021	[]	[{"url":"https://t.co/qISbRBzQun","expanded_url":"https://timesofindia.indiatimes.com/world/uk/denmark-becomes-sixth-country-to-halt-use-of-astrazenecas-covid-19-vaccine-over-fears-of-blood-clot/articleshow/81451587.cms","display_url":"timesofindia.indiatimes.com/world/uk/denmaâ€¦","indices":[158,181]}]	AstraZeneca Covid Vaccine: Denmark becomes sixth country to halt use of AstraZeneca's Covid-19 vaccine over fears of blood clot | World News - Times of India https://t.co/qISbRBzQun	10262447.0	RT @Swamy39: AstraZeneca Covid Vaccine: Denmark becomes sixth country to halt use of AstraZeneca's Covid-19 vaccine over fears of blood cloâ€¦	3437.0	True		indiatimes.com	indiatimes.com
80	604a3565bc1c7d00394dbeb3	2021-03-11 15:21:03	[]	[]	Thu Mar 11 14:35:23 +0000 2021	[]	[{"url":"https://t.co/qISbRBzQun","expanded_url":"https://timesofindia.indiatimes.com/world/uk/denmark-becomes-sixth-country-to-halt-use-of-astrazenecas-covid-19-vaccine-over-fears-of-blood-clot/articleshow/81451587.cms","display_url":"timesofindia.indiatimes.com/world/uk/denmaâ€¦","indices":[158,181]}]	AstraZeneca Covid Vaccine: Denmark becomes sixth country to halt use of AstraZeneca's Covid-19 vaccine over fears of blood clot | World News - Times of India https://t.co/qISbRBzQun	10262447.0	RT @Swamy39: AstraZeneca Covid Vaccine: Denmark becomes sixth country to halt use of AstraZeneca's Covid-19 vaccine over fears of blood cloâ€¦	1202.0	True		indiatimes.com	indiatimes.com
81	604a357bbc1c7d00394dc67f	2021-03-11 15:21:25	[]	[{"url":"https://t.co/cikEGwbBd4","expanded_url":"https://www.rt.com/news/517808-denmark-minister-astrazeneca-covid19-vaccine/","display_url":"rt.com/news/517808-deâ€¦","indices":[129,152]}]		[]	[]			Denmark, Estonia, Lithuania, Luxembourg, Latvia suspend AstraZeneca Covid vaccine after reports of potentially fataâ€¦ https://t.co/J3WE1g1Bhd	1919.0	True	rt.com		rt.com
82	604a3595bc1c7d00394dcffd	2021-03-11 15:21:52	[]	[]	Thu Mar 11 14:35:23 +0000 2021	[]	[{"url":"https://t.co/qISbRBzQun","expanded_url":"https://timesofindia.indiatimes.com/world/uk/denmark-becomes-sixth-country-to-halt-use-of-astrazenecas-covid-19-vaccine-over-fears-of-blood-clot/articleshow/81451587.cms","display_url":"timesofindia.indiatimes.com/world/uk/denmaâ€¦","indices":[158,181]}]	AstraZeneca Covid Vaccine: Denmark becomes sixth country to halt use of AstraZeneca's Covid-19 vaccine over fears of blood clot | World News - Times of India https://t.co/qISbRBzQun	10262448.0	RT @Swamy39: AstraZeneca Covid Vaccine: Denmark becomes sixth country to halt use of AstraZeneca's Covid-19 vaccine over fears of blood cloâ€¦	168.0	True		indiatimes.com	indiatimes.com
83	604a35dcbc1c7d00394de945	2021-03-11 15:23:02	[{"text":"BreakingNews","indices":[0,13]},{"text":"Denmark","indices":[17,25]},{"text":"COVID19","indices":[114,122]},{"text":"News","indices":[166,171]},{"text":"CoVid_19","indices":[172,181]},{"text":"COVID__19","indices":[182,192]},{"text":"COVID","indices":[193,199]},{"text":"Corona","indices":[200,207]},{"text":"CoronaVirus","indices":[208,220]},{"text":"Vaccine","indices":[221,229]},{"text"…	[{"url":"https://t.co/g9YAPHXUyi","expanded_url":"https://www.rt.com/news/517808-denmark-minister-astrazeneca-covid19-vaccine/","display_url":"rt.com/news/517808-deâ€¦","indices":[243,266]}]		[]	[]			#BreakingNews: #Denmark, Estonia, Lithuania, Luxembourg and Latvia have just suspended usage of the AstraZenecaâ€¦ https://t.co/kWz0WMAa04	19444.0	True	rt.com		rt.com
84	604a3641bc1c7d00394e0d19	2021-03-11 15:24:43	[]	[]	Thu Mar 11 14:35:23 +0000 2021	[]	[{"url":"https://t.co/qISbRBzQun","expanded_url":"https://timesofindia.indiatimes.com/world/uk/denmark-becomes-sixth-country-to-halt-use-of-astrazenecas-covid-19-vaccine-over-fears-of-blood-clot/articleshow/81451587.cms","display_url":"timesofindia.indiatimes.com/world/uk/denmaâ€¦","indices":[158,181]}]	AstraZeneca Covid Vaccine: Denmark becomes sixth country to halt use of AstraZeneca's Covid-19 vaccine over fears of blood clot | World News - Times of India https://t.co/qISbRBzQun	10262451.0	RT @Swamy39: AstraZeneca Covid Vaccine: Denmark becomes sixth country to halt use of AstraZeneca's Covid-19 vaccine over fears of blood cloâ€¦	4473.0	True		indiatimes.com	indiatimes.com
85	604a365cbc1c7d00394e1745	2021-03-11 15:25:11	[]	[]	Thu Mar 11 14:35:23 +0000 2021	[]	[{"url":"https://t.co/qISbRBzQun","expanded_url":"https://timesofindia.indiatimes.com/world/uk/denmark-becomes-sixth-country-to-halt-use-of-astrazenecas-covid-19-vaccine-over-fears-of-blood-clot/articleshow/81451587.cms","display_url":"timesofindia.indiatimes.com/world/uk/denmaâ€¦","indices":[158,181]}]	AstraZeneca Covid Vaccine: Denmark becomes sixth country to halt use of AstraZeneca's Covid-19 vaccine over fears of blood clot | World News - Times of India https://t.co/qISbRBzQun	10262452.0	RT @Swamy39: AstraZeneca Covid Vaccine: Denmark becomes sixth country to halt use of AstraZeneca's Covid-19 vaccine over fears of blood cloâ€¦	520.0	True		indiatimes.com	indiatimes.com
86	604a3b8bb5a7c90038916d32	2021-03-11 15:47:17	[]	[]	Thu Mar 11 14:35:23 +0000 2021	[]	[{"url":"https://t.co/qISbRBzQun","expanded_url":"https://timesofindia.indiatimes.com/world/uk/denmark-becomes-sixth-country-to-halt-use-of-astrazenecas-covid-19-vaccine-over-fears-of-blood-clot/articleshow/81451587.cms","display_url":"timesofindia.indiatimes.com/world/uk/denmaâ€¦","indices":[158,181]}]	AstraZeneca Covid Vaccine: Denmark becomes sixth country to halt use of AstraZeneca's Covid-19 vaccine over fears of blood clot | World News - Times of India https://t.co/qISbRBzQun	10262428.0	RT @Swamy39: AstraZeneca Covid Vaccine: Denmark becomes sixth country to halt use of AstraZeneca's Covid-19 vaccine over fears of blood cloâ€¦	18.0	True		indiatimes.com	indiatimes.com
87	604a3c22b5a7c9003891a348	2021-03-11 15:49:48	[]	[{"url":"https://t.co/bLZgyXItgI","expanded_url":"https://www.rt.com/news/517808-denmark-minister-astrazeneca-covid19-vaccine/","display_url":"rt.com/news/517808-deâ€¦","indices":[129,152]}]		[]	[]			Denmark, Estonia, Lithuania, Luxembourg, Latvia suspend AstraZeneca Covid vaccine after reports of potentially fataâ€¦ https://t.co/t0DlzNr00l	8681.0	True	rt.com		rt.com
88	604a3c3bb5a7c9003891ac34	2021-03-11 15:50:13	[]	[]	Thu Mar 11 15:03:28 +0000 2021	[]	[{"url":"https://t.co/nvfCDKbb4x","expanded_url":"https://www.rt.com/news/517808-denmark-minister-astrazeneca-covid19-vaccine/","display_url":"rt.com/news/517808-deâ€¦","indices":[145,168]}]	Denmark, Estonia, Lithuania, Luxembourg, Latvia suspend AstraZeneca Covid vaccine after reports of potentially fatal blood clots â€” RT World News https://t.co/nvfCDKbb4x	1331.0	RT @gretav5: Denmark, Estonia, Lithuania, Luxembourg, Latvia suspend AstraZeneca Covid vaccine after reports of potentially fatal blood cloâ€¦	58.0	True		rt.com	rt.com
89	604a3c51b5a7c9003891b40a	2021-03-11 15:50:35	[]	[]	Thu Mar 11 11:43:32 +0000 2021	[]	[{"url":"https://t.co/jlYRGAeD0i","expanded_url":"https://www.zerohedge.com/markets/astrazeneca-slides-denmark-suspends-vaccinations-blood-clot-fears","display_url":"zerohedge.com/markets/astrazâ€¦","indices":[205,228]}]	More information is coming out on AstraZeneca. Danish health authorities are increasingly concerned about harmful side-effects believed to be associated with the AstraZeneca-Oxford jab, @BoliqueAna ðŸ™� https://t.co/jlYRGAeD0i	5904.0	RT @WakeAustralia: More information is coming out on AstraZeneca. Danish health authorities are increasingly concerned about harmful sideâ€¦	42.0	True		zerohedge.com	zerohedge.com
90	604a3c56b5a7c9003891b5b8	2021-03-11 15:50:40	[]	[]	Thu Mar 11 14:35:23 +0000 2021	[]	[{"url":"https://t.co/qISbRBzQun","expanded_url":"https://timesofindia.indiatimes.com/world/uk/denmark-becomes-sixth-country-to-halt-use-of-astrazenecas-covid-19-vaccine-over-fears-of-blood-clot/articleshow/81451587.cms","display_url":"timesofindia.indiatimes.com/world/uk/denmaâ€¦","indices":[158,181]}]	AstraZeneca Covid Vaccine: Denmark becomes sixth country to halt use of AstraZeneca's Covid-19 vaccine over fears of blood clot | World News - Times of India https://t.co/qISbRBzQun	10262023.0	RT @Swamy39: AstraZeneca Covid Vaccine: Denmark becomes sixth country to halt use of AstraZeneca's Covid-19 vaccine over fears of blood cloâ€¦	117.0	True		indiatimes.com	indiatimes.com
91	604a3c9ab5a7c9003891ce28	2021-03-11 15:51:48	[]	[]	Thu Mar 11 14:35:23 +0000 2021	[]	[{"url":"https://t.co/qISbRBzQun","expanded_url":"https://timesofindia.indiatimes.com/world/uk/denmark-becomes-sixth-country-to-halt-use-of-astrazenecas-covid-19-vaccine-over-fears-of-blood-clot/articleshow/81451587.cms","display_url":"timesofindia.indiatimes.com/world/uk/denmaâ€¦","indices":[158,181]}]	AstraZeneca Covid Vaccine: Denmark becomes sixth country to halt use of AstraZeneca's Covid-19 vaccine over fears of blood clot | World News - Times of India https://t.co/qISbRBzQun	10262438.0	RT @Swamy39: AstraZeneca Covid Vaccine: Denmark becomes sixth country to halt use of AstraZeneca's Covid-19 vaccine over fears of blood cloâ€¦	137.0	True		indiatimes.com	indiatimes.com
92	604a3ce1b5a7c9003891e79a	2021-03-11 15:52:59	[{"text":"AstraZeneca","indices":[56,68]}]	[{"url":"https://t.co/DeNYxJOmV5","expanded_url":"https://www.rt.com/news/517808-denmark-minister-astrazeneca-covid19-vaccine/","display_url":"rt.com/news/517808-deâ€¦","indices":[130,153]}]		[]	[]			Denmark, Estonia, Lithuania, Luxembourg, Latvia suspend #AstraZeneca Covid vaccine after reports of potentially fatâ€¦ https://t.co/sXNnVXEb8r	65.0	True	rt.com		rt.com
93	604a3d38b5a7c900389206f2	2021-03-11 15:54:27	[]	[]	Thu Mar 11 15:52:32 +0000 2021	[]	[{"url":"https://t.co/b8c3LnL61T","expanded_url":"https://economictimes.indiatimes.com/news/international/world-news/denmark-halts-use-of-astrazeneca-vaccine-over-concerns-of-blood-clots/articleshow/81450610.cms","display_url":"economictimes.indiatimes.com/news/internatiâ€¦","indices":[61,84]},{"url":"https://t.co/nEWHI5fjSy","expanded_url":"https://etapp.onelink.me/tOvY/135dde21","display_url":"…	Denmark, Norway, Iceland suspend use of AstraZeneca vaccine https://t.co/b8c3LnL61T Download Economic Times App to stay updated with Business News - https://t.co/nEWHI5fjSy https://t.co/7WLtG6iJBZ	82857.0	RT @samarjeet_n: Denmark, Norway, Iceland suspend use of AstraZeneca vaccine https://t.co/b8c3LnL61T Download Economic Times App to stayâ€¦	60.0	True		economictimes.indiatimes.com	economictimes.indiatimes.com
94	604a3d68b5a7c900389217de	2021-03-11 15:55:14	[]	[]	Thu Mar 11 15:52:32 +0000 2021	[]	[{"url":"https://t.co/b8c3LnL61T","expanded_url":"https://economictimes.indiatimes.com/news/international/world-news/denmark-halts-use-of-astrazeneca-vaccine-over-concerns-of-blood-clots/articleshow/81450610.cms","display_url":"economictimes.indiatimes.com/news/internatiâ€¦","indices":[61,84]},{"url":"https://t.co/nEWHI5fjSy","expanded_url":"https://etapp.onelink.me/tOvY/135dde21","display_url":"…	Denmark, Norway, Iceland suspend use of AstraZeneca vaccine https://t.co/b8c3LnL61T Download Economic Times App to stay updated with Business News - https://t.co/nEWHI5fjSy https://t.co/7WLtG6iJBZ	82857.0	RT @samarjeet_n: Denmark, Norway, Iceland suspend use of AstraZeneca vaccine https://t.co/b8c3LnL61T Download Economic Times App to stayâ€¦	82857.0	True		economictimes.indiatimes.com	economictimes.indiatimes.com
95	604a423998bc0400388c80dd	2021-03-11 16:15:48	[]	[]	Thu Mar 11 14:35:23 +0000 2021	[]	[{"url":"https://t.co/qISbRBzQun","expanded_url":"https://timesofindia.indiatimes.com/world/uk/denmark-becomes-sixth-country-to-halt-use-of-astrazenecas-covid-19-vaccine-over-fears-of-blood-clot/articleshow/81451587.cms","display_url":"timesofindia.indiatimes.com/world/uk/denmaâ€¦","indices":[158,181]}]	AstraZeneca Covid Vaccine: Denmark becomes sixth country to halt use of AstraZeneca's Covid-19 vaccine over fears of blood clot | World News - Times of India https://t.co/qISbRBzQun	10262475.0	RT @Swamy39: AstraZeneca Covid Vaccine: Denmark becomes sixth country to halt use of AstraZeneca's Covid-19 vaccine over fears of blood cloâ€¦	24.0	True		indiatimes.com	indiatimes.com
96	604a424898bc0400388c861d	2021-03-11 16:16:02	[]	[{"url":"https://t.co/8OkHI4BTpj","expanded_url":"https://timesofindia.indiatimes.com/world/uk/denmark-becomes-sixth-country-to-halt-use-of-astrazenecas-covid-19-vaccine-over-fears-of-blood-clot/articleshow/81451587.cms","display_url":"timesofindia.indiatimes.com/world/uk/denmaâ€¦","indices":[158,181]}]		[]	[]			AstraZeneca Covid Vaccine: Denmark becomes sixth country to halt use of AstraZeneca's Covid-19 vaccine over fears oâ€¦ https://t.co/lIe4FWhQOE	21.0	True	indiatimes.com		indiatimes.com
97	604a42c698bc0400388cb341	2021-03-11 16:18:08	[]	[{"url":"https://t.co/uYxZ7eQzmz","expanded_url":"https://www.businessinsider.in/science/health/news/denmark-has-suspended-astrazenecas-coronavirus-vaccine-over-concerns-about-blood-clots/articleshow/81448808.cms#click=https://t.co/x8PzEp1dLs","display_url":"businessinsider.in/science/healthâ€¦","indices":[200,223]}]		[]	[]			EMA reports 30 incidents of blood clots from AZ vaccine - investigation underway. Iceland, Denmark and Norway haveâ€¦ https://t.co/VYPdabS5EK	28298.0	True	health/news		health/news
98	604a434898bc0400388ce1cb	2021-03-11 16:20:18	[]	[]	Thu Mar 11 16:15:19 +0000 2021	[]	[{"url":"https://t.co/7U929CfUfg","expanded_url":"https://www.rt.com/news/517843-astrazeneca-covid-norway-italy-batch/?utm_source=rss&utm_medium=rss&utm_campaign=RSS","display_url":"rt.com/news/517843-asâ€¦","indices":[105,128]}]	Italy bans AstraZeneca batch and Norway suspends jabâ€™s rollout over concerns it caused fatal blood clots https://t.co/7U929CfUfg via @theoldreader	2639.0	RT @Ton_hBC: Italy bans AstraZeneca batch and Norway suspends jabâ€™s rollout over concerns it caused fatal blood clots https://t.co/7U929CfUâ€¦	2007.0	True		rt.com	rt.com
99	604a43fd98bc0400388d2289	2021-03-11 16:23:19	[]	[]	Thu Mar 11 10:58:27 +0000 2021	[]	[{"url":"https://t.co/wgedQsa82G","expanded_url":"https://francais.rt.com/international/84618-danemark-suspend-vaccin-astrazeneca-covid-19-craintes-formation-caillots-sanguins?utm_source=browser&utm_medium=aplication_chrome&utm_campaign=chrome","display_url":"francais.rt.com/international/â€¦","indices":[132,155]}]	Le Danemark suspend le vaccin AstraZeneca pour des craintes sur la Â«formation de caillots sanguinsÂ» En savoir plus sur RT France : https://t.co/wgedQsa82G	914.0	RT @PierreD70496737: Le Danemark suspend le vaccin AstraZeneca pour des craintes sur la Â«formation de caillots sanguinsÂ» En savoir plus suâ€¦	1811.0	True		rt.com	rt.com
100	604a43ff98bc0400388d2387	2021-03-11 16:23:22	[]	[]	Sun Mar 07 17:01:58 +0000 2021	[{"text":"vaccin","indices":[28,35]},{"text":"AstraZeneca","indices":[45,57]},{"text":"vaccin","indices":[230,237]}]	[{"url":"https://t.co/s94akdgpxc","expanded_url":"https://www.rt.com/news/517454-austria-astrazeneca-vaccine-death/","display_url":"rt.com/news/517454-auâ€¦","indices":[253,276]}]	L'Autriche suspend aussi le #vaccin d'un lot #AstraZeneca. Suite au dÃ©cÃ¨s d'une infirmiÃ¨re de 49 ans, morte d'un dÃ©sordre sÃ©vÃ¨re de coagulation, sous investigation. Sa collÃ¨gue de 35 ans a eu une embolie pulmonaire du mÃªme lot de #vaccin, en rÃ©mission. https://t.co/s94akdgpxc	14669.0	RT @momotchiii: L'Autriche suspend aussi le #vaccin d'un lot #AstraZeneca. Suite au dÃ©cÃ¨s d'une infirmiÃ¨re de 49 ans, morte d'un dÃ©sordre sâ€¦	1783.0	True		rt.com	rt.com
101	604a440998bc0400388d26c3	2021-03-11 16:23:31	[]	[]	Thu Mar 11 14:35:23 +0000 2021	[]	[{"url":"https://t.co/qISbRBzQun","expanded_url":"https://timesofindia.indiatimes.com/world/uk/denmark-becomes-sixth-country-to-halt-use-of-astrazenecas-covid-19-vaccine-over-fears-of-blood-clot/articleshow/81451587.cms","display_url":"timesofindia.indiatimes.com/world/uk/denmaâ€¦","indices":[158,181]}]	AstraZeneca Covid Vaccine: Denmark becomes sixth country to halt use of AstraZeneca's Covid-19 vaccine over fears of blood clot | World News - Times of India https://t.co/qISbRBzQun	10262490.0	RT @Swamy39: AstraZeneca Covid Vaccine: Denmark becomes sixth country to halt use of AstraZeneca's Covid-19 vaccine over fears of blood cloâ€¦	655.0	True		indiatimes.com	indiatimes.com
102	604a4a4038588f00382523e3	2021-03-11 16:50:02	[{"text":"suspend","indices":[48,56]},{"text":"AstraZeneca","indices":[57,69]},{"text":"Covid","indices":[70,76]},{"text":"vaccine","indices":[77,85]},{"text":"fatal","indices":[115,121]},{"text":"blood","indices":[122,128]},{"text":"clots","indices":[129,135]},{"text":"astrazenecavaccine","indices":[137,156]}]	[{"url":"https://t.co/4PcL0kxWCe","expanded_url":"https://www.rt.com/news/517808-denmark-minister-astrazeneca-covid19-vaccine/","display_url":"rt.com/news/517808-deâ€¦","indices":[159,182]}]		[]	[]			Denmark, Estonia, Lithuania, Luxembourg, Latvia #suspend #AstraZeneca #Covid #vaccine after reports of potentiallyâ€¦ https://t.co/3sXLbNRTVa	86.0	True	rt.com		rt.com
103	604a4a4138588f0038252459	2021-03-11 16:50:03	[]	[]	Thu Mar 11 16:42:42 +0000 2021	[]	[{"url":"https://t.co/dqIgoszErV","expanded_url":"https://www.rt.com/news/517808-denmark-minister-astrazeneca-covid19-vaccine/","display_url":"rt.com/news/517808-deâ€¦","indices":[145,168]}]	Denmark, Estonia, Lithuania, Luxembourg, Latvia suspend AstraZeneca Covid vaccine after reports of potentially fatal blood clots â€” RT World News https://t.co/dqIgoszErV	1218.0	RT @ZeeOntario: Denmark, Estonia, Lithuania, Luxembourg, Latvia suspend AstraZeneca Covid vaccine after reports of potentially fatal bloodâ€¦	6239.0	True		rt.com	rt.com
104	604a4a9b38588f00382544a1	2021-03-11 16:51:33	[{"text":"COVID19","indices":[12,20]},{"text":"vaccine","indices":[21,29]},{"text":"Vaccinatiebereidheid","indices":[153,174]},{"text":"ikwildieprik","indices":[175,188]}]	[{"url":"https://t.co/Vk6ueXqhEX","expanded_url":"https://www.rt.com/news/517808-denmark-minister-astrazeneca-covid19-vaccine/","display_url":"rt.com/news/517808-deâ€¦","indices":[129,152]}]		[]	[]			AstraZeneca #COVID19 #vaccine suspend in Denmark, Estonia, Lithuania, Luxembourg after reports of potentially fatalâ€¦ https://t.co/m8OkUJiipg	175.0	True	rt.com		rt.com
105	604a4a9c38588f00382544f7	2021-03-11 16:51:35	[]	[]	Thu Mar 11 16:42:42 +0000 2021	[]	[{"url":"https://t.co/dqIgoszErV","expanded_url":"https://www.rt.com/news/517808-denmark-minister-astrazeneca-covid19-vaccine/","display_url":"rt.com/news/517808-deâ€¦","indices":[145,168]}]	Denmark, Estonia, Lithuania, Luxembourg, Latvia suspend AstraZeneca Covid vaccine after reports of potentially fatal blood clots â€” RT World News https://t.co/dqIgoszErV	1215.0	RT @ZeeOntario: Denmark, Estonia, Lithuania, Luxembourg, Latvia suspend AstraZeneca Covid vaccine after reports of potentially fatal bloodâ€¦	1357.0	True		rt.com	rt.com
106	604a4b1338588f0038256f87	2021-03-11 16:53:33	[]	[]	Thu Mar 11 14:35:23 +0000 2021	[]	[{"url":"https://t.co/qISbRBzQun","expanded_url":"https://timesofindia.indiatimes.com/world/uk/denmark-becomes-sixth-country-to-halt-use-of-astrazenecas-covid-19-vaccine-over-fears-of-blood-clot/articleshow/81451587.cms","display_url":"timesofindia.indiatimes.com/world/uk/denmaâ€¦","indices":[158,181]}]	AstraZeneca Covid Vaccine: Denmark becomes sixth country to halt use of AstraZeneca's Covid-19 vaccine over fears of blood clot | World News - Times of India https://t.co/qISbRBzQun	10262541.0	RT @Swamy39: AstraZeneca Covid Vaccine: Denmark becomes sixth country to halt use of AstraZeneca's Covid-19 vaccine over fears of blood cloâ€¦	143.0	True		indiatimes.com	indiatimes.com
107	604a4b8c38588f0038259ab3	2021-03-11 16:55:27	[]	[{"url":"https://t.co/pgoHSYICuE","expanded_url":"https://www.rt.com/news/517808-denmark-minister-astrazeneca-covid19-vaccine/","display_url":"rt.com/news/517808-deâ€¦","indices":[145,168]}]		[]	[]			Denmark, Estonia, Lithuania, Luxembourg, Latvia suspend AstraZeneca Covid vaccine after reports of potentially fataâ€¦ https://t.co/tFICGsNxUZ	991.0	True	rt.com		rt.com
108	604a538d8a5d450038d4ddc2	2021-03-11 17:29:44	[]	[]	Thu Mar 11 14:27:27 +0000 2021	[]	[{"url":"https://t.co/M4NzVNgi1h","expanded_url":"https://timesofindia.indiatimes.com/world/uk/denmark-becomes-sixth-country-to-halt-use-of-astrazenecas-covid-19-vaccine-over-fears-of-blood-clot/articleshow/81451587.cms?utm_source=twitter.com&utm_medium=social&utm_campaign=TOIDesktop","display_url":"timesofindia.indiatimes.com/world/uk/denmaâ€¦","indices":[144,167]}]	Dr. @Swamy39 jee : Denmark becomes sixth country to temporarily halt use of AstraZeneca's Covid-19 vaccine over fears of blood clot (AFP) ðŸŒŸðŸ’¥ https://t.co/M4NzVNgi1h https://t.co/ZSxZdSVL1Y	7864.0	RT @Dharma2X: Dr. @Swamy39 jee : Denmark becomes sixth country to temporarily halt use of AstraZeneca's Covid-19 vaccine over fears of blâ€¦	52.0	True		indiatimes.com	indiatimes.com
109	604a54528a5d450038d52472	2021-03-11 17:33:01	[]	[]	Thu Mar 11 14:35:23 +0000 2021	[]	[{"url":"https://t.co/qISbRBzQun","expanded_url":"https://timesofindia.indiatimes.com/world/uk/denmark-becomes-sixth-country-to-halt-use-of-astrazenecas-covid-19-vaccine-over-fears-of-blood-clot/articleshow/81451587.cms","display_url":"timesofindia.indiatimes.com/world/uk/denmaâ€¦","indices":[158,181]}]	AstraZeneca Covid Vaccine: Denmark becomes sixth country to halt use of AstraZeneca's Covid-19 vaccine over fears of blood clot | World News - Times of India https://t.co/qISbRBzQun	10262181.0	RT @Swamy39: AstraZeneca Covid Vaccine: Denmark becomes sixth country to halt use of AstraZeneca's Covid-19 vaccine over fears of blood cloâ€¦	1663.0	True		indiatimes.com	indiatimes.com
110	604a54ec8a5d450038d55b84	2021-03-11 17:35:35	[]	[]	Thu Mar 11 13:35:31 +0000 2021	[]	[{"url":"https://t.co/ooUBou5trm","expanded_url":"https://www.rt.com/news/517808-denmark-minister-astrazeneca-covid19-vaccine/","display_url":"rt.com/news/517808-deâ€¦","indices":[145,168]}]	Denmark, Estonia, Lithuania, Luxembourg, Latvia suspend AstraZeneca Covid vaccine after reports of potentially fatal blood clots â€” RT World News https://t.co/ooUBou5trm	2458.0	RT @doc_turek: Denmark, Estonia, Lithuania, Luxembourg, Latvia suspend AstraZeneca Covid vaccine after reports of potentially fatal blood câ€¦	155.0	True		rt.com	rt.com
111	604a5722d253520038c242f2	2021-03-11 17:42:48	[]	[{"url":"https://t.co/zmtBPUJAE7","expanded_url":"https://www.rt.com/news/517858-eu-investigating-astrazeneca-covid-vaccine/","display_url":"rt.com/news/517858-euâ€¦","indices":[127,150]}]		[]	[]			EU drug regulator investigating 30 reports of blood-clotting linked to AstraZeneca jab as states halt rollout of Coâ€¦ https://t.co/z2h9MYkcdy	3016.0	True	rt.com		rt.com
112	604a582cd253520038c28e92	2021-03-11 17:46:19	[]	[]	Thu Mar 11 16:55:27 +0000 2021	[]	[{"url":"https://t.co/pgoHSYICuE","expanded_url":"https://www.rt.com/news/517808-denmark-minister-astrazeneca-covid19-vaccine/","display_url":"rt.com/news/517808-deâ€¦","indices":[145,168]}]	Denmark, Estonia, Lithuania, Luxembourg, Latvia suspend AstraZeneca Covid vaccine after reports of potentially fatal blood clots â€” RT World News https://t.co/pgoHSYICuE	990.0	RT @MaTaliano: Denmark, Estonia, Lithuania, Luxembourg, Latvia suspend AstraZeneca Covid vaccine after reports of potentially fatal blood câ€¦	23.0	True		rt.com	rt.com
113	604a58874c8e520038f0bd62	2021-03-11 17:50:57	[]	[]	Thu Mar 11 11:43:32 +0000 2021	[]	[{"url":"https://t.co/jlYRGAeD0i","expanded_url":"https://www.zerohedge.com/markets/astrazeneca-slides-denmark-suspends-vaccinations-blood-clot-fears","display_url":"zerohedge.com/markets/astrazâ€¦","indices":[205,228]}]	More information is coming out on AstraZeneca. Danish health authorities are increasingly concerned about harmful side-effects believed to be associated with the AstraZeneca-Oxford jab, @BoliqueAna ðŸ™� https://t.co/jlYRGAeD0i	5908.0	RT @WakeAustralia: More information is coming out on AstraZeneca. Danish health authorities are increasingly concerned about harmful sideâ€¦	948.0	True		zerohedge.com	zerohedge.com
114	604a59e14c8e520038f13914	2021-03-11 17:56:43	[]	[]	Thu Mar 11 14:37:02 +0000 2021	[{"text":"AstraZeneca","indices":[29,41]},{"text":"coronavirus","indices":[108,120]},{"text":"CovidVaccine","indices":[202,215]}]	[{"url":"https://t.co/0Itf7405b9","expanded_url":"https://economictimes.indiatimes.com/industry/healthcare/biotech/pharmaceuticals/five-things-to-know-about-the-astrazeneca/oxford-vaccine/articleshow/81451490.cms?utm_source=contentofinterest&utm_medium=text&utm_campaign=cppst","display_url":"economictimes.indiatimes.com/industry/healtâ€¦","indices":[218,241]}]	Cheap and easy to store, the #AstraZeneca vaccine has given a significant boost to the global fight against #coronavirus but also been hit by controversy. Here are five facts about the much-anticipated #CovidVaccine: https://t.co/0Itf7405b9	3857125.0	RT @EconomicTimes: Cheap and easy to store, the #AstraZeneca vaccine has given a significant boost to the global fight against #coronavirusâ€¦	9040.0	True		economictimes.indiatimes.com	economictimes.indiatimes.com
115	604a647242e5b5003841028e	2021-03-11 18:41:15	[]	[]	Thu Mar 11 11:07:10 +0000 2021	[{"text":"Danemark","indices":[4,13]},{"text":"AstraZeneca","indices":[32,44]}]	[{"url":"https://t.co/rMat1kmvGx","expanded_url":"https://francais.rt.com/international/84618-danemark-suspend-vaccin-astrazeneca-covid-19-craintes-formation-caillots-sanguins","display_url":"francais.rt.com/international/â€¦","indices":[106,129]}]	ðŸ”´Le #Danemark suspend le vaccin #AstraZeneca pour des craintes sur la Â«formation de caillots sanguinsÂ» âž¡ï¸�https://t.co/rMat1kmvGx https://t.co/pCyPc3f9PP	162709.0	RT @RTenfrancais: ðŸ”´Le #Danemark suspend le vaccin #AstraZeneca pour des craintes sur la Â«formation de caillots sanguinsÂ» âž¡ï¸�https://t.co/rMâ€¦	57.0	True		rt.com	rt.com
116	604a678bda92540038db4c64	2021-03-11 18:54:11	[]	[]	Thu Mar 11 18:04:41 +0000 2021	[]	[{"url":"https://t.co/rMat1kmvGx","expanded_url":"https://francais.rt.com/international/84618-danemark-suspend-vaccin-astrazeneca-covid-19-craintes-formation-caillots-sanguins","display_url":"francais.rt.com/international/â€¦","indices":[158,181]}]	Pour Olivier VÃ©ran, il n'y a Â«pas lieu de suspendreÂ» la vaccination avec AstraZeneca en France aprÃ¨s la suspension annoncÃ©e par le Danemark et la NorvÃ¨ge âž¡ï¸� https://t.co/rMat1kmvGx https://t.co/XENwQHyYqy	162709.0	RT @RTenfrancais: Pour Olivier VÃ©ran, il n'y a Â«pas lieu de suspendreÂ» la vaccination avec AstraZeneca en France aprÃ¨s la suspension annoncâ€¦	683.0	True		rt.com	rt.com
117	604a67ccda92540038db6384	2021-03-11 18:55:16	[]	[{"url":"https://t.co/iu5ROzU29n","expanded_url":"https://francais.rt.com/international/84618-danemark-suspend-vaccin-astrazeneca-covid-19-craintes-formation-caillots-sanguins#.YEpmF5cBNVQ.twitter","display_url":"francais.rt.com/international/â€¦","indices":[250,273]}]		[]	[]			Le Danemark, la NorvÃ¨ge et l'Islande suspendent AstraZeneca pour des craintes sur des Â«caillots sanguinsÂ». L'Autricâ€¦ https://t.co/GP5enMhyai	21078.0	True	rt.com		rt.com
118	604a67d4da92540038db659a	2021-03-11 18:55:21	[]	[{"url":"https://t.co/4oew7MFxTy","expanded_url":"https://francais.rt.com/international/84618-danemark-suspend-vaccin-astrazeneca-covid-19-craintes-formation-caillots-sanguins#.YEpmF5cBNVQ.twitter","display_url":"francais.rt.com/international/â€¦","indices":[250,273]}]		[]	[]			Le Danemark, la NorvÃ¨ge et l'Islande suspendent AstraZeneca pour des craintes sur des Â«caillots sanguinsÂ». L'Autricâ€¦ https://t.co/dpCpEZVkvr	558.0	True	rt.com		rt.com
119	604a6896da92540038dbb416	2021-03-11 18:59:00	[]	[{"url":"https://t.co/RaniVLPMWb","expanded_url":"https://economictimes.indiatimes.com/news/international/world-news/astrazeneca-jab-faces-suspensions-as-world-marks-pandemic-anniversary/articleshow/81453634.cms","display_url":"economictimes.indiatimes.com/news/internatiâ€¦","indices":[131,154]},{"url":"https://t.co/HzUYYiILwx","expanded_url":"https://etapp.onelink.me/tOvY/135dde21","display_url"…		[]	[]			There is something seriously problematic with this vaccine! AstraZeneca jab faces suspensions as world marks pandemâ€¦ https://t.co/K3uMuMnoQ6	91.0	True	economictimes.indiatimes.com		economictimes.indiatimes.com
120	604a68aada92540038dbbdaa	2021-03-11 18:59:27	[]	[{"url":"https://t.co/WZ2WyyHbNF","expanded_url":"https://de.rt.com/europa/114226-schwere-faelle-von-blutgerinnseln-daenemark-setzt-astrazeneca-fuer-14-tage-aus/","display_url":"de.rt.com/europa/114226-â€¦","indices":[228,251]}]		[]	[]			"In DÃ¤nemark wird ... niemand mehr mit dem Corona-Impfstoff des ... Unternehmens AstraZeneca geimpft... Grund dafÃ¼â€¦ https://t.co/GPFCYHOg7M	41.0	True	rt.com		rt.com
121	604a6ddf25fb5f0038f593c7	2021-03-11 19:22:01	[]	[]	Thu Mar 11 14:35:23 +0000 2021	[]	[{"url":"https://t.co/qISbRBzQun","expanded_url":"https://timesofindia.indiatimes.com/world/uk/denmark-becomes-sixth-country-to-halt-use-of-astrazenecas-covid-19-vaccine-over-fears-of-blood-clot/articleshow/81451587.cms","display_url":"timesofindia.indiatimes.com/world/uk/denmaâ€¦","indices":[158,181]}]	AstraZeneca Covid Vaccine: Denmark becomes sixth country to halt use of AstraZeneca's Covid-19 vaccine over fears of blood clot | World News - Times of India https://t.co/qISbRBzQun	10262252.0	RT @Swamy39: AstraZeneca Covid Vaccine: Denmark becomes sixth country to halt use of AstraZeneca's Covid-19 vaccine over fears of blood cloâ€¦	940.0	True		indiatimes.com	indiatimes.com
122	604a6fbd25fb5f0038f63efb	2021-03-11 19:29:59	[]	[]	Thu Mar 11 18:04:41 +0000 2021	[]	[{"url":"https://t.co/rMat1kmvGx","expanded_url":"https://francais.rt.com/international/84618-danemark-suspend-vaccin-astrazeneca-covid-19-craintes-formation-caillots-sanguins","display_url":"francais.rt.com/international/â€¦","indices":[158,181]}]	Pour Olivier VÃ©ran, il n'y a Â«pas lieu de suspendreÂ» la vaccination avec AstraZeneca en France aprÃ¨s la suspension annoncÃ©e par le Danemark et la NorvÃ¨ge âž¡ï¸� https://t.co/rMat1kmvGx https://t.co/XENwQHyYqy	162707.0	RT @RTenfrancais: Pour Olivier VÃ©ran, il n'y a Â«pas lieu de suspendreÂ» la vaccination avec AstraZeneca en France aprÃ¨s la suspension annoncâ€¦	94.0	True		rt.com	rt.com
123	604a6fd425fb5f0038f64727	2021-03-11 19:30:22	[]	[]	Thu Mar 11 13:35:31 +0000 2021	[]	[{"url":"https://t.co/ooUBou5trm","expanded_url":"https://www.rt.com/news/517808-denmark-minister-astrazeneca-covid19-vaccine/","display_url":"rt.com/news/517808-deâ€¦","indices":[145,168]}]	Denmark, Estonia, Lithuania, Luxembourg, Latvia suspend AstraZeneca Covid vaccine after reports of potentially fatal blood clots â€” RT World News https://t.co/ooUBou5trm	2460.0	RT @doc_turek: Denmark, Estonia, Lithuania, Luxembourg, Latvia suspend AstraZeneca Covid vaccine after reports of potentially fatal blood câ€¦	252.0	True		rt.com	rt.com
124	604a742c576c600038086303	2021-03-11 19:47:08	[]	[]	Thu Mar 11 13:35:31 +0000 2021	[]	[{"url":"https://t.co/ooUBou5trm","expanded_url":"https://www.rt.com/news/517808-denmark-minister-astrazeneca-covid19-vaccine/","display_url":"rt.com/news/517808-deâ€¦","indices":[145,168]}]	Denmark, Estonia, Lithuania, Luxembourg, Latvia suspend AstraZeneca Covid vaccine after reports of potentially fatal blood clots â€” RT World News https://t.co/ooUBou5trm	2460.0	RT @doc_turek: Denmark, Estonia, Lithuania, Luxembourg, Latvia suspend AstraZeneca Covid vaccine after reports of potentially fatal blood câ€¦	187.0	True		rt.com	rt.com
125	604a74b6576c600038088639	2021-03-11 19:48:46	[]	[{"url":"https://t.co/GNYFKg08cd","expanded_url":"https://link.theepochtimes.com/mkt_app/denmark-norway-iceland-suspend-astrazeneca-covid-shots-after-blood-clot-reports_3729691.html","display_url":"link.theepochtimes.com/mkt_app/denmarâ€¦","indices":[82,105]},{"url":"https://t.co/wSSgxBeWjg","expanded_url":"https://ept.ms/DownloadApp","display_url":"ept.ms/DownloadApp","indices":[141,164]}]		[]	[]			Denmark, Norway, Iceland Suspend AstraZeneca COVID Shots After Blood Clot Reports https://t.co/GNYFKg08cd Downloaâ€¦ https://t.co/QyHsnITTxX	1230.0	True	theepochtimes.com		theepochtimes.com
126	604a7854ae865f0038b9ad9e	2021-03-11 20:06:39	[]	[]	Thu Mar 11 14:35:23 +0000 2021	[]	[{"url":"https://t.co/qISbRBzQun","expanded_url":"https://timesofindia.indiatimes.com/world/uk/denmark-becomes-sixth-country-to-halt-use-of-astrazenecas-covid-19-vaccine-over-fears-of-blood-clot/articleshow/81451587.cms","display_url":"timesofindia.indiatimes.com/world/uk/denmaâ€¦","indices":[158,181]}]	AstraZeneca Covid Vaccine: Denmark becomes sixth country to halt use of AstraZeneca's Covid-19 vaccine over fears of blood clot | World News - Times of India https://t.co/qISbRBzQun	10262278.0	RT @Swamy39: AstraZeneca Covid Vaccine: Denmark becomes sixth country to halt use of AstraZeneca's Covid-19 vaccine over fears of blood cloâ€¦	448.0	True		indiatimes.com	indiatimes.com
127	604a8d2fe718140038281fef	2021-03-11 21:35:38	[]	[{"url":"https://t.co/hRNp9RuGZM","expanded_url":"https://actualidad.rt.com/actualidad/386086-paises-europeos-suspenden-vacunacion-farmaco-astrazeneca","display_url":"actualidad.rt.com/actualidad/386â€¦","indices":[149,172]}]		[]	[]			Varios paÃ­ses europeos suspenden la vacunaciÃ³n con el fÃ¡rmaco de AstraZeneca, mientras que la EMA dice que sus beneâ€¦ https://t.co/Ut0lK3TEYD	10990.0	True	rt.com		rt.com
128	604a8dd3e718140038285a65	2021-03-11 21:38:21	[]	[]	Thu Mar 11 21:36:35 +0000 2021	[]	[{"url":"https://t.co/zh6KhtZvxk","expanded_url":"https://www.rt.com/news/517808-denmark-minister-astrazeneca-covid19-vaccine/","display_url":"rt.com/news/517808-deâ€¦","indices":[130,153]}]	Denmark, Estonia, Lithuania, Luxembourg, Latvia suspend AstraZeneca Covid vaccine after reports of potentially fatal blood clots. https://t.co/zh6KhtZvxk	298.0	RT @CommiesOutNow: Denmark, Estonia, Lithuania, Luxembourg, Latvia suspend AstraZeneca Covid vaccine after reports of potentially fatal bloâ€¦	1387.0	True		rt.com	rt.com
129	604a9156a0b8bc00385a315f	2021-03-11 21:52:13	[{"text":"covid19vaccine","indices":[122,137]}]	[{"url":"https://t.co/sXaoYCLfPC","expanded_url":"https://childrenshealthdefense.org/defender/pfizer-covid-vaccine-trial-pathogenic-priming/","display_url":"childrenshealthdefense.org/defender/pfizeâ€¦","indices":[150,173]}]		[]	[]			@7NewsSydney @JuliaGillard @GregHuntMP @AstraZeneca Incredibly concerning considering the early outcome of this worâ€¦ https://t.co/GHHOO5JVqx	0.0	True	childrenshealthdefense.org		childrenshealthdefense.org
130	604a9abc314c3000386a6a43	2021-03-11 22:33:26	[]	[{"url":"https://t.co/01ejB7ueF9","expanded_url":"https://www.rt.com/news/501221-astrazeneca-vaccine-neurological-condition/","display_url":"rt.com/news/501221-asâ€¦","indices":[190,213]}]		[]	[]			Second AstraZeneca volunteer reportedly suffers rare neurological condition, but UK company says itâ€™s not related tâ€¦ https://t.co/VHiQM5fZ8I	2473.0	True	rt.com		rt.com
131	604a9ae2314c3000386a7753	2021-03-11 22:34:03	[]	[]	Thu Mar 11 15:23:02 +0000 2021	[{"text":"BreakingNews","indices":[0,13]},{"text":"Denmark","indices":[17,25]},{"text":"COVID19","indices":[114,122]},{"text":"News","indices":[166,171]},{"text":"CoVid_19","indices":[172,181]},{"text":"COVID__19","indices":[182,192]},{"text":"COVID","indices":[193,199]},{"text":"Corona","indices":[200,207]},{"text":"CoronaVirus","indices":[208,220]},{"text":"Vaccine","indices":[221,229]},{"text"…	[{"url":"https://t.co/g9YAPHXUyi","expanded_url":"https://www.rt.com/news/517808-denmark-minister-astrazeneca-covid19-vaccine/","display_url":"rt.com/news/517808-deâ€¦","indices":[243,266]}]	#BreakingNews: #Denmark, Estonia, Lithuania, Luxembourg and Latvia have just suspended usage of the AstraZeneca #COVID19 vaccine. Russia Today/RT report below. (#News #CoVid_19 #COVID__19 #COVID #Corona #CoronaVirus #Vaccine #Vaccines) https://t.co/g9YAPHXUyi	19452.0	RT @BrexitLondon: #BreakingNews: #Denmark, Estonia, Lithuania, Luxembourg and Latvia have just suspended usage of the AstraZeneca #COVID1â€¦	412.0	True		rt.com	rt.com
132	604a9ed785e6f20039835a16	2021-03-11 22:50:58	[]	[]	Thu Mar 11 22:33:26 +0000 2021	[]	[{"url":"https://t.co/01ejB7ueF9","expanded_url":"https://www.rt.com/news/501221-astrazeneca-vaccine-neurological-condition/","display_url":"rt.com/news/501221-asâ€¦","indices":[190,213]}]	Second AstraZeneca volunteer reportedly suffers rare neurological condition, but UK company says itâ€™s not related to vaccine FFS it's never the vaccine, who believes their BS denialsðŸ¤¦â€�â™€ï¸� https://t.co/01ejB7ueF9	2473.0	RT @welosthim: Second AstraZeneca volunteer reportedly suffers rare neurological condition, but UK company says itâ€™s not related to vaccineâ€¦	95.0	True		rt.com	rt.com
133	604a9f2785e6f20039837698	2021-03-11 22:52:17	[{"text":"EU","indices":[0,3]},{"text":"AstraZeneca","indices":[54,66]},{"text":"Pfizer","indices":[155,162]},{"text":"Moderna","indices":[179,187]}]	[{"url":"https://t.co/OuXrgzHvH9","expanded_url":"https://www.theepochtimes.com/39-year-old-healthy-utah-mother-dies-after-taking-second-dose-of-moderna-vaccine_3729443.html","display_url":"theepochtimes.com/39-year-old-heâ€¦","indices":[198,221]}]		[]	[]			#EUâ€™s Negative witch hunt coverage is only Limited to #AstraZeneca vaccine! Pease read this article, and absolutelâ€¦ https://t.co/PEmVzs0Ntm	2600.0	True	theepochtimes.com		theepochtimes.com
134	604a9f4885e6f20039838270	2021-03-11 22:52:51	[]	[{"url":"https://t.co/Qe4I5Wb1qc","expanded_url":"https://childrenshealthdefense.org/defender/eu-countries-pause-astrazeneca-covid-vaccine/","display_url":"childrenshealthdefense.org/defender/eu-coâ€¦","indices":[265,288]}]		[]	[]			@DGSaude Mais 3 paÃ­ses da UE fazem uma pausa na AstraZeneca apÃ³s relatos de doenÃ§as e mortes Dinamarca, Noruega e Iâ€¦ https://t.co/ms9Ro3SgpS	488.0	True	childrenshealthdefense.org		childrenshealthdefense.org
135	604a9fb385e6f2003983a8aa	2021-03-11 22:54:38	[]	[]	Thu Feb 18 20:27:08 +0000 2021	[{"text":"AstraZeneca","indices":[18,30]},{"text":"vaccine","indices":[31,39]},{"text":"BillGates","indices":[47,57]},{"text":"TheDefender","indices":[177,189]}]	[{"url":"https://t.co/Yaa2MYTBcJ","expanded_url":"https://childrenshealthdefense.org/defender/who-approves-astrazeneca-vaccine-emergency-use/","display_url":"childrenshealthdefense.org/defender/who-aâ€¦","indices":[192,215]}]	The controversial #AstraZeneca #vaccine, which #BillGates has heavily invested in, is being rejected by some countries over widespread concerns about side effects and efficacy. #TheDefender https://t.co/Yaa2MYTBcJ	230888.0	RT @RobertKennedyJr: The controversial #AstraZeneca #vaccine, which #BillGates has heavily invested in, is being rejected by some countriesâ€¦	79.0	True		childrenshealthdefense.org	childrenshealthdefense.org
136	604aa4bd65e1bd0038bebdc2	2021-03-11 23:16:08	[]	[]	Thu Mar 11 22:30:54 +0000 2021	[]	[{"url":"https://t.co/97yGyRo7U1","expanded_url":"https://vaccineimpact.com/2021/breaking-9-european-nations-suspend-experimental-astrazeneca-covid-vaccines-due-to-fatal-blood-clots/","display_url":"vaccineimpact.com/2021/breaking-â€¦","indices":[102,125]}]	BREAKING: 9 European Nations Suspend Experimental AstraZeneca COVID Vaccines Due to Fatal Blood Clots https://t.co/97yGyRo7U1 Interesting! I hope Trudeau gets injected with the AZ vaccine.	521.0	RT @brianamb1: BREAKING: 9 European Nations Suspend Experimental AstraZeneca COVID Vaccines Due to Fatal Blood Clots https://t.co/97yGyRo7Uâ€¦	217.0	True		vaccineimpact.com	vaccineimpact.com
137	604aa5ee65e1bd0038bf2aea	2021-03-11 23:21:12	[]	[]	Thu Mar 11 14:30:15 +0000 2021	[{"text":"Denmark","indices":[0,8]},{"text":"AstraZeneca","indices":[54,66]},{"text":"covid19vaccines","indices":[124,140]},{"text":"vaccineinjuries","indices":[141,157]},{"text":"notomandatoryvaccines","indices":[158,180]},{"text":"abolishbigpharma","indices":[181,198]}]	[{"url":"https://t.co/7HBO6BMsLw","expanded_url":"https://www.presstv.com/Detail/2021/03/11/647070/Denmark-AstraZeneca-vaccine-COVID-19-blood-clot","display_url":"presstv.com/Detail/2021/03â€¦","indices":[98,121]}]	#Denmark becomes 6th European state to suspend use of #AstraZeneca vaccine over blood clot fears https://t.co/7HBO6BMsLw #covid19vaccines #vaccineinjuries #notomandatoryvaccines #abolishbigpharma	103.0	RT @kevint905: #Denmark becomes 6th European state to suspend use of #AstraZeneca vaccine over blood clot fears https://t.co/7HBO6BMsLwâ€¦	77.0	True		presstv.com	presstv.com
138	604aaa34195907003888d5da	2021-03-11 23:39:22	[]	[{"url":"https://t.co/oXiEIpKqJf","expanded_url":"https://timesofindia.indiatimes.com/world/uk/denmark-becomes-sixth-country-to-halt-use-of-astrazenecas-covid-19-vaccine-over-fears-of-blood-clot/articleshow/81451587.cms","display_url":"timesofindia.indiatimes.com/world/uk/denmaâ€¦","indices":[174,197]}]		[]	[]			@ScottMorrisonMP WARNING!!!!!!! AstraZeneca Covid Vaccine: Denmark becomes sixth country to halt use of AstraZenecaâ€¦ https://t.co/ysfy4FZsTN	20.0	True	indiatimes.com		indiatimes.com
139	604aaa63195907003888e294	2021-03-11 23:39:58	[]	[{"url":"https://t.co/oXiEIpKqJf","expanded_url":"https://timesofindia.indiatimes.com/world/uk/denmark-becomes-sixth-country-to-halt-use-of-astrazenecas-covid-19-vaccine-over-fears-of-blood-clot/articleshow/81451587.cms","display_url":"timesofindia.indiatimes.com/world/uk/denmaâ€¦","indices":[177,200]}]		[]	[]			@GladysB @NSWHealth WARNING!!!!!!! AstraZeneca Covid Vaccine: Denmark becomes sixth country to halt use of AstraZenâ€¦ https://t.co/S0nHuzav41	20.0	True	indiatimes.com		indiatimes.com
140	604aaa76195907003888e928	2021-03-11 23:40:16	[]	[{"url":"https://t.co/oXiEIpKqJf","expanded_url":"https://timesofindia.indiatimes.com/world/uk/denmark-becomes-sixth-country-to-halt-use-of-astrazenecas-covid-19-vaccine-over-fears-of-blood-clot/articleshow/81451587.cms","display_url":"timesofindia.indiatimes.com/world/uk/denmaâ€¦","indices":[174,197]}]		[]	[]			@ScottMorrisonMP WARNING!!!!!!! AstraZeneca Covid Vaccine: Denmark becomes sixth country to halt use of AstraZenecaâ€¦ https://t.co/L4HdpkBdCB	20.0	True	indiatimes.com		indiatimes.com
141	604aaa94195907003888f496	2021-03-11 23:40:48	[]	[{"url":"https://t.co/oXiEIpKqJf","expanded_url":"https://timesofindia.indiatimes.com/world/uk/denmark-becomes-sixth-country-to-halt-use-of-astrazenecas-covid-19-vaccine-over-fears-of-blood-clot/articleshow/81451587.cms","display_url":"timesofindia.indiatimes.com/world/uk/denmaâ€¦","indices":[165,188]}]		[]	[]			@AlboMP WARNING!!!!!!! AstraZeneca Covid Vaccine: Denmark becomes sixth country to halt use of AstraZeneca's Covid-â€¦ https://t.co/fAGSe2sgMj	20.0	True	indiatimes.com		indiatimes.com
142	604aaaa3195907003888fbb6	2021-03-11 23:41:08	[]	[{"url":"https://t.co/oXiEIpKqJf","expanded_url":"https://timesofindia.indiatimes.com/world/uk/denmark-becomes-sixth-country-to-halt-use-of-astrazenecas-covid-19-vaccine-over-fears-of-blood-clot/articleshow/81451587.cms","display_url":"timesofindia.indiatimes.com/world/uk/denmaâ€¦","indices":[173,196]}]		[]	[]			@strollingrabbi WARNING!!!!!!! AstraZeneca Covid Vaccine: Denmark becomes sixth country to halt use of AstraZeneca'â€¦ https://t.co/Zo19Yk8888	20.0	True	indiatimes.com		indiatimes.com
143	604aaad71959070038891130	2021-03-11 23:42:08	[]	[{"url":"https://t.co/U52zijnvCj","expanded_url":"https://www.rt.com/news/517858-eu-investigating-astrazeneca-covid-vaccine/","display_url":"rt.com/news/517858-euâ€¦","indices":[143,166]}]		[]	[]			EU drug regulator investigating 30 reports of blood-clotting linked to AstraZeneca jab as states halt rollout of Coâ€¦ https://t.co/3iJV53Rffo	4446.0	True	rt.com		rt.com
144	604aab2819590700388929c8	2021-03-11 23:43:17	[]	[{"url":"https://t.co/oXiEIpKqJf","expanded_url":"https://timesofindia.indiatimes.com/world/uk/denmark-becomes-sixth-country-to-halt-use-of-astrazenecas-covid-19-vaccine-over-fears-of-blood-clot/articleshow/81451587.cms","display_url":"timesofindia.indiatimes.com/world/uk/denmaâ€¦","indices":[157,180]}]		[]	[]			WARNING!!!!!!! AstraZeneca Covid Vaccine: Denmark becomes sixth country to halt use of AstraZeneca's Covid-19 vacciâ€¦ https://t.co/0PmVFXyhpD	20.0	True	indiatimes.com		indiatimes.com
145	604aab85195907003889431e	2021-03-11 23:44:28	[]	[]	Thu Mar 11 22:33:26 +0000 2021	[]	[{"url":"https://t.co/01ejB7ueF9","expanded_url":"https://www.rt.com/news/501221-astrazeneca-vaccine-neurological-condition/","display_url":"rt.com/news/501221-asâ€¦","indices":[190,213]}]	Second AstraZeneca volunteer reportedly suffers rare neurological condition, but UK company says itâ€™s not related to vaccine FFS it's never the vaccine, who believes their BS denialsðŸ¤¦â€�â™€ï¸� https://t.co/01ejB7ueF9	2475.0	RT @welosthim: Second AstraZeneca volunteer reportedly suffers rare neurological condition, but UK company says itâ€™s not related to vaccineâ€¦	46.0	True		rt.com	rt.com
146	604aabf71959070038895f78	2021-03-11 23:45:47	[]	[{"url":"https://t.co/sjzIm9SDc2","expanded_url":"https://www.rt.com/news/517858-eu-investigating-astrazeneca-covid-vaccine/","display_url":"rt.com/news/517858-euâ€¦","indices":[127,150]}]		[]	[]			EU drug regulator investigating 30 reports of blood-clotting linked to AstraZeneca jab as states halt rollout of Coâ€¦ https://t.co/1sCpLE5o0p	25.0	True	rt.com		rt.com
147	604ab190f7f0b200383fffd9	2021-03-12 00:10:50	[]	[{"url":"https://t.co/h3mB0t1tgj","expanded_url":"http://a.msn.com/01/en-au/BB1euIyF?ocid=st","display_url":"a.msn.com/01/en-au/BB1euâ€¦","indices":[48,71]},{"url":"https://t.co/oXiEIpKqJf","expanded_url":"https://timesofindia.indiatimes.com/world/uk/denmark-becomes-sixth-country-to-halt-use-of-astrazenecas-covid-19-vaccine-over-fears-of-blood-clot/articleshow/81451587.cms","display_url":"timesof…		[]	[]			More nations suspend use of AstraZeneca vaccine https://t.co/h3mB0t1tgj WARNING!!!!!!! AstraZeneca Covid Vaccine: Dâ€¦ https://t.co/XljFpBpm3E	20.0	True	indiatimes.com		indiatimes.com
148	604ab1c1f7f0b20038401161	2021-03-12 00:11:39	[]	[{"url":"https://t.co/CDIUzUmZ9h","expanded_url":"https://www.rt.com/news/517858-eu-investigating-astrazeneca-covid-vaccine/","display_url":"rt.com/news/517858-euâ€¦","indices":[143,166]}]		[]	[]			EU drug regulator investigating 30 reports of blood-clotting linked to AstraZeneca jab as states halt rollout of Coâ€¦ https://t.co/SvXZPGvULs	285.0	True	rt.com		rt.com
149	604ab1e6f7f0b20038401eeb	2021-03-12 00:12:17	[]	[{"url":"https://t.co/IxdAdXmYq3","expanded_url":"https://www.rt.com/news/517808-denmark-minister-astrazeneca-covid19-vaccine/","display_url":"rt.com/news/517808-deâ€¦","indices":[145,168]}]		[]	[]			Denmark, Estonia, Lithuania, Luxembourg, Latvia suspend AstraZeneca Covid vaccine after reports of potentially fataâ€¦ https://t.co/v5Wx4oAPNQ	285.0	True	rt.com		rt.com
150	604ab362f7f0b20038409f8f	2021-03-12 00:18:16	[]	[{"url":"https://t.co/dbCl4SX95u","expanded_url":"https://www.rt.com/news/517858-eu-investigating-astrazeneca-covid-vaccine/","display_url":"rt.com/news/517858-euâ€¦","indices":[143,166]}]		[]	[]			EU drug regulator investigating 30 reports of blood-clotting linked to AstraZeneca jab as states halt rollout of Coâ€¦ https://t.co/kpPKbK98Ds	545.0	True	rt.com		rt.com
151	604ac1c810e948003804f575	2021-03-12 01:19:50	[]	[]	Thu Mar 11 20:44:15 +0000 2021	[]	[{"url":"https://t.co/24uKFOKExx","expanded_url":"https://halturnerradioshow.com/index.php/en/news-page/world/they-ve-killed-god-i-can-t-feel-god-my-soul-is-dead-astrazeneca-halts-covid-19-vaccine-trials-after-second-volunteer-develops-neurological-problems","display_url":"halturnerradioshow.com/index.php/en/nâ€¦","indices":[136,159]}]	@roccogalatilaw Astra Zeneca is the company that had to halt trials after a second volunteer suffered severe "neurological" problems. "https://t.co/24uKFOKExx	279.0	RT @BayStreetGirl: @roccogalatilaw Astra Zeneca is the company that had to halt trials after a second volunteer suffered severe "neurologiâ€¦	23.0	True		halturnerradioshow.com	halturnerradioshow.com
152	604ac2c910e9480038053c89	2021-03-12 01:23:09	[]	[]	Thu Mar 11 14:35:23 +0000 2021	[]	[{"url":"https://t.co/qISbRBzQun","expanded_url":"https://timesofindia.indiatimes.com/world/uk/denmark-becomes-sixth-country-to-halt-use-of-astrazenecas-covid-19-vaccine-over-fears-of-blood-clot/articleshow/81451587.cms","display_url":"timesofindia.indiatimes.com/world/uk/denmaâ€¦","indices":[158,181]}]	AstraZeneca Covid Vaccine: Denmark becomes sixth country to halt use of AstraZeneca's Covid-19 vaccine over fears of blood clot | World News - Times of India https://t.co/qISbRBzQun	10262582.0	RT @Swamy39: AstraZeneca Covid Vaccine: Denmark becomes sixth country to halt use of AstraZeneca's Covid-19 vaccine over fears of blood cloâ€¦	2019.0	True		indiatimes.com	indiatimes.com
153	604ac2d510e9480038053ea7	2021-03-12 01:23:14	[]	[]	Thu Mar 11 22:33:26 +0000 2021	[]	[{"url":"https://t.co/01ejB7ueF9","expanded_url":"https://www.rt.com/news/501221-astrazeneca-vaccine-neurological-condition/","display_url":"rt.com/news/501221-asâ€¦","indices":[190,213]}]	Second AstraZeneca volunteer reportedly suffers rare neurological condition, but UK company says itâ€™s not related to vaccine FFS it's never the vaccine, who believes their BS denialsðŸ¤¦â€�â™€ï¸� https://t.co/01ejB7ueF9	2475.0	RT @welosthim: Second AstraZeneca volunteer reportedly suffers rare neurological condition, but UK company says itâ€™s not related to vaccineâ€¦	842.0	True		rt.com	rt.com
154	604ac2dd10e9480038053fe1	2021-03-12 01:23:18	[]	[]	Thu Mar 11 14:27:27 +0000 2021	[]	[{"url":"https://t.co/M4NzVNgi1h","expanded_url":"https://timesofindia.indiatimes.com/world/uk/denmark-becomes-sixth-country-to-halt-use-of-astrazenecas-covid-19-vaccine-over-fears-of-blood-clot/articleshow/81451587.cms?utm_source=twitter.com&utm_medium=social&utm_campaign=TOIDesktop","display_url":"timesofindia.indiatimes.com/world/uk/denmaâ€¦","indices":[144,167]}]	Dr. @Swamy39 jee : Denmark becomes sixth country to temporarily halt use of AstraZeneca's Covid-19 vaccine over fears of blood clot (AFP) ðŸŒŸðŸ’¥ https://t.co/M4NzVNgi1h https://t.co/ZSxZdSVL1Y	7861.0	RT @Dharma2X: Dr. @Swamy39 jee : Denmark becomes sixth country to temporarily halt use of AstraZeneca's Covid-19 vaccine over fears of blâ€¦	2019.0	True		indiatimes.com	indiatimes.com
155	604ac3dd10e948003805a2d7	2021-03-12 01:27:54	[{"text":"Denmark","indices":[0,8]},{"text":"AstraZeneca","indices":[50,62]}]	[{"url":"https://t.co/tJii9ycf6J","expanded_url":"https://www.theepochtimes.com/updates-on-ccp-virus-eu-study-finds-virus-has-already-wiped-out-6-million-jobs_3729364.html","display_url":"theepochtimes.com/updates-on-ccpâ€¦","indices":[216,239]}]		[]	[]			#Denmark has temporarily suspended the use of the #AstraZeneca coronavirus vaccine after reports of blood clots inâ€¦ https://t.co/X8crLDxjvD	1321.0	True	theepochtimes.com		theepochtimes.com
156	604ac8ed29fa630038bf725d	2021-03-12 01:50:31	[]	[{"url":"https://t.co/1hKSs8OYdA","expanded_url":"https://www.thegatewaypundit.com/2021/03/just-shocking-joe-biden-delivers-speak-anniversary-covid-lockdowns-7141-tune-white-house-youtube-page-first-address/?utm_source=Twitter&utm_medium=PostTopSharingButtons&utm_campaign=websitesharingbuttons","display_url":"thegatewaypundit.com/2021/03/just-sâ€¦","indices":[159,182]}]		[]	[]			JUST SHOCKING! Bye bye MSM. Joe Biden Delivers Speech on Anniversary of COVID Lockdowns - Only 7,141 Tune In to Whiâ€¦ https://t.co/BtJAfPAZVK	744.0	True	thegatewaypundit.com		thegatewaypundit.com
157	604acac3bcca9400384c94ab	2021-03-12 01:58:21	[]	[]	Thu Mar 11 23:47:00 +0000 2021	[]	[{"url":"https://t.co/Xa1NI0dRIi","expanded_url":"https://www.rt.com/news/517858-eu-investigating-astrazeneca-covid-vaccine/","display_url":"rt.com/news/517858-euâ€¦","indices":[143,166]}]	EU drug regulator investigating 30 reports of blood-clotting linked to AstraZeneca jab as states halt rollout of Covid vaccine â€” RT World News https://t.co/Xa1NI0dRIi	71.0	RT @iancooke_uk: EU drug regulator investigating 30 reports of blood-clotting linked to AstraZeneca jab as states halt rollout of Covid vacâ€¦	40.0	True		rt.com	rt.com
158	604accb1bcca9400384d3833	2021-03-12 02:05:57	[]	[]	Thu Mar 11 18:55:16 +0000 2021	[]	[{"url":"https://t.co/iu5ROzU29n","expanded_url":"https://francais.rt.com/international/84618-danemark-suspend-vaccin-astrazeneca-covid-19-craintes-formation-caillots-sanguins#.YEpmF5cBNVQ.twitter","display_url":"francais.rt.com/international/â€¦","indices":[250,273]}]	Le Danemark, la NorvÃ¨ge et l'Islande suspendent AstraZeneca pour des craintes sur des Â«caillots sanguinsÂ». L'Autriche, l'Estonie, la Lituanie, la Lettonie et le Luxembourg ont suspendu les vaccinations d'un lot livrÃ© dans 17 pays dont la France... https://t.co/iu5ROzU29n	21086.0	RT @dragonduclos: Le Danemark, la NorvÃ¨ge et l'Islande suspendent AstraZeneca pour des craintes sur des Â«caillots sanguinsÂ». L'Autriche, l'â€¦	21086.0	True		rt.com	rt.com
159	604ad4f066b8d3003828d087	2021-03-12 02:41:47	[]	[]	Thu Mar 11 20:30:00 +0000 2021	[]	[{"url":"https://t.co/Cr5f1i0xQu","expanded_url":"https://es.rt.com/89wm","display_url":"es.rt.com/89wm","indices":[144,167]}]	Varios paÃ­ses europeos suspenden la vacunaciÃ³n con el fÃ¡rmaco de AstraZeneca, mientras que la EMA dice que sus beneficios "superan" los riesgos https://t.co/Cr5f1i0xQu	3513419.0	RT @ActualidadRT: Varios paÃ­ses europeos suspenden la vacunaciÃ³n con el fÃ¡rmaco de AstraZeneca, mientras que la EMA dice que sus beneficiosâ€¦	16.0	True		rt.com	rt.com
160	604ad72566b8d30038299abf	2021-03-12 02:51:12	[]	[]	Thu Mar 11 20:44:15 +0000 2021	[]	[{"url":"https://t.co/24uKFOKExx","expanded_url":"https://halturnerradioshow.com/index.php/en/news-page/world/they-ve-killed-god-i-can-t-feel-god-my-soul-is-dead-astrazeneca-halts-covid-19-vaccine-trials-after-second-volunteer-develops-neurological-problems","display_url":"halturnerradioshow.com/index.php/en/nâ€¦","indices":[136,159]}]	@roccogalatilaw Astra Zeneca is the company that had to halt trials after a second volunteer suffered severe "neurological" problems. "https://t.co/24uKFOKExx	279.0	RT @BayStreetGirl: @roccogalatilaw Astra Zeneca is the company that had to halt trials after a second volunteer suffered severe "neurologiâ€¦	420.0	True		halturnerradioshow.com	halturnerradioshow.com
161	604ade49c24cf70039e5ff75	2021-03-12 03:21:39	[{"text":"COVID19","indices":[106,114]},{"text":"Covishield","indices":[115,126]},{"text":"vaccines","indices":[127,136]}]	[{"url":"https://t.co/YwBhwwE89P","expanded_url":"https://timesofindia.indiatimes.com/world/uk/denmark-becomes-sixth-country-to-halt-use-of-astrazenecas-covid-19-vaccine-over-fears-of-blood-clot/articleshow/81451587.cms","display_url":"timesofindia.indiatimes.com/world/uk/denmaâ€¦","indices":[138,161]}]		[]	[]			Several countries in EU have discontinued. US didn't give permission. Why is India behind AstraZeneca? #COVID19â€¦ https://t.co/K9nIpytxsj	104.0	True	indiatimes.com		indiatimes.com
162	604ae2d1613ab60038f7fe16	2021-03-12 03:41:00	[]	[]	Fri Mar 12 01:13:39 +0000 2021	[]	[{"url":"https://t.co/hc9IXPLnhR","expanded_url":"https://economictimes.indiatimes.com/news/international/world-news/denmark-halts-use-of-astrazeneca-vaccine-over-concerns-of-blood-clots/articleshow/81450610.cms?UTM_Source=Google_Newsstand&UTM_Campaign=RSS_Feed&UTM_Medium=Referral","display_url":"economictimes.indiatimes.com/news/internatiâ€¦","indices":[221,244]}]	Denmark, Norway, Iceland suspend use of AstraZeneca vaccine. There have been issues of blood clotting. And a nurse died of it. However the manufacturer and the European medicines watchdog inisit that the vaccine is safe. https://t.co/hc9IXPLnhR	3509.0	RT @rspathania: Denmark, Norway, Iceland suspend use of AstraZeneca vaccine. There have been issues of blood clotting. And a nurse died ofâ€¦	78.0	True		economictimes.indiatimes.com	economictimes.indiatimes.com
163	604ae372613ab60038f837a4	2021-03-12 03:43:40	[]	[]	Fri Mar 12 02:08:59 +0000 2021	[]	[{"url":"https://t.co/m0giU5fQ1n","expanded_url":"https://childrenshealthdefense.org/defender/who-approves-astrazeneca-vaccine-emergency-use/","display_url":"childrenshealthdefense.org/defender/who-aâ€¦","indices":[236,259]}]	The World Health Organization (WHO) Monday approved two versions of the AstraZeneca-Oxford COVID vaccine for emergency use despite growing safety concerns in other countries and earlier questions about the drugmakerâ€™s clinical trials. https://t.co/m0giU5fQ1n	2480.0	RT @welosthim: The World Health Organization (WHO) Monday approved two versions of the AstraZeneca-Oxford COVID vaccine for emergency use dâ€¦	2813.0	True		childrenshealthdefense.org	childrenshealthdefense.org
164	604ae474613ab60038f893ca	2021-03-12 03:47:58	[]	[]	Thu Mar 11 20:30:00 +0000 2021	[]	[{"url":"https://t.co/Cr5f1i0xQu","expanded_url":"https://es.rt.com/89wm","display_url":"es.rt.com/89wm","indices":[144,167]}]	Varios paÃ­ses europeos suspenden la vacunaciÃ³n con el fÃ¡rmaco de AstraZeneca, mientras que la EMA dice que sus beneficios "superan" los riesgos https://t.co/Cr5f1i0xQu	3513426.0	RT @ActualidadRT: Varios paÃ­ses europeos suspenden la vacunaciÃ³n con el fÃ¡rmaco de AstraZeneca, mientras que la EMA dice que sus beneficiosâ€¦	1988.0	True		rt.com	rt.com
165	604aeb481f6e8a0038231171	2021-03-12 04:17:07	[]	[]	Thu Mar 11 20:30:00 +0000 2021	[]	[{"url":"https://t.co/Cr5f1i0xQu","expanded_url":"https://es.rt.com/89wm","display_url":"es.rt.com/89wm","indices":[144,167]}]	Varios paÃ­ses europeos suspenden la vacunaciÃ³n con el fÃ¡rmaco de AstraZeneca, mientras que la EMA dice que sus beneficios "superan" los riesgos https://t.co/Cr5f1i0xQu	3513429.0	RT @ActualidadRT: Varios paÃ­ses europeos suspenden la vacunaciÃ³n con el fÃ¡rmaco de AstraZeneca, mientras que la EMA dice que sus beneficiosâ€¦	6.0	True		rt.com	rt.com
166	604aecab1f6e8a0038239053	2021-03-12 04:23:01	[]	[{"url":"https://t.co/vfH3K0Co7v","expanded_url":"https://www.rt.com/usa/517857-cuomo-covid19-disabled-homes/","display_url":"rt.com/usa/517857-cuoâ€¦","indices":[119,142]}]		[]	[]			â€˜The dysfunction goes up to Cuomoâ€™: Whistleblower says NY govâ€™s order created Covid deathtraps at disabled group hoâ€¦ https://t.co/AZDvXwHuD6	833.0	True	rt.com		rt.com
167	604af00f328f000038509642	2021-03-12 04:37:30	[]	[]	Fri Mar 12 03:15:11 +0000 2021	[]	[{"url":"https://t.co/qmKKWbb6Rn","expanded_url":"https://www.rt.com/news/517858-eu-investigating-astrazeneca-covid-vaccine/","display_url":"rt.com/news/517858-euâ€¦","indices":[143,166]}]	EU drug regulator investigating 30 reports of blood-clotting linked to AstraZeneca jab as states halt rollout of Covid vaccine â€” RT World News https://t.co/qmKKWbb6Rn	1992.0	RT @potomkine: EU drug regulator investigating 30 reports of blood-clotting linked to AstraZeneca jab as states halt rollout of Covid vacciâ€¦	206.0	True		rt.com	rt.com
168	604af01d328f000038509b42	2021-03-12 04:37:44	[]	[]	Fri Mar 12 04:18:12 +0000 2021	[]	[{"url":"https://t.co/G4UdkDY3EA","expanded_url":"https://health.economictimes.indiatimes.com/news/pharma/norway-probes-23-elderly-patients-death-after-pfizer-vaccination/80302155","display_url":"health.economictimes.indiatimes.com/news/pharma/noâ€¦","indices":[150,173]}]	@Reuters @TarekFatah 23 died after pfizer shots, still it's safe. Two cases of blood clots n suspension of AstraZeneca. Welcome to vaccine economy. https://t.co/G4UdkDY3EA	81.0	RT @rakeshsharma767: @Reuters @TarekFatah 23 died after pfizer shots, still it's safe. Two cases of blood clots n suspension of AstraZenecaâ€¦	2044.0	True		economictimes.indiatimes.com	economictimes.indiatimes.com
169	604af03c328f00003850a64e	2021-03-12 04:38:15	[]	[]	Thu Mar 11 14:30:15 +0000 2021	[{"text":"Denmark","indices":[0,8]},{"text":"AstraZeneca","indices":[54,66]},{"text":"covid19vaccines","indices":[124,140]},{"text":"vaccineinjuries","indices":[141,157]},{"text":"notomandatoryvaccines","indices":[158,180]},{"text":"abolishbigpharma","indices":[181,198]}]	[{"url":"https://t.co/7HBO6BMsLw","expanded_url":"https://www.presstv.com/Detail/2021/03/11/647070/Denmark-AstraZeneca-vaccine-COVID-19-blood-clot","display_url":"presstv.com/Detail/2021/03â€¦","indices":[98,121]}]	#Denmark becomes 6th European state to suspend use of #AstraZeneca vaccine over blood clot fears https://t.co/7HBO6BMsLw #covid19vaccines #vaccineinjuries #notomandatoryvaccines #abolishbigpharma	103.0	RT @kevint905: #Denmark becomes 6th European state to suspend use of #AstraZeneca vaccine over blood clot fears https://t.co/7HBO6BMsLwâ€¦	478.0	True		presstv.com	presstv.com
170	604b03cc760d1b0038790a4c	2021-03-12 06:01:43	[]	[]	Thu Mar 11 14:06:25 +0000 2021	[{"text":"COVID19Vaccine","indices":[113,128]}]	[{"url":"https://t.co/nM0pf9oUvU","expanded_url":"https://economictimes.indiatimes.com/news/international/world-news/denmark-halts-use-of-astrazeneca-vaccine-over-concerns-of-blood-clots/articleshow/81450610.cms?utm_source=contentofinterest&utm_medium=text&utm_campaign=cppst","display_url":"economictimes.indiatimes.com/news/internatiâ€¦","indices":[220,243]}]	The health authorities in Denmark said on Thursday that they are temporarily suspending the use of AstraZeneca's #COVID19Vaccine after some patients developed blood clots since receiving the jab, including one who died. https://t.co/nM0pf9oUvU	3857200.0	RT @EconomicTimes: The health authorities in Denmark said on Thursday that they are temporarily suspending the use of AstraZeneca's #COVID1â€¦	1500.0	True		economictimes.indiatimes.com	economictimes.indiatimes.com
171	604b0455760d1b0038793b2e	2021-03-12 06:04:00	[]	[{"url":"https://t.co/oJo3OGH4Ml","expanded_url":"https://www.rt.com/news/517808-denmark-minister-astrazeneca-covid19-vaccine/?fbclid=IwAR0ZA3Lkg7e052P7peRNygZMOy4KI1Se5lLX8W2110P1nQmqp2QFaBudt1g","display_url":"rt.com/news/517808-deâ€¦","indices":[169,192]}]		[]	[]			@TrishForTrump @TrinaSolis17 @JoeBiden Denmark, Estonia, Lithuania, Luxembourg, Latvia suspend AstraZeneca Covid vaâ€¦ https://t.co/IMro7gYb2A	38.0	True	rt.com		rt.com
172	604b154327787900385535e5	2021-03-12 07:16:14	[]	[{"url":"https://t.co/rcpEXDgo2m","expanded_url":"https://www.rt.com/news/517858-eu-investigating-astrazeneca-covid-vaccine/","display_url":"rt.com/news/517858-euâ€¦","indices":[254,277]}]		[]	[]			Two people inoculated from the same batch of AstraZeneca Covid-19 vaccine died from blood clotting. Iceland, Norwayâ€¦ https://t.co/oD0F6XTe3b	5711.0	True	rt.com		rt.com
173	604b155d2778790038553ef5	2021-03-12 07:16:39	[]	[{"url":"https://t.co/2sVHGyG25s","expanded_url":"https://www.rt.com/news/517858-eu-investigating-astrazeneca-covid-vaccine/","display_url":"rt.com/news/517858-euâ€¦","indices":[175,198]}]		[]	[]			Uuumm..still yrialling I seeðŸ˜°ðŸ˜° EU drug regulator investigating 30 reports of blood-clotting linked to AstraZenecaâ€¦ https://t.co/GWigikaFAi	23.0	True	rt.com		rt.com
174	604b15db2778790038556be1	2021-03-12 07:18:45	[]	[]	Fri Mar 12 07:16:14 +0000 2021	[]	[{"url":"https://t.co/rcpEXDgo2m","expanded_url":"https://www.rt.com/news/517858-eu-investigating-astrazeneca-covid-vaccine/","display_url":"rt.com/news/517858-euâ€¦","indices":[254,277]}]	Two people inoculated from the same batch of AstraZeneca Covid-19 vaccine died from blood clotting. Iceland, Norway, Denmark, Estonia, Lithuania, Luxembourg and Latvia all suspended their rollouts of the AstraZeneca vaccine over "thromboembolic events." https://t.co/rcpEXDgo2m	5744.0	RT @shot_gangster: Two people inoculated from the same batch of AstraZeneca Covid-19 vaccine died from blood clotting. Iceland, Norway, Denâ€¦	197.0	True		rt.com	rt.com
175	604b16252778790038558651	2021-03-12 07:19:59	[]	[{"url":"https://t.co/qEZIwpnUQt","expanded_url":"https://www.rt.com/news/517858-eu-investigating-astrazeneca-covid-vaccine/","display_url":"rt.com/news/517858-euâ€¦","indices":[127,150]}]		[]	[]			EU drug regulator investigating 30 reports of blood-clotting linked to AstraZeneca jab as states halt rollout of Coâ€¦ https://t.co/9FjxNVVb36	23.0	True	rt.com		rt.com
176	604b1f00a2d6870038fbe843	2021-03-12 07:57:46	[]	[{"url":"https://t.co/4NrGNcZBgV","expanded_url":"https://www.thejakartapost.com/news/2021/03/03/taiwan-receives-first-shipment-of-astra-zeneca-covid-19-vaccine.html","display_url":"thejakartapost.com/news/2021/03/0â€¦","indices":[154,177]}]		[]	[]			@0xKruzr @thomaswright08 South Africa ships AZ to South Korea. South Korea says fuck that and ships it to Taiwan.â€¦ https://t.co/Tc7ANhnTKF	901.0	True	apost.com		apost.com
177	604b1f54a2d6870038fc0311	2021-03-12 07:59:02	[]	[]	Thu Mar 11 14:35:23 +0000 2021	[]	[{"url":"https://t.co/qISbRBzQun","expanded_url":"https://timesofindia.indiatimes.com/world/uk/denmark-becomes-sixth-country-to-halt-use-of-astrazenecas-covid-19-vaccine-over-fears-of-blood-clot/articleshow/81451587.cms","display_url":"timesofindia.indiatimes.com/world/uk/denmaâ€¦","indices":[158,181]}]	AstraZeneca Covid Vaccine: Denmark becomes sixth country to halt use of AstraZeneca's Covid-19 vaccine over fears of blood clot | World News - Times of India https://t.co/qISbRBzQun	10262887.0	RT @Swamy39: AstraZeneca Covid Vaccine: Denmark becomes sixth country to halt use of AstraZeneca's Covid-19 vaccine over fears of blood cloâ€¦	400.0	True		indiatimes.com	indiatimes.com
178	604b1fa3a2d6870038fc17bf	2021-03-12 08:00:00	[{"text":"Australia","indices":[0,10]},{"text":"AstraZeneca","indices":[45,57]},{"text":"COVID19","indices":[60,68]}]	[{"url":"https://t.co/wpiFY6VAVb","expanded_url":"https://english.alarabiya.net/coronavirus/2021/03/12/Coronavirus-Australia-says-will-continue-AstraZeneca-vaccine-rollout-no-evidence-of-blood-clots-","display_url":"english.alarabiya.net/coronavirus/20â€¦","indices":[181,204]}]		[]	[]			#Australia says it will continue to roll-out #AstraZenecaâ€™s #COVID19 vaccine as there was no evidence of a link toâ€¦ https://t.co/3SnUuP6nyD	880914.0	True	english.alarabiya.net		english.alarabiya.net
179	604b2255e9444b003800e250	2021-03-12 08:12:00	[]	[{"url":"https://t.co/UiUqxKfYF0","expanded_url":"https://www.rt.com/news/517808-denmark-minister-astrazeneca-covid19-vaccine/","display_url":"rt.com/news/517808-deâ€¦","indices":[138,161]}]		[]	[]			Most of Europe suspends AstraZeneca. 9 Countries so far. Good news indeed. (I do hope it's not a matter of pharmâ€¦ https://t.co/K6YTUroQ3m	8788.0	True	rt.com		rt.com
180	604b2290e9444b003800f784	2021-03-12 08:12:59	[]	[]	Fri Mar 12 08:12:00 +0000 2021	[]	[{"url":"https://t.co/UiUqxKfYF0","expanded_url":"https://www.rt.com/news/517808-denmark-minister-astrazeneca-covid19-vaccine/","display_url":"rt.com/news/517808-deâ€¦","indices":[138,161]}]	Most of Europe suspends AstraZeneca. 9 Countries so far. Good news indeed. (I do hope it's not a matter of pharma battling for ground) https://t.co/UiUqxKfYF0	8799.0	RT @LightTruthpaper: Most of Europe suspends AstraZeneca. 9 Countries so far. Good news indeed. (I do hope it's not a matter of pharma bâ€¦	726.0	True		rt.com	rt.com
181	604b22a9e9444b003801005a	2021-03-12 08:13:24	[]	[]	Fri Mar 12 08:12:00 +0000 2021	[]	[{"url":"https://t.co/UiUqxKfYF0","expanded_url":"https://www.rt.com/news/517808-denmark-minister-astrazeneca-covid19-vaccine/","display_url":"rt.com/news/517808-deâ€¦","indices":[138,161]}]	Most of Europe suspends AstraZeneca. 9 Countries so far. Good news indeed. (I do hope it's not a matter of pharma battling for ground) https://t.co/UiUqxKfYF0	8799.0	RT @LightTruthpaper: Most of Europe suspends AstraZeneca. 9 Countries so far. Good news indeed. (I do hope it's not a matter of pharma bâ€¦	2446.0	True		rt.com	rt.com
182	604b230fe9444b00380124b0	2021-03-12 08:15:06	[]	[]	Fri Mar 12 08:00:00 +0000 2021	[{"text":"Australia","indices":[0,10]},{"text":"AstraZeneca","indices":[45,57]},{"text":"COVID19","indices":[60,68]}]	[{"url":"https://t.co/wpiFY6VAVb","expanded_url":"https://english.alarabiya.net/coronavirus/2021/03/12/Coronavirus-Australia-says-will-continue-AstraZeneca-vaccine-rollout-no-evidence-of-blood-clots-","display_url":"english.alarabiya.net/coronavirus/20â€¦","indices":[181,204]}]	#Australia says it will continue to roll-out #AstraZenecaâ€™s #COVID19 vaccine as there was no evidence of a link to blood clots, despite some European countries suspending its use. https://t.co/wpiFY6VAVb	880915.0	RT @AlArabiya_Eng: #Australia says it will continue to roll-out #AstraZenecaâ€™s #COVID19 vaccine as there was no evidence of a link to bloodâ€¦	6795.0	True		english.alarabiya.net	english.alarabiya.net
183	604b23a5e9444b0038015a4a	2021-03-12 08:17:35	[]	[]	Fri Mar 12 08:12:00 +0000 2021	[]	[{"url":"https://t.co/UiUqxKfYF0","expanded_url":"https://www.rt.com/news/517808-denmark-minister-astrazeneca-covid19-vaccine/","display_url":"rt.com/news/517808-deâ€¦","indices":[138,161]}]	Most of Europe suspends AstraZeneca. 9 Countries so far. Good news indeed. (I do hope it's not a matter of pharma battling for ground) https://t.co/UiUqxKfYF0	8799.0	RT @LightTruthpaper: Most of Europe suspends AstraZeneca. 9 Countries so far. Good news indeed. (I do hope it's not a matter of pharma bâ€¦	84.0	True		rt.com	rt.com
184	604b23c8e9444b00380166ba	2021-03-12 08:18:10	[]	[]	Fri Mar 12 07:45:05 +0000 2021	[]	[{"url":"https://t.co/1JbeTSWqyY","expanded_url":"https://rumble.com/vaweto-dr-adil-explained-that-as-result-of-3-months-research-concluded-that-the-co.html","display_url":"rumble.com/vaweto-dr-adilâ€¦","indices":[119,142]}]	DOCTOR SAYS AFTER 3 MONTHS OF RESEARCH - PANDEMIC IS A HOAX. NOW U KNOW WHY THE RAZOR WIRE SURROUNDS THE WHITE HOUSE. https://t.co/1JbeTSWqyY	1784.0	RT @JulieMHolcomb: DOCTOR SAYS AFTER 3 MONTHS OF RESEARCH - PANDEMIC IS A HOAX. NOW U KNOW WHY THE RAZOR WIRE SURROUNDS THE WHITE HOUSE. hâ€¦	53.0	True		rumble.com	rumble.com
185	604b25854b328e00380fa946	2021-03-12 08:25:35	[]	[]	Fri Mar 12 08:00:00 +0000 2021	[{"text":"Australia","indices":[0,10]},{"text":"AstraZeneca","indices":[45,57]},{"text":"COVID19","indices":[60,68]}]	[{"url":"https://t.co/wpiFY6VAVb","expanded_url":"https://english.alarabiya.net/coronavirus/2021/03/12/Coronavirus-Australia-says-will-continue-AstraZeneca-vaccine-rollout-no-evidence-of-blood-clots-","display_url":"english.alarabiya.net/coronavirus/20â€¦","indices":[181,204]}]	#Australia says it will continue to roll-out #AstraZenecaâ€™s #COVID19 vaccine as there was no evidence of a link to blood clots, despite some European countries suspending its use. https://t.co/wpiFY6VAVb	880916.0	RT @AlArabiya_Eng: #Australia says it will continue to roll-out #AstraZenecaâ€™s #COVID19 vaccine as there was no evidence of a link to bloodâ€¦	13139.0	True		english.alarabiya.net	english.alarabiya.net
186	604b25e94b328e00380fccf6	2021-03-12 08:27:16	[]	[]	Fri Mar 12 08:12:00 +0000 2021	[]	[{"url":"https://t.co/UiUqxKfYF0","expanded_url":"https://www.rt.com/news/517808-denmark-minister-astrazeneca-covid19-vaccine/","display_url":"rt.com/news/517808-deâ€¦","indices":[138,161]}]	Most of Europe suspends AstraZeneca. 9 Countries so far. Good news indeed. (I do hope it's not a matter of pharma battling for ground) https://t.co/UiUqxKfYF0	8799.0	RT @LightTruthpaper: Most of Europe suspends AstraZeneca. 9 Countries so far. Good news indeed. (I do hope it's not a matter of pharma bâ€¦	19.0	True		rt.com	rt.com
187	604b26214b328e00380fe104	2021-03-12 08:28:12	[]	[]	Fri Mar 12 08:00:00 +0000 2021	[{"text":"Australia","indices":[0,10]},{"text":"AstraZeneca","indices":[45,57]},{"text":"COVID19","indices":[60,68]}]	[{"url":"https://t.co/wpiFY6VAVb","expanded_url":"https://english.alarabiya.net/coronavirus/2021/03/12/Coronavirus-Australia-says-will-continue-AstraZeneca-vaccine-rollout-no-evidence-of-blood-clots-","display_url":"english.alarabiya.net/coronavirus/20â€¦","indices":[181,204]}]	#Australia says it will continue to roll-out #AstraZenecaâ€™s #COVID19 vaccine as there was no evidence of a link to blood clots, despite some European countries suspending its use. https://t.co/wpiFY6VAVb	880917.0	RT @AlArabiya_Eng: #Australia says it will continue to roll-out #AstraZenecaâ€™s #COVID19 vaccine as there was no evidence of a link to bloodâ€¦	13.0	True		english.alarabiya.net	english.alarabiya.net
188	604b26814b328e0038100310	2021-03-12 08:29:48	[]	[{"url":"https://t.co/rux9YzQQfK","expanded_url":"https://www.rt.com/news/517808-denmark-minister-astrazeneca-covid19-vaccine/","display_url":"rt.com/news/517808-deâ€¦","indices":[129,152]}]		[]	[]			Denmark, Estonia, Lithuania, Luxembourg, Latvia suspend AstraZeneca Covid vaccine after reports of potentially fataâ€¦ https://t.co/cGVG2QMlzm	3501.0	True	rt.com		rt.com
189	604b26af4b328e0038101332	2021-03-12 08:30:32	[]	[]	Fri Mar 12 08:00:00 +0000 2021	[{"text":"Australia","indices":[0,10]},{"text":"AstraZeneca","indices":[45,57]},{"text":"COVID19","indices":[60,68]}]	[{"url":"https://t.co/wpiFY6VAVb","expanded_url":"https://english.alarabiya.net/coronavirus/2021/03/12/Coronavirus-Australia-says-will-continue-AstraZeneca-vaccine-rollout-no-evidence-of-blood-clots-","display_url":"english.alarabiya.net/coronavirus/20â€¦","indices":[181,204]}]	#Australia says it will continue to roll-out #AstraZenecaâ€™s #COVID19 vaccine as there was no evidence of a link to blood clots, despite some European countries suspending its use. https://t.co/wpiFY6VAVb	880918.0	RT @AlArabiya_Eng: #Australia says it will continue to roll-out #AstraZenecaâ€™s #COVID19 vaccine as there was no evidence of a link to bloodâ€¦	581.0	True		english.alarabiya.net	english.alarabiya.net
190	604b27584b328e0038104fee	2021-03-12 08:33:23	[]	[]	Fri Mar 12 04:18:12 +0000 2021	[]	[{"url":"https://t.co/G4UdkDY3EA","expanded_url":"https://health.economictimes.indiatimes.com/news/pharma/norway-probes-23-elderly-patients-death-after-pfizer-vaccination/80302155","display_url":"health.economictimes.indiatimes.com/news/pharma/noâ€¦","indices":[150,173]}]	@Reuters @TarekFatah 23 died after pfizer shots, still it's safe. Two cases of blood clots n suspension of AstraZeneca. Welcome to vaccine economy. https://t.co/G4UdkDY3EA	81.0	RT @rakeshsharma767: @Reuters @TarekFatah 23 died after pfizer shots, still it's safe. Two cases of blood clots n suspension of AstraZenecaâ€¦	1.0	True		economictimes.indiatimes.com	economictimes.indiatimes.com
191	604b2b88e383ac0038c45ce8	2021-03-12 08:51:15	[]	[]	Fri Mar 12 08:12:00 +0000 2021	[]	[{"url":"https://t.co/UiUqxKfYF0","expanded_url":"https://www.rt.com/news/517808-denmark-minister-astrazeneca-covid19-vaccine/","display_url":"rt.com/news/517808-deâ€¦","indices":[138,161]}]	Most of Europe suspends AstraZeneca. 9 Countries so far. Good news indeed. (I do hope it's not a matter of pharma battling for ground) https://t.co/UiUqxKfYF0	8789.0	RT @LightTruthpaper: Most of Europe suspends AstraZeneca. 9 Countries so far. Good news indeed. (I do hope it's not a matter of pharma bâ€¦	160.0	True		rt.com	rt.com
192	604b2c53e383ac0038c4a58c	2021-03-12 08:54:38	[]	[]	Fri Mar 12 08:12:00 +0000 2021	[]	[{"url":"https://t.co/UiUqxKfYF0","expanded_url":"https://www.rt.com/news/517808-denmark-minister-astrazeneca-covid19-vaccine/","display_url":"rt.com/news/517808-deâ€¦","indices":[138,161]}]	Most of Europe suspends AstraZeneca. 9 Countries so far. Good news indeed. (I do hope it's not a matter of pharma battling for ground) https://t.co/UiUqxKfYF0	8800.0	RT @LightTruthpaper: Most of Europe suspends AstraZeneca. 9 Countries so far. Good news indeed. (I do hope it's not a matter of pharma bâ€¦	202.0	True		rt.com	rt.com
193	604b2cb0e383ac0038c4c69c	2021-03-12 08:56:10	[]	[]	Fri Mar 12 08:29:48 +0000 2021	[]	[{"url":"https://t.co/rux9YzQQfK","expanded_url":"https://www.rt.com/news/517808-denmark-minister-astrazeneca-covid19-vaccine/","display_url":"rt.com/news/517808-deâ€¦","indices":[129,152]}]	Denmark, Estonia, Lithuania, Luxembourg, Latvia suspend AstraZeneca Covid vaccine after reports of potentially fatal blood clots https://t.co/rux9YzQQfK	3501.0	RT @BristolBeing: Denmark, Estonia, Lithuania, Luxembourg, Latvia suspend AstraZeneca Covid vaccine after reports of potentially fatal blooâ€¦	560.0	True		rt.com	rt.com
194	604b36ba05ebe100385c906d	2021-03-12 09:36:57	[]	[]	Fri Mar 12 08:12:00 +0000 2021	[]	[{"url":"https://t.co/UiUqxKfYF0","expanded_url":"https://www.rt.com/news/517808-denmark-minister-astrazeneca-covid19-vaccine/","display_url":"rt.com/news/517808-deâ€¦","indices":[138,161]}]	Most of Europe suspends AstraZeneca. 9 Countries so far. Good news indeed. (I do hope it's not a matter of pharma battling for ground) https://t.co/UiUqxKfYF0	8802.0	RT @LightTruthpaper: Most of Europe suspends AstraZeneca. 9 Countries so far. Good news indeed. (I do hope it's not a matter of pharma bâ€¦	110.0	True		rt.com	rt.com
195	604b371805ebe100385ca6e5	2021-03-12 09:38:00	[]	[{"url":"https://t.co/slvpsQujqd","expanded_url":"https://kurz.rt.com/2g5l","display_url":"kurz.rt.com/2g5l","indices":[139,162]}]		[]	[]			Der britisch-schwedische Pharmakonzern AstraZeneca kann seine Lieferzusagen fÃ¼r den Corona-Impfstoff an die EU offeâ€¦ https://t.co/hmrq9uzG3v	47897.0	True	rt.com		rt.com
196	604b374305ebe100385cafdf	2021-03-12 09:38:25	[]	[]	Fri Mar 12 09:38:20 +0000 2021	[{"text":"Covishield","indices":[99,110]},{"text":"vaccines","indices":[111,120]}]	[{"url":"https://t.co/XaEEWZYq74","expanded_url":"https://timesofindia.indiatimes.com/world/uk/denmark-becomes-sixth-country-to-halt-use-of-astrazenecas-covid-19-vaccine-over-fears-of-blood-clot/articleshow/81451587.cms","display_url":"timesofindia.indiatimes.com/world/uk/denmaâ€¦","indices":[122,145]}]	Ironically, the exports are ALL AstraZeneca's Covishield (no Covaxin). Modi's "vaccine diplomacy" ðŸ˜…#Covishield #vaccines https://t.co/XaEEWZYq74	120.0	RT @VirajSinghYada8: Ironically, the exports are ALL AstraZeneca's Covishield (no Covaxin). Modi's "vaccine diplomacy" ðŸ˜…#Covishield #vaccinâ€¦	72.0	True		indiatimes.com	indiatimes.com
197	604b38057cf7f10038c81e65	2021-03-12 09:44:31	[]	[]	Fri Mar 12 02:10:08 +0000 2021	[]	[{"url":"https://t.co/jvKP4G8APL","expanded_url":"https://childrenshealthdefense.org/defender/astrazeneca-under-scrutiny-again-covid-vaccine/","display_url":"childrenshealthdefense.org/defender/astraâ€¦","indices":[161,184]}]	"AstraZenecaâ€™s COVID vaccine faced new controversy this week after a trial participant in India alleged that the vaccine caused him serious â€œneurological.....â€� https://t.co/jvKP4G8APL	2479.0	RT @welosthim: "AstraZenecaâ€™s COVID vaccine faced new controversy this week after a trial participant in India alleged that the vaccine cauâ€¦	180.0	True		childrenshealthdefense.org	childrenshealthdefense.org
198	604b39137cf7f10038c87ee3	2021-03-12 09:49:01	[]	[]	Fri Mar 12 09:38:00 +0000 2021	[]	[{"url":"https://t.co/slvpsQujqd","expanded_url":"https://kurz.rt.com/2g5l","display_url":"kurz.rt.com/2g5l","indices":[139,162]}]	Der britisch-schwedische Pharmakonzern AstraZeneca kann seine Lieferzusagen fÃ¼r den Corona-Impfstoff an die EU offenbar nicht einhalten. https://t.co/slvpsQujqd	47902.0	RT @de_rt_com: Der britisch-schwedische Pharmakonzern AstraZeneca kann seine Lieferzusagen fÃ¼r den Corona-Impfstoff an die EU offenbar nichâ€¦	159.0	True		rt.com	rt.com
199	604b39537cf7f10038c895fb	2021-03-12 09:50:06	[]	[{"url":"https://t.co/eUDXyBTdy6","expanded_url":"https://sputniknews.com/europe/202103121082321836-unsure-shot-danish-party-would-like-to-see-astrazeneca-jab-removed-from-vaccination-programme/","display_url":"sputniknews.com/europe/2021031â€¦","indices":[119,142]}]		[]	[]			Unsure Shot: Danish Party Would Like to See AstraZeneca Jab Removed From Vaccination Programme - Sputnik Internatioâ€¦ https://t.co/0tm2eoWj7J	1294.0	True	sputniknews.com		sputniknews.com
200	604b39df7cf7f10038c8c7e7	2021-03-12 09:52:26	[]	[]	Fri Mar 12 08:12:00 +0000 2021	[]	[{"url":"https://t.co/UiUqxKfYF0","expanded_url":"https://www.rt.com/news/517808-denmark-minister-astrazeneca-covid19-vaccine/","display_url":"rt.com/news/517808-deâ€¦","indices":[138,161]}]	Most of Europe suspends AstraZeneca. 9 Countries so far. Good news indeed. (I do hope it's not a matter of pharma battling for ground) https://t.co/UiUqxKfYF0	8802.0	RT @LightTruthpaper: Most of Europe suspends AstraZeneca. 9 Countries so far. Good news indeed. (I do hope it's not a matter of pharma bâ€¦	311.0	True		rt.com	rt.com
201	604b3a017cf7f10038c8d39b	2021-03-12 09:52:58	[]	[]	Fri Mar 12 08:58:04 +0000 2021	[{"text":"Vaccines","indices":[48,57]},{"text":"ModernaVaccine","indices":[64,79]},{"text":"AstraZeneca","indices":[80,92]},{"text":"Pfizer","indices":[93,100]},{"text":"BigPharma","indices":[101,111]}]	[{"url":"https://t.co/d8PhGiDsMK","expanded_url":"https://www.thegatewaypundit.com/2021/03/utah-mother-dies-four-days-second-dose-moderna-covid-19-vaccine/?utm_source=Twitter&utm_medium=PostTopSharingButtons&utm_campaign=websitesharingbuttons","display_url":"thegatewaypundit.com/2021/03/utah-mâ€¦","indices":[187,210]}]	ðŸ’‰ ðŸ’‰ ðŸ’‰ ðŸ’‰ ðŸ’‰ðŸ©¸ Yet another horror story with these #Vaccines .. ðŸ˜” #ModernaVaccine #AstraZeneca #Pfizer #BigPharma Utah Mother Dies Four Days After Second Dose Of Moderna COVID-19 Vaccine https://t.co/d8PhGiDsMK via @gatewaypundit	4039.0	RT @LisaMic75251596: ðŸ’‰ ðŸ’‰ ðŸ’‰ ðŸ’‰ ðŸ’‰ðŸ©¸ Yet another horror story with these #Vaccines .. ðŸ˜” #ModernaVaccine #AstraZeneca #Pfizer #BigPharma Utahâ€¦	619.0	True		thegatewaypundit.com	thegatewaypundit.com
202	604b3c58c27aa20039620827	2021-03-12 10:02:59	[]	[]	Thu Mar 11 14:35:23 +0000 2021	[]	[{"url":"https://t.co/qISbRBzQun","expanded_url":"https://timesofindia.indiatimes.com/world/uk/denmark-becomes-sixth-country-to-halt-use-of-astrazenecas-covid-19-vaccine-over-fears-of-blood-clot/articleshow/81451587.cms","display_url":"timesofindia.indiatimes.com/world/uk/denmaâ€¦","indices":[158,181]}]	AstraZeneca Covid Vaccine: Denmark becomes sixth country to halt use of AstraZeneca's Covid-19 vaccine over fears of blood clot | World News - Times of India https://t.co/qISbRBzQun	10263017.0	RT @Swamy39: AstraZeneca Covid Vaccine: Denmark becomes sixth country to halt use of AstraZeneca's Covid-19 vaccine over fears of blood cloâ€¦	5.0	True		indiatimes.com	indiatimes.com
203	604b3dabc27aa20039628177	2021-03-12 10:08:38	[]	[]	Fri Mar 12 09:59:10 +0000 2021	[]	[{"url":"https://t.co/o6cb0QBxck","expanded_url":"https://www.rt.com/news/517920-france-astrazeneca-covid19-vaccine-backing/","display_url":"rt.com/news/517920-frâ€¦","indices":[121,144]}]	The AstraZeneca Covid-19 jab is â€˜extraordinarily favorableâ€™, French vaccine tsar says, dismissing fatal side effect link https://t.co/o6cb0QBxck #	39755.0	RT @boblister_poole: The AstraZeneca Covid-19 jab is â€˜extraordinarily favorableâ€™, French vaccine tsar says, dismissing fatal side effect liâ€¦	39755.0	True		rt.com	rt.com
204	604b3ddfc27aa200396293fb	2021-03-12 10:09:29	[]	[]	Fri Mar 12 02:10:08 +0000 2021	[]	[{"url":"https://t.co/jvKP4G8APL","expanded_url":"https://childrenshealthdefense.org/defender/astrazeneca-under-scrutiny-again-covid-vaccine/","display_url":"childrenshealthdefense.org/defender/astraâ€¦","indices":[161,184]}]	"AstraZenecaâ€™s COVID vaccine faced new controversy this week after a trial participant in India alleged that the vaccine caused him serious â€œneurological.....â€� https://t.co/jvKP4G8APL	2479.0	RT @welosthim: "AstraZenecaâ€™s COVID vaccine faced new controversy this week after a trial participant in India alleged that the vaccine cauâ€¦	175.0	True		childrenshealthdefense.org	childrenshealthdefense.org
205	604b3f801d40ec00390707ff	2021-03-12 10:16:27	[]	[]	Fri Mar 12 08:00:00 +0000 2021	[{"text":"Australia","indices":[0,10]},{"text":"AstraZeneca","indices":[45,57]},{"text":"COVID19","indices":[60,68]}]	[{"url":"https://t.co/wpiFY6VAVb","expanded_url":"https://english.alarabiya.net/coronavirus/2021/03/12/Coronavirus-Australia-says-will-continue-AstraZeneca-vaccine-rollout-no-evidence-of-blood-clots-","display_url":"english.alarabiya.net/coronavirus/20â€¦","indices":[181,204]}]	#Australia says it will continue to roll-out #AstraZenecaâ€™s #COVID19 vaccine as there was no evidence of a link to blood clots, despite some European countries suspending its use. https://t.co/wpiFY6VAVb	880876.0	RT @AlArabiya_Eng: #Australia says it will continue to roll-out #AstraZenecaâ€™s #COVID19 vaccine as there was no evidence of a link to bloodâ€¦	359.0	True		english.alarabiya.net	english.alarabiya.net
206	604b408b1d40ec003907677f	2021-03-12 10:20:54	[]	[]	Fri Mar 12 08:12:00 +0000 2021	[]	[{"url":"https://t.co/UiUqxKfYF0","expanded_url":"https://www.rt.com/news/517808-denmark-minister-astrazeneca-covid19-vaccine/","display_url":"rt.com/news/517808-deâ€¦","indices":[138,161]}]	Most of Europe suspends AstraZeneca. 9 Countries so far. Good news indeed. (I do hope it's not a matter of pharma battling for ground) https://t.co/UiUqxKfYF0	8802.0	RT @LightTruthpaper: Most of Europe suspends AstraZeneca. 9 Countries so far. Good news indeed. (I do hope it's not a matter of pharma bâ€¦	14.0	True		rt.com	rt.com
207	604b433294888300382df1e4	2021-03-12 10:32:13	[]	[]	Thu Mar 11 23:47:00 +0000 2021	[]	[{"url":"https://t.co/Xa1NI0dRIi","expanded_url":"https://www.rt.com/news/517858-eu-investigating-astrazeneca-covid-vaccine/","display_url":"rt.com/news/517858-euâ€¦","indices":[143,166]}]	EU drug regulator investigating 30 reports of blood-clotting linked to AstraZeneca jab as states halt rollout of Covid vaccine â€” RT World News https://t.co/Xa1NI0dRIi	71.0	RT @iancooke_uk: EU drug regulator investigating 30 reports of blood-clotting linked to AstraZeneca jab as states halt rollout of Covid vacâ€¦	86.0	True		rt.com	rt.com
208	604b434994888300382df9f2	2021-03-12 10:32:35	[]	[]	Fri Mar 12 08:00:00 +0000 2021	[{"text":"Australia","indices":[0,10]},{"text":"AstraZeneca","indices":[45,57]},{"text":"COVID19","indices":[60,68]}]	[{"url":"https://t.co/wpiFY6VAVb","expanded_url":"https://english.alarabiya.net/coronavirus/2021/03/12/Coronavirus-Australia-says-will-continue-AstraZeneca-vaccine-rollout-no-evidence-of-blood-clots-","display_url":"english.alarabiya.net/coronavirus/20â€¦","indices":[181,204]}]	#Australia says it will continue to roll-out #AstraZenecaâ€™s #COVID19 vaccine as there was no evidence of a link to blood clots, despite some European countries suspending its use. https://t.co/wpiFY6VAVb	880935.0	RT @AlArabiya_Eng: #Australia says it will continue to roll-out #AstraZenecaâ€™s #COVID19 vaccine as there was no evidence of a link to bloodâ€¦	2769.0	True		english.alarabiya.net	english.alarabiya.net
209	604b4adf1a0ab000385c82cc	2021-03-12 11:04:57	[]	[]	Fri Mar 12 08:00:00 +0000 2021	[{"text":"Australia","indices":[0,10]},{"text":"AstraZeneca","indices":[45,57]},{"text":"COVID19","indices":[60,68]}]	[{"url":"https://t.co/wpiFY6VAVb","expanded_url":"https://english.alarabiya.net/coronavirus/2021/03/12/Coronavirus-Australia-says-will-continue-AstraZeneca-vaccine-rollout-no-evidence-of-blood-clots-","display_url":"english.alarabiya.net/coronavirus/20â€¦","indices":[181,204]}]	#Australia says it will continue to roll-out #AstraZenecaâ€™s #COVID19 vaccine as there was no evidence of a link to blood clots, despite some European countries suspending its use. https://t.co/wpiFY6VAVb	880938.0	RT @AlArabiya_Eng: #Australia says it will continue to roll-out #AstraZenecaâ€™s #COVID19 vaccine as there was no evidence of a link to bloodâ€¦	303.0	True		english.alarabiya.net	english.alarabiya.net
210	604b4bad1a0ab000385cccb8	2021-03-12 11:08:23	[]	[]	Fri Mar 12 08:12:00 +0000 2021	[]	[{"url":"https://t.co/UiUqxKfYF0","expanded_url":"https://www.rt.com/news/517808-denmark-minister-astrazeneca-covid19-vaccine/","display_url":"rt.com/news/517808-deâ€¦","indices":[138,161]}]	Most of Europe suspends AstraZeneca. 9 Countries so far. Good news indeed. (I do hope it's not a matter of pharma battling for ground) https://t.co/UiUqxKfYF0	8804.0	RT @LightTruthpaper: Most of Europe suspends AstraZeneca. 9 Countries so far. Good news indeed. (I do hope it's not a matter of pharma bâ€¦	1650.0	True		rt.com	rt.com
211	604b5292f31c190038a33320	2021-03-12 11:37:49	[]	[{"url":"https://t.co/vu1Gu1O4Ix","expanded_url":"https://www.businessinsider.in/science/health/news/thailand-follows-denmark-in-suspending-astrazenecas-covid-19-vaccine-pending-an-investigation-into-possible-side-effects/articleshow/81466440.cms?utm_source=social_Twitter&utm_medium=social_sharing&utm_campaign=Click_through_social_share","display_url":"businessinsider.in/science/healthâ€¦","indic…		[]	[]			Thailand follows Denmark in suspending AstraZeneca's COVID-19 vaccine, pending an investigation into possible sideâ€¦ https://t.co/n0D6DFLpO8	62.0	True	health/news		health/news
212	604b5876acf98d003844c96f	2021-03-12 12:02:57	[]	[]	Fri Mar 12 08:58:04 +0000 2021	[{"text":"Vaccines","indices":[48,57]},{"text":"ModernaVaccine","indices":[64,79]},{"text":"AstraZeneca","indices":[80,92]},{"text":"Pfizer","indices":[93,100]},{"text":"BigPharma","indices":[101,111]}]	[{"url":"https://t.co/d8PhGiDsMK","expanded_url":"https://www.thegatewaypundit.com/2021/03/utah-mother-dies-four-days-second-dose-moderna-covid-19-vaccine/?utm_source=Twitter&utm_medium=PostTopSharingButtons&utm_campaign=websitesharingbuttons","display_url":"thegatewaypundit.com/2021/03/utah-mâ€¦","indices":[187,210]}]	ðŸ’‰ ðŸ’‰ ðŸ’‰ ðŸ’‰ ðŸ’‰ðŸ©¸ Yet another horror story with these #Vaccines .. ðŸ˜” #ModernaVaccine #AstraZeneca #Pfizer #BigPharma Utah Mother Dies Four Days After Second Dose Of Moderna COVID-19 Vaccine https://t.co/d8PhGiDsMK via @gatewaypundit	4039.0	RT @LisaMic75251596: ðŸ’‰ ðŸ’‰ ðŸ’‰ ðŸ’‰ ðŸ’‰ðŸ©¸ Yet another horror story with these #Vaccines .. ðŸ˜” #ModernaVaccine #AstraZeneca #Pfizer #BigPharma Utahâ€¦	734.0	True		thegatewaypundit.com	thegatewaypundit.com
213	604b592bacf98d0038450a07	2021-03-12 12:05:57	[{"text":"AstraZeneca","indices":[56,68]}]	[{"url":"https://t.co/8KtXTIeOxx","expanded_url":"https://www.rt.com/news/517808-denmark-minister-astrazeneca-covid19-vaccine/","display_url":"rt.com/news/517808-deâ€¦","indices":[165,188]}]		[]	[]			Denmark, Estonia, Lithuania, Luxembourg, Latvia suspend #AstraZeneca Covid vaccine after reports of potentially fatâ€¦ https://t.co/QzayFbNFz5	48.0	True	rt.com		rt.com
214	604b5959acf98d0038451a75	2021-03-12 12:06:43	[]	[{"url":"https://t.co/NgqIsp2nlp","expanded_url":"https://www.rt.com/news/517843-astrazeneca-covid-norway-italy-batch/","display_url":"rt.com/news/517843-asâ€¦","indices":[121,144]}]		[]	[]			Italy bans AstraZeneca batch and Norway suspends jabâ€™s rollout over concerns it caused fatal blood clots â€” RT Worldâ€¦ https://t.co/lELB0wSRZz	285.0	True	rt.com		rt.com
215	604b5d57edaef300388826e0	2021-03-12 12:23:45	[]	[]	Fri Mar 12 08:12:00 +0000 2021	[]	[{"url":"https://t.co/UiUqxKfYF0","expanded_url":"https://www.rt.com/news/517808-denmark-minister-astrazeneca-covid19-vaccine/","display_url":"rt.com/news/517808-deâ€¦","indices":[138,161]}]	Most of Europe suspends AstraZeneca. 9 Countries so far. Good news indeed. (I do hope it's not a matter of pharma battling for ground) https://t.co/UiUqxKfYF0	8811.0	RT @LightTruthpaper: Most of Europe suspends AstraZeneca. 9 Countries so far. Good news indeed. (I do hope it's not a matter of pharma bâ€¦	146.0	True		rt.com	rt.com
216	604b644e86352b0038f43897	2021-03-12 12:53:26	[]	[]	Thu Mar 11 20:30:00 +0000 2021	[]	[{"url":"https://t.co/Cr5f1i0xQu","expanded_url":"https://es.rt.com/89wm","display_url":"es.rt.com/89wm","indices":[144,167]}]	Varios paÃ­ses europeos suspenden la vacunaciÃ³n con el fÃ¡rmaco de AstraZeneca, mientras que la EMA dice que sus beneficios "superan" los riesgos https://t.co/Cr5f1i0xQu	3513404.0	RT @ActualidadRT: Varios paÃ­ses europeos suspenden la vacunaciÃ³n con el fÃ¡rmaco de AstraZeneca, mientras que la EMA dice que sus beneficiosâ€¦	61.0	True		rt.com	rt.com
217	604b64cb86352b0038f4662d	2021-03-12 12:55:33	[]	[]	Thu Mar 11 18:55:16 +0000 2021	[]	[{"url":"https://t.co/iu5ROzU29n","expanded_url":"https://francais.rt.com/international/84618-danemark-suspend-vaccin-astrazeneca-covid-19-craintes-formation-caillots-sanguins#.YEpmF5cBNVQ.twitter","display_url":"francais.rt.com/international/â€¦","indices":[250,273]}]	Le Danemark, la NorvÃ¨ge et l'Islande suspendent AstraZeneca pour des craintes sur des Â«caillots sanguinsÂ». L'Autriche, l'Estonie, la Lituanie, la Lettonie et le Luxembourg ont suspendu les vaccinations d'un lot livrÃ© dans 17 pays dont la France... https://t.co/iu5ROzU29n	21087.0	RT @dragonduclos: Le Danemark, la NorvÃ¨ge et l'Islande suspendent AstraZeneca pour des craintes sur des Â«caillots sanguinsÂ». L'Autriche, l'â€¦	2792.0	True		rt.com	rt.com
218	604b6bf6c9fe760038da2ce9	2021-03-12 13:26:09	[]	[{"url":"https://t.co/ChOaJw2vfx","expanded_url":"https://www.theepochtimes.com/denmark-norway-iceland-suspend-astrazeneca-covid-shots-after-blood-clot-reports_3729691.html","display_url":"theepochtimes.com/denmark-norwayâ€¦","indices":[120,143]}]		[]	[]			Guess people should just take aspirin Denmark, Norway, Iceland Suspend AstraZeneca COVID Shots After Blood Clot Repâ€¦ https://t.co/wF5y1Vq9w6	595.0	True	theepochtimes.com		theepochtimes.com
219	604b6c42c9fe760038da47f3	2021-03-12 13:27:24	[]	[{"url":"https://t.co/rFRE716y6G","expanded_url":"https://sputniknews.com/world/202103121082320524-live-updates-thailand-delays-astrazeneca-covid-19-vaccine-rollout-over-blood-clot-fears/","display_url":"sputniknews.com/world/20210312â€¦","indices":[196,219]}]		[]	[]			Live Updates: No Reason to Stop Using AstraZeneca COVID-19 Vaccine, WHO Says - Sputnik International European Mediâ€¦ https://t.co/4f0wo975KS	7119.0	True	sputniknews.com		sputniknews.com
220	604b6e36a0b5a40038b6aae9	2021-03-12 13:35:31	[]	[{"url":"https://t.co/hUzvKtMSMs","expanded_url":"https://health.economictimes.indiatimes.com/news/industry/denmark-norway-iceland-suspend-use-of-astrazeneca-vaccine/81459181","display_url":"health.economictimes.indiatimes.com/news/industry/â€¦","indices":[100,123]}]		[]	[]			days after receiving an anti-Covid shot.Denmark, Norway, Iceland suspend use of AstraZeneca vaccineâ€¦ https://t.co/vDiEe4c7Fm	106.0	True	economictimes.indiatimes.com		economictimes.indiatimes.com
221	604b82af84157c0038274dfd	2021-03-12 15:02:26	[]	[]	Fri Mar 12 13:32:20 +0000 2021	[{"text":"EsNoticia","indices":[0,10]},{"text":"COVID19","indices":[151,159]}]	[{"url":"https://t.co/r7S8SNkBaU","expanded_url":"https://actualidad.rt.com/actualidad/386089-italia-suspende-uso-lote-vacuna-astrazeneca","display_url":"actualidad.rt.com/actualidad/386â€¦","indices":[127,150]}]	#EsNoticia Italia suspende el uso de un lote de la vacuna de AstraZeneca tras reportes de efectos secundarios "graves" vÃ­a- RT https://t.co/r7S8SNkBaU #COVID19	10759.0	RT @taucetinet: #EsNoticia Italia suspende el uso de un lote de la vacuna de AstraZeneca tras reportes de efectos secundarios "graves" vÃ­a-â€¦	65.0	True		rt.com	rt.com
222	604b8a5780583c0038498522	2021-03-12 15:35:43	[]	[]	Fri Mar 12 08:12:00 +0000 2021	[]	[{"url":"https://t.co/UiUqxKfYF0","expanded_url":"https://www.rt.com/news/517808-denmark-minister-astrazeneca-covid19-vaccine/","display_url":"rt.com/news/517808-deâ€¦","indices":[138,161]}]	Most of Europe suspends AstraZeneca. 9 Countries so far. Good news indeed. (I do hope it's not a matter of pharma battling for ground) https://t.co/UiUqxKfYF0	8828.0	RT @LightTruthpaper: Most of Europe suspends AstraZeneca. 9 Countries so far. Good news indeed. (I do hope it's not a matter of pharma bâ€¦	85.0	True		rt.com	rt.com
223	604b8a9380583c00384997c2	2021-03-12 15:36:35	[]	[{"url":"https://t.co/AHruZvW8d6","expanded_url":"https://www.rt.com/news/517858-eu-investigating-astrazeneca-covid-vaccine/","display_url":"rt.com/news/517858-euâ€¦","indices":[143,166]}]		[]	[]			EU drug regulator investigating 30 reports of blood-clotting linked to AstraZeneca jab as states halt rollout of Coâ€¦ https://t.co/aSBY2nwakN	348.0	True	rt.com		rt.com
224	604b8eb20a05f000382178c5	2021-03-12 15:53:55	[]	[]	Fri Mar 12 13:48:02 +0000 2021	[]	[{"url":"https://t.co/HyiyuEz6Qi","expanded_url":"https://francais.rt.com/international/84644-doutes-caillots-sanguins-vaccin-covid-coronavirus-europe-fronde-poursuit","display_url":"francais.rt.com/international/â€¦","indices":[252,275]}]	Des allergies sÃ©vÃ¨res devraient Ãªtre ajoutÃ©es Ã la liste des effets secondaires possibles du vaccin AstraZeneca/Oxford, aprÃ¨s des rÃ©actions de ce type identifiÃ©es au Royaume-Uni, vient d'annoncer l'Agence europÃ©enne des mÃ©dicaments âš¡ï¸� EN CONTINU : âž¡ï¸� https://t.co/HyiyuEz6Qi https://t.co/bsMDTy8fAy	162700.0	RT @RTenfrancais: Des allergies sÃ©vÃ¨res devraient Ãªtre ajoutÃ©es Ã la liste des effets secondaires possibles du vaccin AstraZeneca/Oxford, aâ€¦	212.0	True		rt.com	rt.com
225	604b8f800a05f0003821cba9	2021-03-12 15:57:46	[]	[{"url":"https://t.co/4dQAZgj9kp","expanded_url":"https://redstate.com/nick-arama/2021/03/12/antifa-comes-back-for-more-sets-fire-to-portland-federal-courthouse-n342024","display_url":"redstate.com/nick-arama/202â€¦","indices":[69,92]}]		[]	[]			Antifa Comes Back for More, Sets Fire to Portland Federal Courthouse https://t.co/4dQAZgj9kp.â€¦ https://t.co/Y3QTbAw2LG	15.0	True	redstate.com		redstate.com
226	604b8fc00a05f0003821e2d3	2021-03-12 15:58:51	[]	[]	Fri Mar 12 15:55:52 +0000 2021	[]	[{"url":"https://t.co/camz05KeR5","expanded_url":"https://www.rt.com/news/517947-who-vaccine-safe-astrazeneca/?utm_source=feedly&utm_medium=rss&utm_campaign=RSS","display_url":"rt.com/news/517947-whâ€¦","indices":[196,219]}]	No hay ninguna razÃ³n, ellos ya habrÃ¡n cobrado... âž¡ï¸� No hay razÃ³n para dejar de usar AstraZeneca Covid , dice la OMS, ya que varios paÃ­ses europeos suspenden el despliegue sobre coÃ¡gulos de sangre https://t.co/camz05KeR5	38613.0	RT @_SantosTrinidad: No hay ninguna razÃ³n, ellos ya habrÃ¡n cobrado... âž¡ï¸� No hay razÃ³n para dejar de usar AstraZeneca Covid , dice la OMS, yâ€¦	7190.0	True		rt.com	rt.com
227	604b99d5c328f9003843d07d	2021-03-12 16:41:51	[]	[]	Fri Mar 12 16:23:26 +0000 2021	[{"text":"Italy","indices":[0,6]},{"text":"UnitedKingdom","indices":[78,92]}]	[{"url":"https://t.co/gaIUaXLwtO","expanded_url":"https://www.ruptly.tv/en/videos/20210311-057-Italy--Sicily-calls-for-clarity-on-AstraZeneca-vaccine-following-navy-officer-s-death","display_url":"ruptly.tv/en/videos/2021â€¦","indices":[200,223]}]	#Italy takes action, as AZ vaccine roll-out suspension takes hold in Europe. #UnitedKingdom Turns a blind eye to concerns and presses ahead, vaccinating as many as possible, as rapidly as possible. https://t.co/gaIUaXLwtO	16034.0	RT @AI_Clayton: #Italy takes action, as AZ vaccine roll-out suspension takes hold in Europe. #UnitedKingdom Turns a blind eye to concernsâ€¦	214.0	True		ruptly.tv	ruptly.tv
228	604b9f882073ae00386df41f	2021-03-12 17:06:09	[]	[{"url":"https://t.co/mRQtZmFzCD","expanded_url":"https://www.theepochtimes.com/updates-on-ccp-virus-bulgaria-halts-astrazeneca-vaccine-rollout-citing-safety-concerns_3730981.html","display_url":"theepochtimes.com/updates-on-ccpâ€¦","indices":[89,112]}]		[]	[]			Updates on CCP Virus: Bulgaria Halts AstraZeneca Vaccine Rollout, Citing Safety Concerns https://t.co/mRQtZmFzCD viâ€¦ https://t.co/QLM11M1ph4	51.0	True	theepochtimes.com		theepochtimes.com
229	604ba259c62cd900380d9f8d	2021-03-12 17:18:10	[]	[]	Fri Mar 12 16:40:25 +0000 2021	[]	[{"url":"https://t.co/7r60ONB8M2","expanded_url":"https://economictimes.indiatimes.com/industry/healthcare/biotech/pharmaceuticals/brazil-gives-final-approval-for-astrazeneca-vaccine-sees-domestic-manufacture/articleshow/81470865.cms?utm_source=contentofinterest&utm_medium=text&utm_campaign=cppst","display_url":"economictimes.indiatimes.com/industry/healtâ€¦","indices":[153,176]}]	The AstraZeneca vaccine is already being administered in Brazil, but is registered only for emergency use, and the doses have been imported from India. https://t.co/7r60ONB8M2	3857499.0	RT @EconomicTimes: The AstraZeneca vaccine is already being administered in Brazil, but is registered only for emergency use, and the dosesâ€¦	48.0	True		economictimes.indiatimes.com	economictimes.indiatimes.com
230	604ba302c62cd900380dd84b	2021-03-12 17:20:48	[]	[]	Fri Mar 12 16:23:26 +0000 2021	[{"text":"Italy","indices":[0,6]},{"text":"UnitedKingdom","indices":[78,92]}]	[{"url":"https://t.co/gaIUaXLwtO","expanded_url":"https://www.ruptly.tv/en/videos/20210311-057-Italy--Sicily-calls-for-clarity-on-AstraZeneca-vaccine-following-navy-officer-s-death","display_url":"ruptly.tv/en/videos/2021â€¦","indices":[200,223]}]	#Italy takes action, as AZ vaccine roll-out suspension takes hold in Europe. #UnitedKingdom Turns a blind eye to concerns and presses ahead, vaccinating as many as possible, as rapidly as possible. https://t.co/gaIUaXLwtO	16038.0	RT @AI_Clayton: #Italy takes action, as AZ vaccine roll-out suspension takes hold in Europe. #UnitedKingdom Turns a blind eye to concernsâ€¦	816.0	True		ruptly.tv	ruptly.tv
231	604ba31ec62cd900380de245	2021-03-12 17:21:16	[]	[]	Fri Mar 12 16:23:26 +0000 2021	[{"text":"Italy","indices":[0,6]},{"text":"UnitedKingdom","indices":[78,92]}]	[{"url":"https://t.co/gaIUaXLwtO","expanded_url":"https://www.ruptly.tv/en/videos/20210311-057-Italy--Sicily-calls-for-clarity-on-AstraZeneca-vaccine-following-navy-officer-s-death","display_url":"ruptly.tv/en/videos/2021â€¦","indices":[200,223]}]	#Italy takes action, as AZ vaccine roll-out suspension takes hold in Europe. #UnitedKingdom Turns a blind eye to concerns and presses ahead, vaccinating as many as possible, as rapidly as possible. https://t.co/gaIUaXLwtO	16038.0	RT @AI_Clayton: #Italy takes action, as AZ vaccine roll-out suspension takes hold in Europe. #UnitedKingdom Turns a blind eye to concernsâ€¦	108.0	True		ruptly.tv	ruptly.tv
232	604bacf7eec85e003871adbc	2021-03-12 18:02:57	[]	[]	Fri Mar 12 18:02:00 +0000 2021	[{"text":"TheDefender","indices":[191,203]}]	[{"url":"https://t.co/cRxbYVSDUq","expanded_url":"https://bit.ly/3b74uzs","display_url":"bit.ly/3b74uzs","indices":[225,248]},{"url":"https://t.co/iQhx08cGvR","expanded_url":"https://childrenshealthdefense.org/defender/eu-countries-pause-astrazeneca-covid-vaccine/?utm_source=twitter&utm_medium=defender","display_url":"childrenshealthdefense.org/defender/eu-coâ€¦","indices":[249,272]}]	Denmark, Norway + Iceland today joined other EU countries in suspending use of the AstraZeneca-Oxford vaccine following reports of blood clots + the death of a 60-year-old woman in Denmark. #TheDefender: SIGN UP TODAY--&gt; https://t.co/cRxbYVSDUq https://t.co/iQhx08cGvR	55990.0	RT @ChildrensHD: Denmark, Norway + Iceland today joined other EU countries in suspending use of the AstraZeneca-Oxford vaccine following reâ€¦	6242.0	True		childrenshealthdefense.org	childrenshealthdefense.org
233	604badbeeec85e003871d5b2	2021-03-12 18:04:49	[]	[]	Fri Mar 12 18:02:00 +0000 2021	[{"text":"TheDefender","indices":[191,203]}]	[{"url":"https://t.co/cRxbYVSDUq","expanded_url":"https://bit.ly/3b74uzs","display_url":"bit.ly/3b74uzs","indices":[225,248]},{"url":"https://t.co/iQhx08cGvR","expanded_url":"https://childrenshealthdefense.org/defender/eu-countries-pause-astrazeneca-covid-vaccine/?utm_source=twitter&utm_medium=defender","display_url":"childrenshealthdefense.org/defender/eu-coâ€¦","indices":[249,272]}]	Denmark, Norway + Iceland today joined other EU countries in suspending use of the AstraZeneca-Oxford vaccine following reports of blood clots + the death of a 60-year-old woman in Denmark. #TheDefender: SIGN UP TODAY--&gt; https://t.co/cRxbYVSDUq https://t.co/iQhx08cGvR	55943.0	RT @ChildrensHD: Denmark, Norway + Iceland today joined other EU countries in suspending use of the AstraZeneca-Oxford vaccine following reâ€¦	762.0	True		childrenshealthdefense.org	childrenshealthdefense.org
234	604badcfeec85e003871d98e	2021-03-12 18:05:00	[]	[]	Fri Mar 12 18:02:00 +0000 2021	[{"text":"TheDefender","indices":[191,203]}]	[{"url":"https://t.co/cRxbYVSDUq","expanded_url":"https://bit.ly/3b74uzs","display_url":"bit.ly/3b74uzs","indices":[225,248]},{"url":"https://t.co/iQhx08cGvR","expanded_url":"https://childrenshealthdefense.org/defender/eu-countries-pause-astrazeneca-covid-vaccine/?utm_source=twitter&utm_medium=defender","display_url":"childrenshealthdefense.org/defender/eu-coâ€¦","indices":[249,272]}]	Denmark, Norway + Iceland today joined other EU countries in suspending use of the AstraZeneca-Oxford vaccine following reports of blood clots + the death of a 60-year-old woman in Denmark. #TheDefender: SIGN UP TODAY--&gt; https://t.co/cRxbYVSDUq https://t.co/iQhx08cGvR	55991.0	RT @ChildrensHD: Denmark, Norway + Iceland today joined other EU countries in suspending use of the AstraZeneca-Oxford vaccine following reâ€¦	2429.0	True		childrenshealthdefense.org	childrenshealthdefense.org
235	604badf2eec85e003871e130	2021-03-12 18:05:21	[]	[]	Fri Mar 12 18:02:00 +0000 2021	[{"text":"TheDefender","indices":[191,203]}]	[{"url":"https://t.co/cRxbYVSDUq","expanded_url":"https://bit.ly/3b74uzs","display_url":"bit.ly/3b74uzs","indices":[225,248]},{"url":"https://t.co/iQhx08cGvR","expanded_url":"https://childrenshealthdefense.org/defender/eu-countries-pause-astrazeneca-covid-vaccine/?utm_source=twitter&utm_medium=defender","display_url":"childrenshealthdefense.org/defender/eu-coâ€¦","indices":[249,272]}]	Denmark, Norway + Iceland today joined other EU countries in suspending use of the AstraZeneca-Oxford vaccine following reports of blood clots + the death of a 60-year-old woman in Denmark. #TheDefender: SIGN UP TODAY--&gt; https://t.co/cRxbYVSDUq https://t.co/iQhx08cGvR	55991.0	RT @ChildrensHD: Denmark, Norway + Iceland today joined other EU countries in suspending use of the AstraZeneca-Oxford vaccine following reâ€¦	141.0	True		childrenshealthdefense.org	childrenshealthdefense.org
236	604bae09eec85e003871e5c8	2021-03-12 18:05:34	[]	[]	Fri Mar 12 18:02:00 +0000 2021	[{"text":"TheDefender","indices":[191,203]}]	[{"url":"https://t.co/cRxbYVSDUq","expanded_url":"https://bit.ly/3b74uzs","display_url":"bit.ly/3b74uzs","indices":[225,248]},{"url":"https://t.co/iQhx08cGvR","expanded_url":"https://childrenshealthdefense.org/defender/eu-countries-pause-astrazeneca-covid-vaccine/?utm_source=twitter&utm_medium=defender","display_url":"childrenshealthdefense.org/defender/eu-coâ€¦","indices":[249,272]}]	Denmark, Norway + Iceland today joined other EU countries in suspending use of the AstraZeneca-Oxford vaccine following reports of blood clots + the death of a 60-year-old woman in Denmark. #TheDefender: SIGN UP TODAY--&gt; https://t.co/cRxbYVSDUq https://t.co/iQhx08cGvR	55943.0	RT @ChildrensHD: Denmark, Norway + Iceland today joined other EU countries in suspending use of the AstraZeneca-Oxford vaccine following reâ€¦	31.0	True		childrenshealthdefense.org	childrenshealthdefense.org
237	604bae20eec85e003871eaa4	2021-03-12 18:05:47	[]	[]	Fri Mar 12 18:02:00 +0000 2021	[{"text":"TheDefender","indices":[191,203]}]	[{"url":"https://t.co/cRxbYVSDUq","expanded_url":"https://bit.ly/3b74uzs","display_url":"bit.ly/3b74uzs","indices":[225,248]},{"url":"https://t.co/iQhx08cGvR","expanded_url":"https://childrenshealthdefense.org/defender/eu-countries-pause-astrazeneca-covid-vaccine/?utm_source=twitter&utm_medium=defender","display_url":"childrenshealthdefense.org/defender/eu-coâ€¦","indices":[249,272]}]	Denmark, Norway + Iceland today joined other EU countries in suspending use of the AstraZeneca-Oxford vaccine following reports of blood clots + the death of a 60-year-old woman in Denmark. #TheDefender: SIGN UP TODAY--&gt; https://t.co/cRxbYVSDUq https://t.co/iQhx08cGvR	55943.0	RT @ChildrensHD: Denmark, Norway + Iceland today joined other EU countries in suspending use of the AstraZeneca-Oxford vaccine following reâ€¦	716.0	True		childrenshealthdefense.org	childrenshealthdefense.org
238	604bae24eec85e003871eb7c	2021-03-12 18:05:50	[]	[]	Fri Mar 12 18:02:00 +0000 2021	[{"text":"TheDefender","indices":[191,203]}]	[{"url":"https://t.co/cRxbYVSDUq","expanded_url":"https://bit.ly/3b74uzs","display_url":"bit.ly/3b74uzs","indices":[225,248]},{"url":"https://t.co/iQhx08cGvR","expanded_url":"https://childrenshealthdefense.org/defender/eu-countries-pause-astrazeneca-covid-vaccine/?utm_source=twitter&utm_medium=defender","display_url":"childrenshealthdefense.org/defender/eu-coâ€¦","indices":[249,272]}]	Denmark, Norway + Iceland today joined other EU countries in suspending use of the AstraZeneca-Oxford vaccine following reports of blood clots + the death of a 60-year-old woman in Denmark. #TheDefender: SIGN UP TODAY--&gt; https://t.co/cRxbYVSDUq https://t.co/iQhx08cGvR	55943.0	RT @ChildrensHD: Denmark, Norway + Iceland today joined other EU countries in suspending use of the AstraZeneca-Oxford vaccine following reâ€¦	269.0	True		childrenshealthdefense.org	childrenshealthdefense.org
239	604baea2eec85e00387204ea	2021-03-12 18:07:01	[]	[]	Fri Mar 12 18:02:00 +0000 2021	[{"text":"TheDefender","indices":[191,203]}]	[{"url":"https://t.co/cRxbYVSDUq","expanded_url":"https://bit.ly/3b74uzs","display_url":"bit.ly/3b74uzs","indices":[225,248]},{"url":"https://t.co/iQhx08cGvR","expanded_url":"https://childrenshealthdefense.org/defender/eu-countries-pause-astrazeneca-covid-vaccine/?utm_source=twitter&utm_medium=defender","display_url":"childrenshealthdefense.org/defender/eu-coâ€¦","indices":[249,272]}]	Denmark, Norway + Iceland today joined other EU countries in suspending use of the AstraZeneca-Oxford vaccine following reports of blood clots + the death of a 60-year-old woman in Denmark. #TheDefender: SIGN UP TODAY--&gt; https://t.co/cRxbYVSDUq https://t.co/iQhx08cGvR	55991.0	RT @ChildrensHD: Denmark, Norway + Iceland today joined other EU countries in suspending use of the AstraZeneca-Oxford vaccine following reâ€¦	170.0	True		childrenshealthdefense.org	childrenshealthdefense.org
240	604baf477ee4cc0038a77bf7	2021-03-12 18:13:19	[]	[]	Fri Mar 12 18:02:00 +0000 2021	[{"text":"TheDefender","indices":[191,203]}]	[{"url":"https://t.co/cRxbYVSDUq","expanded_url":"https://bit.ly/3b74uzs","display_url":"bit.ly/3b74uzs","indices":[225,248]},{"url":"https://t.co/iQhx08cGvR","expanded_url":"https://childrenshealthdefense.org/defender/eu-countries-pause-astrazeneca-covid-vaccine/?utm_source=twitter&utm_medium=defender","display_url":"childrenshealthdefense.org/defender/eu-coâ€¦","indices":[249,272]}]	Denmark, Norway + Iceland today joined other EU countries in suspending use of the AstraZeneca-Oxford vaccine following reports of blood clots + the death of a 60-year-old woman in Denmark. #TheDefender: SIGN UP TODAY--&gt; https://t.co/cRxbYVSDUq https://t.co/iQhx08cGvR	55943.0	RT @ChildrensHD: Denmark, Norway + Iceland today joined other EU countries in suspending use of the AstraZeneca-Oxford vaccine following reâ€¦	473.0	True		childrenshealthdefense.org	childrenshealthdefense.org
241	604baf597ee4cc0038a7812d	2021-03-12 18:13:34	[]	[]	Fri Mar 12 18:02:00 +0000 2021	[{"text":"TheDefender","indices":[191,203]}]	[{"url":"https://t.co/cRxbYVSDUq","expanded_url":"https://bit.ly/3b74uzs","display_url":"bit.ly/3b74uzs","indices":[225,248]},{"url":"https://t.co/iQhx08cGvR","expanded_url":"https://childrenshealthdefense.org/defender/eu-countries-pause-astrazeneca-covid-vaccine/?utm_source=twitter&utm_medium=defender","display_url":"childrenshealthdefense.org/defender/eu-coâ€¦","indices":[249,272]}]	Denmark, Norway + Iceland today joined other EU countries in suspending use of the AstraZeneca-Oxford vaccine following reports of blood clots + the death of a 60-year-old woman in Denmark. #TheDefender: SIGN UP TODAY--&gt; https://t.co/cRxbYVSDUq https://t.co/iQhx08cGvR	55943.0	RT @ChildrensHD: Denmark, Norway + Iceland today joined other EU countries in suspending use of the AstraZeneca-Oxford vaccine following reâ€¦	535.0	True		childrenshealthdefense.org	childrenshealthdefense.org
242	604baf617ee4cc0038a78523	2021-03-12 18:13:45	[]	[]	Fri Mar 12 18:02:00 +0000 2021	[{"text":"TheDefender","indices":[191,203]}]	[{"url":"https://t.co/cRxbYVSDUq","expanded_url":"https://bit.ly/3b74uzs","display_url":"bit.ly/3b74uzs","indices":[225,248]},{"url":"https://t.co/iQhx08cGvR","expanded_url":"https://childrenshealthdefense.org/defender/eu-countries-pause-astrazeneca-covid-vaccine/?utm_source=twitter&utm_medium=defender","display_url":"childrenshealthdefense.org/defender/eu-coâ€¦","indices":[249,272]}]	Denmark, Norway + Iceland today joined other EU countries in suspending use of the AstraZeneca-Oxford vaccine following reports of blood clots + the death of a 60-year-old woman in Denmark. #TheDefender: SIGN UP TODAY--&gt; https://t.co/cRxbYVSDUq https://t.co/iQhx08cGvR	55991.0	RT @ChildrensHD: Denmark, Norway + Iceland today joined other EU countries in suspending use of the AstraZeneca-Oxford vaccine following reâ€¦	3911.0	True		childrenshealthdefense.org	childrenshealthdefense.org
243	604bafa97ee4cc0038a79fd7	2021-03-12 18:14:59	[]	[]	Fri Mar 12 18:02:00 +0000 2021	[{"text":"TheDefender","indices":[191,203]}]	[{"url":"https://t.co/cRxbYVSDUq","expanded_url":"https://bit.ly/3b74uzs","display_url":"bit.ly/3b74uzs","indices":[225,248]},{"url":"https://t.co/iQhx08cGvR","expanded_url":"https://childrenshealthdefense.org/defender/eu-countries-pause-astrazeneca-covid-vaccine/?utm_source=twitter&utm_medium=defender","display_url":"childrenshealthdefense.org/defender/eu-coâ€¦","indices":[249,272]}]	Denmark, Norway + Iceland today joined other EU countries in suspending use of the AstraZeneca-Oxford vaccine following reports of blood clots + the death of a 60-year-old woman in Denmark. #TheDefender: SIGN UP TODAY--&gt; https://t.co/cRxbYVSDUq https://t.co/iQhx08cGvR	55991.0	RT @ChildrensHD: Denmark, Norway + Iceland today joined other EU countries in suspending use of the AstraZeneca-Oxford vaccine following reâ€¦	179.0	True		childrenshealthdefense.org	childrenshealthdefense.org
244	604bafb07ee4cc0038a7a235	2021-03-12 18:15:06	[]	[]	Fri Mar 12 18:02:00 +0000 2021	[{"text":"TheDefender","indices":[191,203]}]	[{"url":"https://t.co/cRxbYVSDUq","expanded_url":"https://bit.ly/3b74uzs","display_url":"bit.ly/3b74uzs","indices":[225,248]},{"url":"https://t.co/iQhx08cGvR","expanded_url":"https://childrenshealthdefense.org/defender/eu-countries-pause-astrazeneca-covid-vaccine/?utm_source=twitter&utm_medium=defender","display_url":"childrenshealthdefense.org/defender/eu-coâ€¦","indices":[249,272]}]	Denmark, Norway + Iceland today joined other EU countries in suspending use of the AstraZeneca-Oxford vaccine following reports of blood clots + the death of a 60-year-old woman in Denmark. #TheDefender: SIGN UP TODAY--&gt; https://t.co/cRxbYVSDUq https://t.co/iQhx08cGvR	55991.0	RT @ChildrensHD: Denmark, Norway + Iceland today joined other EU countries in suspending use of the AstraZeneca-Oxford vaccine following reâ€¦	382.0	True		childrenshealthdefense.org	childrenshealthdefense.org
245	604bb00d7ee4cc0038a7c2e5	2021-03-12 18:16:37	[]	[]	Fri Mar 12 18:02:00 +0000 2021	[{"text":"TheDefender","indices":[191,203]}]	[{"url":"https://t.co/cRxbYVSDUq","expanded_url":"https://bit.ly/3b74uzs","display_url":"bit.ly/3b74uzs","indices":[225,248]},{"url":"https://t.co/iQhx08cGvR","expanded_url":"https://childrenshealthdefense.org/defender/eu-countries-pause-astrazeneca-covid-vaccine/?utm_source=twitter&utm_medium=defender","display_url":"childrenshealthdefense.org/defender/eu-coâ€¦","indices":[249,272]}]	Denmark, Norway + Iceland today joined other EU countries in suspending use of the AstraZeneca-Oxford vaccine following reports of blood clots + the death of a 60-year-old woman in Denmark. #TheDefender: SIGN UP TODAY--&gt; https://t.co/cRxbYVSDUq https://t.co/iQhx08cGvR	55943.0	RT @ChildrensHD: Denmark, Norway + Iceland today joined other EU countries in suspending use of the AstraZeneca-Oxford vaccine following reâ€¦	1469.0	True		childrenshealthdefense.org	childrenshealthdefense.org
246	604bb0df7ee4cc0038a80dc3	2021-03-12 18:20:06	[]	[]	Fri Mar 12 18:02:00 +0000 2021	[{"text":"TheDefender","indices":[191,203]}]	[{"url":"https://t.co/cRxbYVSDUq","expanded_url":"https://bit.ly/3b74uzs","display_url":"bit.ly/3b74uzs","indices":[225,248]},{"url":"https://t.co/iQhx08cGvR","expanded_url":"https://childrenshealthdefense.org/defender/eu-countries-pause-astrazeneca-covid-vaccine/?utm_source=twitter&utm_medium=defender","display_url":"childrenshealthdefense.org/defender/eu-coâ€¦","indices":[249,272]}]	Denmark, Norway + Iceland today joined other EU countries in suspending use of the AstraZeneca-Oxford vaccine following reports of blood clots + the death of a 60-year-old woman in Denmark. #TheDefender: SIGN UP TODAY--&gt; https://t.co/cRxbYVSDUq https://t.co/iQhx08cGvR	55992.0	RT @ChildrensHD: Denmark, Norway + Iceland today joined other EU countries in suspending use of the AstraZeneca-Oxford vaccine following reâ€¦	1798.0	True		childrenshealthdefense.org	childrenshealthdefense.org
247	604bb18f8b2ffb00381cdce8	2021-03-12 18:23:06	[]	[{"url":"https://t.co/E6yQ4GWOyp","expanded_url":"https://www.rt.com/usa/517933-us-astrazeneca-vaccine-stockpile-sharing/","display_url":"rt.com/usa/517933-us-â€¦","indices":[142,165]}]		[]	[]			Don't be stingy! US hoarding millions of doses of unapproved AstraZeneca vaccine as EU &amp; others suffer shortages â€“â€¦ https://t.co/aCYGH9nDDR	2092.0	True	rt.com		rt.com
248	604bb2528b2ffb00381d2278	2021-03-12 18:26:20	[]	[]	Fri Mar 12 18:02:00 +0000 2021	[{"text":"TheDefender","indices":[191,203]}]	[{"url":"https://t.co/cRxbYVSDUq","expanded_url":"https://bit.ly/3b74uzs","display_url":"bit.ly/3b74uzs","indices":[225,248]},{"url":"https://t.co/iQhx08cGvR","expanded_url":"https://childrenshealthdefense.org/defender/eu-countries-pause-astrazeneca-covid-vaccine/?utm_source=twitter&utm_medium=defender","display_url":"childrenshealthdefense.org/defender/eu-coâ€¦","indices":[249,272]}]	Denmark, Norway + Iceland today joined other EU countries in suspending use of the AstraZeneca-Oxford vaccine following reports of blood clots + the death of a 60-year-old woman in Denmark. #TheDefender: SIGN UP TODAY--&gt; https://t.co/cRxbYVSDUq https://t.co/iQhx08cGvR	55992.0	RT @ChildrensHD: Denmark, Norway + Iceland today joined other EU countries in suspending use of the AstraZeneca-Oxford vaccine following reâ€¦	467.0	True		childrenshealthdefense.org	childrenshealthdefense.org
249	604bb2578b2ffb00381d244e	2021-03-12 18:26:25	[]	[]	Fri Mar 12 18:02:00 +0000 2021	[{"text":"TheDefender","indices":[191,203]}]	[{"url":"https://t.co/cRxbYVSDUq","expanded_url":"https://bit.ly/3b74uzs","display_url":"bit.ly/3b74uzs","indices":[225,248]},{"url":"https://t.co/iQhx08cGvR","expanded_url":"https://childrenshealthdefense.org/defender/eu-countries-pause-astrazeneca-covid-vaccine/?utm_source=twitter&utm_medium=defender","display_url":"childrenshealthdefense.org/defender/eu-coâ€¦","indices":[249,272]}]	Denmark, Norway + Iceland today joined other EU countries in suspending use of the AstraZeneca-Oxford vaccine following reports of blood clots + the death of a 60-year-old woman in Denmark. #TheDefender: SIGN UP TODAY--&gt; https://t.co/cRxbYVSDUq https://t.co/iQhx08cGvR	55992.0	RT @ChildrensHD: Denmark, Norway + Iceland today joined other EU countries in suspending use of the AstraZeneca-Oxford vaccine following reâ€¦	1016.0	True		childrenshealthdefense.org	childrenshealthdefense.org
250	604bb2628b2ffb00381d283a	2021-03-12 18:26:36	[]	[{"url":"https://t.co/PMMfu5aNbq","expanded_url":"https://childrenshealthdefense.org/defender/scientists-doctors-halt-covid-vaccines/","display_url":"childrenshealthdefense.org/defender/scienâ€¦","indices":[235,258]}]		[]	[]			@Algerwins AstraZeneca injections have now been 'paused' by 9 countries. Moderna has 'bad batches' being withdrawn.â€¦ https://t.co/J67n6LPM5o	1334.0	True	childrenshealthdefense.org		childrenshealthdefense.org
251	604bb2a98b2ffb00381d41c8	2021-03-12 18:27:48	[]	[]	Fri Mar 12 18:02:00 +0000 2021	[{"text":"TheDefender","indices":[191,203]}]	[{"url":"https://t.co/cRxbYVSDUq","expanded_url":"https://bit.ly/3b74uzs","display_url":"bit.ly/3b74uzs","indices":[225,248]},{"url":"https://t.co/iQhx08cGvR","expanded_url":"https://childrenshealthdefense.org/defender/eu-countries-pause-astrazeneca-covid-vaccine/?utm_source=twitter&utm_medium=defender","display_url":"childrenshealthdefense.org/defender/eu-coâ€¦","indices":[249,272]}]	Denmark, Norway + Iceland today joined other EU countries in suspending use of the AstraZeneca-Oxford vaccine following reports of blood clots + the death of a 60-year-old woman in Denmark. #TheDefender: SIGN UP TODAY--&gt; https://t.co/cRxbYVSDUq https://t.co/iQhx08cGvR	55944.0	RT @ChildrensHD: Denmark, Norway + Iceland today joined other EU countries in suspending use of the AstraZeneca-Oxford vaccine following reâ€¦	6.0	True		childrenshealthdefense.org	childrenshealthdefense.org
252	604bb2d98b2ffb00381d52ca	2021-03-12 18:28:35	[]	[]	Fri Mar 12 18:26:36 +0000 2021	[]	[{"url":"https://t.co/PMMfu5aNbq","expanded_url":"https://childrenshealthdefense.org/defender/scientists-doctors-halt-covid-vaccines/","display_url":"childrenshealthdefense.org/defender/scienâ€¦","indices":[235,258]}]	@Algerwins AstraZeneca injections have now been 'paused' by 9 countries. Moderna has 'bad batches' being withdrawn. (How long before the mRNA starts to reveal their hidden 'systems') These people are criminals. Share this please: https://t.co/PMMfu5aNbq	1340.0	RT @LindaO888: @Algerwins AstraZeneca injections have now been 'paused' by 9 countries. Moderna has 'bad batches' being withdrawn. (How loâ€¦	144.0	True		childrenshealthdefense.org	childrenshealthdefense.org
253	604bb2ed8b2ffb00381d5a28	2021-03-12 18:28:56	[]	[]	Fri Mar 12 18:02:00 +0000 2021	[{"text":"TheDefender","indices":[191,203]}]	[{"url":"https://t.co/cRxbYVSDUq","expanded_url":"https://bit.ly/3b74uzs","display_url":"bit.ly/3b74uzs","indices":[225,248]},{"url":"https://t.co/iQhx08cGvR","expanded_url":"https://childrenshealthdefense.org/defender/eu-countries-pause-astrazeneca-covid-vaccine/?utm_source=twitter&utm_medium=defender","display_url":"childrenshealthdefense.org/defender/eu-coâ€¦","indices":[249,272]}]	Denmark, Norway + Iceland today joined other EU countries in suspending use of the AstraZeneca-Oxford vaccine following reports of blood clots + the death of a 60-year-old woman in Denmark. #TheDefender: SIGN UP TODAY--&gt; https://t.co/cRxbYVSDUq https://t.co/iQhx08cGvR	55993.0	RT @ChildrensHD: Denmark, Norway + Iceland today joined other EU countries in suspending use of the AstraZeneca-Oxford vaccine following reâ€¦	412.0	True		childrenshealthdefense.org	childrenshealthdefense.org
254	604bb3518b2ffb00381d7db0	2021-03-12 18:30:35	[]	[]	Fri Mar 12 18:02:00 +0000 2021	[{"text":"TheDefender","indices":[191,203]}]	[{"url":"https://t.co/cRxbYVSDUq","expanded_url":"https://bit.ly/3b74uzs","display_url":"bit.ly/3b74uzs","indices":[225,248]},{"url":"https://t.co/iQhx08cGvR","expanded_url":"https://childrenshealthdefense.org/defender/eu-countries-pause-astrazeneca-covid-vaccine/?utm_source=twitter&utm_medium=defender","display_url":"childrenshealthdefense.org/defender/eu-coâ€¦","indices":[249,272]}]	Denmark, Norway + Iceland today joined other EU countries in suspending use of the AstraZeneca-Oxford vaccine following reports of blood clots + the death of a 60-year-old woman in Denmark. #TheDefender: SIGN UP TODAY--&gt; https://t.co/cRxbYVSDUq https://t.co/iQhx08cGvR	55993.0	RT @ChildrensHD: Denmark, Norway + Iceland today joined other EU countries in suspending use of the AstraZeneca-Oxford vaccine following reâ€¦	1244.0	True		childrenshealthdefense.org	childrenshealthdefense.org
255	604bb45d9f8a120038ec584f	2021-03-12 18:35:00	[]	[]	Fri Mar 12 18:02:00 +0000 2021	[{"text":"TheDefender","indices":[191,203]}]	[{"url":"https://t.co/cRxbYVSDUq","expanded_url":"https://bit.ly/3b74uzs","display_url":"bit.ly/3b74uzs","indices":[225,248]},{"url":"https://t.co/iQhx08cGvR","expanded_url":"https://childrenshealthdefense.org/defender/eu-countries-pause-astrazeneca-covid-vaccine/?utm_source=twitter&utm_medium=defender","display_url":"childrenshealthdefense.org/defender/eu-coâ€¦","indices":[249,272]}]	Denmark, Norway + Iceland today joined other EU countries in suspending use of the AstraZeneca-Oxford vaccine following reports of blood clots + the death of a 60-year-old woman in Denmark. #TheDefender: SIGN UP TODAY--&gt; https://t.co/cRxbYVSDUq https://t.co/iQhx08cGvR	55993.0	RT @ChildrensHD: Denmark, Norway + Iceland today joined other EU countries in suspending use of the AstraZeneca-Oxford vaccine following reâ€¦	80.0	True		childrenshealthdefense.org	childrenshealthdefense.org
256	604bb4c59f8a120038ec7ec5	2021-03-12 18:36:48	[]	[{"url":"https://t.co/LN1zHpbyek","expanded_url":"https://www.rt.com/news/517858-eu-investigating-astrazeneca-covid-vaccine/","display_url":"rt.com/news/517858-euâ€¦","indices":[143,166]}]		[]	[]			EU drug regulator investigating 30 reports of blood-clotting linked to AstraZeneca jab as states halt rollout of Coâ€¦ https://t.co/FRmjfaCWWB	577.0	True	rt.com		rt.com
257	604bb5c49f8a120038ecd6f1	2021-03-12 18:40:54	[]	[]	Fri Mar 12 18:02:00 +0000 2021	[{"text":"TheDefender","indices":[191,203]}]	[{"url":"https://t.co/cRxbYVSDUq","expanded_url":"https://bit.ly/3b74uzs","display_url":"bit.ly/3b74uzs","indices":[225,248]},{"url":"https://t.co/iQhx08cGvR","expanded_url":"https://childrenshealthdefense.org/defender/eu-countries-pause-astrazeneca-covid-vaccine/?utm_source=twitter&utm_medium=defender","display_url":"childrenshealthdefense.org/defender/eu-coâ€¦","indices":[249,272]}]	Denmark, Norway + Iceland today joined other EU countries in suspending use of the AstraZeneca-Oxford vaccine following reports of blood clots + the death of a 60-year-old woman in Denmark. #TheDefender: SIGN UP TODAY--&gt; https://t.co/cRxbYVSDUq https://t.co/iQhx08cGvR	55994.0	RT @ChildrensHD: Denmark, Norway + Iceland today joined other EU countries in suspending use of the AstraZeneca-Oxford vaccine following reâ€¦	126.0	True		childrenshealthdefense.org	childrenshealthdefense.org
258	604bbc7b470ad10038c30c11	2021-03-12 19:09:40	[]	[]	Fri Mar 12 18:02:00 +0000 2021	[{"text":"TheDefender","indices":[191,203]}]	[{"url":"https://t.co/cRxbYVSDUq","expanded_url":"https://bit.ly/3b74uzs","display_url":"bit.ly/3b74uzs","indices":[225,248]},{"url":"https://t.co/iQhx08cGvR","expanded_url":"https://childrenshealthdefense.org/defender/eu-countries-pause-astrazeneca-covid-vaccine/?utm_source=twitter&utm_medium=defender","display_url":"childrenshealthdefense.org/defender/eu-coâ€¦","indices":[249,272]}]	Denmark, Norway + Iceland today joined other EU countries in suspending use of the AstraZeneca-Oxford vaccine following reports of blood clots + the death of a 60-year-old woman in Denmark. #TheDefender: SIGN UP TODAY--&gt; https://t.co/cRxbYVSDUq https://t.co/iQhx08cGvR	55997.0	RT @ChildrensHD: Denmark, Norway + Iceland today joined other EU countries in suspending use of the AstraZeneca-Oxford vaccine following reâ€¦	195.0	True		childrenshealthdefense.org	childrenshealthdefense.org
259	604bbcf2470ad10038c336d1	2021-03-12 19:11:39	[]	[]	Fri Mar 12 18:02:00 +0000 2021	[{"text":"TheDefender","indices":[191,203]}]	[{"url":"https://t.co/cRxbYVSDUq","expanded_url":"https://bit.ly/3b74uzs","display_url":"bit.ly/3b74uzs","indices":[225,248]},{"url":"https://t.co/iQhx08cGvR","expanded_url":"https://childrenshealthdefense.org/defender/eu-countries-pause-astrazeneca-covid-vaccine/?utm_source=twitter&utm_medium=defender","display_url":"childrenshealthdefense.org/defender/eu-coâ€¦","indices":[249,272]}]	Denmark, Norway + Iceland today joined other EU countries in suspending use of the AstraZeneca-Oxford vaccine following reports of blood clots + the death of a 60-year-old woman in Denmark. #TheDefender: SIGN UP TODAY--&gt; https://t.co/cRxbYVSDUq https://t.co/iQhx08cGvR	55997.0	RT @ChildrensHD: Denmark, Norway + Iceland today joined other EU countries in suspending use of the AstraZeneca-Oxford vaccine following reâ€¦	79.0	True		childrenshealthdefense.org	childrenshealthdefense.org
260	604bbdb5470ad10038c37caf	2021-03-12 19:14:55	[]	[]	Fri Mar 12 18:02:00 +0000 2021	[{"text":"TheDefender","indices":[191,203]}]	[{"url":"https://t.co/cRxbYVSDUq","expanded_url":"https://bit.ly/3b74uzs","display_url":"bit.ly/3b74uzs","indices":[225,248]},{"url":"https://t.co/iQhx08cGvR","expanded_url":"https://childrenshealthdefense.org/defender/eu-countries-pause-astrazeneca-covid-vaccine/?utm_source=twitter&utm_medium=defender","display_url":"childrenshealthdefense.org/defender/eu-coâ€¦","indices":[249,272]}]	Denmark, Norway + Iceland today joined other EU countries in suspending use of the AstraZeneca-Oxford vaccine following reports of blood clots + the death of a 60-year-old woman in Denmark. #TheDefender: SIGN UP TODAY--&gt; https://t.co/cRxbYVSDUq https://t.co/iQhx08cGvR	55997.0	RT @ChildrensHD: Denmark, Norway + Iceland today joined other EU countries in suspending use of the AstraZeneca-Oxford vaccine following reâ€¦	779.0	True		childrenshealthdefense.org	childrenshealthdefense.org
261	604bbe22470ad10038c3a3e1	2021-03-12 19:16:44	[]	[]	Fri Mar 12 18:02:00 +0000 2021	[{"text":"TheDefender","indices":[191,203]}]	[{"url":"https://t.co/cRxbYVSDUq","expanded_url":"https://bit.ly/3b74uzs","display_url":"bit.ly/3b74uzs","indices":[225,248]},{"url":"https://t.co/iQhx08cGvR","expanded_url":"https://childrenshealthdefense.org/defender/eu-countries-pause-astrazeneca-covid-vaccine/?utm_source=twitter&utm_medium=defender","display_url":"childrenshealthdefense.org/defender/eu-coâ€¦","indices":[249,272]}]	Denmark, Norway + Iceland today joined other EU countries in suspending use of the AstraZeneca-Oxford vaccine following reports of blood clots + the death of a 60-year-old woman in Denmark. #TheDefender: SIGN UP TODAY--&gt; https://t.co/cRxbYVSDUq https://t.co/iQhx08cGvR	55997.0	RT @ChildrensHD: Denmark, Norway + Iceland today joined other EU countries in suspending use of the AstraZeneca-Oxford vaccine following reâ€¦	1946.0	True		childrenshealthdefense.org	childrenshealthdefense.org
262	604bc038be19df0038a5eb3c	2021-03-12 19:25:29	[]	[]	Fri Mar 12 18:26:36 +0000 2021	[]	[{"url":"https://t.co/PMMfu5aNbq","expanded_url":"https://childrenshealthdefense.org/defender/scientists-doctors-halt-covid-vaccines/","display_url":"childrenshealthdefense.org/defender/scienâ€¦","indices":[235,258]}]	@Algerwins AstraZeneca injections have now been 'paused' by 9 countries. Moderna has 'bad batches' being withdrawn. (How long before the mRNA starts to reveal their hidden 'systems') These people are criminals. Share this please: https://t.co/PMMfu5aNbq	1340.0	RT @LindaO888: @Algerwins AstraZeneca injections have now been 'paused' by 9 countries. Moderna has 'bad batches' being withdrawn. (How loâ€¦	94.0	True		childrenshealthdefense.org	childrenshealthdefense.org
263	604bc0b2be19df0038a61a00	2021-03-12 19:27:39	[]	[]	Fri Mar 12 18:02:00 +0000 2021	[{"text":"TheDefender","indices":[191,203]}]	[{"url":"https://t.co/cRxbYVSDUq","expanded_url":"https://bit.ly/3b74uzs","display_url":"bit.ly/3b74uzs","indices":[225,248]},{"url":"https://t.co/iQhx08cGvR","expanded_url":"https://childrenshealthdefense.org/defender/eu-countries-pause-astrazeneca-covid-vaccine/?utm_source=twitter&utm_medium=defender","display_url":"childrenshealthdefense.org/defender/eu-coâ€¦","indices":[249,272]}]	Denmark, Norway + Iceland today joined other EU countries in suspending use of the AstraZeneca-Oxford vaccine following reports of blood clots + the death of a 60-year-old woman in Denmark. #TheDefender: SIGN UP TODAY--&gt; https://t.co/cRxbYVSDUq https://t.co/iQhx08cGvR	55998.0	RT @ChildrensHD: Denmark, Norway + Iceland today joined other EU countries in suspending use of the AstraZeneca-Oxford vaccine following reâ€¦	813.0	True		childrenshealthdefense.org	childrenshealthdefense.org
264	604bc69e703f87003816e54c	2021-03-12 19:52:57	[]	[]	Fri Mar 12 18:02:00 +0000 2021	[{"text":"TheDefender","indices":[191,203]}]	[{"url":"https://t.co/cRxbYVSDUq","expanded_url":"https://bit.ly/3b74uzs","display_url":"bit.ly/3b74uzs","indices":[225,248]},{"url":"https://t.co/iQhx08cGvR","expanded_url":"https://childrenshealthdefense.org/defender/eu-countries-pause-astrazeneca-covid-vaccine/?utm_source=twitter&utm_medium=defender","display_url":"childrenshealthdefense.org/defender/eu-coâ€¦","indices":[249,272]}]	Denmark, Norway + Iceland today joined other EU countries in suspending use of the AstraZeneca-Oxford vaccine following reports of blood clots + the death of a 60-year-old woman in Denmark. #TheDefender: SIGN UP TODAY--&gt; https://t.co/cRxbYVSDUq https://t.co/iQhx08cGvR	55948.0	RT @ChildrensHD: Denmark, Norway + Iceland today joined other EU countries in suspending use of the AstraZeneca-Oxford vaccine following reâ€¦	620.0	True		childrenshealthdefense.org	childrenshealthdefense.org
265	604bc6d1703f87003816f7c0	2021-03-12 19:53:48	[]	[{"url":"https://t.co/XolDHoqgYi","expanded_url":"https://www.nbcnews.com/health/health-news/after-reports-blood-clots-some-countries-pause-use-astrazeneca-covid-n1260888","display_url":"nbcnews.com/health/health-â€¦","indices":[155,178]}]		[]	[]			@Breaking911 W.H.O says AstraZeneca vaccine is safe to use, despite ten countries suspending the use of the vaccineâ€¦ https://t.co/58zoQ0PMdF	411.0	True	health-news		health-news
266	604bc7cb703f870038175102	2021-03-12 19:57:57	[]	[]	Fri Mar 12 18:02:00 +0000 2021	[{"text":"TheDefender","indices":[191,203]}]	[{"url":"https://t.co/cRxbYVSDUq","expanded_url":"https://bit.ly/3b74uzs","display_url":"bit.ly/3b74uzs","indices":[225,248]},{"url":"https://t.co/iQhx08cGvR","expanded_url":"https://childrenshealthdefense.org/defender/eu-countries-pause-astrazeneca-covid-vaccine/?utm_source=twitter&utm_medium=defender","display_url":"childrenshealthdefense.org/defender/eu-coâ€¦","indices":[249,272]}]	Denmark, Norway + Iceland today joined other EU countries in suspending use of the AstraZeneca-Oxford vaccine following reports of blood clots + the death of a 60-year-old woman in Denmark. #TheDefender: SIGN UP TODAY--&gt; https://t.co/cRxbYVSDUq https://t.co/iQhx08cGvR	55997.0	RT @ChildrensHD: Denmark, Norway + Iceland today joined other EU countries in suspending use of the AstraZeneca-Oxford vaccine following reâ€¦	389.0	True		childrenshealthdefense.org	childrenshealthdefense.org
267	604bc7e8703f870038175ba2	2021-03-12 19:58:27	[]	[]	Fri Mar 12 19:56:33 +0000 2021	[]	[{"url":"https://t.co/K5vinGuGbe","expanded_url":"https://www.rt.com/news/517959-eu-allergy-warning-astrazeneca-vaccine/","display_url":"rt.com/news/517959-euâ€¦","indices":[131,154]}]	EU drug regulator to add severe allergy warnings for anaphylaxis to AstraZeneca Covid vaccine after 41 cases in UK â€” RT World News https://t.co/K5vinGuGbe Isn't it something that news outlets abroad have to let us know what's happening in the UK.	5679.0	RT @AeHcat: EU drug regulator to add severe allergy warnings for anaphylaxis to AstraZeneca Covid vaccine after 41 cases in UK â€” RT World Nâ€¦	3054.0	True		rt.com	rt.com
268	604bc803703f87003817655a	2021-03-12 19:58:54	[]	[]	Thu Mar 11 14:35:23 +0000 2021	[]	[{"url":"https://t.co/qISbRBzQun","expanded_url":"https://timesofindia.indiatimes.com/world/uk/denmark-becomes-sixth-country-to-halt-use-of-astrazenecas-covid-19-vaccine-over-fears-of-blood-clot/articleshow/81451587.cms","display_url":"timesofindia.indiatimes.com/world/uk/denmaâ€¦","indices":[158,181]}]	AstraZeneca Covid Vaccine: Denmark becomes sixth country to halt use of AstraZeneca's Covid-19 vaccine over fears of blood clot | World News - Times of India https://t.co/qISbRBzQun	10263113.0	RT @Swamy39: AstraZeneca Covid Vaccine: Denmark becomes sixth country to halt use of AstraZeneca's Covid-19 vaccine over fears of blood cloâ€¦	163.0	True		indiatimes.com	indiatimes.com
269	604bc81b703f870038176db2	2021-03-12 19:59:17	[]	[]	Fri Mar 12 19:56:33 +0000 2021	[]	[{"url":"https://t.co/K5vinGuGbe","expanded_url":"https://www.rt.com/news/517959-eu-allergy-warning-astrazeneca-vaccine/","display_url":"rt.com/news/517959-euâ€¦","indices":[131,154]}]	EU drug regulator to add severe allergy warnings for anaphylaxis to AstraZeneca Covid vaccine after 41 cases in UK â€” RT World News https://t.co/K5vinGuGbe Isn't it something that news outlets abroad have to let us know what's happening in the UK.	5679.0	RT @AeHcat: EU drug regulator to add severe allergy warnings for anaphylaxis to AstraZeneca Covid vaccine after 41 cases in UK â€” RT World Nâ€¦	1355.0	True		rt.com	rt.com
270	604bc83c703f870038177976	2021-03-12 19:59:50	[]	[]	Fri Mar 12 19:56:33 +0000 2021	[]	[{"url":"https://t.co/K5vinGuGbe","expanded_url":"https://www.rt.com/news/517959-eu-allergy-warning-astrazeneca-vaccine/","display_url":"rt.com/news/517959-euâ€¦","indices":[131,154]}]	EU drug regulator to add severe allergy warnings for anaphylaxis to AstraZeneca Covid vaccine after 41 cases in UK â€” RT World News https://t.co/K5vinGuGbe Isn't it something that news outlets abroad have to let us know what's happening in the UK.	5679.0	RT @AeHcat: EU drug regulator to add severe allergy warnings for anaphylaxis to AstraZeneca Covid vaccine after 41 cases in UK â€” RT World Nâ€¦	1999.0	True		rt.com	rt.com
271	604bc861703f8700381786b2	2021-03-12 20:00:27	[]	[]	Fri Mar 12 18:02:00 +0000 2021	[{"text":"TheDefender","indices":[191,203]}]	[{"url":"https://t.co/cRxbYVSDUq","expanded_url":"https://bit.ly/3b74uzs","display_url":"bit.ly/3b74uzs","indices":[225,248]},{"url":"https://t.co/iQhx08cGvR","expanded_url":"https://childrenshealthdefense.org/defender/eu-countries-pause-astrazeneca-covid-vaccine/?utm_source=twitter&utm_medium=defender","display_url":"childrenshealthdefense.org/defender/eu-coâ€¦","indices":[249,272]}]	Denmark, Norway + Iceland today joined other EU countries in suspending use of the AstraZeneca-Oxford vaccine following reports of blood clots + the death of a 60-year-old woman in Denmark. #TheDefender: SIGN UP TODAY--&gt; https://t.co/cRxbYVSDUq https://t.co/iQhx08cGvR	55998.0	RT @ChildrensHD: Denmark, Norway + Iceland today joined other EU countries in suspending use of the AstraZeneca-Oxford vaccine following reâ€¦	2114.0	True		childrenshealthdefense.org	childrenshealthdefense.org
272	604bc887703f87003817944a	2021-03-12 20:01:05	[]	[]	Fri Mar 12 19:56:33 +0000 2021	[]	[{"url":"https://t.co/K5vinGuGbe","expanded_url":"https://www.rt.com/news/517959-eu-allergy-warning-astrazeneca-vaccine/","display_url":"rt.com/news/517959-euâ€¦","indices":[131,154]}]	EU drug regulator to add severe allergy warnings for anaphylaxis to AstraZeneca Covid vaccine after 41 cases in UK â€” RT World News https://t.co/K5vinGuGbe Isn't it something that news outlets abroad have to let us know what's happening in the UK.	5679.0	RT @AeHcat: EU drug regulator to add severe allergy warnings for anaphylaxis to AstraZeneca Covid vaccine after 41 cases in UK â€” RT World Nâ€¦	5104.0	True		rt.com	rt.com
273	604bcb2edda3c30038a0ef78	2021-03-12 20:12:24	[]	[]	Sun Mar 07 17:17:12 +0000 2021	[]	[{"url":"https://t.co/G4WNcNN0H9","expanded_url":"https://www.theepochtimes.com/austria-suspends-astrazeneca-covid-19-vaccine-batch-after-death_3723690.html","display_url":"theepochtimes.com/austria-suspenâ€¦","indices":[260,283]}]	Austrian authorities suspended inoculations of a batch of AstraZenecaâ€™s COVID vaccine A woman, 49, died of severe coagulation disorders &amp; a woman, 35, developed a pulmonary embolism, an acute lung disease caused by a dislodged blood, she is recovering. https://t.co/G4WNcNN0H9	7455.0	RT @TrinaSolis17: Austrian authorities suspended inoculations of a batch of AstraZenecaâ€™s COVID vaccine A woman, 49, died of severe coagulâ€¦	1625.0	True		theepochtimes.com	theepochtimes.com
274	604bcf7ded9ce900380bb212	2021-03-12 20:30:47	[]	[]	Fri Mar 12 19:56:33 +0000 2021	[]	[{"url":"https://t.co/K5vinGuGbe","expanded_url":"https://www.rt.com/news/517959-eu-allergy-warning-astrazeneca-vaccine/","display_url":"rt.com/news/517959-euâ€¦","indices":[131,154]}]	EU drug regulator to add severe allergy warnings for anaphylaxis to AstraZeneca Covid vaccine after 41 cases in UK â€” RT World News https://t.co/K5vinGuGbe Isn't it something that news outlets abroad have to let us know what's happening in the UK.	5681.0	RT @AeHcat: EU drug regulator to add severe allergy warnings for anaphylaxis to AstraZeneca Covid vaccine after 41 cases in UK â€” RT World Nâ€¦	174.0	True		rt.com	rt.com
275	604bd091ed9ce900380c1504	2021-03-12 20:35:23	[]	[]	Fri Mar 12 18:02:00 +0000 2021	[{"text":"TheDefender","indices":[191,203]}]	[{"url":"https://t.co/cRxbYVSDUq","expanded_url":"https://bit.ly/3b74uzs","display_url":"bit.ly/3b74uzs","indices":[225,248]},{"url":"https://t.co/iQhx08cGvR","expanded_url":"https://childrenshealthdefense.org/defender/eu-countries-pause-astrazeneca-covid-vaccine/?utm_source=twitter&utm_medium=defender","display_url":"childrenshealthdefense.org/defender/eu-coâ€¦","indices":[249,272]}]	Denmark, Norway + Iceland today joined other EU countries in suspending use of the AstraZeneca-Oxford vaccine following reports of blood clots + the death of a 60-year-old woman in Denmark. #TheDefender: SIGN UP TODAY--&gt; https://t.co/cRxbYVSDUq https://t.co/iQhx08cGvR	56001.0	RT @ChildrensHD: Denmark, Norway + Iceland today joined other EU countries in suspending use of the AstraZeneca-Oxford vaccine following reâ€¦	43.0	True		childrenshealthdefense.org	childrenshealthdefense.org
276	604bd2f9fa66c10038a2c08a	2021-03-12 20:45:40	[]	[]	Fri Mar 12 18:02:00 +0000 2021	[{"text":"TheDefender","indices":[191,203]}]	[{"url":"https://t.co/cRxbYVSDUq","expanded_url":"https://bit.ly/3b74uzs","display_url":"bit.ly/3b74uzs","indices":[225,248]},{"url":"https://t.co/iQhx08cGvR","expanded_url":"https://childrenshealthdefense.org/defender/eu-countries-pause-astrazeneca-covid-vaccine/?utm_source=twitter&utm_medium=defender","display_url":"childrenshealthdefense.org/defender/eu-coâ€¦","indices":[249,272]}]	Denmark, Norway + Iceland today joined other EU countries in suspending use of the AstraZeneca-Oxford vaccine following reports of blood clots + the death of a 60-year-old woman in Denmark. #TheDefender: SIGN UP TODAY--&gt; https://t.co/cRxbYVSDUq https://t.co/iQhx08cGvR	56004.0	RT @ChildrensHD: Denmark, Norway + Iceland today joined other EU countries in suspending use of the AstraZeneca-Oxford vaccine following reâ€¦	17.0	True		childrenshealthdefense.org	childrenshealthdefense.org
277	604bd60007ee8900380b318c	2021-03-12 20:58:29	[]	[{"url":"https://t.co/zpB3KttQMF","expanded_url":"https://www.sott.net/article/450001-AstraZenecas-deal-to-not-profit-from-COVID-19-vaccine-set-to-expire-in-July-2021-when-it-expects-pandemic-period-to-be-over","display_url":"sott.net/article/450001â€¦","indices":[257,280]}]		[]	[]			AstraZeneca's deal to not profit from COVID-19 vaccine set to expire in July 2021, when it expects 'pandemic periodâ€¦ https://t.co/GnYEy9a31Q	775.0	True	sott.net		sott.net
278	604bd60b07ee8900380b3492	2021-03-12 20:58:37	[]	[]	Fri Mar 12 18:02:00 +0000 2021	[{"text":"TheDefender","indices":[191,203]}]	[{"url":"https://t.co/cRxbYVSDUq","expanded_url":"https://bit.ly/3b74uzs","display_url":"bit.ly/3b74uzs","indices":[225,248]},{"url":"https://t.co/iQhx08cGvR","expanded_url":"https://childrenshealthdefense.org/defender/eu-countries-pause-astrazeneca-covid-vaccine/?utm_source=twitter&utm_medium=defender","display_url":"childrenshealthdefense.org/defender/eu-coâ€¦","indices":[249,272]}]	Denmark, Norway + Iceland today joined other EU countries in suspending use of the AstraZeneca-Oxford vaccine following reports of blood clots + the death of a 60-year-old woman in Denmark. #TheDefender: SIGN UP TODAY--&gt; https://t.co/cRxbYVSDUq https://t.co/iQhx08cGvR	56006.0	RT @ChildrensHD: Denmark, Norway + Iceland today joined other EU countries in suspending use of the AstraZeneca-Oxford vaccine following reâ€¦	306.0	True		childrenshealthdefense.org	childrenshealthdefense.org
279	604bd9e5559d2c0038c07d96	2021-03-12 21:15:11	[]	[]	Fri Mar 12 18:02:00 +0000 2021	[{"text":"TheDefender","indices":[191,203]}]	[{"url":"https://t.co/cRxbYVSDUq","expanded_url":"https://bit.ly/3b74uzs","display_url":"bit.ly/3b74uzs","indices":[225,248]},{"url":"https://t.co/iQhx08cGvR","expanded_url":"https://childrenshealthdefense.org/defender/eu-countries-pause-astrazeneca-covid-vaccine/?utm_source=twitter&utm_medium=defender","display_url":"childrenshealthdefense.org/defender/eu-coâ€¦","indices":[249,272]}]	Denmark, Norway + Iceland today joined other EU countries in suspending use of the AstraZeneca-Oxford vaccine following reports of blood clots + the death of a 60-year-old woman in Denmark. #TheDefender: SIGN UP TODAY--&gt; https://t.co/cRxbYVSDUq https://t.co/iQhx08cGvR	56006.0	RT @ChildrensHD: Denmark, Norway + Iceland today joined other EU countries in suspending use of the AstraZeneca-Oxford vaccine following reâ€¦	59.0	True		childrenshealthdefense.org	childrenshealthdefense.org
280	604bdc0ed68755003848f18d	2021-03-12 21:24:25	[]	[]	Fri Mar 12 20:54:18 +0000 2021	[{"text":"ModernaVaccine","indices":[75,90]},{"text":"AstraZeneca","indices":[91,103]},{"text":"Pfizer","indices":[104,111]},{"text":"BigPharma","indices":[112,122]},{"text":"Gates","indices":[123,129]},{"text":"Its1984","indices":[130,138]}]	[{"url":"https://t.co/re0y1CgdYz","expanded_url":"https://link.theepochtimes.com/mkt_app/nearly-half-of-republicans-wont-take-the-ccp-virus-vaccine-poll_3731060.html","display_url":"link.theepochtimes.com/mkt_app/nearlyâ€¦","indices":[142,165]}]	ðŸ’‰ðŸ©¸ Nearly Half of Trump Supporters Wonâ€™t Take the CCP Virus Vaccine: Poll #ModernaVaccine #AstraZeneca #Pfizer #BigPharma #Gates #Its1984 ðŸ˜‰ https://t.co/re0y1CgdYz	4038.0	RT @LisaMic75251596: ðŸ’‰ðŸ©¸ Nearly Half of Trump Supporters Wonâ€™t Take the CCP Virus Vaccine: Poll #ModernaVaccine #AstraZeneca #Pfizer #BigPhâ€¦	733.0	True		theepochtimes.com	theepochtimes.com
281	604bdc95d6875500384921c9	2021-03-12 21:26:40	[]	[]	Fri Mar 12 18:02:00 +0000 2021	[{"text":"TheDefender","indices":[191,203]}]	[{"url":"https://t.co/cRxbYVSDUq","expanded_url":"https://bit.ly/3b74uzs","display_url":"bit.ly/3b74uzs","indices":[225,248]},{"url":"https://t.co/iQhx08cGvR","expanded_url":"https://childrenshealthdefense.org/defender/eu-countries-pause-astrazeneca-covid-vaccine/?utm_source=twitter&utm_medium=defender","display_url":"childrenshealthdefense.org/defender/eu-coâ€¦","indices":[249,272]}]	Denmark, Norway + Iceland today joined other EU countries in suspending use of the AstraZeneca-Oxford vaccine following reports of blood clots + the death of a 60-year-old woman in Denmark. #TheDefender: SIGN UP TODAY--&gt; https://t.co/cRxbYVSDUq https://t.co/iQhx08cGvR	56007.0	RT @ChildrensHD: Denmark, Norway + Iceland today joined other EU countries in suspending use of the AstraZeneca-Oxford vaccine following reâ€¦	1692.0	True		childrenshealthdefense.org	childrenshealthdefense.org
282	604bdd20d687550038495391	2021-03-12 21:28:59	[]	[]	Fri Mar 12 19:56:33 +0000 2021	[]	[{"url":"https://t.co/K5vinGuGbe","expanded_url":"https://www.rt.com/news/517959-eu-allergy-warning-astrazeneca-vaccine/","display_url":"rt.com/news/517959-euâ€¦","indices":[131,154]}]	EU drug regulator to add severe allergy warnings for anaphylaxis to AstraZeneca Covid vaccine after 41 cases in UK â€” RT World News https://t.co/K5vinGuGbe Isn't it something that news outlets abroad have to let us know what's happening in the UK.	5683.0	RT @AeHcat: EU drug regulator to add severe allergy warnings for anaphylaxis to AstraZeneca Covid vaccine after 41 cases in UK â€” RT World Nâ€¦	394.0	True		rt.com	rt.com
283	604bdd3ad687550038495cd1	2021-03-12 21:29:24	[]	[]	Fri Mar 12 19:56:33 +0000 2021	[]	[{"url":"https://t.co/K5vinGuGbe","expanded_url":"https://www.rt.com/news/517959-eu-allergy-warning-astrazeneca-vaccine/","display_url":"rt.com/news/517959-euâ€¦","indices":[131,154]}]	EU drug regulator to add severe allergy warnings for anaphylaxis to AstraZeneca Covid vaccine after 41 cases in UK â€” RT World News https://t.co/K5vinGuGbe Isn't it something that news outlets abroad have to let us know what's happening in the UK.	5683.0	RT @AeHcat: EU drug regulator to add severe allergy warnings for anaphylaxis to AstraZeneca Covid vaccine after 41 cases in UK â€” RT World Nâ€¦	391.0	True		rt.com	rt.com
284	604be3f6ad08390038c6cc85	2021-03-12 21:58:08	[]	[]	Fri Mar 12 18:02:00 +0000 2021	[{"text":"TheDefender","indices":[191,203]}]	[{"url":"https://t.co/cRxbYVSDUq","expanded_url":"https://bit.ly/3b74uzs","display_url":"bit.ly/3b74uzs","indices":[225,248]},{"url":"https://t.co/iQhx08cGvR","expanded_url":"https://childrenshealthdefense.org/defender/eu-countries-pause-astrazeneca-covid-vaccine/?utm_source=twitter&utm_medium=defender","display_url":"childrenshealthdefense.org/defender/eu-coâ€¦","indices":[249,272]}]	Denmark, Norway + Iceland today joined other EU countries in suspending use of the AstraZeneca-Oxford vaccine following reports of blood clots + the death of a 60-year-old woman in Denmark. #TheDefender: SIGN UP TODAY--&gt; https://t.co/cRxbYVSDUq https://t.co/iQhx08cGvR	56002.0	RT @ChildrensHD: Denmark, Norway + Iceland today joined other EU countries in suspending use of the AstraZeneca-Oxford vaccine following reâ€¦	45.0	True		childrenshealthdefense.org	childrenshealthdefense.org
285	604be492ad08390038c70441	2021-03-12 22:00:44	[]	[]	Fri Mar 12 00:04:16 +0000 2021	[]	[{"url":"https://t.co/n4KIrG1bBw","expanded_url":"https://timesofindia.indiatimes.com/city/mumbai/mumbai-65-yr-old-goregaon-man-collapses-in-chair-dies-after-vaccine-1st-dose/articleshow/81402017.cms","display_url":"timesofindia.indiatimes.com/city/mumbai/muâ€¦","indices":[216,239]}]	Homem de 65 anos morre na Ã�ndia poucos minutos apÃ³s receber a vacina AstraZeneca COVID-19 - Um homem de 65 anos na Ã�ndia desmaiou e faleceu apenas cinco minutos apÃ³s receber a primeira dose da vacina contra covid-19 https://t.co/n4KIrG1bBw	5739.0	RT @ZazaS_: Homem de 65 anos morre na Ã�ndia poucos minutos apÃ³s receber a vacina AstraZeneca COVID-19 - Um homem de 65 anos na Ã�ndia desmaiâ€¦	5977.0	True		indiatimes.com	indiatimes.com
286	604be501ad08390038c72c53	2021-03-12 22:02:36	[]	[]	Fri Mar 12 18:02:00 +0000 2021	[{"text":"TheDefender","indices":[191,203]}]	[{"url":"https://t.co/cRxbYVSDUq","expanded_url":"https://bit.ly/3b74uzs","display_url":"bit.ly/3b74uzs","indices":[225,248]},{"url":"https://t.co/iQhx08cGvR","expanded_url":"https://childrenshealthdefense.org/defender/eu-countries-pause-astrazeneca-covid-vaccine/?utm_source=twitter&utm_medium=defender","display_url":"childrenshealthdefense.org/defender/eu-coâ€¦","indices":[249,272]}]	Denmark, Norway + Iceland today joined other EU countries in suspending use of the AstraZeneca-Oxford vaccine following reports of blood clots + the death of a 60-year-old woman in Denmark. #TheDefender: SIGN UP TODAY--&gt; https://t.co/cRxbYVSDUq https://t.co/iQhx08cGvR	56004.0	RT @ChildrensHD: Denmark, Norway + Iceland today joined other EU countries in suspending use of the AstraZeneca-Oxford vaccine following reâ€¦	78.0	True		childrenshealthdefense.org	childrenshealthdefense.org
287	604be617ad08390038c78fd7	2021-03-12 22:07:14	[]	[{"url":"https://t.co/ReC52oRLrO","expanded_url":"https://childrenshealthdefense.org/defender/covid-19-vaccine-news/?utm_source=salsa&eType=EmailBlastContent&eId=1f3a7dc2-ae8f-4671-ab4f-2429e7aaf02e","display_url":"childrenshealthdefense.org/defender/covidâ€¦","indices":[146,169]}]		[]	[]			â€˜Denmark, Norway and Iceland paused the use of the AstraZeneca jab as a precaution after isolated reports of recipiâ€¦ https://t.co/dLvBzPGPnO	1501.0	True	childrenshealthdefense.org		childrenshealthdefense.org
288	604be636ad08390038c79ae7	2021-03-12 22:07:45	[]	[]	Fri Mar 12 18:02:00 +0000 2021	[{"text":"TheDefender","indices":[191,203]}]	[{"url":"https://t.co/cRxbYVSDUq","expanded_url":"https://bit.ly/3b74uzs","display_url":"bit.ly/3b74uzs","indices":[225,248]},{"url":"https://t.co/iQhx08cGvR","expanded_url":"https://childrenshealthdefense.org/defender/eu-countries-pause-astrazeneca-covid-vaccine/?utm_source=twitter&utm_medium=defender","display_url":"childrenshealthdefense.org/defender/eu-coâ€¦","indices":[249,272]}]	Denmark, Norway + Iceland today joined other EU countries in suspending use of the AstraZeneca-Oxford vaccine following reports of blood clots + the death of a 60-year-old woman in Denmark. #TheDefender: SIGN UP TODAY--&gt; https://t.co/cRxbYVSDUq https://t.co/iQhx08cGvR	56006.0	RT @ChildrensHD: Denmark, Norway + Iceland today joined other EU countries in suspending use of the AstraZeneca-Oxford vaccine following reâ€¦	246.0	True		childrenshealthdefense.org	childrenshealthdefense.org
289	604beae9071c250038f53d4b	2021-03-12 22:25:35	[]	[{"url":"https://t.co/9Nl6GxMeiH","expanded_url":"https://www.rt.com/news/517808-denmark-minister-astrazeneca-covid19-vaccine/","display_url":"rt.com/news/517808-deâ€¦","indices":[145,168]}]		[]	[]			Denmark, Estonia, Lithuania, Luxembourg, Latvia suspend AstraZeneca Covid vaccine after reports of potentially fataâ€¦ https://t.co/uc6JlkJKr9	85.0	True	rt.com		rt.com
290	604befddb42457003802b9f5	2021-03-12 22:48:56	[]	[]	Fri Mar 12 18:02:00 +0000 2021	[{"text":"TheDefender","indices":[191,203]}]	[{"url":"https://t.co/cRxbYVSDUq","expanded_url":"https://bit.ly/3b74uzs","display_url":"bit.ly/3b74uzs","indices":[225,248]},{"url":"https://t.co/iQhx08cGvR","expanded_url":"https://childrenshealthdefense.org/defender/eu-countries-pause-astrazeneca-covid-vaccine/?utm_source=twitter&utm_medium=defender","display_url":"childrenshealthdefense.org/defender/eu-coâ€¦","indices":[249,272]}]	Denmark, Norway + Iceland today joined other EU countries in suspending use of the AstraZeneca-Oxford vaccine following reports of blood clots + the death of a 60-year-old woman in Denmark. #TheDefender: SIGN UP TODAY--&gt; https://t.co/cRxbYVSDUq https://t.co/iQhx08cGvR	56018.0	RT @ChildrensHD: Denmark, Norway + Iceland today joined other EU countries in suspending use of the AstraZeneca-Oxford vaccine following reâ€¦	29.0	True		childrenshealthdefense.org	childrenshealthdefense.org
291	604bf079b42457003802f17f	2021-03-12 22:51:31	[]	[]	Fri Mar 12 18:02:00 +0000 2021	[{"text":"TheDefender","indices":[191,203]}]	[{"url":"https://t.co/cRxbYVSDUq","expanded_url":"https://bit.ly/3b74uzs","display_url":"bit.ly/3b74uzs","indices":[225,248]},{"url":"https://t.co/iQhx08cGvR","expanded_url":"https://childrenshealthdefense.org/defender/eu-countries-pause-astrazeneca-covid-vaccine/?utm_source=twitter&utm_medium=defender","display_url":"childrenshealthdefense.org/defender/eu-coâ€¦","indices":[249,272]}]	Denmark, Norway + Iceland today joined other EU countries in suspending use of the AstraZeneca-Oxford vaccine following reports of blood clots + the death of a 60-year-old woman in Denmark. #TheDefender: SIGN UP TODAY--&gt; https://t.co/cRxbYVSDUq https://t.co/iQhx08cGvR	56019.0	RT @ChildrensHD: Denmark, Norway + Iceland today joined other EU countries in suspending use of the AstraZeneca-Oxford vaccine following reâ€¦	112.0	True		childrenshealthdefense.org	childrenshealthdefense.org
292	604bf0c0b424570038030b4b	2021-03-12 22:52:43	[]	[]	Fri Mar 12 18:02:00 +0000 2021	[{"text":"TheDefender","indices":[191,203]}]	[{"url":"https://t.co/cRxbYVSDUq","expanded_url":"https://bit.ly/3b74uzs","display_url":"bit.ly/3b74uzs","indices":[225,248]},{"url":"https://t.co/iQhx08cGvR","expanded_url":"https://childrenshealthdefense.org/defender/eu-countries-pause-astrazeneca-covid-vaccine/?utm_source=twitter&utm_medium=defender","display_url":"childrenshealthdefense.org/defender/eu-coâ€¦","indices":[249,272]}]	Denmark, Norway + Iceland today joined other EU countries in suspending use of the AstraZeneca-Oxford vaccine following reports of blood clots + the death of a 60-year-old woman in Denmark. #TheDefender: SIGN UP TODAY--&gt; https://t.co/cRxbYVSDUq https://t.co/iQhx08cGvR	56019.0	RT @ChildrensHD: Denmark, Norway + Iceland today joined other EU countries in suspending use of the AstraZeneca-Oxford vaccine following reâ€¦	98.0	True		childrenshealthdefense.org	childrenshealthdefense.org
293	604bf4a36a3e9700382b16eb	2021-03-12 23:07:50	[]	[]	Fri Mar 12 18:02:00 +0000 2021	[{"text":"TheDefender","indices":[191,203]}]	[{"url":"https://t.co/cRxbYVSDUq","expanded_url":"https://bit.ly/3b74uzs","display_url":"bit.ly/3b74uzs","indices":[225,248]},{"url":"https://t.co/iQhx08cGvR","expanded_url":"https://childrenshealthdefense.org/defender/eu-countries-pause-astrazeneca-covid-vaccine/?utm_source=twitter&utm_medium=defender","display_url":"childrenshealthdefense.org/defender/eu-coâ€¦","indices":[249,272]}]	Denmark, Norway + Iceland today joined other EU countries in suspending use of the AstraZeneca-Oxford vaccine following reports of blood clots + the death of a 60-year-old woman in Denmark. #TheDefender: SIGN UP TODAY--&gt; https://t.co/cRxbYVSDUq https://t.co/iQhx08cGvR	56022.0	RT @ChildrensHD: Denmark, Norway + Iceland today joined other EU countries in suspending use of the AstraZeneca-Oxford vaccine following reâ€¦	92.0	True		childrenshealthdefense.org	childrenshealthdefense.org
294	604bf5b64c7c3d003893a7fc	2021-03-12 23:13:53	[]	[{"url":"https://t.co/BnOK8XBYvR","expanded_url":"https://www.rt.com/news/517858-eu-investigating-astrazeneca-covid-vaccine/","display_url":"rt.com/news/517858-euâ€¦","indices":[143,166]}]		[]	[]			EU drug regulator investigating 30 reports of blood-clotting linked to AstraZeneca jab as states halt rollout of Coâ€¦ https://t.co/MeYHlurlWY	13.0	True	rt.com		rt.com
295	604bf6bd4c7c3d0038940624	2021-03-12 23:18:15	[]	[]	Thu Mar 04 09:10:38 +0000 2021	[]	[{"url":"https://t.co/2dBNjmN7nJ","expanded_url":"https://www.bitchute.com/video/02rEQHiCmSX9/","display_url":"bitchute.com/video/02rEQHiCâ€¦","indices":[255,278]}]	Â«Â Il est trÃ¨s efficaceÂ Â». Pour quoi? Pour Â«Â stÃ©riliserÂ Â»?: Professor Sir John Bell Oxford University, GAVI team AZ SAID in an interview with Jon Snow "These vaccines are unlikely to completely sterilize everyone just 60-70% " Cliquer sur Â«Â ContinueÂ Â» https://t.co/2dBNjmN7nJ	322.0	RT @camusards: Â«Â Il est trÃ¨s efficaceÂ Â». Pour quoi? Pour Â«Â stÃ©riliserÂ Â»?: Professor Sir John Bell Oxford University, GAVI team AZ SAID in aâ€¦	1385.0	True		bitchute.com	bitchute.com
296	604c03469cc6360038fe7e95	2021-03-13 00:11:39	[]	[]	Sat Mar 13 00:00:49 +0000 2021	[{"text":"knowtherisks","indices":[231,244]}]	[{"url":"https://t.co/VF2qAPzDtZ","expanded_url":"https://www.rt.com/news/517808-denmark-minister-astrazeneca-covid19-vaccine/","display_url":"rt.com/news/517808-deâ€¦","indices":[245,268]}]	The rollout of the AstraZeneca Covid vaccine has been suspended in Denmark, Estonia, Lithuania, Luxembourg, Latvia by health authorities to investigate a potentially serious side effect of the vaccine leading to fatal blood clots. #knowtherisks https://t.co/VF2qAPzDtZ	12307.0	RT @CraigKellyMP: The rollout of the AstraZeneca Covid vaccine has been suspended in Denmark, Estonia, Lithuania, Luxembourg, Latvia by heaâ€¦	1246.0	True		rt.com	rt.com
297	604c04189cc6360038feba37	2021-03-13 00:14:25	[]	[]	Sat Mar 13 00:00:49 +0000 2021	[{"text":"knowtherisks","indices":[231,244]}]	[{"url":"https://t.co/VF2qAPzDtZ","expanded_url":"https://www.rt.com/news/517808-denmark-minister-astrazeneca-covid19-vaccine/","display_url":"rt.com/news/517808-deâ€¦","indices":[245,268]}]	The rollout of the AstraZeneca Covid vaccine has been suspended in Denmark, Estonia, Lithuania, Luxembourg, Latvia by health authorities to investigate a potentially serious side effect of the vaccine leading to fatal blood clots. #knowtherisks https://t.co/VF2qAPzDtZ	12305.0	RT @CraigKellyMP: The rollout of the AstraZeneca Covid vaccine has been suspended in Denmark, Estonia, Lithuania, Luxembourg, Latvia by heaâ€¦	536.0	True		rt.com	rt.com
298	604c042f9cc6360038fec2af	2021-03-13 00:14:49	[]	[]	Sat Mar 13 00:00:49 +0000 2021	[{"text":"knowtherisks","indices":[231,244]}]	[{"url":"https://t.co/VF2qAPzDtZ","expanded_url":"https://www.rt.com/news/517808-denmark-minister-astrazeneca-covid19-vaccine/","display_url":"rt.com/news/517808-deâ€¦","indices":[245,268]}]	The rollout of the AstraZeneca Covid vaccine has been suspended in Denmark, Estonia, Lithuania, Luxembourg, Latvia by health authorities to investigate a potentially serious side effect of the vaccine leading to fatal blood clots. #knowtherisks https://t.co/VF2qAPzDtZ	12307.0	RT @CraigKellyMP: The rollout of the AstraZeneca Covid vaccine has been suspended in Denmark, Estonia, Lithuania, Luxembourg, Latvia by heaâ€¦	314.0	True		rt.com	rt.com
299	604c05259cc6360038ff0a81	2021-03-13 00:18:09	[]	[]	Sat Mar 13 00:00:49 +0000 2021	[{"text":"knowtherisks","indices":[231,244]}]	[{"url":"https://t.co/VF2qAPzDtZ","expanded_url":"https://www.rt.com/news/517808-denmark-minister-astrazeneca-covid19-vaccine/","display_url":"rt.com/news/517808-deâ€¦","indices":[245,268]}]	The rollout of the AstraZeneca Covid vaccine has been suspended in Denmark, Estonia, Lithuania, Luxembourg, Latvia by health authorities to investigate a potentially serious side effect of the vaccine leading to fatal blood clots. #knowtherisks https://t.co/VF2qAPzDtZ	12308.0	RT @CraigKellyMP: The rollout of the AstraZeneca Covid vaccine has been suspended in Denmark, Estonia, Lithuania, Luxembourg, Latvia by heaâ€¦	181.0	True		rt.com	rt.com
300	604c05539cc6360038ff18ef	2021-03-13 00:18:50	[]	[]	Sat Mar 13 00:18:44 +0000 2021	[{"text":"AstraZeneca","indices":[46,58]},{"text":"COVID19","indices":[61,69]},{"text":"vaccine","indices":[70,78]}]	[{"url":"https://t.co/2An24OUcN4","expanded_url":"https://english.alarabiya.net/coronavirus/2021/03/12/Coronavirus-No-reason-to-stop-using-AstraZeneca-COVID-19-vaccine-WHO","display_url":"english.alarabiya.net/coronavirus/20â€¦","indices":[159,182]}]	The WHO says there is no reason to stop using #AstraZenecaâ€™s #COVID19 #vaccine after several European countries suspended the roll-out over blood clot fears. https://t.co/2An24OUcN4	880956.0	RT @AlArabiya_Eng: The WHO says there is no reason to stop using #AstraZenecaâ€™s #COVID19 #vaccine after several European countries suspendeâ€¦	1168.0	True		english.alarabiya.net	english.alarabiya.net
301	604c068d12fde40038d40e2d	2021-03-13 00:25:44	[]	[]	Sat Mar 13 00:00:49 +0000 2021	[{"text":"knowtherisks","indices":[231,244]}]	[{"url":"https://t.co/VF2qAPzDtZ","expanded_url":"https://www.rt.com/news/517808-denmark-minister-astrazeneca-covid19-vaccine/","display_url":"rt.com/news/517808-deâ€¦","indices":[245,268]}]	The rollout of the AstraZeneca Covid vaccine has been suspended in Denmark, Estonia, Lithuania, Luxembourg, Latvia by health authorities to investigate a potentially serious side effect of the vaccine leading to fatal blood clots. #knowtherisks https://t.co/VF2qAPzDtZ	12308.0	RT @CraigKellyMP: The rollout of the AstraZeneca Covid vaccine has been suspended in Denmark, Estonia, Lithuania, Luxembourg, Latvia by heaâ€¦	210.0	True		rt.com	rt.com
302	604c06dc12fde40038d42a33	2021-03-13 00:27:02	[]	[]	Fri Mar 12 18:02:00 +0000 2021	[{"text":"TheDefender","indices":[191,203]}]	[{"url":"https://t.co/cRxbYVSDUq","expanded_url":"https://bit.ly/3b74uzs","display_url":"bit.ly/3b74uzs","indices":[225,248]},{"url":"https://t.co/iQhx08cGvR","expanded_url":"https://childrenshealthdefense.org/defender/eu-countries-pause-astrazeneca-covid-vaccine/?utm_source=twitter&utm_medium=defender","display_url":"childrenshealthdefense.org/defender/eu-coâ€¦","indices":[249,272]}]	Denmark, Norway + Iceland today joined other EU countries in suspending use of the AstraZeneca-Oxford vaccine following reports of blood clots + the death of a 60-year-old woman in Denmark. #TheDefender: SIGN UP TODAY--&gt; https://t.co/cRxbYVSDUq https://t.co/iQhx08cGvR	55977.0	RT @ChildrensHD: Denmark, Norway + Iceland today joined other EU countries in suspending use of the AstraZeneca-Oxford vaccine following reâ€¦	22.0	True		childrenshealthdefense.org	childrenshealthdefense.org
303	604c075d12fde40038d4588f	2021-03-13 00:29:12	[]	[]	Sat Mar 13 00:18:44 +0000 2021	[{"text":"AstraZeneca","indices":[46,58]},{"text":"COVID19","indices":[61,69]},{"text":"vaccine","indices":[70,78]}]	[{"url":"https://t.co/2An24OUcN4","expanded_url":"https://english.alarabiya.net/coronavirus/2021/03/12/Coronavirus-No-reason-to-stop-using-AstraZeneca-COVID-19-vaccine-WHO","display_url":"english.alarabiya.net/coronavirus/20â€¦","indices":[159,182]}]	The WHO says there is no reason to stop using #AstraZenecaâ€™s #COVID19 #vaccine after several European countries suspended the roll-out over blood clot fears. https://t.co/2An24OUcN4	881012.0	RT @AlArabiya_Eng: The WHO says there is no reason to stop using #AstraZenecaâ€™s #COVID19 #vaccine after several European countries suspendeâ€¦	3766.0	True		english.alarabiya.net	english.alarabiya.net
304	604c076212fde40038d45a8b	2021-03-13 00:29:17	[]	[]	Sat Mar 13 00:00:49 +0000 2021	[{"text":"knowtherisks","indices":[231,244]}]	[{"url":"https://t.co/VF2qAPzDtZ","expanded_url":"https://www.rt.com/news/517808-denmark-minister-astrazeneca-covid19-vaccine/","display_url":"rt.com/news/517808-deâ€¦","indices":[245,268]}]	The rollout of the AstraZeneca Covid vaccine has been suspended in Denmark, Estonia, Lithuania, Luxembourg, Latvia by health authorities to investigate a potentially serious side effect of the vaccine leading to fatal blood clots. #knowtherisks https://t.co/VF2qAPzDtZ	12308.0	RT @CraigKellyMP: The rollout of the AstraZeneca Covid vaccine has been suspended in Denmark, Estonia, Lithuania, Luxembourg, Latvia by heaâ€¦	10.0	True		rt.com	rt.com
305	604c07cc12fde40038d4806f	2021-03-13 00:31:03	[]	[]	Sat Mar 13 00:00:49 +0000 2021	[{"text":"knowtherisks","indices":[231,244]}]	[{"url":"https://t.co/VF2qAPzDtZ","expanded_url":"https://www.rt.com/news/517808-denmark-minister-astrazeneca-covid19-vaccine/","display_url":"rt.com/news/517808-deâ€¦","indices":[245,268]}]	The rollout of the AstraZeneca Covid vaccine has been suspended in Denmark, Estonia, Lithuania, Luxembourg, Latvia by health authorities to investigate a potentially serious side effect of the vaccine leading to fatal blood clots. #knowtherisks https://t.co/VF2qAPzDtZ	12308.0	RT @CraigKellyMP: The rollout of the AstraZeneca Covid vaccine has been suspended in Denmark, Estonia, Lithuania, Luxembourg, Latvia by heaâ€¦	3134.0	True		rt.com	rt.com
306	604c07e712fde40038d489e9	2021-03-13 00:31:29	[]	[]	Sat Mar 13 00:00:49 +0000 2021	[{"text":"knowtherisks","indices":[231,244]}]	[{"url":"https://t.co/VF2qAPzDtZ","expanded_url":"https://www.rt.com/news/517808-denmark-minister-astrazeneca-covid19-vaccine/","display_url":"rt.com/news/517808-deâ€¦","indices":[245,268]}]	The rollout of the AstraZeneca Covid vaccine has been suspended in Denmark, Estonia, Lithuania, Luxembourg, Latvia by health authorities to investigate a potentially serious side effect of the vaccine leading to fatal blood clots. #knowtherisks https://t.co/VF2qAPzDtZ	12308.0	RT @CraigKellyMP: The rollout of the AstraZeneca Covid vaccine has been suspended in Denmark, Estonia, Lithuania, Luxembourg, Latvia by heaâ€¦	28.0	True		rt.com	rt.com
307	604c12734b6c0b00384ca434	2021-03-13 01:16:29	[]	[]	Sat Mar 13 00:00:49 +0000 2021	[{"text":"knowtherisks","indices":[231,244]}]	[{"url":"https://t.co/VF2qAPzDtZ","expanded_url":"https://www.rt.com/news/517808-denmark-minister-astrazeneca-covid19-vaccine/","display_url":"rt.com/news/517808-deâ€¦","indices":[245,268]}]	The rollout of the AstraZeneca Covid vaccine has been suspended in Denmark, Estonia, Lithuania, Luxembourg, Latvia by health authorities to investigate a potentially serious side effect of the vaccine leading to fatal blood clots. #knowtherisks https://t.co/VF2qAPzDtZ	12310.0	RT @CraigKellyMP: The rollout of the AstraZeneca Covid vaccine has been suspended in Denmark, Estonia, Lithuania, Luxembourg, Latvia by heaâ€¦	847.0	True		rt.com	rt.com
308	604c13844b6c0b00384d0622	2021-03-13 01:21:03	[]	[]	Sat Mar 13 00:00:49 +0000 2021	[{"text":"knowtherisks","indices":[231,244]}]	[{"url":"https://t.co/VF2qAPzDtZ","expanded_url":"https://www.rt.com/news/517808-denmark-minister-astrazeneca-covid19-vaccine/","display_url":"rt.com/news/517808-deâ€¦","indices":[245,268]}]	The rollout of the AstraZeneca Covid vaccine has been suspended in Denmark, Estonia, Lithuania, Luxembourg, Latvia by health authorities to investigate a potentially serious side effect of the vaccine leading to fatal blood clots. #knowtherisks https://t.co/VF2qAPzDtZ	12310.0	RT @CraigKellyMP: The rollout of the AstraZeneca Covid vaccine has been suspended in Denmark, Estonia, Lithuania, Luxembourg, Latvia by heaâ€¦	468.0	True		rt.com	rt.com
309	604c172d1db6400038de905f	2021-03-13 01:35:17	[]	[{"url":"https://t.co/65TXXZk6eQ","expanded_url":"https://www.nbcnews.com/health/health-news/after-reports-blood-clots-some-countries-pause-use-astrazeneca-covid-n1260888","display_url":"nbcnews.com/health/health-â€¦","indices":[85,108]}]		[]	[]			After reports of blood clots, some countries pause use of AstraZeneca Covid vaccine https://t.co/65TXXZk6eQ Regulâ€¦ https://t.co/hxf3YCpOcN	67.0	True	health-news		health-news
310	604c18091db6400038debe51	2021-03-13 01:37:25	[]	[]	Fri Mar 12 18:02:00 +0000 2021	[{"text":"TheDefender","indices":[191,203]}]	[{"url":"https://t.co/cRxbYVSDUq","expanded_url":"https://bit.ly/3b74uzs","display_url":"bit.ly/3b74uzs","indices":[225,248]},{"url":"https://t.co/iQhx08cGvR","expanded_url":"https://childrenshealthdefense.org/defender/eu-countries-pause-astrazeneca-covid-vaccine/?utm_source=twitter&utm_medium=defender","display_url":"childrenshealthdefense.org/defender/eu-coâ€¦","indices":[249,272]}]	Denmark, Norway + Iceland today joined other EU countries in suspending use of the AstraZeneca-Oxford vaccine following reports of blood clots + the death of a 60-year-old woman in Denmark. #TheDefender: SIGN UP TODAY--&gt; https://t.co/cRxbYVSDUq https://t.co/iQhx08cGvR	56040.0	RT @ChildrensHD: Denmark, Norway + Iceland today joined other EU countries in suspending use of the AstraZeneca-Oxford vaccine following reâ€¦	49.0	True		childrenshealthdefense.org	childrenshealthdefense.org
311	604c1ed31635f00038214247	2021-03-13 02:09:17	[]	[]	Sat Mar 13 00:00:49 +0000 2021	[{"text":"knowtherisks","indices":[231,244]}]	[{"url":"https://t.co/VF2qAPzDtZ","expanded_url":"https://www.rt.com/news/517808-denmark-minister-astrazeneca-covid19-vaccine/","display_url":"rt.com/news/517808-deâ€¦","indices":[245,268]}]	The rollout of the AstraZeneca Covid vaccine has been suspended in Denmark, Estonia, Lithuania, Luxembourg, Latvia by health authorities to investigate a potentially serious side effect of the vaccine leading to fatal blood clots. #knowtherisks https://t.co/VF2qAPzDtZ	12309.0	RT @CraigKellyMP: The rollout of the AstraZeneca Covid vaccine has been suspended in Denmark, Estonia, Lithuania, Luxembourg, Latvia by heaâ€¦	1184.0	True		rt.com	rt.com
312	604c27b30cdd740038e515a0	2021-03-13 02:47:09	[]	[]	Fri Mar 12 18:02:00 +0000 2021	[{"text":"TheDefender","indices":[191,203]}]	[{"url":"https://t.co/cRxbYVSDUq","expanded_url":"https://bit.ly/3b74uzs","display_url":"bit.ly/3b74uzs","indices":[225,248]},{"url":"https://t.co/iQhx08cGvR","expanded_url":"https://childrenshealthdefense.org/defender/eu-countries-pause-astrazeneca-covid-vaccine/?utm_source=twitter&utm_medium=defender","display_url":"childrenshealthdefense.org/defender/eu-coâ€¦","indices":[249,272]}]	Denmark, Norway + Iceland today joined other EU countries in suspending use of the AstraZeneca-Oxford vaccine following reports of blood clots + the death of a 60-year-old woman in Denmark. #TheDefender: SIGN UP TODAY--&gt; https://t.co/cRxbYVSDUq https://t.co/iQhx08cGvR	56059.0	RT @ChildrensHD: Denmark, Norway + Iceland today joined other EU countries in suspending use of the AstraZeneca-Oxford vaccine following reâ€¦	1488.0	True		childrenshealthdefense.org	childrenshealthdefense.org
313	604c27b50cdd740038e5168c	2021-03-13 02:47:12	[]	[]	Sat Mar 13 00:00:49 +0000 2021	[{"text":"knowtherisks","indices":[231,244]}]	[{"url":"https://t.co/VF2qAPzDtZ","expanded_url":"https://www.rt.com/news/517808-denmark-minister-astrazeneca-covid19-vaccine/","display_url":"rt.com/news/517808-deâ€¦","indices":[245,268]}]	The rollout of the AstraZeneca Covid vaccine has been suspended in Denmark, Estonia, Lithuania, Luxembourg, Latvia by health authorities to investigate a potentially serious side effect of the vaccine leading to fatal blood clots. #knowtherisks https://t.co/VF2qAPzDtZ	12316.0	RT @CraigKellyMP: The rollout of the AstraZeneca Covid vaccine has been suspended in Denmark, Estonia, Lithuania, Luxembourg, Latvia by heaâ€¦	104.0	True		rt.com	rt.com
314	604c28510cdd740038e54df6	2021-03-13 02:49:48	[]	[]	Sat Mar 13 00:00:49 +0000 2021	[{"text":"knowtherisks","indices":[231,244]}]	[{"url":"https://t.co/VF2qAPzDtZ","expanded_url":"https://www.rt.com/news/517808-denmark-minister-astrazeneca-covid19-vaccine/","display_url":"rt.com/news/517808-deâ€¦","indices":[245,268]}]	The rollout of the AstraZeneca Covid vaccine has been suspended in Denmark, Estonia, Lithuania, Luxembourg, Latvia by health authorities to investigate a potentially serious side effect of the vaccine leading to fatal blood clots. #knowtherisks https://t.co/VF2qAPzDtZ	12316.0	RT @CraigKellyMP: The rollout of the AstraZeneca Covid vaccine has been suspended in Denmark, Estonia, Lithuania, Luxembourg, Latvia by heaâ€¦	972.0	True		rt.com	rt.com
315	604c28eb0cdd740038e584f2	2021-03-13 02:52:21	[]	[]	Fri Mar 12 18:02:00 +0000 2021	[{"text":"TheDefender","indices":[191,203]}]	[{"url":"https://t.co/cRxbYVSDUq","expanded_url":"https://bit.ly/3b74uzs","display_url":"bit.ly/3b74uzs","indices":[225,248]},{"url":"https://t.co/iQhx08cGvR","expanded_url":"https://childrenshealthdefense.org/defender/eu-countries-pause-astrazeneca-covid-vaccine/?utm_source=twitter&utm_medium=defender","display_url":"childrenshealthdefense.org/defender/eu-coâ€¦","indices":[249,272]}]	Denmark, Norway + Iceland today joined other EU countries in suspending use of the AstraZeneca-Oxford vaccine following reports of blood clots + the death of a 60-year-old woman in Denmark. #TheDefender: SIGN UP TODAY--&gt; https://t.co/cRxbYVSDUq https://t.co/iQhx08cGvR	56060.0	RT @ChildrensHD: Denmark, Norway + Iceland today joined other EU countries in suspending use of the AstraZeneca-Oxford vaccine following reâ€¦	33.0	True		childrenshealthdefense.org	childrenshealthdefense.org
316	604c29120cdd740038e59308	2021-03-13 02:53:01	[]	[]	Fri Mar 12 18:02:00 +0000 2021	[{"text":"TheDefender","indices":[191,203]}]	[{"url":"https://t.co/cRxbYVSDUq","expanded_url":"https://bit.ly/3b74uzs","display_url":"bit.ly/3b74uzs","indices":[225,248]},{"url":"https://t.co/iQhx08cGvR","expanded_url":"https://childrenshealthdefense.org/defender/eu-countries-pause-astrazeneca-covid-vaccine/?utm_source=twitter&utm_medium=defender","display_url":"childrenshealthdefense.org/defender/eu-coâ€¦","indices":[249,272]}]	Denmark, Norway + Iceland today joined other EU countries in suspending use of the AstraZeneca-Oxford vaccine following reports of blood clots + the death of a 60-year-old woman in Denmark. #TheDefender: SIGN UP TODAY--&gt; https://t.co/cRxbYVSDUq https://t.co/iQhx08cGvR	56061.0	RT @ChildrensHD: Denmark, Norway + Iceland today joined other EU countries in suspending use of the AstraZeneca-Oxford vaccine following reâ€¦	711.0	True		childrenshealthdefense.org	childrenshealthdefense.org
317	604c29b20cdd740038e5cc4a	2021-03-13 02:55:41	[]	[]	Fri Mar 12 16:23:26 +0000 2021	[{"text":"Italy","indices":[0,6]},{"text":"UnitedKingdom","indices":[78,92]}]	[{"url":"https://t.co/gaIUaXLwtO","expanded_url":"https://www.ruptly.tv/en/videos/20210311-057-Italy--Sicily-calls-for-clarity-on-AstraZeneca-vaccine-following-navy-officer-s-death","display_url":"ruptly.tv/en/videos/2021â€¦","indices":[200,223]}]	#Italy takes action, as AZ vaccine roll-out suspension takes hold in Europe. #UnitedKingdom Turns a blind eye to concerns and presses ahead, vaccinating as many as possible, as rapidly as possible. https://t.co/gaIUaXLwtO	16075.0	RT @AI_Clayton: #Italy takes action, as AZ vaccine roll-out suspension takes hold in Europe. #UnitedKingdom Turns a blind eye to concernsâ€¦	369.0	True		ruptly.tv	ruptly.tv
318	604c2bc799671b00387ec1a3	2021-03-13 03:04:34	[]	[]	Sat Mar 13 00:00:49 +0000 2021	[{"text":"knowtherisks","indices":[231,244]}]	[{"url":"https://t.co/VF2qAPzDtZ","expanded_url":"https://www.rt.com/news/517808-denmark-minister-astrazeneca-covid19-vaccine/","display_url":"rt.com/news/517808-deâ€¦","indices":[245,268]}]	The rollout of the AstraZeneca Covid vaccine has been suspended in Denmark, Estonia, Lithuania, Luxembourg, Latvia by health authorities to investigate a potentially serious side effect of the vaccine leading to fatal blood clots. #knowtherisks https://t.co/VF2qAPzDtZ	12316.0	RT @CraigKellyMP: The rollout of the AstraZeneca Covid vaccine has been suspended in Denmark, Estonia, Lithuania, Luxembourg, Latvia by heaâ€¦	26.0	True		rt.com	rt.com
319	604c339e492817003843c545	2021-03-13 03:38:01	[]	[]	Fri Mar 12 21:05:59 +0000 2021	[]	[{"url":"https://t.co/4YZsT4onr1","expanded_url":"https://www.rt.com/news/517808-denmark-minister-astrazeneca-covid19-vaccine/","display_url":"rt.com/news/517808-deâ€¦","indices":[145,168]}]	Denmark, Estonia, Lithuania, Luxembourg, Latvia suspend AstraZeneca Covid vaccine after reports of potentially fatal blood clots â€” RT World News https://t.co/4YZsT4onr1	10231.0	RT @monochian: Denmark, Estonia, Lithuania, Luxembourg, Latvia suspend AstraZeneca Covid vaccine after reports of potentially fatal blood câ€¦	2113.0	True		rt.com	rt.com
320	604c3e6df4c7c30038ff5065	2021-03-13 04:24:08	[]	[]	Mon Mar 08 02:39:13 +0000 2021	[]	[{"url":"https://t.co/b35grwRHsV","expanded_url":"https://www.thegatewaypundit.com/2021/03/arizona-hospital-worker-says-nearly-new-covid-cases-illegal-aliens/","display_url":"thegatewaypundit.com/2021/03/arizonâ€¦","indices":[245,268]}]	IMPEACH BIDEN FOR KNOWINGLY CREATING A COVID CRISIS IN AZ! WE LISTENED TO HIM BLASTING TRUMP FOR HIS HANDLING OF COVID FOR MONTHS &amp; AND HE DARES TO IMPORT COVID! Arizona Hospital Worker Says Nearly All of New COVID Cases are Illegal Aliens https://t.co/b35grwRHsV	2097.0	RT @PatriotOutfitrs: IMPEACH BIDEN FOR KNOWINGLY CREATING A COVID CRISIS IN AZ! WE LISTENED TO HIM BLASTING TRUMP FOR HIS HANDLING OF COVIDâ€¦	1979.0	True		thegatewaypundit.com	thegatewaypundit.com
321	604c3eb4f4c7c30038ff6997	2021-03-13 04:25:19	[]	[{"url":"https://t.co/oC8wRdEXA0","expanded_url":"https://www.rt.com/news/517808-denmark-minister-astrazeneca-covid19-vaccine/","display_url":"rt.com/news/517808-deâ€¦","indices":[145,168]}]		[]	[]			Denmark, Estonia, Lithuania, Luxembourg, Latvia suspend AstraZeneca Covid vaccine after reports of potentially fataâ€¦ https://t.co/rQSCk8Ztiy	1356.0	True	rt.com		rt.com
322	604c3f87f4c7c30038ffb4d9	2021-03-13 04:28:50	[]	[]	Sat Mar 13 00:00:49 +0000 2021	[{"text":"knowtherisks","indices":[231,244]}]	[{"url":"https://t.co/VF2qAPzDtZ","expanded_url":"https://www.rt.com/news/517808-denmark-minister-astrazeneca-covid19-vaccine/","display_url":"rt.com/news/517808-deâ€¦","indices":[245,268]}]	The rollout of the AstraZeneca Covid vaccine has been suspended in Denmark, Estonia, Lithuania, Luxembourg, Latvia by health authorities to investigate a potentially serious side effect of the vaccine leading to fatal blood clots. #knowtherisks https://t.co/VF2qAPzDtZ	12322.0	RT @CraigKellyMP: The rollout of the AstraZeneca Covid vaccine has been suspended in Denmark, Estonia, Lithuania, Luxembourg, Latvia by heaâ€¦	839.0	True		rt.com	rt.com
323	604c4004f4c7c30038ffe1ad	2021-03-13 04:30:55	[]	[]	Fri Mar 12 18:02:00 +0000 2021	[{"text":"TheDefender","indices":[191,203]}]	[{"url":"https://t.co/cRxbYVSDUq","expanded_url":"https://bit.ly/3b74uzs","display_url":"bit.ly/3b74uzs","indices":[225,248]},{"url":"https://t.co/iQhx08cGvR","expanded_url":"https://childrenshealthdefense.org/defender/eu-countries-pause-astrazeneca-covid-vaccine/?utm_source=twitter&utm_medium=defender","display_url":"childrenshealthdefense.org/defender/eu-coâ€¦","indices":[249,272]}]	Denmark, Norway + Iceland today joined other EU countries in suspending use of the AstraZeneca-Oxford vaccine following reports of blood clots + the death of a 60-year-old woman in Denmark. #TheDefender: SIGN UP TODAY--&gt; https://t.co/cRxbYVSDUq https://t.co/iQhx08cGvR	56072.0	RT @ChildrensHD: Denmark, Norway + Iceland today joined other EU countries in suspending use of the AstraZeneca-Oxford vaccine following reâ€¦	23605.0	True		childrenshealthdefense.org	childrenshealthdefense.org
324	604c4171c0415d0038db054b	2021-03-13 04:37:00	[]	[]	Sat Mar 13 00:00:49 +0000 2021	[{"text":"knowtherisks","indices":[231,244]}]	[{"url":"https://t.co/VF2qAPzDtZ","expanded_url":"https://www.rt.com/news/517808-denmark-minister-astrazeneca-covid19-vaccine/","display_url":"rt.com/news/517808-deâ€¦","indices":[245,268]}]	The rollout of the AstraZeneca Covid vaccine has been suspended in Denmark, Estonia, Lithuania, Luxembourg, Latvia by health authorities to investigate a potentially serious side effect of the vaccine leading to fatal blood clots. #knowtherisks https://t.co/VF2qAPzDtZ	12324.0	RT @CraigKellyMP: The rollout of the AstraZeneca Covid vaccine has been suspended in Denmark, Estonia, Lithuania, Luxembourg, Latvia by heaâ€¦	453.0	True		rt.com	rt.com
325	604c4180c0415d0038db0ab5	2021-03-13 04:37:15	[]	[]	Fri Mar 12 18:02:00 +0000 2021	[{"text":"TheDefender","indices":[191,203]}]	[{"url":"https://t.co/cRxbYVSDUq","expanded_url":"https://bit.ly/3b74uzs","display_url":"bit.ly/3b74uzs","indices":[225,248]},{"url":"https://t.co/iQhx08cGvR","expanded_url":"https://childrenshealthdefense.org/defender/eu-countries-pause-astrazeneca-covid-vaccine/?utm_source=twitter&utm_medium=defender","display_url":"childrenshealthdefense.org/defender/eu-coâ€¦","indices":[249,272]}]	Denmark, Norway + Iceland today joined other EU countries in suspending use of the AstraZeneca-Oxford vaccine following reports of blood clots + the death of a 60-year-old woman in Denmark. #TheDefender: SIGN UP TODAY--&gt; https://t.co/cRxbYVSDUq https://t.co/iQhx08cGvR	56073.0	RT @ChildrensHD: Denmark, Norway + Iceland today joined other EU countries in suspending use of the AstraZeneca-Oxford vaccine following reâ€¦	1398.0	True		childrenshealthdefense.org	childrenshealthdefense.org
326	604c41f3c0415d0038db33b9	2021-03-13 04:39:10	[]	[{"url":"https://t.co/4cN3gzscI3","expanded_url":"https://www.theepochtimes.com/denmark-norway-iceland-suspend-astrazeneca-covid-shots-after-blood-clot-reports_3729691.html","display_url":"theepochtimes.com/denmark-norwayâ€¦","indices":[120,143]}]		[]	[]			You gotta have human trials, yâ€™all! â€œDenmark, Norway, Iceland Suspend AstraZeneca COVID Shots After Blood Clot Repoâ€¦ https://t.co/e8Qd59NLHH	64.0	True	theepochtimes.com		theepochtimes.com
327	604c4307a4524000387165c0	2021-03-13 04:43:45	[]	[]	Sat Mar 13 00:00:49 +0000 2021	[{"text":"knowtherisks","indices":[231,244]}]	[{"url":"https://t.co/VF2qAPzDtZ","expanded_url":"https://www.rt.com/news/517808-denmark-minister-astrazeneca-covid19-vaccine/","display_url":"rt.com/news/517808-deâ€¦","indices":[245,268]}]	The rollout of the AstraZeneca Covid vaccine has been suspended in Denmark, Estonia, Lithuania, Luxembourg, Latvia by health authorities to investigate a potentially serious side effect of the vaccine leading to fatal blood clots. #knowtherisks https://t.co/VF2qAPzDtZ	12325.0	RT @CraigKellyMP: The rollout of the AstraZeneca Covid vaccine has been suspended in Denmark, Estonia, Lithuania, Luxembourg, Latvia by heaâ€¦	276.0	True		rt.com	rt.com
328	604c4323a452400038717026	2021-03-13 04:44:14	[]	[{"url":"https://t.co/8Cn4FPmZyu","expanded_url":"https://bongino.com/mexico-is-worried-biden-is-encouraging-so-much-illegal-immigration-its-helping-organized-crime/?fbclid=IwAR0vuOlVR3hYqu8686kH45Rj-naiLjqeK6AEnvzOM0y-UQMThie0IaBVeas","display_url":"bongino.com/mexico-is-worrâ€¦","indices":[207,230]}]		[]	[]			@JoeBiden @GOPLeader @SenateGOP @HouseGOP @AZHouseGOP @seanhannity @JesseBWatters @TuckerCarlson Can you imagine,â€¦ https://t.co/9fQaoCX9T8	26.0	True	bongino.com		bongino.com
329	604c43a6a452400038719ef2	2021-03-13 04:46:25	[]	[]	Sat Mar 13 00:00:49 +0000 2021	[{"text":"knowtherisks","indices":[231,244]}]	[{"url":"https://t.co/VF2qAPzDtZ","expanded_url":"https://www.rt.com/news/517808-denmark-minister-astrazeneca-covid19-vaccine/","display_url":"rt.com/news/517808-deâ€¦","indices":[245,268]}]	The rollout of the AstraZeneca Covid vaccine has been suspended in Denmark, Estonia, Lithuania, Luxembourg, Latvia by health authorities to investigate a potentially serious side effect of the vaccine leading to fatal blood clots. #knowtherisks https://t.co/VF2qAPzDtZ	12325.0	RT @CraigKellyMP: The rollout of the AstraZeneca Covid vaccine has been suspended in Denmark, Estonia, Lithuania, Luxembourg, Latvia by heaâ€¦	193.0	True		rt.com	rt.com
330	604c4681b055d10038006018	2021-03-13 04:58:35	[{"text":"AstraZeneca","indices":[0,12]},{"text":"US","indices":[38,41]},{"text":"COVID19","indices":[78,86]}]	[{"url":"https://t.co/Rq5o4pr4XP","expanded_url":"https://english.alarabiya.net/coronavirus/2021/03/12/Coronavirus-AstraZeneca-will-file-for-emergency-use-authorization-in-US-soon-Reuters","display_url":"english.alarabiya.net/coronavirus/20â€¦","indices":[187,210]}]		[]	[]			#AstraZeneca is preparing to file for #US emergency use authorization for its #COVID19 vaccine later this month orâ€¦ https://t.co/scshIvfv0Z	880985.0	True	english.alarabiya.net		english.alarabiya.net
331	604c4cf9ed18240038cbb931	2021-03-13 05:26:12	[{"text":"AstraZeneca","indices":[24,36]},{"text":"Covid","indices":[37,43]},{"text":"CancelTheWHO","indices":[123,136]},{"text":"murder","indices":[137,144]}]	[{"url":"https://t.co/mPIHjRt0Dp","expanded_url":"https://www.rt.com/news/517947-who-vaccine-safe-astrazeneca/","display_url":"rt.com/news/517947-whâ€¦","indices":[145,168]}]		[]	[]			No reason to stop using #AstraZeneca #Covid jab, WHO says, as several European countries suspend roll-out over blooâ€¦ https://t.co/pp7slX7680	1761.0	True	rt.com		rt.com
332	604c4f55e997f20038fe1b68	2021-03-13 05:36:16	[]	[]	Sat Mar 13 05:30:00 +0000 2021	[{"text":"AstraZeneca","indices":[109,121]}]	[{"url":"https://t.co/RfuvKNTIXW","expanded_url":"https://on.rt.com/b3nr","display_url":"on.rt.com/b3nr","indices":[131,154]}]	EU's drug regulator found that it was 'likely' some of the severe allergy cases across UK could be linked to #AstraZeneca vaccine https://t.co/RfuvKNTIXW	2998248.0	RT @RT_com: EU's drug regulator found that it was 'likely' some of the severe allergy cases across UK could be linked to #AstraZeneca vacciâ€¦	605.0	True		rt.com	rt.com
333	604c4f71e997f20038fe2566	2021-03-13 05:36:44	[]	[]	Sat Mar 13 05:30:00 +0000 2021	[{"text":"AstraZeneca","indices":[109,121]}]	[{"url":"https://t.co/RfuvKNTIXW","expanded_url":"https://on.rt.com/b3nr","display_url":"on.rt.com/b3nr","indices":[131,154]}]	EU's drug regulator found that it was 'likely' some of the severe allergy cases across UK could be linked to #AstraZeneca vaccine https://t.co/RfuvKNTIXW	2998248.0	RT @RT_com: EU's drug regulator found that it was 'likely' some of the severe allergy cases across UK could be linked to #AstraZeneca vacciâ€¦	1028.0	True		rt.com	rt.com
334	604c4f72e997f20038fe25e0	2021-03-13 05:36:45	[]	[]	Sat Mar 13 05:30:00 +0000 2021	[{"text":"AstraZeneca","indices":[109,121]}]	[{"url":"https://t.co/RfuvKNTIXW","expanded_url":"https://on.rt.com/b3nr","display_url":"on.rt.com/b3nr","indices":[131,154]}]	EU's drug regulator found that it was 'likely' some of the severe allergy cases across UK could be linked to #AstraZeneca vaccine https://t.co/RfuvKNTIXW	2998248.0	RT @RT_com: EU's drug regulator found that it was 'likely' some of the severe allergy cases across UK could be linked to #AstraZeneca vacciâ€¦	94.0	True		rt.com	rt.com
335	604c4f97e997f20038fe32b4	2021-03-13 05:37:21	[]	[]	Sat Mar 13 05:30:00 +0000 2021	[{"text":"AstraZeneca","indices":[109,121]}]	[{"url":"https://t.co/RfuvKNTIXW","expanded_url":"https://on.rt.com/b3nr","display_url":"on.rt.com/b3nr","indices":[131,154]}]	EU's drug regulator found that it was 'likely' some of the severe allergy cases across UK could be linked to #AstraZeneca vaccine https://t.co/RfuvKNTIXW	2998248.0	RT @RT_com: EU's drug regulator found that it was 'likely' some of the severe allergy cases across UK could be linked to #AstraZeneca vacciâ€¦	1669.0	True		rt.com	rt.com
336	604c4fdae997f20038fe4a76	2021-03-13 05:38:29	[]	[]	Sat Mar 13 05:30:00 +0000 2021	[{"text":"AstraZeneca","indices":[109,121]}]	[{"url":"https://t.co/RfuvKNTIXW","expanded_url":"https://on.rt.com/b3nr","display_url":"on.rt.com/b3nr","indices":[131,154]}]	EU's drug regulator found that it was 'likely' some of the severe allergy cases across UK could be linked to #AstraZeneca vaccine https://t.co/RfuvKNTIXW	2998113.0	RT @RT_com: EU's drug regulator found that it was 'likely' some of the severe allergy cases across UK could be linked to #AstraZeneca vacciâ€¦	912.0	True		rt.com	rt.com
337	604c4fe1e997f20038fe4d22	2021-03-13 05:38:36	[]	[]	Sat Mar 13 05:30:00 +0000 2021	[{"text":"AstraZeneca","indices":[109,121]}]	[{"url":"https://t.co/RfuvKNTIXW","expanded_url":"https://on.rt.com/b3nr","display_url":"on.rt.com/b3nr","indices":[131,154]}]	EU's drug regulator found that it was 'likely' some of the severe allergy cases across UK could be linked to #AstraZeneca vaccine https://t.co/RfuvKNTIXW	2998248.0	RT @RT_com: EU's drug regulator found that it was 'likely' some of the severe allergy cases across UK could be linked to #AstraZeneca vacciâ€¦	343.0	True		rt.com	rt.com
338	604c5033e997f20038fe69dc	2021-03-13 05:39:58	[]	[]	Sat Mar 13 05:30:00 +0000 2021	[{"text":"AstraZeneca","indices":[109,121]}]	[{"url":"https://t.co/RfuvKNTIXW","expanded_url":"https://on.rt.com/b3nr","display_url":"on.rt.com/b3nr","indices":[131,154]}]	EU's drug regulator found that it was 'likely' some of the severe allergy cases across UK could be linked to #AstraZeneca vaccine https://t.co/RfuvKNTIXW	2998112.0	RT @RT_com: EU's drug regulator found that it was 'likely' some of the severe allergy cases across UK could be linked to #AstraZeneca vacciâ€¦	5319.0	True		rt.com	rt.com
339	604c504ee997f20038fe7390	2021-03-13 05:40:25	[]	[]	Sat Mar 13 05:30:00 +0000 2021	[{"text":"AstraZeneca","indices":[109,121]}]	[{"url":"https://t.co/RfuvKNTIXW","expanded_url":"https://on.rt.com/b3nr","display_url":"on.rt.com/b3nr","indices":[131,154]}]	EU's drug regulator found that it was 'likely' some of the severe allergy cases across UK could be linked to #AstraZeneca vaccine https://t.co/RfuvKNTIXW	2998112.0	RT @RT_com: EU's drug regulator found that it was 'likely' some of the severe allergy cases across UK could be linked to #AstraZeneca vacciâ€¦	40.0	True		rt.com	rt.com
340	604c5076e997f20038fe81d4	2021-03-13 05:41:05	[]	[]	Sat Mar 13 05:30:00 +0000 2021	[{"text":"AstraZeneca","indices":[109,121]}]	[{"url":"https://t.co/RfuvKNTIXW","expanded_url":"https://on.rt.com/b3nr","display_url":"on.rt.com/b3nr","indices":[131,154]}]	EU's drug regulator found that it was 'likely' some of the severe allergy cases across UK could be linked to #AstraZeneca vaccine https://t.co/RfuvKNTIXW	2998247.0	RT @RT_com: EU's drug regulator found that it was 'likely' some of the severe allergy cases across UK could be linked to #AstraZeneca vacciâ€¦	332.0	True		rt.com	rt.com
341	604c5107e997f20038feb462	2021-03-13 05:43:30	[]	[]	Sat Mar 13 05:30:00 +0000 2021	[{"text":"AstraZeneca","indices":[109,121]}]	[{"url":"https://t.co/RfuvKNTIXW","expanded_url":"https://on.rt.com/b3nr","display_url":"on.rt.com/b3nr","indices":[131,154]}]	EU's drug regulator found that it was 'likely' some of the severe allergy cases across UK could be linked to #AstraZeneca vaccine https://t.co/RfuvKNTIXW	2998247.0	RT @RT_com: EU's drug regulator found that it was 'likely' some of the severe allergy cases across UK could be linked to #AstraZeneca vacciâ€¦	4356.0	True		rt.com	rt.com
342	604c5142e997f20038fec8fa	2021-03-13 05:44:29	[]	[]	Sat Mar 13 00:00:49 +0000 2021	[{"text":"knowtherisks","indices":[231,244]}]	[{"url":"https://t.co/VF2qAPzDtZ","expanded_url":"https://www.rt.com/news/517808-denmark-minister-astrazeneca-covid19-vaccine/","display_url":"rt.com/news/517808-deâ€¦","indices":[245,268]}]	The rollout of the AstraZeneca Covid vaccine has been suspended in Denmark, Estonia, Lithuania, Luxembourg, Latvia by health authorities to investigate a potentially serious side effect of the vaccine leading to fatal blood clots. #knowtherisks https://t.co/VF2qAPzDtZ	12327.0	RT @CraigKellyMP: The rollout of the AstraZeneca Covid vaccine has been suspended in Denmark, Estonia, Lithuania, Luxembourg, Latvia by heaâ€¦	751.0	True		rt.com	rt.com
343	604c54011480c60038c1410f	2021-03-13 05:56:12	[]	[]	Sat Mar 13 05:30:00 +0000 2021	[{"text":"AstraZeneca","indices":[109,121]}]	[{"url":"https://t.co/RfuvKNTIXW","expanded_url":"https://on.rt.com/b3nr","display_url":"on.rt.com/b3nr","indices":[131,154]}]	EU's drug regulator found that it was 'likely' some of the severe allergy cases across UK could be linked to #AstraZeneca vaccine https://t.co/RfuvKNTIXW	2998246.0	RT @RT_com: EU's drug regulator found that it was 'likely' some of the severe allergy cases across UK could be linked to #AstraZeneca vacciâ€¦	294.0	True		rt.com	rt.com
344	604c54071480c60038c1430b	2021-03-13 05:56:18	[]	[]	Sat Mar 13 05:30:00 +0000 2021	[{"text":"AstraZeneca","indices":[109,121]}]	[{"url":"https://t.co/RfuvKNTIXW","expanded_url":"https://on.rt.com/b3nr","display_url":"on.rt.com/b3nr","indices":[131,154]}]	EU's drug regulator found that it was 'likely' some of the severe allergy cases across UK could be linked to #AstraZeneca vaccine https://t.co/RfuvKNTIXW	2998246.0	RT @RT_com: EU's drug regulator found that it was 'likely' some of the severe allergy cases across UK could be linked to #AstraZeneca vacciâ€¦	84.0	True		rt.com	rt.com
345	604c54a11480c60038c177f5	2021-03-13 05:58:52	[{"text":"AstraZeneca","indices":[65,77]},{"text":"coronavirus","indices":[78,90]},{"text":"Saudi","indices":[102,108]}]	[{"url":"https://t.co/UsDX6dBy5q","expanded_url":"https://english.alarabiya.net/coronavirus/2021/03/13/Coronavirus-No-severe-side-effects-of-AstraZeneca-dose-reported-in-Saudi-Arabia-Health-Authority","display_url":"english.alarabiya.net/coronavirus/20â€¦","indices":[250,273]}]		[]	[]			There have been no reports of severe complications linked to the #AstraZeneca #coronavirus vaccine in #Saudi Arabiaâ€¦ https://t.co/kjwK3qo714	880990.0	True	english.alarabiya.net		english.alarabiya.net
346	604c54a61480c60038c179d5	2021-03-13 05:58:57	[]	[]	Sat Mar 13 05:58:52 +0000 2021	[{"text":"AstraZeneca","indices":[65,77]},{"text":"coronavirus","indices":[78,90]},{"text":"Saudi","indices":[102,108]}]	[{"url":"https://t.co/UsDX6dBy5q","expanded_url":"https://english.alarabiya.net/coronavirus/2021/03/13/Coronavirus-No-severe-side-effects-of-AstraZeneca-dose-reported-in-Saudi-Arabia-Health-Authority","display_url":"english.alarabiya.net/coronavirus/20â€¦","indices":[250,273]}]	There have been no reports of severe complications linked to the #AstraZeneca #coronavirus vaccine in #Saudi Arabia, the Kingdomâ€™s Public Health Authority says after several European countries withdrew the dose over its alleged link to blood clots. https://t.co/UsDX6dBy5q	880933.0	RT @AlArabiya_Eng: There have been no reports of severe complications linked to the #AstraZeneca #coronavirus vaccine in #Saudi Arabia, theâ€¦	1172.0	True		english.alarabiya.net	english.alarabiya.net
347	604c54e41480c60038c18f81	2021-03-13 05:59:59	[]	[]	Sat Mar 13 05:30:00 +0000 2021	[{"text":"AstraZeneca","indices":[109,121]}]	[{"url":"https://t.co/RfuvKNTIXW","expanded_url":"https://on.rt.com/b3nr","display_url":"on.rt.com/b3nr","indices":[131,154]}]	EU's drug regulator found that it was 'likely' some of the severe allergy cases across UK could be linked to #AstraZeneca vaccine https://t.co/RfuvKNTIXW	2998245.0	RT @RT_com: EU's drug regulator found that it was 'likely' some of the severe allergy cases across UK could be linked to #AstraZeneca vacciâ€¦	764.0	True		rt.com	rt.com
348	604c55331480c60038c1ab53	2021-03-13 06:01:18	[]	[]	Sat Mar 13 05:58:52 +0000 2021	[{"text":"AstraZeneca","indices":[65,77]},{"text":"coronavirus","indices":[78,90]},{"text":"Saudi","indices":[102,108]}]	[{"url":"https://t.co/UsDX6dBy5q","expanded_url":"https://english.alarabiya.net/coronavirus/2021/03/13/Coronavirus-No-severe-side-effects-of-AstraZeneca-dose-reported-in-Saudi-Arabia-Health-Authority","display_url":"english.alarabiya.net/coronavirus/20â€¦","indices":[250,273]}]	There have been no reports of severe complications linked to the #AstraZeneca #coronavirus vaccine in #Saudi Arabia, the Kingdomâ€™s Public Health Authority says after several European countries withdrew the dose over its alleged link to blood clots. https://t.co/UsDX6dBy5q	880934.0	RT @AlArabiya_Eng: There have been no reports of severe complications linked to the #AstraZeneca #coronavirus vaccine in #Saudi Arabia, theâ€¦	58.0	True		english.alarabiya.net	english.alarabiya.net
349	604c55be1480c60038c1dbf3	2021-03-13 06:03:37	[]	[]	Sat Mar 13 05:30:00 +0000 2021	[{"text":"AstraZeneca","indices":[109,121]}]	[{"url":"https://t.co/RfuvKNTIXW","expanded_url":"https://on.rt.com/b3nr","display_url":"on.rt.com/b3nr","indices":[131,154]}]	EU's drug regulator found that it was 'likely' some of the severe allergy cases across UK could be linked to #AstraZeneca vaccine https://t.co/RfuvKNTIXW	2998245.0	RT @RT_com: EU's drug regulator found that it was 'likely' some of the severe allergy cases across UK could be linked to #AstraZeneca vacciâ€¦	1278.0	True		rt.com	rt.com
350	604c55cb1480c60038c1e073	2021-03-13 06:03:50	[]	[]	Sat Mar 13 05:58:52 +0000 2021	[{"text":"AstraZeneca","indices":[65,77]},{"text":"coronavirus","indices":[78,90]},{"text":"Saudi","indices":[102,108]}]	[{"url":"https://t.co/UsDX6dBy5q","expanded_url":"https://english.alarabiya.net/coronavirus/2021/03/13/Coronavirus-No-severe-side-effects-of-AstraZeneca-dose-reported-in-Saudi-Arabia-Health-Authority","display_url":"english.alarabiya.net/coronavirus/20â€¦","indices":[250,273]}]	There have been no reports of severe complications linked to the #AstraZeneca #coronavirus vaccine in #Saudi Arabia, the Kingdomâ€™s Public Health Authority says after several European countries withdrew the dose over its alleged link to blood clots. https://t.co/UsDX6dBy5q	880991.0	RT @AlArabiya_Eng: There have been no reports of severe complications linked to the #AstraZeneca #coronavirus vaccine in #Saudi Arabia, theâ€¦	7819.0	True		english.alarabiya.net	english.alarabiya.net
351	604c57567406b10038e23738	2021-03-13 06:10:25	[]	[]	Fri Mar 12 18:02:00 +0000 2021	[{"text":"TheDefender","indices":[191,203]}]	[{"url":"https://t.co/cRxbYVSDUq","expanded_url":"https://bit.ly/3b74uzs","display_url":"bit.ly/3b74uzs","indices":[225,248]},{"url":"https://t.co/iQhx08cGvR","expanded_url":"https://childrenshealthdefense.org/defender/eu-countries-pause-astrazeneca-covid-vaccine/?utm_source=twitter&utm_medium=defender","display_url":"childrenshealthdefense.org/defender/eu-coâ€¦","indices":[249,272]}]	Denmark, Norway + Iceland today joined other EU countries in suspending use of the AstraZeneca-Oxford vaccine following reports of blood clots + the death of a 60-year-old woman in Denmark. #TheDefender: SIGN UP TODAY--&gt; https://t.co/cRxbYVSDUq https://t.co/iQhx08cGvR	56033.0	RT @ChildrensHD: Denmark, Norway + Iceland today joined other EU countries in suspending use of the AstraZeneca-Oxford vaccine following reâ€¦	69.0	True		childrenshealthdefense.org	childrenshealthdefense.org
352	604c57727406b10038e240ea	2021-03-13 06:10:53	[]	[]	Sat Mar 13 05:30:00 +0000 2021	[{"text":"AstraZeneca","indices":[109,121]}]	[{"url":"https://t.co/RfuvKNTIXW","expanded_url":"https://on.rt.com/b3nr","display_url":"on.rt.com/b3nr","indices":[131,154]}]	EU's drug regulator found that it was 'likely' some of the severe allergy cases across UK could be linked to #AstraZeneca vaccine https://t.co/RfuvKNTIXW	2998111.0	RT @RT_com: EU's drug regulator found that it was 'likely' some of the severe allergy cases across UK could be linked to #AstraZeneca vacciâ€¦	74.0	True		rt.com	rt.com
353	604c57db7406b10038e2650a	2021-03-13 06:12:37	[]	[]	Sat Mar 13 05:30:00 +0000 2021	[{"text":"AstraZeneca","indices":[109,121]}]	[{"url":"https://t.co/RfuvKNTIXW","expanded_url":"https://on.rt.com/b3nr","display_url":"on.rt.com/b3nr","indices":[131,154]}]	EU's drug regulator found that it was 'likely' some of the severe allergy cases across UK could be linked to #AstraZeneca vaccine https://t.co/RfuvKNTIXW	2998246.0	RT @RT_com: EU's drug regulator found that it was 'likely' some of the severe allergy cases across UK could be linked to #AstraZeneca vacciâ€¦	1358.0	True		rt.com	rt.com
354	604c58317406b10038e282f4	2021-03-13 06:14:04	[]	[]	Sat Mar 13 05:30:00 +0000 2021	[{"text":"AstraZeneca","indices":[109,121]}]	[{"url":"https://t.co/RfuvKNTIXW","expanded_url":"https://on.rt.com/b3nr","display_url":"on.rt.com/b3nr","indices":[131,154]}]	EU's drug regulator found that it was 'likely' some of the severe allergy cases across UK could be linked to #AstraZeneca vaccine https://t.co/RfuvKNTIXW	2998246.0	RT @RT_com: EU's drug regulator found that it was 'likely' some of the severe allergy cases across UK could be linked to #AstraZeneca vacciâ€¦	172.0	True		rt.com	rt.com
355	604c58917406b10038e2a462	2021-03-13 06:15:40	[]	[{"url":"https://t.co/D1U3XyfNQF","expanded_url":"https://www.rt.com/news/517959-eu-allergy-warning-astrazeneca-vaccine/","display_url":"rt.com/news/517959-euâ€¦","indices":[131,154]}]		[]	[]			EU drug regulator to add severe allergy warnings for anaphylaxis to AstraZeneca Covid vaccine after 41 cases in UKâ€¦ https://t.co/0yqdrkWSYF	182.0	True	rt.com		rt.com
356	604c5a6c34b68300382b1d2b	2021-03-13 06:23:31	[]	[]	Sat Mar 13 05:30:00 +0000 2021	[{"text":"AstraZeneca","indices":[109,121]}]	[{"url":"https://t.co/RfuvKNTIXW","expanded_url":"https://on.rt.com/b3nr","display_url":"on.rt.com/b3nr","indices":[131,154]}]	EU's drug regulator found that it was 'likely' some of the severe allergy cases across UK could be linked to #AstraZeneca vaccine https://t.co/RfuvKNTIXW	2998111.0	RT @RT_com: EU's drug regulator found that it was 'likely' some of the severe allergy cases across UK could be linked to #AstraZeneca vacciâ€¦	243.0	True		rt.com	rt.com
357	604c5b4a34b68300382b6c4b	2021-03-13 06:27:17	[]	[]	Sat Mar 13 05:30:00 +0000 2021	[{"text":"AstraZeneca","indices":[109,121]}]	[{"url":"https://t.co/RfuvKNTIXW","expanded_url":"https://on.rt.com/b3nr","display_url":"on.rt.com/b3nr","indices":[131,154]}]	EU's drug regulator found that it was 'likely' some of the severe allergy cases across UK could be linked to #AstraZeneca vaccine https://t.co/RfuvKNTIXW	2998112.0	RT @RT_com: EU's drug regulator found that it was 'likely' some of the severe allergy cases across UK could be linked to #AstraZeneca vacciâ€¦	536.0	True		rt.com	rt.com
358	604c5db5f9cbff0038107a49	2021-03-13 06:37:36	[]	[]	Fri Mar 12 18:02:00 +0000 2021	[{"text":"TheDefender","indices":[191,203]}]	[{"url":"https://t.co/cRxbYVSDUq","expanded_url":"https://bit.ly/3b74uzs","display_url":"bit.ly/3b74uzs","indices":[225,248]},{"url":"https://t.co/iQhx08cGvR","expanded_url":"https://childrenshealthdefense.org/defender/eu-countries-pause-astrazeneca-covid-vaccine/?utm_source=twitter&utm_medium=defender","display_url":"childrenshealthdefense.org/defender/eu-coâ€¦","indices":[249,272]}]	Denmark, Norway + Iceland today joined other EU countries in suspending use of the AstraZeneca-Oxford vaccine following reports of blood clots + the death of a 60-year-old woman in Denmark. #TheDefender: SIGN UP TODAY--&gt; https://t.co/cRxbYVSDUq https://t.co/iQhx08cGvR	56035.0	RT @ChildrensHD: Denmark, Norway + Iceland today joined other EU countries in suspending use of the AstraZeneca-Oxford vaccine following reâ€¦	24.0	True		childrenshealthdefense.org	childrenshealthdefense.org
359	604c5e23f9cbff003810a071	2021-03-13 06:39:26	[]	[]	Fri Mar 12 18:02:00 +0000 2021	[{"text":"TheDefender","indices":[191,203]}]	[{"url":"https://t.co/cRxbYVSDUq","expanded_url":"https://bit.ly/3b74uzs","display_url":"bit.ly/3b74uzs","indices":[225,248]},{"url":"https://t.co/iQhx08cGvR","expanded_url":"https://childrenshealthdefense.org/defender/eu-countries-pause-astrazeneca-covid-vaccine/?utm_source=twitter&utm_medium=defender","display_url":"childrenshealthdefense.org/defender/eu-coâ€¦","indices":[249,272]}]	Denmark, Norway + Iceland today joined other EU countries in suspending use of the AstraZeneca-Oxford vaccine following reports of blood clots + the death of a 60-year-old woman in Denmark. #TheDefender: SIGN UP TODAY--&gt; https://t.co/cRxbYVSDUq https://t.co/iQhx08cGvR	56084.0	RT @ChildrensHD: Denmark, Norway + Iceland today joined other EU countries in suspending use of the AstraZeneca-Oxford vaccine following reâ€¦	178.0	True		childrenshealthdefense.org	childrenshealthdefense.org
360	604c5e3bf9cbff003810a8af	2021-03-13 06:39:49	[]	[]	Sat Mar 13 00:00:49 +0000 2021	[{"text":"knowtherisks","indices":[231,244]}]	[{"url":"https://t.co/VF2qAPzDtZ","expanded_url":"https://www.rt.com/news/517808-denmark-minister-astrazeneca-covid19-vaccine/","display_url":"rt.com/news/517808-deâ€¦","indices":[245,268]}]	The rollout of the AstraZeneca Covid vaccine has been suspended in Denmark, Estonia, Lithuania, Luxembourg, Latvia by health authorities to investigate a potentially serious side effect of the vaccine leading to fatal blood clots. #knowtherisks https://t.co/VF2qAPzDtZ	12330.0	RT @CraigKellyMP: The rollout of the AstraZeneca Covid vaccine has been suspended in Denmark, Estonia, Lithuania, Luxembourg, Latvia by heaâ€¦	54.0	True		rt.com	rt.com
361	604c5f2bf9cbff003810fb6b	2021-03-13 06:43:50	[{"text":"AstraZeneca","indices":[23,35]},{"text":"COVID19","indices":[48,56]}]	[{"url":"https://t.co/zRqaXMCiOO","expanded_url":"https://english.alarabiya.net/coronavirus/2021/03/12/-No-evidence-of-higher-blood-clots-risk-from-vaccine-AstraZeneca","display_url":"english.alarabiya.net/coronavirus/20â€¦","indices":[176,199]}]		[]	[]			UK-based drugs company #AstraZeneca insists its #COVID19 vaccine is safe after some countries suspended its use inâ€¦ https://t.co/xGaMAWfFUx	880997.0	True	english.alarabiya.net		english.alarabiya.net
362	604c72de1953e10038cd3fd0	2021-03-13 08:07:53	[]	[]	Sat Mar 13 05:30:00 +0000 2021	[{"text":"AstraZeneca","indices":[109,121]}]	[{"url":"https://t.co/RfuvKNTIXW","expanded_url":"https://on.rt.com/b3nr","display_url":"on.rt.com/b3nr","indices":[131,154]}]	EU's drug regulator found that it was 'likely' some of the severe allergy cases across UK could be linked to #AstraZeneca vaccine https://t.co/RfuvKNTIXW	2998102.0	RT @RT_com: EU's drug regulator found that it was 'likely' some of the severe allergy cases across UK could be linked to #AstraZeneca vacciâ€¦	354.0	True		rt.com	rt.com
363	604c72de1953e10038cd4014	2021-03-13 08:07:53	[]	[]	Fri Mar 12 16:40:25 +0000 2021	[]	[{"url":"https://t.co/7r60ONB8M2","expanded_url":"https://economictimes.indiatimes.com/industry/healthcare/biotech/pharmaceuticals/brazil-gives-final-approval-for-astrazeneca-vaccine-sees-domestic-manufacture/articleshow/81470865.cms?utm_source=contentofinterest&utm_medium=text&utm_campaign=cppst","display_url":"economictimes.indiatimes.com/industry/healtâ€¦","indices":[153,176]}]	The AstraZeneca vaccine is already being administered in Brazil, but is registered only for emergency use, and the doses have been imported from India. https://t.co/7r60ONB8M2	3857709.0	RT @EconomicTimes: The AstraZeneca vaccine is already being administered in Brazil, but is registered only for emergency use, and the dosesâ€¦	136.0	True		economictimes.indiatimes.com	economictimes.indiatimes.com
364	604c7db281c60e00382e05f7	2021-03-13 08:54:04	[]	[]	Sat Mar 13 05:30:00 +0000 2021	[{"text":"AstraZeneca","indices":[109,121]}]	[{"url":"https://t.co/RfuvKNTIXW","expanded_url":"https://on.rt.com/b3nr","display_url":"on.rt.com/b3nr","indices":[131,154]}]	EU's drug regulator found that it was 'likely' some of the severe allergy cases across UK could be linked to #AstraZeneca vaccine https://t.co/RfuvKNTIXW	2998112.0	RT @RT_com: EU's drug regulator found that it was 'likely' some of the severe allergy cases across UK could be linked to #AstraZeneca vacciâ€¦	150.0	True		rt.com	rt.com
365	604c7ea52ba50200380b1181	2021-03-13 08:58:08	[]	[]	Sat Mar 13 05:30:00 +0000 2021	[{"text":"AstraZeneca","indices":[109,121]}]	[{"url":"https://t.co/RfuvKNTIXW","expanded_url":"https://on.rt.com/b3nr","display_url":"on.rt.com/b3nr","indices":[131,154]}]	EU's drug regulator found that it was 'likely' some of the severe allergy cases across UK could be linked to #AstraZeneca vaccine https://t.co/RfuvKNTIXW	2998240.0	RT @RT_com: EU's drug regulator found that it was 'likely' some of the severe allergy cases across UK could be linked to #AstraZeneca vacciâ€¦	2747.0	True		rt.com	rt.com
366	604c83e0cf645d00383ff7c0	2021-03-13 09:20:27	[]	[]	Fri Mar 12 16:23:26 +0000 2021	[{"text":"Italy","indices":[0,6]},{"text":"UnitedKingdom","indices":[78,92]}]	[{"url":"https://t.co/gaIUaXLwtO","expanded_url":"https://www.ruptly.tv/en/videos/20210311-057-Italy--Sicily-calls-for-clarity-on-AstraZeneca-vaccine-following-navy-officer-s-death","display_url":"ruptly.tv/en/videos/2021â€¦","indices":[200,223]}]	#Italy takes action, as AZ vaccine roll-out suspension takes hold in Europe. #UnitedKingdom Turns a blind eye to concerns and presses ahead, vaccinating as many as possible, as rapidly as possible. https://t.co/gaIUaXLwtO	16095.0	RT @AI_Clayton: #Italy takes action, as AZ vaccine roll-out suspension takes hold in Europe. #UnitedKingdom Turns a blind eye to concernsâ€¦	177.0	True		ruptly.tv	ruptly.tv
367	604c84eacf645d00384055c0	2021-03-13 09:24:53	[{"text":"AstraZeneca","indices":[16,28]}]	[{"url":"https://t.co/E2ppLrfHpE","expanded_url":"https://timesofindia.indiatimes.com/india/india-to-review-astrazeneca-vaccine-side-effects-after-blood-clot-concerns/articleshow/81481228.cms","display_url":"timesofindia.indiatimes.com/india/india-toâ€¦","indices":[122,145]}]		[]	[]			India to review #AstraZeneca vaccine side effects after blood clot concerns! @AstraZeneca @pfizer @moderna_txâ€¦ https://t.co/U8YuapgO5Q	1140.0	True	indiatimes.com		indiatimes.com
368	604c88ac104b7500386540b0	2021-03-13 09:40:55	[]	[]	Sat Mar 13 09:38:46 +0000 2021	[{"text":"AstraZeneca","indices":[64,76]},{"text":"coronavirus","indices":[77,89]},{"text":"Saudi","indices":[101,107]}]	[{"url":"https://t.co/UsDX6dBy5q","expanded_url":"https://english.alarabiya.net/coronavirus/2021/03/13/Coronavirus-No-severe-side-effects-of-AstraZeneca-dose-reported-in-Saudi-Arabia-Health-Authority","display_url":"english.alarabiya.net/coronavirus/20â€¦","indices":[249,272]}]	There have been no reports of severe side effects linked to the #AstraZeneca #coronavirus vaccine in #Saudi Arabia, the Kingdomâ€™s Public Health Authority says after several European countries withdrew the dose over its alleged link to blood clots. https://t.co/UsDX6dBy5q	881002.0	RT @AlArabiya_Eng: There have been no reports of severe side effects linked to the #AstraZeneca #coronavirus vaccine in #Saudi Arabia, theâ€¦	230.0	True		english.alarabiya.net	english.alarabiya.net
369	604c8934104b7500386570e6	2021-03-13 09:43:11	[]	[]	Sat Mar 13 09:38:46 +0000 2021	[{"text":"AstraZeneca","indices":[64,76]},{"text":"coronavirus","indices":[77,89]},{"text":"Saudi","indices":[101,107]}]	[{"url":"https://t.co/UsDX6dBy5q","expanded_url":"https://english.alarabiya.net/coronavirus/2021/03/13/Coronavirus-No-severe-side-effects-of-AstraZeneca-dose-reported-in-Saudi-Arabia-Health-Authority","display_url":"english.alarabiya.net/coronavirus/20â€¦","indices":[249,272]}]	There have been no reports of severe side effects linked to the #AstraZeneca #coronavirus vaccine in #Saudi Arabia, the Kingdomâ€™s Public Health Authority says after several European countries withdrew the dose over its alleged link to blood clots. https://t.co/UsDX6dBy5q	880944.0	RT @AlArabiya_Eng: There have been no reports of severe side effects linked to the #AstraZeneca #coronavirus vaccine in #Saudi Arabia, theâ€¦	10753.0	True		english.alarabiya.net	english.alarabiya.net
370	604c898f104b750038659168	2021-03-13 09:44:42	[]	[]	Sat Mar 13 09:38:46 +0000 2021	[{"text":"AstraZeneca","indices":[64,76]},{"text":"coronavirus","indices":[77,89]},{"text":"Saudi","indices":[101,107]}]	[{"url":"https://t.co/UsDX6dBy5q","expanded_url":"https://english.alarabiya.net/coronavirus/2021/03/13/Coronavirus-No-severe-side-effects-of-AstraZeneca-dose-reported-in-Saudi-Arabia-Health-Authority","display_url":"english.alarabiya.net/coronavirus/20â€¦","indices":[249,272]}]	There have been no reports of severe side effects linked to the #AstraZeneca #coronavirus vaccine in #Saudi Arabia, the Kingdomâ€™s Public Health Authority says after several European countries withdrew the dose over its alleged link to blood clots. https://t.co/UsDX6dBy5q	881001.0	RT @AlArabiya_Eng: There have been no reports of severe side effects linked to the #AstraZeneca #coronavirus vaccine in #Saudi Arabia, theâ€¦	214.0	True		english.alarabiya.net	english.alarabiya.net
371	604c8abf104b75003865fcb2	2021-03-13 09:49:45	[]	[]	Sat Mar 13 09:38:46 +0000 2021	[{"text":"AstraZeneca","indices":[64,76]},{"text":"coronavirus","indices":[77,89]},{"text":"Saudi","indices":[101,107]}]	[{"url":"https://t.co/UsDX6dBy5q","expanded_url":"https://english.alarabiya.net/coronavirus/2021/03/13/Coronavirus-No-severe-side-effects-of-AstraZeneca-dose-reported-in-Saudi-Arabia-Health-Authority","display_url":"english.alarabiya.net/coronavirus/20â€¦","indices":[249,272]}]	There have been no reports of severe side effects linked to the #AstraZeneca #coronavirus vaccine in #Saudi Arabia, the Kingdomâ€™s Public Health Authority says after several European countries withdrew the dose over its alleged link to blood clots. https://t.co/UsDX6dBy5q	881001.0	RT @AlArabiya_Eng: There have been no reports of severe side effects linked to the #AstraZeneca #coronavirus vaccine in #Saudi Arabia, theâ€¦	2214.0	True		english.alarabiya.net	english.alarabiya.net
372	604c90191663ec0038c25cfe	2021-03-13 10:10:15	[]	[]	Sat Mar 13 05:30:00 +0000 2021	[{"text":"AstraZeneca","indices":[109,121]}]	[{"url":"https://t.co/RfuvKNTIXW","expanded_url":"https://on.rt.com/b3nr","display_url":"on.rt.com/b3nr","indices":[131,154]}]	EU's drug regulator found that it was 'likely' some of the severe allergy cases across UK could be linked to #AstraZeneca vaccine https://t.co/RfuvKNTIXW	2998246.0	RT @RT_com: EU's drug regulator found that it was 'likely' some of the severe allergy cases across UK could be linked to #AstraZeneca vacciâ€¦	111.0	True		rt.com	rt.com
373	604c960efaeaa60038a07522	2021-03-13 10:38:01	[]	[]	Sat Mar 13 05:30:00 +0000 2021	[{"text":"AstraZeneca","indices":[109,121]}]	[{"url":"https://t.co/RfuvKNTIXW","expanded_url":"https://on.rt.com/b3nr","display_url":"on.rt.com/b3nr","indices":[131,154]}]	EU's drug regulator found that it was 'likely' some of the severe allergy cases across UK could be linked to #AstraZeneca vaccine https://t.co/RfuvKNTIXW	2998102.0	RT @RT_com: EU's drug regulator found that it was 'likely' some of the severe allergy cases across UK could be linked to #AstraZeneca vacciâ€¦	203.0	True		rt.com	rt.com
374	604c9646faeaa60038a088d8	2021-03-13 10:38:57	[]	[]	Fri Mar 12 08:12:00 +0000 2021	[]	[{"url":"https://t.co/UiUqxKfYF0","expanded_url":"https://www.rt.com/news/517808-denmark-minister-astrazeneca-covid19-vaccine/","display_url":"rt.com/news/517808-deâ€¦","indices":[138,161]}]	Most of Europe suspends AstraZeneca. 9 Countries so far. Good news indeed. (I do hope it's not a matter of pharma battling for ground) https://t.co/UiUqxKfYF0	8875.0	RT @LightTruthpaper: Most of Europe suspends AstraZeneca. 9 Countries so far. Good news indeed. (I do hope it's not a matter of pharma bâ€¦	288.0	True		rt.com	rt.com
375	604c96f3faeaa60038a0c68a	2021-03-13 10:41:50	[]	[{"url":"https://t.co/gXUmxkRkWS","expanded_url":"https://www.rt.com/news/517959-eu-allergy-warning-astrazeneca-vaccine/","display_url":"rt.com/news/517959-euâ€¦","indices":[143,166]}]		[]	[]			ANAPHYLAXIS: ASTRAZENECA : EU drug regulator to add severe allergy warnings for ANAPHYLAXIS to AstraZeneca Covid vâ€¦ https://t.co/XeZrIB0XPp	653.0	True	rt.com		rt.com
376	604c9765faeaa60038a0ef5a	2021-03-13 10:43:44	[]	[]	Fri Mar 12 18:02:00 +0000 2021	[{"text":"TheDefender","indices":[191,203]}]	[{"url":"https://t.co/cRxbYVSDUq","expanded_url":"https://bit.ly/3b74uzs","display_url":"bit.ly/3b74uzs","indices":[225,248]},{"url":"https://t.co/iQhx08cGvR","expanded_url":"https://childrenshealthdefense.org/defender/eu-countries-pause-astrazeneca-covid-vaccine/?utm_source=twitter&utm_medium=defender","display_url":"childrenshealthdefense.org/defender/eu-coâ€¦","indices":[249,272]}]	Denmark, Norway + Iceland today joined other EU countries in suspending use of the AstraZeneca-Oxford vaccine following reports of blood clots + the death of a 60-year-old woman in Denmark. #TheDefender: SIGN UP TODAY--&gt; https://t.co/cRxbYVSDUq https://t.co/iQhx08cGvR	56105.0	RT @ChildrensHD: Denmark, Norway + Iceland today joined other EU countries in suspending use of the AstraZeneca-Oxford vaccine following reâ€¦	1038.0	True		childrenshealthdefense.org	childrenshealthdefense.org
377	604c97a651e07200388ae51c	2021-03-13 10:44:49	[]	[{"url":"https://t.co/XRAfdta6cL","expanded_url":"http://Sott.net","display_url":"Sott.net","indices":[133,156]},{"url":"https://t.co/9zQ8G1CcQE","expanded_url":"https://es.sott.net/article/76882-Dinamarca-Noruega-e-Islandia-suspenden-la-vacunacion-con-AstraZeneca-contra-el-Covid-19-tras-registrar-graves-casos-de-trombos","display_url":"es.sott.net/article/76882-â€¦","indices":[157,180]}]		[]	[]			Dinamarca, Noruega e Islandia suspenden la vacunaciÃ³n con AstraZeneca contra el Covid-19 tras registrar "graves casâ€¦ https://t.co/RfPgjHrQVl	382.0	True	sott.net		sott.net
378	604c9f8629a71d003836bdaf	2021-03-13 11:18:25	[]	[{"url":"https://t.co/2sKCtXounY","expanded_url":"https://www.rt.com/news/517858-eu-investigating-astrazeneca-covid-vaccine/","display_url":"rt.com/news/517858-euâ€¦","indices":[127,150]}]		[]	[]			EU drug regulator investigating 30 reports of blood-clotting linked to AstraZeneca jab as states halt rollout of Coâ€¦ https://t.co/iyCQ3KM3Jb	0.0	True	rt.com		rt.com
379	604ca12129a71d0038375071	2021-03-13 11:25:15	[]	[]	Sat Mar 13 05:58:52 +0000 2021	[{"text":"AstraZeneca","indices":[65,77]},{"text":"coronavirus","indices":[78,90]},{"text":"Saudi","indices":[102,108]}]	[{"url":"https://t.co/UsDX6dBy5q","expanded_url":"https://english.alarabiya.net/coronavirus/2021/03/13/Coronavirus-No-severe-side-effects-of-AstraZeneca-dose-reported-in-Saudi-Arabia-Health-Authority","display_url":"english.alarabiya.net/coronavirus/20â€¦","indices":[250,273]}]	There have been no reports of severe complications linked to the #AstraZeneca #coronavirus vaccine in #Saudi Arabia, the Kingdomâ€™s Public Health Authority says after several European countries withdrew the dose over its alleged link to blood clots. https://t.co/UsDX6dBy5q	880950.0	RT @AlArabiya_Eng: There have been no reports of severe complications linked to the #AstraZeneca #coronavirus vaccine in #Saudi Arabia, theâ€¦	122.0	True		english.alarabiya.net	english.alarabiya.net
380	604ca84b17b0c40038ae8f8a	2021-03-13 11:55:49	[]	[]	Thu Mar 11 14:35:23 +0000 2021	[]	[{"url":"https://t.co/qISbRBzQun","expanded_url":"https://timesofindia.indiatimes.com/world/uk/denmark-becomes-sixth-country-to-halt-use-of-astrazenecas-covid-19-vaccine-over-fears-of-blood-clot/articleshow/81451587.cms","display_url":"timesofindia.indiatimes.com/world/uk/denmaâ€¦","indices":[158,181]}]	AstraZeneca Covid Vaccine: Denmark becomes sixth country to halt use of AstraZeneca's Covid-19 vaccine over fears of blood clot | World News - Times of India https://t.co/qISbRBzQun	10263946.0	RT @Swamy39: AstraZeneca Covid Vaccine: Denmark becomes sixth country to halt use of AstraZeneca's Covid-19 vaccine over fears of blood cloâ€¦	189.0	True		indiatimes.com	indiatimes.com
381	604cb546924bd000388c32ba	2021-03-13 12:51:13	[]	[]	Fri Mar 12 18:02:00 +0000 2021	[{"text":"TheDefender","indices":[191,203]}]	[{"url":"https://t.co/cRxbYVSDUq","expanded_url":"https://bit.ly/3b74uzs","display_url":"bit.ly/3b74uzs","indices":[225,248]},{"url":"https://t.co/iQhx08cGvR","expanded_url":"https://childrenshealthdefense.org/defender/eu-countries-pause-astrazeneca-covid-vaccine/?utm_source=twitter&utm_medium=defender","display_url":"childrenshealthdefense.org/defender/eu-coâ€¦","indices":[249,272]}]	Denmark, Norway + Iceland today joined other EU countries in suspending use of the AstraZeneca-Oxford vaccine following reports of blood clots + the death of a 60-year-old woman in Denmark. #TheDefender: SIGN UP TODAY--&gt; https://t.co/cRxbYVSDUq https://t.co/iQhx08cGvR	56071.0	RT @ChildrensHD: Denmark, Norway + Iceland today joined other EU countries in suspending use of the AstraZeneca-Oxford vaccine following reâ€¦	28.0	True		childrenshealthdefense.org	childrenshealthdefense.org
382	604cc0e0e3cfeb0038238509	2021-03-13 13:40:36	[]	[]	Fri Mar 12 18:02:00 +0000 2021	[{"text":"TheDefender","indices":[191,203]}]	[{"url":"https://t.co/cRxbYVSDUq","expanded_url":"https://bit.ly/3b74uzs","display_url":"bit.ly/3b74uzs","indices":[225,248]},{"url":"https://t.co/iQhx08cGvR","expanded_url":"https://childrenshealthdefense.org/defender/eu-countries-pause-astrazeneca-covid-vaccine/?utm_source=twitter&utm_medium=defender","display_url":"childrenshealthdefense.org/defender/eu-coâ€¦","indices":[249,272]}]	Denmark, Norway + Iceland today joined other EU countries in suspending use of the AstraZeneca-Oxford vaccine following reports of blood clots + the death of a 60-year-old woman in Denmark. #TheDefender: SIGN UP TODAY--&gt; https://t.co/cRxbYVSDUq https://t.co/iQhx08cGvR	56080.0	RT @ChildrensHD: Denmark, Norway + Iceland today joined other EU countries in suspending use of the AstraZeneca-Oxford vaccine following reâ€¦	18.0	True		childrenshealthdefense.org	childrenshealthdefense.org
383	604cc0e2e3cfeb00382385fd	2021-03-13 13:40:39	[]	[]	Sat Mar 13 00:00:49 +0000 2021	[{"text":"knowtherisks","indices":[231,244]}]	[{"url":"https://t.co/VF2qAPzDtZ","expanded_url":"https://www.rt.com/news/517808-denmark-minister-astrazeneca-covid19-vaccine/","display_url":"rt.com/news/517808-deâ€¦","indices":[245,268]}]	The rollout of the AstraZeneca Covid vaccine has been suspended in Denmark, Estonia, Lithuania, Luxembourg, Latvia by health authorities to investigate a potentially serious side effect of the vaccine leading to fatal blood clots. #knowtherisks https://t.co/VF2qAPzDtZ	12344.0	RT @CraigKellyMP: The rollout of the AstraZeneca Covid vaccine has been suspended in Denmark, Estonia, Lithuania, Luxembourg, Latvia by heaâ€¦	647.0	True		rt.com	rt.com
384	604cc75703061d00380ea148	2021-03-13 14:08:17	[]	[]	Fri Mar 12 18:02:00 +0000 2021	[{"text":"TheDefender","indices":[191,203]}]	[{"url":"https://t.co/cRxbYVSDUq","expanded_url":"https://bit.ly/3b74uzs","display_url":"bit.ly/3b74uzs","indices":[225,248]},{"url":"https://t.co/iQhx08cGvR","expanded_url":"https://childrenshealthdefense.org/defender/eu-countries-pause-astrazeneca-covid-vaccine/?utm_source=twitter&utm_medium=defender","display_url":"childrenshealthdefense.org/defender/eu-coâ€¦","indices":[249,272]}]	Denmark, Norway + Iceland today joined other EU countries in suspending use of the AstraZeneca-Oxford vaccine following reports of blood clots + the death of a 60-year-old woman in Denmark. #TheDefender: SIGN UP TODAY--&gt; https://t.co/cRxbYVSDUq https://t.co/iQhx08cGvR	56130.0	RT @ChildrensHD: Denmark, Norway + Iceland today joined other EU countries in suspending use of the AstraZeneca-Oxford vaccine following reâ€¦	569.0	True		childrenshealthdefense.org	childrenshealthdefense.org
385	604cc7fe03061d00380eda52	2021-03-13 14:10:57	[]	[]	Sat Mar 13 05:58:52 +0000 2021	[{"text":"AstraZeneca","indices":[65,77]},{"text":"coronavirus","indices":[78,90]},{"text":"Saudi","indices":[102,108]}]	[{"url":"https://t.co/UsDX6dBy5q","expanded_url":"https://english.alarabiya.net/coronavirus/2021/03/13/Coronavirus-No-severe-side-effects-of-AstraZeneca-dose-reported-in-Saudi-Arabia-Health-Authority","display_url":"english.alarabiya.net/coronavirus/20â€¦","indices":[250,273]}]	There have been no reports of severe complications linked to the #AstraZeneca #coronavirus vaccine in #Saudi Arabia, the Kingdomâ€™s Public Health Authority says after several European countries withdrew the dose over its alleged link to blood clots. https://t.co/UsDX6dBy5q	881019.0	RT @AlArabiya_Eng: There have been no reports of severe complications linked to the #AstraZeneca #coronavirus vaccine in #Saudi Arabia, theâ€¦	603.0	True		english.alarabiya.net	english.alarabiya.net
386	604ccbb42598590038b89758	2021-03-13 14:23:14	[]	[]	Fri Mar 12 18:02:00 +0000 2021	[{"text":"TheDefender","indices":[191,203]}]	[{"url":"https://t.co/cRxbYVSDUq","expanded_url":"https://bit.ly/3b74uzs","display_url":"bit.ly/3b74uzs","indices":[225,248]},{"url":"https://t.co/iQhx08cGvR","expanded_url":"https://childrenshealthdefense.org/defender/eu-countries-pause-astrazeneca-covid-vaccine/?utm_source=twitter&utm_medium=defender","display_url":"childrenshealthdefense.org/defender/eu-coâ€¦","indices":[249,272]}]	Denmark, Norway + Iceland today joined other EU countries in suspending use of the AstraZeneca-Oxford vaccine following reports of blood clots + the death of a 60-year-old woman in Denmark. #TheDefender: SIGN UP TODAY--&gt; https://t.co/cRxbYVSDUq https://t.co/iQhx08cGvR	56139.0	RT @ChildrensHD: Denmark, Norway + Iceland today joined other EU countries in suspending use of the AstraZeneca-Oxford vaccine following reâ€¦	87.0	True		childrenshealthdefense.org	childrenshealthdefense.org
387	604cd0fbabfd3700380c9e51	2021-03-13 14:49:26	[{"text":"ContemporaryGeneticWeapon","indices":[148,174]},{"text":"COVID19","indices":[175,183]},{"text":"vaccines","indices":[185,194]},{"text":"CCPLiedPeopleDied","indices":[196,214]},{"text":"å½“ä»£åŸºå› æ­¦å™¨","indices":[215,222]},{"text":"è¶…é™�ç”Ÿç‰©æ­¦å™¨","indices":[223,230]},{"text":"é—«ä¸½æ¢¦","indices":[231,235]},{"text":"DrLiMengYan","indices":[236,248]},{"text":"LimengYan","indices"…	[{"url":"https://t.co/DrBKiwGgeL","expanded_url":"https://thenationalpulse.com/coronavirus/unrestricted-bioweapon-china-whistleblower-dr-yan-releases-new-report-claiming-coronavirus-is-laboratory-product/","display_url":"thenationalpulse.com/coronavirus/unâ€¦","indices":[122,145]}]		[]	[]			@thehill @POTUS COVID-19 virus is an Unrestricted Bioweapon of CCPï¼� There is also the "Unrestricted Biowarfare" Eviâ€¦ https://t.co/AZyCYRYvFD	519.0	True	thenationalpulse.com		thenationalpulse.com
388	604cd1b6abfd3700380cddc7	2021-03-13 14:52:23	[]	[]	Fri Mar 12 09:55:44 +0000 2021	[]	[{"url":"https://t.co/Ouyv1HueKV","expanded_url":"http://enapp.globaltimes.cn/#/article/1218191","display_url":"enapp.globaltimes.cn/#/article/1218â€¦","indices":[96,119]}]	Chinese vaccines should be considered after EU countries halt AstraZeneca COVID shots: experts https://t.co/Ouyv1HueKV https://t.co/C82avC9Fla	3292.0	RT @CGCHINA_CPT: Chinese vaccines should be considered after EU countries halt AstraZeneca COVID shots: experts https://t.co/Ouyv1HueKV htâ€¦	0.0	True		globaltimes.cn	globaltimes.cn
389	604ce01d68d2eb0038546f51	2021-03-13 15:54:00	[]	[]	Fri Mar 12 18:02:00 +0000 2021	[{"text":"TheDefender","indices":[191,203]}]	[{"url":"https://t.co/cRxbYVSDUq","expanded_url":"https://bit.ly/3b74uzs","display_url":"bit.ly/3b74uzs","indices":[225,248]},{"url":"https://t.co/iQhx08cGvR","expanded_url":"https://childrenshealthdefense.org/defender/eu-countries-pause-astrazeneca-covid-vaccine/?utm_source=twitter&utm_medium=defender","display_url":"childrenshealthdefense.org/defender/eu-coâ€¦","indices":[249,272]}]	Denmark, Norway + Iceland today joined other EU countries in suspending use of the AstraZeneca-Oxford vaccine following reports of blood clots + the death of a 60-year-old woman in Denmark. #TheDefender: SIGN UP TODAY--&gt; https://t.co/cRxbYVSDUq https://t.co/iQhx08cGvR	56110.0	RT @ChildrensHD: Denmark, Norway + Iceland today joined other EU countries in suspending use of the AstraZeneca-Oxford vaccine following reâ€¦	228.0	True		childrenshealthdefense.org	childrenshealthdefense.org
390	604ce14568d2eb003854d907	2021-03-13 15:58:55	[]	[{"url":"https://t.co/7ocNUAx4g4","expanded_url":"https://www.rt.com/news/518030-astrazeneca-warns-of-new-shortfall/","display_url":"rt.com/news/518030-asâ€¦","indices":[116,139]}]		[]	[]			AstraZeneca warns of new shortfall in deliveries to EU as five nations seek summit on â€˜unfairâ€™ vaccine distributionâ€¦ https://t.co/PZdZ7r8hGP	0.0	True	rt.com		rt.com
391	604ce7ef7f441b00385a0377	2021-03-13 16:27:21	[]	[]	Fri Mar 12 18:02:00 +0000 2021	[{"text":"TheDefender","indices":[191,203]}]	[{"url":"https://t.co/cRxbYVSDUq","expanded_url":"https://bit.ly/3b74uzs","display_url":"bit.ly/3b74uzs","indices":[225,248]},{"url":"https://t.co/iQhx08cGvR","expanded_url":"https://childrenshealthdefense.org/defender/eu-countries-pause-astrazeneca-covid-vaccine/?utm_source=twitter&utm_medium=defender","display_url":"childrenshealthdefense.org/defender/eu-coâ€¦","indices":[249,272]}]	Denmark, Norway + Iceland today joined other EU countries in suspending use of the AstraZeneca-Oxford vaccine following reports of blood clots + the death of a 60-year-old woman in Denmark. #TheDefender: SIGN UP TODAY--&gt; https://t.co/cRxbYVSDUq https://t.co/iQhx08cGvR	56163.0	RT @ChildrensHD: Denmark, Norway + Iceland today joined other EU countries in suspending use of the AstraZeneca-Oxford vaccine following reâ€¦	6681.0	True		childrenshealthdefense.org	childrenshealthdefense.org
392	604ce8bd7f441b00385a4d5f	2021-03-13 16:30:47	[]	[]	Fri Mar 12 18:02:00 +0000 2021	[{"text":"TheDefender","indices":[191,203]}]	[{"url":"https://t.co/cRxbYVSDUq","expanded_url":"https://bit.ly/3b74uzs","display_url":"bit.ly/3b74uzs","indices":[225,248]},{"url":"https://t.co/iQhx08cGvR","expanded_url":"https://childrenshealthdefense.org/defender/eu-countries-pause-astrazeneca-covid-vaccine/?utm_source=twitter&utm_medium=defender","display_url":"childrenshealthdefense.org/defender/eu-coâ€¦","indices":[249,272]}]	Denmark, Norway + Iceland today joined other EU countries in suspending use of the AstraZeneca-Oxford vaccine following reports of blood clots + the death of a 60-year-old woman in Denmark. #TheDefender: SIGN UP TODAY--&gt; https://t.co/cRxbYVSDUq https://t.co/iQhx08cGvR	56164.0	RT @ChildrensHD: Denmark, Norway + Iceland today joined other EU countries in suspending use of the AstraZeneca-Oxford vaccine following reâ€¦	2073.0	True		childrenshealthdefense.org	childrenshealthdefense.org
393	604ceeb07f845b00384d52d8	2021-03-13 16:56:10	[]	[]	Sat Mar 13 10:26:19 +0000 2021	[]	[{"url":"https://t.co/S0cXH9xKbU","expanded_url":"https://economictimes.indiatimes.com/industry/healthcare/biotech/pharmaceuticals/india-reviews-astrazeneca-side-effects-after-concerns-in-europe/articleshow/81480936.cms","display_url":"economictimes.indiatimes.com/industry/healtâ€¦","indices":[165,188]}]	India will carry out a deeper review of post-vaccination side effects from the AstraZeneca shot next week although no cases of blood clots have been reported so far https://t.co/S0cXH9xKbU	3857987.0	RT @EconomicTimes: India will carry out a deeper review of post-vaccination side effects from the AstraZeneca shot next week although no caâ€¦	2071.0	True		economictimes.indiatimes.com	economictimes.indiatimes.com
394	604ceeff7f845b00384d6f10	2021-03-13 16:57:29	[]	[]	Fri Mar 12 18:02:00 +0000 2021	[{"text":"TheDefender","indices":[191,203]}]	[{"url":"https://t.co/cRxbYVSDUq","expanded_url":"https://bit.ly/3b74uzs","display_url":"bit.ly/3b74uzs","indices":[225,248]},{"url":"https://t.co/iQhx08cGvR","expanded_url":"https://childrenshealthdefense.org/defender/eu-countries-pause-astrazeneca-covid-vaccine/?utm_source=twitter&utm_medium=defender","display_url":"childrenshealthdefense.org/defender/eu-coâ€¦","indices":[249,272]}]	Denmark, Norway + Iceland today joined other EU countries in suspending use of the AstraZeneca-Oxford vaccine following reports of blood clots + the death of a 60-year-old woman in Denmark. #TheDefender: SIGN UP TODAY--&gt; https://t.co/cRxbYVSDUq https://t.co/iQhx08cGvR	56120.0	RT @ChildrensHD: Denmark, Norway + Iceland today joined other EU countries in suspending use of the AstraZeneca-Oxford vaccine following reâ€¦	2504.0	True		childrenshealthdefense.org	childrenshealthdefense.org
395	604cf47515874a003856adbf	2021-03-13 17:20:47	[]	[]	Fri Mar 12 18:02:00 +0000 2021	[{"text":"TheDefender","indices":[191,203]}]	[{"url":"https://t.co/cRxbYVSDUq","expanded_url":"https://bit.ly/3b74uzs","display_url":"bit.ly/3b74uzs","indices":[225,248]},{"url":"https://t.co/iQhx08cGvR","expanded_url":"https://childrenshealthdefense.org/defender/eu-countries-pause-astrazeneca-covid-vaccine/?utm_source=twitter&utm_medium=defender","display_url":"childrenshealthdefense.org/defender/eu-coâ€¦","indices":[249,272]}]	Denmark, Norway + Iceland today joined other EU countries in suspending use of the AstraZeneca-Oxford vaccine following reports of blood clots + the death of a 60-year-old woman in Denmark. #TheDefender: SIGN UP TODAY--&gt; https://t.co/cRxbYVSDUq https://t.co/iQhx08cGvR	56171.0	RT @ChildrensHD: Denmark, Norway + Iceland today joined other EU countries in suspending use of the AstraZeneca-Oxford vaccine following reâ€¦	0.0	True		childrenshealthdefense.org	childrenshealthdefense.org
396	604cfa990065560038185fe2	2021-03-13 17:47:00	[]	[]	Sat Mar 13 17:46:03 +0000 2021	[]	[{"url":"https://t.co/m7hSvurQXq","expanded_url":"https://www.theepochtimes.com/bidens-rhetoric-rollback-of-trump-orders-driving-spike-in-illegal-border-crossings-expert_3731892.html","display_url":"theepochtimes.com/bidens-rhetoriâ€¦","indices":[261,284]}]	CA &amp; AZ happy about the steal now? â€œItâ€™s driven by @POTUS rhetoric, his rollback of @POTUS45 restrictions at the border.â€� â€œThe administration has signaled to illegals considering coming to this country that its policies are much different from @POTUS45." https://t.co/m7hSvurQXq	7580.0	RT @TrinaSolis17: CA &amp; AZ happy about the steal now? â€œItâ€™s driven by @POTUS rhetoric, his rollback of @POTUS45 restrictions at the border.â€¦	937.0	True		theepochtimes.com	theepochtimes.com
397	604cfb230065560038189162	2021-03-13 17:49:18	[]	[]	Sat Mar 13 17:46:03 +0000 2021	[]	[{"url":"https://t.co/m7hSvurQXq","expanded_url":"https://www.theepochtimes.com/bidens-rhetoric-rollback-of-trump-orders-driving-spike-in-illegal-border-crossings-expert_3731892.html","display_url":"theepochtimes.com/bidens-rhetoriâ€¦","indices":[261,284]}]	CA &amp; AZ happy about the steal now? â€œItâ€™s driven by @POTUS rhetoric, his rollback of @POTUS45 restrictions at the border.â€� â€œThe administration has signaled to illegals considering coming to this country that its policies are much different from @POTUS45." https://t.co/m7hSvurQXq	7580.0	RT @TrinaSolis17: CA &amp; AZ happy about the steal now? â€œItâ€™s driven by @POTUS rhetoric, his rollback of @POTUS45 restrictions at the border.â€¦	3095.0	True		theepochtimes.com	theepochtimes.com
398	604cffc9d1bc1b003802d938	2021-03-13 18:09:08	[]	[]	Sat Mar 13 17:46:03 +0000 2021	[]	[{"url":"https://t.co/m7hSvurQXq","expanded_url":"https://www.theepochtimes.com/bidens-rhetoric-rollback-of-trump-orders-driving-spike-in-illegal-border-crossings-expert_3731892.html","display_url":"theepochtimes.com/bidens-rhetoriâ€¦","indices":[261,284]}]	CA &amp; AZ happy about the steal now? â€œItâ€™s driven by @POTUS rhetoric, his rollback of @POTUS45 restrictions at the border.â€� â€œThe administration has signaled to illegals considering coming to this country that its policies are much different from @POTUS45." https://t.co/m7hSvurQXq	7584.0	RT @TrinaSolis17: CA &amp; AZ happy about the steal now? â€œItâ€™s driven by @POTUS rhetoric, his rollback of @POTUS45 restrictions at the border.â€¦	1353.0	True		theepochtimes.com	theepochtimes.com
399	604d085bd9a5040038070674	2021-03-13 18:45:41	[]	[]	Sat Mar 13 17:46:03 +0000 2021	[]	[{"url":"https://t.co/m7hSvurQXq","expanded_url":"https://www.theepochtimes.com/bidens-rhetoric-rollback-of-trump-orders-driving-spike-in-illegal-border-crossings-expert_3731892.html","display_url":"theepochtimes.com/bidens-rhetoriâ€¦","indices":[261,284]}]	CA &amp; AZ happy about the steal now? â€œItâ€™s driven by @POTUS rhetoric, his rollback of @POTUS45 restrictions at the border.â€� â€œThe administration has signaled to illegals considering coming to this country that its policies are much different from @POTUS45." https://t.co/m7hSvurQXq	7589.0	RT @TrinaSolis17: CA &amp; AZ happy about the steal now? â€œItâ€™s driven by @POTUS rhetoric, his rollback of @POTUS45 restrictions at the border.â€¦	261.0	True		theepochtimes.com	theepochtimes.com
400	604d1022338afa0038cb34fa	2021-03-13 19:18:53	[]	[]	Sat Mar 13 17:46:03 +0000 2021	[]	[{"url":"https://t.co/m7hSvurQXq","expanded_url":"https://www.theepochtimes.com/bidens-rhetoric-rollback-of-trump-orders-driving-spike-in-illegal-border-crossings-expert_3731892.html","display_url":"theepochtimes.com/bidens-rhetoriâ€¦","indices":[261,284]}]	CA &amp; AZ happy about the steal now? â€œItâ€™s driven by @POTUS rhetoric, his rollback of @POTUS45 restrictions at the border.â€� â€œThe administration has signaled to illegals considering coming to this country that its policies are much different from @POTUS45." https://t.co/m7hSvurQXq	7571.0	RT @TrinaSolis17: CA &amp; AZ happy about the steal now? â€œItâ€™s driven by @POTUS rhetoric, his rollback of @POTUS45 restrictions at the border.â€¦	382.0	True		theepochtimes.com	theepochtimes.com
401	604d10cf338afa0038cb72ea	2021-03-13 19:21:46	[]	[]	Fri Mar 12 18:02:00 +0000 2021	[{"text":"TheDefender","indices":[191,203]}]	[{"url":"https://t.co/cRxbYVSDUq","expanded_url":"https://bit.ly/3b74uzs","display_url":"bit.ly/3b74uzs","indices":[225,248]},{"url":"https://t.co/iQhx08cGvR","expanded_url":"https://childrenshealthdefense.org/defender/eu-countries-pause-astrazeneca-covid-vaccine/?utm_source=twitter&utm_medium=defender","display_url":"childrenshealthdefense.org/defender/eu-coâ€¦","indices":[249,272]}]	Denmark, Norway + Iceland today joined other EU countries in suspending use of the AstraZeneca-Oxford vaccine following reports of blood clots + the death of a 60-year-old woman in Denmark. #TheDefender: SIGN UP TODAY--&gt; https://t.co/cRxbYVSDUq https://t.co/iQhx08cGvR	56186.0	RT @ChildrensHD: Denmark, Norway + Iceland today joined other EU countries in suspending use of the AstraZeneca-Oxford vaccine following reâ€¦	34.0	True		childrenshealthdefense.org	childrenshealthdefense.org
402	604d11e2338afa0038cbd52c	2021-03-13 19:26:20	[]	[]	Sat Mar 13 17:46:03 +0000 2021	[]	[{"url":"https://t.co/m7hSvurQXq","expanded_url":"https://www.theepochtimes.com/bidens-rhetoric-rollback-of-trump-orders-driving-spike-in-illegal-border-crossings-expert_3731892.html","display_url":"theepochtimes.com/bidens-rhetoriâ€¦","indices":[261,284]}]	CA &amp; AZ happy about the steal now? â€œItâ€™s driven by @POTUS rhetoric, his rollback of @POTUS45 restrictions at the border.â€� â€œThe administration has signaled to illegals considering coming to this country that its policies are much different from @POTUS45." https://t.co/m7hSvurQXq	7593.0	RT @TrinaSolis17: CA &amp; AZ happy about the steal now? â€œItâ€™s driven by @POTUS rhetoric, his rollback of @POTUS45 restrictions at the border.â€¦	14904.0	True		theepochtimes.com	theepochtimes.com
403	604d1542b7fdeb0038bfbfd3	2021-03-13 19:40:45	[]	[]	Sat Mar 13 17:46:03 +0000 2021	[]	[{"url":"https://t.co/m7hSvurQXq","expanded_url":"https://www.theepochtimes.com/bidens-rhetoric-rollback-of-trump-orders-driving-spike-in-illegal-border-crossings-expert_3731892.html","display_url":"theepochtimes.com/bidens-rhetoriâ€¦","indices":[261,284]}]	CA &amp; AZ happy about the steal now? â€œItâ€™s driven by @POTUS rhetoric, his rollback of @POTUS45 restrictions at the border.â€� â€œThe administration has signaled to illegals considering coming to this country that its policies are much different from @POTUS45." https://t.co/m7hSvurQXq	7594.0	RT @TrinaSolis17: CA &amp; AZ happy about the steal now? â€œItâ€™s driven by @POTUS rhetoric, his rollback of @POTUS45 restrictions at the border.â€¦	4637.0	True		theepochtimes.com	theepochtimes.com
404	604d155fb7fdeb0038bfca29	2021-03-13 19:41:14	[]	[]	Sat Mar 13 17:46:03 +0000 2021	[]	[{"url":"https://t.co/m7hSvurQXq","expanded_url":"https://www.theepochtimes.com/bidens-rhetoric-rollback-of-trump-orders-driving-spike-in-illegal-border-crossings-expert_3731892.html","display_url":"theepochtimes.com/bidens-rhetoriâ€¦","indices":[261,284]}]	CA &amp; AZ happy about the steal now? â€œItâ€™s driven by @POTUS rhetoric, his rollback of @POTUS45 restrictions at the border.â€� â€œThe administration has signaled to illegals considering coming to this country that its policies are much different from @POTUS45." https://t.co/m7hSvurQXq	7573.0	RT @TrinaSolis17: CA &amp; AZ happy about the steal now? â€œItâ€™s driven by @POTUS rhetoric, his rollback of @POTUS45 restrictions at the border.â€¦	4835.0	True		theepochtimes.com	theepochtimes.com
405	604d17d73392f50038546e51	2021-03-13 19:51:46	[]	[{"url":"https://t.co/VLLt5hSKGs","expanded_url":"https://www.corbettreport.com/interview-1619-whitney-webb-on-the-oxford-astrazeneca-eugenics-links/","display_url":"corbettreport.com/interview-1619â€¦","indices":[126,149]}]		[]	[]			Eugenics is the name and death panels is the game. "Interview 1619 â€“ Whitney Webb on the Oxford-AstraZeneca Eugeniâ€¦ https://t.co/bp8ceep88L	298.0	True	corbettreport.com		corbettreport.com
406	604d2277acced20038e8856c	2021-03-13 20:37:06	[]	[{"url":"https://t.co/gNvI0nUfv3","expanded_url":"https://www.rt.com/news/517858-eu-investigating-astrazeneca-covid-vaccine/","display_url":"rt.com/news/517858-euâ€¦","indices":[171,194]}]		[]	[]			Oxford/AstraZeneca vaccine rollout halted in Norway, Denmark, Thailand, Iceland, Latvia, Bulgaria, Austria, Estoniaâ€¦ https://t.co/wZGJr66I65	31.0	True	rt.com		rt.com
407	604d232cacced20038e8c602	2021-03-13 20:40:06	[{"text":"OxfordVaccine","indices":[0,14]},{"text":"AstraZeneca","indices":[15,27]},{"text":"Vaccine","indices":[28,36]}]	[{"url":"https://t.co/gNvI0nUfv3","expanded_url":"https://www.rt.com/news/517858-eu-investigating-astrazeneca-covid-vaccine/","display_url":"rt.com/news/517858-euâ€¦","indices":[208,231]}]		[]	[]			#OxfordVaccine #AstraZeneca #Vaccine Oxford/AstraZeneca vaccine rollout halted in Norway, Denmark, Thailand, Icelanâ€¦ https://t.co/jByZw076kD	31.0	True	rt.com		rt.com
408	604d23a0acced20038e8ef98	2021-03-13 20:42:03	[]	[]	Sat Mar 13 05:58:52 +0000 2021	[{"text":"AstraZeneca","indices":[65,77]},{"text":"coronavirus","indices":[78,90]},{"text":"Saudi","indices":[102,108]}]	[{"url":"https://t.co/UsDX6dBy5q","expanded_url":"https://english.alarabiya.net/coronavirus/2021/03/13/Coronavirus-No-severe-side-effects-of-AstraZeneca-dose-reported-in-Saudi-Arabia-Health-Authority","display_url":"english.alarabiya.net/coronavirus/20â€¦","indices":[250,273]}]	There have been no reports of severe complications linked to the #AstraZeneca #coronavirus vaccine in #Saudi Arabia, the Kingdomâ€™s Public Health Authority says after several European countries withdrew the dose over its alleged link to blood clots. https://t.co/UsDX6dBy5q	881045.0	RT @AlArabiya_Eng: There have been no reports of severe complications linked to the #AstraZeneca #coronavirus vaccine in #Saudi Arabia, theâ€¦	683.0	True		english.alarabiya.net	english.alarabiya.net
409	604d23e7acced20038e90904	2021-03-13 20:43:13	[{"text":"Covid19","indices":[247,255]}]	[{"url":"https://t.co/5bkgQjjuCi","expanded_url":"https://thehighwire.com/videos/celeb-exposes-faucis-misinformation/","display_url":"thehighwire.com/videos/celeb-eâ€¦","indices":[330,353]}]		[]	[]			@maricopacounty @Maricopahealth @Safeway @Albertsons @PhoenixUnion @valleymetro @CityofPhoenixAZ @USPS Mexican actoâ€¦ https://t.co/ASEDWbMcyc	1583.0	True	thehighwire.com		thehighwire.com
410	604d2bc65f6d68003831f364	2021-03-13 21:16:49	[]	[]	Sat Mar 13 17:46:03 +0000 2021	[]	[{"url":"https://t.co/m7hSvurQXq","expanded_url":"https://www.theepochtimes.com/bidens-rhetoric-rollback-of-trump-orders-driving-spike-in-illegal-border-crossings-expert_3731892.html","display_url":"theepochtimes.com/bidens-rhetoriâ€¦","indices":[261,284]}]	CA &amp; AZ happy about the steal now? â€œItâ€™s driven by @POTUS rhetoric, his rollback of @POTUS45 restrictions at the border.â€� â€œThe administration has signaled to illegals considering coming to this country that its policies are much different from @POTUS45." https://t.co/m7hSvurQXq	7602.0	RT @TrinaSolis17: CA &amp; AZ happy about the steal now? â€œItâ€™s driven by @POTUS rhetoric, his rollback of @POTUS45 restrictions at the border.â€¦	16665.0	True		theepochtimes.com	theepochtimes.com
411	604d2cb25f6d6800383247b6	2021-03-13 21:20:44	[]	[]	Thu Mar 11 20:44:15 +0000 2021	[]	[{"url":"https://t.co/24uKFOKExx","expanded_url":"https://halturnerradioshow.com/index.php/en/news-page/world/they-ve-killed-god-i-can-t-feel-god-my-soul-is-dead-astrazeneca-halts-covid-19-vaccine-trials-after-second-volunteer-develops-neurological-problems","display_url":"halturnerradioshow.com/index.php/en/nâ€¦","indices":[136,159]}]	@roccogalatilaw Astra Zeneca is the company that had to halt trials after a second volunteer suffered severe "neurological" problems. "https://t.co/24uKFOKExx	279.0	RT @BayStreetGirl: @roccogalatilaw Astra Zeneca is the company that had to halt trials after a second volunteer suffered severe "neurologiâ€¦	64.0	True		halturnerradioshow.com	halturnerradioshow.com
412	604d3146d03e120038ecb0e0	2021-03-13 21:40:17	[]	[]	Sat Mar 13 21:38:53 +0000 2021	[{"text":"Norway","indices":[24,31]},{"text":"AstraZeneca","indices":[58,70]},{"text":"COVID19","indices":[87,95]}]	[{"url":"https://t.co/QRG1KsI6Ql","expanded_url":"https://english.alarabiya.net/coronavirus/2021/03/13/Coronavirus-Medics-who-received-AstraZeneca-COVID-19-vaccine-in-Norway-treated-for-blood-clots","display_url":"english.alarabiya.net/coronavirus/20â€¦","indices":[178,201]}]	Three health workers in #Norway who recently received the #AstraZeneca vaccine against #COVID19 are being treated in hospital for blood clots, say Norwegian health authorities. https://t.co/QRG1KsI6Ql	880997.0	RT @AlArabiya_Eng: Three health workers in #Norway who recently received the #AstraZeneca vaccine against #COVID19 are being treated in hosâ€¦	980.0	True		english.alarabiya.net	english.alarabiya.net
413	604d3182d03e120038ecc65c	2021-03-13 21:41:17	[]	[]	Sat Mar 13 21:38:53 +0000 2021	[{"text":"Norway","indices":[24,31]},{"text":"AstraZeneca","indices":[58,70]},{"text":"COVID19","indices":[87,95]}]	[{"url":"https://t.co/QRG1KsI6Ql","expanded_url":"https://english.alarabiya.net/coronavirus/2021/03/13/Coronavirus-Medics-who-received-AstraZeneca-COVID-19-vaccine-in-Norway-treated-for-blood-clots","display_url":"english.alarabiya.net/coronavirus/20â€¦","indices":[178,201]}]	Three health workers in #Norway who recently received the #AstraZeneca vaccine against #COVID19 are being treated in hospital for blood clots, say Norwegian health authorities. https://t.co/QRG1KsI6Ql	881061.0	RT @AlArabiya_Eng: Three health workers in #Norway who recently received the #AstraZeneca vaccine against #COVID19 are being treated in hosâ€¦	687.0	True		english.alarabiya.net	english.alarabiya.net
414	604d3258d03e120038ed12e6	2021-03-13 21:44:51	[]	[]	Sat Mar 13 17:46:03 +0000 2021	[]	[{"url":"https://t.co/m7hSvurQXq","expanded_url":"https://www.theepochtimes.com/bidens-rhetoric-rollback-of-trump-orders-driving-spike-in-illegal-border-crossings-expert_3731892.html","display_url":"theepochtimes.com/bidens-rhetoriâ€¦","indices":[261,284]}]	CA &amp; AZ happy about the steal now? â€œItâ€™s driven by @POTUS rhetoric, his rollback of @POTUS45 restrictions at the border.â€� â€œThe administration has signaled to illegals considering coming to this country that its policies are much different from @POTUS45." https://t.co/m7hSvurQXq	7605.0	RT @TrinaSolis17: CA &amp; AZ happy about the steal now? â€œItâ€™s driven by @POTUS rhetoric, his rollback of @POTUS45 restrictions at the border.â€¦	618.0	True		theepochtimes.com	theepochtimes.com
415	604d326dd03e120038ed1a98	2021-03-13 21:45:12	[]	[]	Sat Mar 13 21:38:53 +0000 2021	[{"text":"Norway","indices":[24,31]},{"text":"AstraZeneca","indices":[58,70]},{"text":"COVID19","indices":[87,95]}]	[{"url":"https://t.co/QRG1KsI6Ql","expanded_url":"https://english.alarabiya.net/coronavirus/2021/03/13/Coronavirus-Medics-who-received-AstraZeneca-COVID-19-vaccine-in-Norway-treated-for-blood-clots","display_url":"english.alarabiya.net/coronavirus/20â€¦","indices":[178,201]}]	Three health workers in #Norway who recently received the #AstraZeneca vaccine against #COVID19 are being treated in hospital for blood clots, say Norwegian health authorities. https://t.co/QRG1KsI6Ql	881060.0	RT @AlArabiya_Eng: Three health workers in #Norway who recently received the #AstraZeneca vaccine against #COVID19 are being treated in hosâ€¦	2664.0	True		english.alarabiya.net	english.alarabiya.net
416	604d36906a520d0038aa072a	2021-03-13 22:02:51	[]	[]	Sat Mar 13 17:46:03 +0000 2021	[]	[{"url":"https://t.co/m7hSvurQXq","expanded_url":"https://www.theepochtimes.com/bidens-rhetoric-rollback-of-trump-orders-driving-spike-in-illegal-border-crossings-expert_3731892.html","display_url":"theepochtimes.com/bidens-rhetoriâ€¦","indices":[261,284]}]	CA &amp; AZ happy about the steal now? â€œItâ€™s driven by @POTUS rhetoric, his rollback of @POTUS45 restrictions at the border.â€� â€œThe administration has signaled to illegals considering coming to this country that its policies are much different from @POTUS45." https://t.co/m7hSvurQXq	7606.0	RT @TrinaSolis17: CA &amp; AZ happy about the steal now? â€œItâ€™s driven by @POTUS rhetoric, his rollback of @POTUS45 restrictions at the border.â€¦	13769.0	True		theepochtimes.com	theepochtimes.com
417	604d36aa6a520d0038aa1094	2021-03-13 22:03:17	[]	[]	Thu Mar 11 20:44:15 +0000 2021	[]	[{"url":"https://t.co/24uKFOKExx","expanded_url":"https://halturnerradioshow.com/index.php/en/news-page/world/they-ve-killed-god-i-can-t-feel-god-my-soul-is-dead-astrazeneca-halts-covid-19-vaccine-trials-after-second-volunteer-develops-neurological-problems","display_url":"halturnerradioshow.com/index.php/en/nâ€¦","indices":[136,159]}]	@roccogalatilaw Astra Zeneca is the company that had to halt trials after a second volunteer suffered severe "neurological" problems. "https://t.co/24uKFOKExx	279.0	RT @BayStreetGirl: @roccogalatilaw Astra Zeneca is the company that had to halt trials after a second volunteer suffered severe "neurologiâ€¦	4133.0	True		halturnerradioshow.com	halturnerradioshow.com
418	604d36ff6a520d0038aa2ee6	2021-03-13 22:04:42	[]	[]	Sat Mar 13 17:46:03 +0000 2021	[]	[{"url":"https://t.co/m7hSvurQXq","expanded_url":"https://www.theepochtimes.com/bidens-rhetoric-rollback-of-trump-orders-driving-spike-in-illegal-border-crossings-expert_3731892.html","display_url":"theepochtimes.com/bidens-rhetoriâ€¦","indices":[261,284]}]	CA &amp; AZ happy about the steal now? â€œItâ€™s driven by @POTUS rhetoric, his rollback of @POTUS45 restrictions at the border.â€� â€œThe administration has signaled to illegals considering coming to this country that its policies are much different from @POTUS45." https://t.co/m7hSvurQXq	7607.0	RT @TrinaSolis17: CA &amp; AZ happy about the steal now? â€œItâ€™s driven by @POTUS rhetoric, his rollback of @POTUS45 restrictions at the border.â€¦	677.0	True		theepochtimes.com	theepochtimes.com
419	604d371c6a520d0038aa3956	2021-03-13 22:05:11	[]	[{"url":"https://t.co/PKzLZCfeTN","expanded_url":"https://www.rt.com/news/518030-astrazeneca-warns-of-new-shortfall/","display_url":"rt.com/news/518030-asâ€¦","indices":[116,139]}]		[]	[]			AstraZeneca warns of new shortfall in deliveries to EU as five nations seek summit on â€˜unfairâ€™ vaccine distributionâ€¦ https://t.co/mSicNB3SWe	3659.0	True	rt.com		rt.com
420	604d37966a520d0038aa6504	2021-03-13 22:07:13	[]	[]	Fri Mar 12 19:13:34 +0000 2021	[]	[{"url":"https://t.co/J53yC2MZm5","expanded_url":"https://www.nbcnews.com/health/health-news/after-reports-blood-clots-some-countries-pause-use-astrazeneca-covid-n1260888","display_url":"nbcnews.com/health/health-â€¦","indices":[153,176]}]	JUST IN: W.H.O says AstraZeneca vaccine is safe to use, despite ten countries suspending the use of the vaccine due to reports of serious blood clots https://t.co/J53yC2MZm5	678.0	RT @BleuEye11: JUST IN: W.H.O says AstraZeneca vaccine is safe to use, despite ten countries suspending the use of the vaccine due to repâ€¦	648.0	True		health-news	health-news
421	604d3bc2c868de003873955d	2021-03-13 22:25:00	[]	[]	Sat Mar 13 21:38:53 +0000 2021	[{"text":"Norway","indices":[24,31]},{"text":"AstraZeneca","indices":[58,70]},{"text":"COVID19","indices":[87,95]}]	[{"url":"https://t.co/QRG1KsI6Ql","expanded_url":"https://english.alarabiya.net/coronavirus/2021/03/13/Coronavirus-Medics-who-received-AstraZeneca-COVID-19-vaccine-in-Norway-treated-for-blood-clots","display_url":"english.alarabiya.net/coronavirus/20â€¦","indices":[178,201]}]	Three health workers in #Norway who recently received the #AstraZeneca vaccine against #COVID19 are being treated in hospital for blood clots, say Norwegian health authorities. https://t.co/QRG1KsI6Ql	881000.0	RT @AlArabiya_Eng: Three health workers in #Norway who recently received the #AstraZeneca vaccine against #COVID19 are being treated in hosâ€¦	163.0	True		english.alarabiya.net	english.alarabiya.net
422	604d3e59ee0a9b0038b62288	2021-03-13 22:36:04	[]	[]	Sat Mar 13 21:38:53 +0000 2021	[{"text":"Norway","indices":[24,31]},{"text":"AstraZeneca","indices":[58,70]},{"text":"COVID19","indices":[87,95]}]	[{"url":"https://t.co/QRG1KsI6Ql","expanded_url":"https://english.alarabiya.net/coronavirus/2021/03/13/Coronavirus-Medics-who-received-AstraZeneca-COVID-19-vaccine-in-Norway-treated-for-blood-clots","display_url":"english.alarabiya.net/coronavirus/20â€¦","indices":[178,201]}]	Three health workers in #Norway who recently received the #AstraZeneca vaccine against #COVID19 are being treated in hospital for blood clots, say Norwegian health authorities. https://t.co/QRG1KsI6Ql	881000.0	RT @AlArabiya_Eng: Three health workers in #Norway who recently received the #AstraZeneca vaccine against #COVID19 are being treated in hosâ€¦	1342.0	True		english.alarabiya.net	english.alarabiya.net
423	604d3f4cee0a9b0038b67978	2021-03-13 22:40:07	[]	[]	Sat Mar 13 17:46:03 +0000 2021	[]	[{"url":"https://t.co/m7hSvurQXq","expanded_url":"https://www.theepochtimes.com/bidens-rhetoric-rollback-of-trump-orders-driving-spike-in-illegal-border-crossings-expert_3731892.html","display_url":"theepochtimes.com/bidens-rhetoriâ€¦","indices":[261,284]}]	CA &amp; AZ happy about the steal now? â€œItâ€™s driven by @POTUS rhetoric, his rollback of @POTUS45 restrictions at the border.â€� â€œThe administration has signaled to illegals considering coming to this country that its policies are much different from @POTUS45." https://t.co/m7hSvurQXq	7617.0	RT @TrinaSolis17: CA &amp; AZ happy about the steal now? â€œItâ€™s driven by @POTUS rhetoric, his rollback of @POTUS45 restrictions at the border.â€¦	4847.0	True		theepochtimes.com	theepochtimes.com
424	604d449a4869ed0038171f6c	2021-03-13 23:02:45	[]	[]	Sat Mar 13 17:46:03 +0000 2021	[]	[{"url":"https://t.co/m7hSvurQXq","expanded_url":"https://www.theepochtimes.com/bidens-rhetoric-rollback-of-trump-orders-driving-spike-in-illegal-border-crossings-expert_3731892.html","display_url":"theepochtimes.com/bidens-rhetoriâ€¦","indices":[261,284]}]	CA &amp; AZ happy about the steal now? â€œItâ€™s driven by @POTUS rhetoric, his rollback of @POTUS45 restrictions at the border.â€� â€œThe administration has signaled to illegals considering coming to this country that its policies are much different from @POTUS45." https://t.co/m7hSvurQXq	7619.0	RT @TrinaSolis17: CA &amp; AZ happy about the steal now? â€œItâ€™s driven by @POTUS rhetoric, his rollback of @POTUS45 restrictions at the border.â€¦	11434.0	True		theepochtimes.com	theepochtimes.com
425	604d4745ebd9930038bdc58b	2021-03-13 23:14:08	[]	[]	Sat Mar 13 17:46:03 +0000 2021	[]	[{"url":"https://t.co/m7hSvurQXq","expanded_url":"https://www.theepochtimes.com/bidens-rhetoric-rollback-of-trump-orders-driving-spike-in-illegal-border-crossings-expert_3731892.html","display_url":"theepochtimes.com/bidens-rhetoriâ€¦","indices":[261,284]}]	CA &amp; AZ happy about the steal now? â€œItâ€™s driven by @POTUS rhetoric, his rollback of @POTUS45 restrictions at the border.â€� â€œThe administration has signaled to illegals considering coming to this country that its policies are much different from @POTUS45." https://t.co/m7hSvurQXq	7619.0	RT @TrinaSolis17: CA &amp; AZ happy about the steal now? â€œItâ€™s driven by @POTUS rhetoric, his rollback of @POTUS45 restrictions at the border.â€¦	481.0	True		theepochtimes.com	theepochtimes.com
426	604d4807ebd9930038be0ad7	2021-03-13 23:17:21	[]	[]	Fri Mar 12 18:02:00 +0000 2021	[{"text":"TheDefender","indices":[191,203]}]	[{"url":"https://t.co/cRxbYVSDUq","expanded_url":"https://bit.ly/3b74uzs","display_url":"bit.ly/3b74uzs","indices":[225,248]},{"url":"https://t.co/iQhx08cGvR","expanded_url":"https://childrenshealthdefense.org/defender/eu-countries-pause-astrazeneca-covid-vaccine/?utm_source=twitter&utm_medium=defender","display_url":"childrenshealthdefense.org/defender/eu-coâ€¦","indices":[249,272]}]	Denmark, Norway + Iceland today joined other EU countries in suspending use of the AstraZeneca-Oxford vaccine following reports of blood clots + the death of a 60-year-old woman in Denmark. #TheDefender: SIGN UP TODAY--&gt; https://t.co/cRxbYVSDUq https://t.co/iQhx08cGvR	56199.0	RT @ChildrensHD: Denmark, Norway + Iceland today joined other EU countries in suspending use of the AstraZeneca-Oxford vaccine following reâ€¦	537.0	True		childrenshealthdefense.org	childrenshealthdefense.org
427	604d5574a4457100383c2b21	2021-03-14 00:13:36	[]	[]	Fri Mar 12 18:02:00 +0000 2021	[{"text":"TheDefender","indices":[191,203]}]	[{"url":"https://t.co/cRxbYVSDUq","expanded_url":"https://bit.ly/3b74uzs","display_url":"bit.ly/3b74uzs","indices":[225,248]},{"url":"https://t.co/iQhx08cGvR","expanded_url":"https://childrenshealthdefense.org/defender/eu-countries-pause-astrazeneca-covid-vaccine/?utm_source=twitter&utm_medium=defender","display_url":"childrenshealthdefense.org/defender/eu-coâ€¦","indices":[249,272]}]	Denmark, Norway + Iceland today joined other EU countries in suspending use of the AstraZeneca-Oxford vaccine following reports of blood clots + the death of a 60-year-old woman in Denmark. #TheDefender: SIGN UP TODAY--&gt; https://t.co/cRxbYVSDUq https://t.co/iQhx08cGvR	56205.0	RT @ChildrensHD: Denmark, Norway + Iceland today joined other EU countries in suspending use of the AstraZeneca-Oxford vaccine following reâ€¦	1658.0	True		childrenshealthdefense.org	childrenshealthdefense.org
428	604d5e560361ca0038aa33ee	2021-03-14 00:52:33	[]	[]	Sun Mar 07 17:13:05 +0000 2021	[{"text":"vaccination","indices":[29,41]},{"text":"AstraZeneca","indices":[42,54]},{"text":"vaccin","indices":[125,132]}]	[{"url":"https://t.co/hO6OCZAS42","expanded_url":"https://www.rt.com/news/517423-korea-vaccine-deaths-rise/","display_url":"rt.com/news/517423-koâ€¦","indices":[250,273]}]	7 morts aprÃ¨s une semaine de #vaccination #AstraZeneca. La CorÃ©e du Sud a lancÃ© l'enquÃªte suite aux dÃ©cÃ¨s constatÃ©s aprÃ¨s le #vaccin, plus de 2800 effets indÃ©sirables. La FDA amÃ©ricaine enquÃªte aussi sur des cas de maladie rare... (voir plus haut â�«) https://t.co/hO6OCZAS42	14779.0	RT @momotchiii: 7 morts aprÃ¨s une semaine de #vaccination #AstraZeneca. La CorÃ©e du Sud a lancÃ© l'enquÃªte suite aux dÃ©cÃ¨s constatÃ©s aprÃ¨s lâ€¦	26.0	True		rt.com	rt.com
429	604d5e6a0361ca0038aa3ada	2021-03-14 00:52:52	[]	[]	Sun Mar 07 17:13:05 +0000 2021	[{"text":"vaccination","indices":[29,41]},{"text":"AstraZeneca","indices":[42,54]},{"text":"vaccin","indices":[125,132]}]	[{"url":"https://t.co/hO6OCZAS42","expanded_url":"https://www.rt.com/news/517423-korea-vaccine-deaths-rise/","display_url":"rt.com/news/517423-koâ€¦","indices":[250,273]}]	7 morts aprÃ¨s une semaine de #vaccination #AstraZeneca. La CorÃ©e du Sud a lancÃ© l'enquÃªte suite aux dÃ©cÃ¨s constatÃ©s aprÃ¨s le #vaccin, plus de 2800 effets indÃ©sirables. La FDA amÃ©ricaine enquÃªte aussi sur des cas de maladie rare... (voir plus haut â�«) https://t.co/hO6OCZAS42	14779.0	RT @momotchiii: 7 morts aprÃ¨s une semaine de #vaccination #AstraZeneca. La CorÃ©e du Sud a lancÃ© l'enquÃªte suite aux dÃ©cÃ¨s constatÃ©s aprÃ¨s lâ€¦	6.0	True		rt.com	rt.com
430	604d5e7c0361ca0038aa414c	2021-03-14 00:53:10	[]	[]	Sun Mar 07 17:13:05 +0000 2021	[{"text":"vaccination","indices":[29,41]},{"text":"AstraZeneca","indices":[42,54]},{"text":"vaccin","indices":[125,132]}]	[{"url":"https://t.co/hO6OCZAS42","expanded_url":"https://www.rt.com/news/517423-korea-vaccine-deaths-rise/","display_url":"rt.com/news/517423-koâ€¦","indices":[250,273]}]	7 morts aprÃ¨s une semaine de #vaccination #AstraZeneca. La CorÃ©e du Sud a lancÃ© l'enquÃªte suite aux dÃ©cÃ¨s constatÃ©s aprÃ¨s le #vaccin, plus de 2800 effets indÃ©sirables. La FDA amÃ©ricaine enquÃªte aussi sur des cas de maladie rare... (voir plus haut â�«) https://t.co/hO6OCZAS42	14779.0	RT @momotchiii: 7 morts aprÃ¨s une semaine de #vaccination #AstraZeneca. La CorÃ©e du Sud a lancÃ© l'enquÃªte suite aux dÃ©cÃ¨s constatÃ©s aprÃ¨s lâ€¦	1080.0	True		rt.com	rt.com
431	604d5e8b0361ca0038aa46e8	2021-03-14 00:53:26	[]	[]	Sun Mar 07 17:13:05 +0000 2021	[{"text":"vaccination","indices":[29,41]},{"text":"AstraZeneca","indices":[42,54]},{"text":"vaccin","indices":[125,132]}]	[{"url":"https://t.co/hO6OCZAS42","expanded_url":"https://www.rt.com/news/517423-korea-vaccine-deaths-rise/","display_url":"rt.com/news/517423-koâ€¦","indices":[250,273]}]	7 morts aprÃ¨s une semaine de #vaccination #AstraZeneca. La CorÃ©e du Sud a lancÃ© l'enquÃªte suite aux dÃ©cÃ¨s constatÃ©s aprÃ¨s le #vaccin, plus de 2800 effets indÃ©sirables. La FDA amÃ©ricaine enquÃªte aussi sur des cas de maladie rare... (voir plus haut â�«) https://t.co/hO6OCZAS42	14779.0	RT @momotchiii: 7 morts aprÃ¨s une semaine de #vaccination #AstraZeneca. La CorÃ©e du Sud a lancÃ© l'enquÃªte suite aux dÃ©cÃ¨s constatÃ©s aprÃ¨s lâ€¦	12.0	True		rt.com	rt.com
432	604d5f310361ca0038aa825a	2021-03-14 00:56:12	[]	[]	Sun Mar 07 17:13:05 +0000 2021	[{"text":"vaccination","indices":[29,41]},{"text":"AstraZeneca","indices":[42,54]},{"text":"vaccin","indices":[125,132]}]	[{"url":"https://t.co/hO6OCZAS42","expanded_url":"https://www.rt.com/news/517423-korea-vaccine-deaths-rise/","display_url":"rt.com/news/517423-koâ€¦","indices":[250,273]}]	7 morts aprÃ¨s une semaine de #vaccination #AstraZeneca. La CorÃ©e du Sud a lancÃ© l'enquÃªte suite aux dÃ©cÃ¨s constatÃ©s aprÃ¨s le #vaccin, plus de 2800 effets indÃ©sirables. La FDA amÃ©ricaine enquÃªte aussi sur des cas de maladie rare... (voir plus haut â�«) https://t.co/hO6OCZAS42	14779.0	RT @momotchiii: 7 morts aprÃ¨s une semaine de #vaccination #AstraZeneca. La CorÃ©e du Sud a lancÃ© l'enquÃªte suite aux dÃ©cÃ¨s constatÃ©s aprÃ¨s lâ€¦	74.0	True		rt.com	rt.com
433	604d5f5e0361ca0038aa9254	2021-03-14 00:56:57	[]	[]	Sun Mar 07 17:13:05 +0000 2021	[{"text":"vaccination","indices":[29,41]},{"text":"AstraZeneca","indices":[42,54]},{"text":"vaccin","indices":[125,132]}]	[{"url":"https://t.co/hO6OCZAS42","expanded_url":"https://www.rt.com/news/517423-korea-vaccine-deaths-rise/","display_url":"rt.com/news/517423-koâ€¦","indices":[250,273]}]	7 morts aprÃ¨s une semaine de #vaccination #AstraZeneca. La CorÃ©e du Sud a lancÃ© l'enquÃªte suite aux dÃ©cÃ¨s constatÃ©s aprÃ¨s le #vaccin, plus de 2800 effets indÃ©sirables. La FDA amÃ©ricaine enquÃªte aussi sur des cas de maladie rare... (voir plus haut â�«) https://t.co/hO6OCZAS42	14779.0	RT @momotchiii: 7 morts aprÃ¨s une semaine de #vaccination #AstraZeneca. La CorÃ©e du Sud a lancÃ© l'enquÃªte suite aux dÃ©cÃ¨s constatÃ©s aprÃ¨s lâ€¦	86.0	True		rt.com	rt.com
434	604d5ff80361ca0038aac99a	2021-03-14 00:59:31	[]	[]	Sun Mar 07 17:13:05 +0000 2021	[{"text":"vaccination","indices":[29,41]},{"text":"AstraZeneca","indices":[42,54]},{"text":"vaccin","indices":[125,132]}]	[{"url":"https://t.co/hO6OCZAS42","expanded_url":"https://www.rt.com/news/517423-korea-vaccine-deaths-rise/","display_url":"rt.com/news/517423-koâ€¦","indices":[250,273]}]	7 morts aprÃ¨s une semaine de #vaccination #AstraZeneca. La CorÃ©e du Sud a lancÃ© l'enquÃªte suite aux dÃ©cÃ¨s constatÃ©s aprÃ¨s le #vaccin, plus de 2800 effets indÃ©sirables. La FDA amÃ©ricaine enquÃªte aussi sur des cas de maladie rare... (voir plus haut â�«) https://t.co/hO6OCZAS42	14779.0	RT @momotchiii: 7 morts aprÃ¨s une semaine de #vaccination #AstraZeneca. La CorÃ©e du Sud a lancÃ© l'enquÃªte suite aux dÃ©cÃ¨s constatÃ©s aprÃ¨s lâ€¦	35.0	True		rt.com	rt.com
435	604d6b6d2c990e0038b2af8d	2021-03-14 01:48:24	[]	[{"url":"https://t.co/vzoVu37cqA","expanded_url":"https://www.rt.com/news/518030-astrazeneca-warns-of-new-shortfall/","display_url":"rt.com/news/518030-asâ€¦","indices":[132,155]}]		[]	[]			AstraZeneca warns of new shortfall in deliveries to EU as five nations seek summit on â€˜unfairâ€™ vaccine distributionâ€¦ https://t.co/9hAPl9UeRH	17.0	True	rt.com		rt.com
436	604d752f635e2e0038b18c07	2021-03-14 02:29:56	[]	[{"url":"https://t.co/3qDdMHsXBB","expanded_url":"https://economictimes.indiatimes.com/news/international/world-news/who-insists-astrazeneca-vaccine-safe-as-several-countries-suspended-rollout-over-blood-clot-fears/videoshow/81479297.cms","display_url":"economictimes.indiatimes.com/news/internatiâ€¦","indices":[257,280]}]		[]	[]			3-13-2021: Predicting that the blood clots and deaths caused by the Oxford/AstraZeneca COVID-19 vaccine will not bâ€¦ https://t.co/lOmUfLl41t	35.0	True	economictimes.indiatimes.com		economictimes.indiatimes.com
437	604d764c635e2e0038b1f193	2021-03-14 02:34:40	[]	[{"url":"https://t.co/tYZbuBZY5q","expanded_url":"https://timesofindia.indiatimes.com/india/india-to-review-astrazeneca-vaccine-side-effects-after-blood-clot-concerns/articleshow/81481228.cms","display_url":"timesofindia.indiatimes.com/india/india-toâ€¦","indices":[190,213]}]		[]	[]			Requesting all my friends to be careful while going for Covid vaccination in haste. India to review AstraZeneca vaâ€¦ https://t.co/1Nb7eaf8Kh	102.0	True	indiatimes.com		indiatimes.com
438	604d7c871876220038d6693f	2021-03-14 03:01:22	[]	[]	Sat Mar 13 19:51:46 +0000 2021	[]	[{"url":"https://t.co/VLLt5hSKGs","expanded_url":"https://www.corbettreport.com/interview-1619-whitney-webb-on-the-oxford-astrazeneca-eugenics-links/","display_url":"corbettreport.com/interview-1619â€¦","indices":[126,149]}]	Eugenics is the name and death panels is the game. "Interview 1619 â€“ Whitney Webb on the Oxford-AstraZeneca Eugenics Links" https://t.co/VLLt5hSKGs	298.0	RT @Viracocha6984: Eugenics is the name and death panels is the game. "Interview 1619 â€“ Whitney Webb on the Oxford-AstraZeneca Eugenics Liâ€¦	27.0	True		corbettreport.com	corbettreport.com
439	604d871bd47e370039acaf91	2021-03-14 03:46:30	[]	[]	Sat Mar 13 17:46:03 +0000 2021	[]	[{"url":"https://t.co/m7hSvurQXq","expanded_url":"https://www.theepochtimes.com/bidens-rhetoric-rollback-of-trump-orders-driving-spike-in-illegal-border-crossings-expert_3731892.html","display_url":"theepochtimes.com/bidens-rhetoriâ€¦","indices":[261,284]}]	CA &amp; AZ happy about the steal now? â€œItâ€™s driven by @POTUS rhetoric, his rollback of @POTUS45 restrictions at the border.â€� â€œThe administration has signaled to illegals considering coming to this country that its policies are much different from @POTUS45." https://t.co/m7hSvurQXq	7614.0	RT @TrinaSolis17: CA &amp; AZ happy about the steal now? â€œItâ€™s driven by @POTUS rhetoric, his rollback of @POTUS45 restrictions at the border.â€¦	9482.0	True		theepochtimes.com	theepochtimes.com
440	604d879cd47e370039acddcb	2021-03-14 03:48:39	[{"text":"ModernaVaccine","indices":[43,58]},{"text":"AstraZeneca","indices":[59,71]},{"text":"Pfizer","indices":[72,79]},{"text":"BigPharma","indices":[80,90]}]	[{"url":"https://t.co/6NoGCyn3qT","expanded_url":"https://www.thegatewaypundit.com/2021/03/boxing-great-marvin-hagler-dies-according-reports-icu-saturday-taking-vaccine/?utm_source=Twitter&utm_medium=PostTopSharingButtons&utm_campaign=websitesharingbuttons","display_url":"thegatewaypundit.com/2021/03/boxingâ€¦","indices":[205,228]}]		[]	[]			ðŸ’²ðŸ’²ðŸ’‰ðŸ©¸ But the Vaccine is good for you .. #ModernaVaccine #AstraZeneca #Pfizer #BigPharma BREAKING: Boxing Greatâ€¦ https://t.co/NwYuzQ2cUU	4037.0	True	thegatewaypundit.com		thegatewaypundit.com
441	604d9480bf42b9003857b8e1	2021-03-14 04:43:39	[]	[]	Sun Mar 14 04:38:35 +0000 2021	[{"text":"AstraZeneca","indices":[64,76]},{"text":"COVID19","indices":[77,85]},{"text":"SaudiArabia","indices":[97,109]}]	[{"url":"https://t.co/UsDX6dBy5q","expanded_url":"https://english.alarabiya.net/coronavirus/2021/03/13/Coronavirus-No-severe-side-effects-of-AstraZeneca-dose-reported-in-Saudi-Arabia-Health-Authority","display_url":"english.alarabiya.net/coronavirus/20â€¦","indices":[244,267]}]	There have been no reports of severe side effects linked to the #AstraZeneca #COVID19 vaccine in #SaudiArabia, the Kingdomâ€™s Public Health Authority says after several European countries withdrew the dose over its alleged link to blood clots. https://t.co/UsDX6dBy5q	880989.0	RT @AlArabiya_Eng: There have been no reports of severe side effects linked to the #AstraZeneca #COVID19 vaccine in #SaudiArabia, the Kingdâ€¦	989.0	True		english.alarabiya.net	english.alarabiya.net
442	604d9582bf42b900385814ff	2021-03-14 04:47:57	[]	[{"url":"https://t.co/4Nzwo503z6","expanded_url":"http://Newsmax.com","display_url":"Newsmax.com","indices":[101,124]},{"url":"https://t.co/2xiv6I7h6h","expanded_url":"https://www.newsmax.com/globaltalk/astrazeneca-symtoms/2021/03/13/id/1013675/#","display_url":"newsmax.com/globaltalk/astâ€¦","indices":[125,148]}]		[]	[]			3 Health Workers Who Received AstraZeneca Vaccine in Hospital with 'Unusual' Symptoms, Norway Says |â€¦ https://t.co/rwO1JJEkLi	14.0	True	newsmax.com		newsmax.com
443	604d9ce3700b830038294e40	2021-03-14 05:19:25	[]	[]	Sun Mar 07 17:13:05 +0000 2021	[{"text":"vaccination","indices":[29,41]},{"text":"AstraZeneca","indices":[42,54]},{"text":"vaccin","indices":[125,132]}]	[{"url":"https://t.co/hO6OCZAS42","expanded_url":"https://www.rt.com/news/517423-korea-vaccine-deaths-rise/","display_url":"rt.com/news/517423-koâ€¦","indices":[250,273]}]	7 morts aprÃ¨s une semaine de #vaccination #AstraZeneca. La CorÃ©e du Sud a lancÃ© l'enquÃªte suite aux dÃ©cÃ¨s constatÃ©s aprÃ¨s le #vaccin, plus de 2800 effets indÃ©sirables. La FDA amÃ©ricaine enquÃªte aussi sur des cas de maladie rare... (voir plus haut â�«) https://t.co/hO6OCZAS42	14778.0	RT @momotchiii: 7 morts aprÃ¨s une semaine de #vaccination #AstraZeneca. La CorÃ©e du Sud a lancÃ© l'enquÃªte suite aux dÃ©cÃ¨s constatÃ©s aprÃ¨s lâ€¦	324.0	True		rt.com	rt.com
444	604da5b24f782e0038cd7782	2021-03-14 05:57:01	[]	[]	Mon Mar 08 02:39:13 +0000 2021	[]	[{"url":"https://t.co/b35grwRHsV","expanded_url":"https://www.thegatewaypundit.com/2021/03/arizona-hospital-worker-says-nearly-new-covid-cases-illegal-aliens/","display_url":"thegatewaypundit.com/2021/03/arizonâ€¦","indices":[245,268]}]	IMPEACH BIDEN FOR KNOWINGLY CREATING A COVID CRISIS IN AZ! WE LISTENED TO HIM BLASTING TRUMP FOR HIS HANDLING OF COVID FOR MONTHS &amp; AND HE DARES TO IMPORT COVID! Arizona Hospital Worker Says Nearly All of New COVID Cases are Illegal Aliens https://t.co/b35grwRHsV	2102.0	RT @PatriotOutfitrs: IMPEACH BIDEN FOR KNOWINGLY CREATING A COVID CRISIS IN AZ! WE LISTENED TO HIM BLASTING TRUMP FOR HIS HANDLING OF COVIDâ€¦	1589.0	True		thegatewaypundit.com	thegatewaypundit.com
445	604da5b64f782e0038cd78f8	2021-03-14 05:57:05	[]	[{"url":"https://t.co/H2WlI6xkgs","expanded_url":"https://economictimes.indiatimes.com/news/economy/policy/india-uses-digital-banking-and-biometrics-to-organize-its-1-3-billion-population/articleshow/81478987.cms","display_url":"economictimes.indiatimes.com/news/economy/pâ€¦","indices":[96,119]}]		[]	[]			@narendramodi India uses digital banking and biometrics to organize its 1.3 billion populationâ€¦ https://t.co/fAZOVdGxjr	1436.0	True	economictimes.indiatimes.com		economictimes.indiatimes.com
446	604da6304f782e0038cda396	2021-03-14 05:59:07	[]	[]	Sun Mar 07 17:13:05 +0000 2021	[{"text":"vaccination","indices":[29,41]},{"text":"AstraZeneca","indices":[42,54]},{"text":"vaccin","indices":[125,132]}]	[{"url":"https://t.co/hO6OCZAS42","expanded_url":"https://www.rt.com/news/517423-korea-vaccine-deaths-rise/","display_url":"rt.com/news/517423-koâ€¦","indices":[250,273]}]	7 morts aprÃ¨s une semaine de #vaccination #AstraZeneca. La CorÃ©e du Sud a lancÃ© l'enquÃªte suite aux dÃ©cÃ¨s constatÃ©s aprÃ¨s le #vaccin, plus de 2800 effets indÃ©sirables. La FDA amÃ©ricaine enquÃªte aussi sur des cas de maladie rare... (voir plus haut â�«) https://t.co/hO6OCZAS42	14778.0	RT @momotchiii: 7 morts aprÃ¨s une semaine de #vaccination #AstraZeneca. La CorÃ©e du Sud a lancÃ© l'enquÃªte suite aux dÃ©cÃ¨s constatÃ©s aprÃ¨s lâ€¦	62.0	True		rt.com	rt.com
447	604dca810dee02003849c715	2021-03-14 08:34:03	[]	[]	Sun Mar 14 03:48:39 +0000 2021	[{"text":"ModernaVaccine","indices":[43,58]},{"text":"AstraZeneca","indices":[59,71]},{"text":"Pfizer","indices":[72,79]},{"text":"BigPharma","indices":[80,90]}]	[{"url":"https://t.co/6NoGCyn3qT","expanded_url":"https://www.thegatewaypundit.com/2021/03/boxing-great-marvin-hagler-dies-according-reports-icu-saturday-taking-vaccine/?utm_source=Twitter&utm_medium=PostTopSharingButtons&utm_campaign=websitesharingbuttons","display_url":"thegatewaypundit.com/2021/03/boxingâ€¦","indices":[205,228]}]	ðŸ’²ðŸ’²ðŸ’‰ðŸ©¸ But the Vaccine is good for you .. #ModernaVaccine #AstraZeneca #Pfizer #BigPharma BREAKING: Boxing Great Marvin Hagler Dies - According to Reports He Was in ICU on Saturday After Taking Vaccine https://t.co/6NoGCyn3qT via @gatewaypundit	4036.0	RT @LisaMic75251596: ðŸ’²ðŸ’²ðŸ’‰ðŸ©¸ But the Vaccine is good for you .. #ModernaVaccine #AstraZeneca #Pfizer #BigPharma BREAKING: Boxing Great Maâ€¦	1955.0	True		thegatewaypundit.com	thegatewaypundit.com
448	604dcb5a0dee0200384a1343	2021-03-14 08:37:41	[]	[{"url":"https://t.co/FiuLe6sW8T","expanded_url":"https://www.globalresearch.ca/7-european-nations-halt-astrazeneca-jabs-reports-serious-blood-clots/5739665","display_url":"globalresearch.ca/7-european-natâ€¦","indices":[240,263]}]		[]	[]			8 Countries suspend Covid Vaccinations More countries have followed Denmark by suspending the AstraZeneca-Oxford Câ€¦ https://t.co/QugaM85iNK	24.0	True	globalresearch.ca		globalresearch.ca
449	604dd00cdd588000384e1d01	2021-03-14 08:57:42	[]	[]	Sun Mar 07 17:13:05 +0000 2021	[{"text":"vaccination","indices":[29,41]},{"text":"AstraZeneca","indices":[42,54]},{"text":"vaccin","indices":[125,132]}]	[{"url":"https://t.co/hO6OCZAS42","expanded_url":"https://www.rt.com/news/517423-korea-vaccine-deaths-rise/","display_url":"rt.com/news/517423-koâ€¦","indices":[250,273]}]	7 morts aprÃ¨s une semaine de #vaccination #AstraZeneca. La CorÃ©e du Sud a lancÃ© l'enquÃªte suite aux dÃ©cÃ¨s constatÃ©s aprÃ¨s le #vaccin, plus de 2800 effets indÃ©sirables. La FDA amÃ©ricaine enquÃªte aussi sur des cas de maladie rare... (voir plus haut â�«) https://t.co/hO6OCZAS42	14789.0	RT @momotchiii: 7 morts aprÃ¨s une semaine de #vaccination #AstraZeneca. La CorÃ©e du Sud a lancÃ© l'enquÃªte suite aux dÃ©cÃ¨s constatÃ©s aprÃ¨s lâ€¦	3.0	True		rt.com	rt.com
450	604dd0aedd588000384e5639	2021-03-14 09:00:25	[]	[]	Sun Mar 07 17:13:05 +0000 2021	[{"text":"vaccination","indices":[29,41]},{"text":"AstraZeneca","indices":[42,54]},{"text":"vaccin","indices":[125,132]}]	[{"url":"https://t.co/hO6OCZAS42","expanded_url":"https://www.rt.com/news/517423-korea-vaccine-deaths-rise/","display_url":"rt.com/news/517423-koâ€¦","indices":[250,273]}]	7 morts aprÃ¨s une semaine de #vaccination #AstraZeneca. La CorÃ©e du Sud a lancÃ© l'enquÃªte suite aux dÃ©cÃ¨s constatÃ©s aprÃ¨s le #vaccin, plus de 2800 effets indÃ©sirables. La FDA amÃ©ricaine enquÃªte aussi sur des cas de maladie rare... (voir plus haut â�«) https://t.co/hO6OCZAS42	14789.0	RT @momotchiii: 7 morts aprÃ¨s une semaine de #vaccination #AstraZeneca. La CorÃ©e du Sud a lancÃ© l'enquÃªte suite aux dÃ©cÃ¨s constatÃ©s aprÃ¨s lâ€¦	6.0	True		rt.com	rt.com
451	604dd3cb82372500380ab257	2021-03-14 09:13:42	[]	[]	Sun Mar 07 17:13:05 +0000 2021	[{"text":"vaccination","indices":[29,41]},{"text":"AstraZeneca","indices":[42,54]},{"text":"vaccin","indices":[125,132]}]	[{"url":"https://t.co/hO6OCZAS42","expanded_url":"https://www.rt.com/news/517423-korea-vaccine-deaths-rise/","display_url":"rt.com/news/517423-koâ€¦","indices":[250,273]}]	7 morts aprÃ¨s une semaine de #vaccination #AstraZeneca. La CorÃ©e du Sud a lancÃ© l'enquÃªte suite aux dÃ©cÃ¨s constatÃ©s aprÃ¨s le #vaccin, plus de 2800 effets indÃ©sirables. La FDA amÃ©ricaine enquÃªte aussi sur des cas de maladie rare... (voir plus haut â�«) https://t.co/hO6OCZAS42	14789.0	RT @momotchiii: 7 morts aprÃ¨s une semaine de #vaccination #AstraZeneca. La CorÃ©e du Sud a lancÃ© l'enquÃªte suite aux dÃ©cÃ¨s constatÃ©s aprÃ¨s lâ€¦	651.0	True		rt.com	rt.com
452	604dd43682372500380ad857	2021-03-14 09:15:29	[]	[]	Sun Mar 07 17:13:05 +0000 2021	[{"text":"vaccination","indices":[29,41]},{"text":"AstraZeneca","indices":[42,54]},{"text":"vaccin","indices":[125,132]}]	[{"url":"https://t.co/hO6OCZAS42","expanded_url":"https://www.rt.com/news/517423-korea-vaccine-deaths-rise/","display_url":"rt.com/news/517423-koâ€¦","indices":[250,273]}]	7 morts aprÃ¨s une semaine de #vaccination #AstraZeneca. La CorÃ©e du Sud a lancÃ© l'enquÃªte suite aux dÃ©cÃ¨s constatÃ©s aprÃ¨s le #vaccin, plus de 2800 effets indÃ©sirables. La FDA amÃ©ricaine enquÃªte aussi sur des cas de maladie rare... (voir plus haut â�«) https://t.co/hO6OCZAS42	14789.0	RT @momotchiii: 7 morts aprÃ¨s une semaine de #vaccination #AstraZeneca. La CorÃ©e du Sud a lancÃ© l'enquÃªte suite aux dÃ©cÃ¨s constatÃ©s aprÃ¨s lâ€¦	384.0	True		rt.com	rt.com
453	604dd4d382372500380b1061	2021-03-14 09:18:06	[]	[]	Sun Mar 07 17:13:05 +0000 2021	[{"text":"vaccination","indices":[29,41]},{"text":"AstraZeneca","indices":[42,54]},{"text":"vaccin","indices":[125,132]}]	[{"url":"https://t.co/hO6OCZAS42","expanded_url":"https://www.rt.com/news/517423-korea-vaccine-deaths-rise/","display_url":"rt.com/news/517423-koâ€¦","indices":[250,273]}]	7 morts aprÃ¨s une semaine de #vaccination #AstraZeneca. La CorÃ©e du Sud a lancÃ© l'enquÃªte suite aux dÃ©cÃ¨s constatÃ©s aprÃ¨s le #vaccin, plus de 2800 effets indÃ©sirables. La FDA amÃ©ricaine enquÃªte aussi sur des cas de maladie rare... (voir plus haut â�«) https://t.co/hO6OCZAS42	14790.0	RT @momotchiii: 7 morts aprÃ¨s une semaine de #vaccination #AstraZeneca. La CorÃ©e du Sud a lancÃ© l'enquÃªte suite aux dÃ©cÃ¨s constatÃ©s aprÃ¨s lâ€¦	21.0	True		rt.com	rt.com
454	604dd51d82372500380b2aad	2021-03-14 09:19:20	[]	[]	Fri Mar 12 18:02:00 +0000 2021	[{"text":"TheDefender","indices":[191,203]}]	[{"url":"https://t.co/cRxbYVSDUq","expanded_url":"https://bit.ly/3b74uzs","display_url":"bit.ly/3b74uzs","indices":[225,248]},{"url":"https://t.co/iQhx08cGvR","expanded_url":"https://childrenshealthdefense.org/defender/eu-countries-pause-astrazeneca-covid-vaccine/?utm_source=twitter&utm_medium=defender","display_url":"childrenshealthdefense.org/defender/eu-coâ€¦","indices":[249,272]}]	Denmark, Norway + Iceland today joined other EU countries in suspending use of the AstraZeneca-Oxford vaccine following reports of blood clots + the death of a 60-year-old woman in Denmark. #TheDefender: SIGN UP TODAY--&gt; https://t.co/cRxbYVSDUq https://t.co/iQhx08cGvR	56247.0	RT @ChildrensHD: Denmark, Norway + Iceland today joined other EU countries in suspending use of the AstraZeneca-Oxford vaccine following reâ€¦	1162.0	True		childrenshealthdefense.org	childrenshealthdefense.org
455	604dd5b982372500380b6245	2021-03-14 09:21:56	[{"text":"AstraZeneca","indices":[84,96]}]	[{"url":"https://t.co/EtprtUREO7","expanded_url":"https://childrenshealthdefense.org/defender/who-approves-astrazeneca-vaccine-emergency-use/","display_url":"childrenshealthdefense.org/defender/who-aâ€¦","indices":[234,257]}]		[]	[]			@FergalBowers @rtenews Posted on Feb 18th by @RobertKennedyJr - The controversial #AstraZeneca ðŸ’‰ , which Gates haâ€¦ https://t.co/sEe5UHg05Q	2762.0	True	childrenshealthdefense.org		childrenshealthdefense.org
456	604dd65b0efc3900387750ab	2021-03-14 09:24:37	[]	[]	Sun Mar 07 17:13:05 +0000 2021	[{"text":"vaccination","indices":[29,41]},{"text":"AstraZeneca","indices":[42,54]},{"text":"vaccin","indices":[125,132]}]	[{"url":"https://t.co/hO6OCZAS42","expanded_url":"https://www.rt.com/news/517423-korea-vaccine-deaths-rise/","display_url":"rt.com/news/517423-koâ€¦","indices":[250,273]}]	7 morts aprÃ¨s une semaine de #vaccination #AstraZeneca. La CorÃ©e du Sud a lancÃ© l'enquÃªte suite aux dÃ©cÃ¨s constatÃ©s aprÃ¨s le #vaccin, plus de 2800 effets indÃ©sirables. La FDA amÃ©ricaine enquÃªte aussi sur des cas de maladie rare... (voir plus haut â�«) https://t.co/hO6OCZAS42	14790.0	RT @momotchiii: 7 morts aprÃ¨s une semaine de #vaccination #AstraZeneca. La CorÃ©e du Sud a lancÃ© l'enquÃªte suite aux dÃ©cÃ¨s constatÃ©s aprÃ¨s lâ€¦	89.0	True		rt.com	rt.com
457	604dd65b0efc3900387750bf	2021-03-14 09:24:38	[]	[]	Sun Mar 07 17:13:05 +0000 2021	[{"text":"vaccination","indices":[29,41]},{"text":"AstraZeneca","indices":[42,54]},{"text":"vaccin","indices":[125,132]}]	[{"url":"https://t.co/hO6OCZAS42","expanded_url":"https://www.rt.com/news/517423-korea-vaccine-deaths-rise/","display_url":"rt.com/news/517423-koâ€¦","indices":[250,273]}]	7 morts aprÃ¨s une semaine de #vaccination #AstraZeneca. La CorÃ©e du Sud a lancÃ© l'enquÃªte suite aux dÃ©cÃ¨s constatÃ©s aprÃ¨s le #vaccin, plus de 2800 effets indÃ©sirables. La FDA amÃ©ricaine enquÃªte aussi sur des cas de maladie rare... (voir plus haut â�«) https://t.co/hO6OCZAS42	14790.0	RT @momotchiii: 7 morts aprÃ¨s une semaine de #vaccination #AstraZeneca. La CorÃ©e du Sud a lancÃ© l'enquÃªte suite aux dÃ©cÃ¨s constatÃ©s aprÃ¨s lâ€¦	370.0	True		rt.com	rt.com
458	604dd6a10efc390038776971	2021-03-14 09:25:48	[]	[]	Sun Mar 14 09:21:56 +0000 2021	[{"text":"AstraZeneca","indices":[84,96]}]	[{"url":"https://t.co/EtprtUREO7","expanded_url":"https://childrenshealthdefense.org/defender/who-approves-astrazeneca-vaccine-emergency-use/","display_url":"childrenshealthdefense.org/defender/who-aâ€¦","indices":[234,257]}]	@FergalBowers @rtenews Posted on Feb 18th by @RobertKennedyJr - The controversial #AstraZeneca ðŸ’‰ , which Gates has heavily invested in, is being rejected by some countries over widespread concerns about side effects and efficacy. https://t.co/EtprtUREO7	2762.0	RT @amobeirne: @FergalBowers @rtenews Posted on Feb 18th by @RobertKennedyJr - The controversial #AstraZeneca ðŸ’‰ , which Gates has heavilyâ€¦	1930.0	True		childrenshealthdefense.org	childrenshealthdefense.org
459	604dd7eb0efc39003877dd7d	2021-03-14 09:31:17	[]	[]	Sun Mar 14 09:21:56 +0000 2021	[{"text":"AstraZeneca","indices":[84,96]}]	[{"url":"https://t.co/EtprtUREO7","expanded_url":"https://childrenshealthdefense.org/defender/who-approves-astrazeneca-vaccine-emergency-use/","display_url":"childrenshealthdefense.org/defender/who-aâ€¦","indices":[234,257]}]	@FergalBowers @rtenews Posted on Feb 18th by @RobertKennedyJr - The controversial #AstraZeneca ðŸ’‰ , which Gates has heavily invested in, is being rejected by some countries over widespread concerns about side effects and efficacy. https://t.co/EtprtUREO7	2762.0	RT @amobeirne: @FergalBowers @rtenews Posted on Feb 18th by @RobertKennedyJr - The controversial #AstraZeneca ðŸ’‰ , which Gates has heavilyâ€¦	128.0	True		childrenshealthdefense.org	childrenshealthdefense.org
460	604dd7ec0efc39003877ddcd	2021-03-14 09:31:18	[]	[]	Sun Mar 07 17:13:05 +0000 2021	[{"text":"vaccination","indices":[29,41]},{"text":"AstraZeneca","indices":[42,54]},{"text":"vaccin","indices":[125,132]}]	[{"url":"https://t.co/hO6OCZAS42","expanded_url":"https://www.rt.com/news/517423-korea-vaccine-deaths-rise/","display_url":"rt.com/news/517423-koâ€¦","indices":[250,273]}]	7 morts aprÃ¨s une semaine de #vaccination #AstraZeneca. La CorÃ©e du Sud a lancÃ© l'enquÃªte suite aux dÃ©cÃ¨s constatÃ©s aprÃ¨s le #vaccin, plus de 2800 effets indÃ©sirables. La FDA amÃ©ricaine enquÃªte aussi sur des cas de maladie rare... (voir plus haut â�«) https://t.co/hO6OCZAS42	14790.0	RT @momotchiii: 7 morts aprÃ¨s une semaine de #vaccination #AstraZeneca. La CorÃ©e du Sud a lancÃ© l'enquÃªte suite aux dÃ©cÃ¨s constatÃ©s aprÃ¨s lâ€¦	528.0	True		rt.com	rt.com
461	604dd85d0efc390038780651	2021-03-14 09:33:12	[]	[]	Sun Mar 07 17:13:05 +0000 2021	[{"text":"vaccination","indices":[29,41]},{"text":"AstraZeneca","indices":[42,54]},{"text":"vaccin","indices":[125,132]}]	[{"url":"https://t.co/hO6OCZAS42","expanded_url":"https://www.rt.com/news/517423-korea-vaccine-deaths-rise/","display_url":"rt.com/news/517423-koâ€¦","indices":[250,273]}]	7 morts aprÃ¨s une semaine de #vaccination #AstraZeneca. La CorÃ©e du Sud a lancÃ© l'enquÃªte suite aux dÃ©cÃ¨s constatÃ©s aprÃ¨s le #vaccin, plus de 2800 effets indÃ©sirables. La FDA amÃ©ricaine enquÃªte aussi sur des cas de maladie rare... (voir plus haut â�«) https://t.co/hO6OCZAS42	14790.0	RT @momotchiii: 7 morts aprÃ¨s une semaine de #vaccination #AstraZeneca. La CorÃ©e du Sud a lancÃ© l'enquÃªte suite aux dÃ©cÃ¨s constatÃ©s aprÃ¨s lâ€¦	1413.0	True		rt.com	rt.com
462	604ddda52896af00389d178d	2021-03-14 09:55:43	[]	[]	Sun Mar 14 03:48:39 +0000 2021	[{"text":"ModernaVaccine","indices":[43,58]},{"text":"AstraZeneca","indices":[59,71]},{"text":"Pfizer","indices":[72,79]},{"text":"BigPharma","indices":[80,90]}]	[{"url":"https://t.co/6NoGCyn3qT","expanded_url":"https://www.thegatewaypundit.com/2021/03/boxing-great-marvin-hagler-dies-according-reports-icu-saturday-taking-vaccine/?utm_source=Twitter&utm_medium=PostTopSharingButtons&utm_campaign=websitesharingbuttons","display_url":"thegatewaypundit.com/2021/03/boxingâ€¦","indices":[205,228]}]	ðŸ’²ðŸ’²ðŸ’‰ðŸ©¸ But the Vaccine is good for you .. #ModernaVaccine #AstraZeneca #Pfizer #BigPharma BREAKING: Boxing Great Marvin Hagler Dies - According to Reports He Was in ICU on Saturday After Taking Vaccine https://t.co/6NoGCyn3qT via @gatewaypundit	4041.0	RT @LisaMic75251596: ðŸ’²ðŸ’²ðŸ’‰ðŸ©¸ But the Vaccine is good for you .. #ModernaVaccine #AstraZeneca #Pfizer #BigPharma BREAKING: Boxing Great Maâ€¦	1745.0	True		thegatewaypundit.com	thegatewaypundit.com
463	604dddbf2896af00389d20ef	2021-03-14 09:56:10	[]	[]	Sun Mar 14 03:48:39 +0000 2021	[{"text":"ModernaVaccine","indices":[43,58]},{"text":"AstraZeneca","indices":[59,71]},{"text":"Pfizer","indices":[72,79]},{"text":"BigPharma","indices":[80,90]}]	[{"url":"https://t.co/6NoGCyn3qT","expanded_url":"https://www.thegatewaypundit.com/2021/03/boxing-great-marvin-hagler-dies-according-reports-icu-saturday-taking-vaccine/?utm_source=Twitter&utm_medium=PostTopSharingButtons&utm_campaign=websitesharingbuttons","display_url":"thegatewaypundit.com/2021/03/boxingâ€¦","indices":[205,228]}]	ðŸ’²ðŸ’²ðŸ’‰ðŸ©¸ But the Vaccine is good for you .. #ModernaVaccine #AstraZeneca #Pfizer #BigPharma BREAKING: Boxing Great Marvin Hagler Dies - According to Reports He Was in ICU on Saturday After Taking Vaccine https://t.co/6NoGCyn3qT via @gatewaypundit	4036.0	RT @LisaMic75251596: ðŸ’²ðŸ’²ðŸ’‰ðŸ©¸ But the Vaccine is good for you .. #ModernaVaccine #AstraZeneca #Pfizer #BigPharma BREAKING: Boxing Great Maâ€¦	313.0	True		thegatewaypundit.com	thegatewaypundit.com
464	604de37ca5c5c90038ec140e	2021-03-14 10:20:32	[]	[]	Sun Mar 14 00:04:25 +0000 2021	[{"text":"SeguimosCuidÃ¡ndonos","indices":[193,213]}]	[{"url":"https://t.co/k3EXHt1eeq","expanded_url":"https://actualidad.rt.com/actualidad/386333-tres-trabajadores-sanitarios-noruega-inoculados-vacuna-astrazeneca","display_url":"actualidad.rt.com/actualidad/386â€¦","indices":[169,192]}]	El veneno de Oxford-AstraZeneca en acciÃ³n. "Tres trabajadores sanitarios de Noruega inoculados con la vacuna de AstraZeneca estÃ¡n hospitalizados tras presentar trombos" https://t.co/k3EXHt1eeq #SeguimosCuidÃ¡ndonos @VencedorMRT ðŸ‡»ðŸ‡ª	5147.0	RT @VencedorMRT: El veneno de Oxford-AstraZeneca en acciÃ³n. "Tres trabajadores sanitarios de Noruega inoculados con la vacuna de AstraZenecâ€¦	418.0	True		rt.com	rt.com
465	604de44fa5c5c90038ec51b2	2021-03-14 10:23:25	[]	[]	Sun Mar 07 17:13:05 +0000 2021	[{"text":"vaccination","indices":[29,41]},{"text":"AstraZeneca","indices":[42,54]},{"text":"vaccin","indices":[125,132]}]	[{"url":"https://t.co/hO6OCZAS42","expanded_url":"https://www.rt.com/news/517423-korea-vaccine-deaths-rise/","display_url":"rt.com/news/517423-koâ€¦","indices":[250,273]}]	7 morts aprÃ¨s une semaine de #vaccination #AstraZeneca. La CorÃ©e du Sud a lancÃ© l'enquÃªte suite aux dÃ©cÃ¨s constatÃ©s aprÃ¨s le #vaccin, plus de 2800 effets indÃ©sirables. La FDA amÃ©ricaine enquÃªte aussi sur des cas de maladie rare... (voir plus haut â�«) https://t.co/hO6OCZAS42	14796.0	RT @momotchiii: 7 morts aprÃ¨s une semaine de #vaccination #AstraZeneca. La CorÃ©e du Sud a lancÃ© l'enquÃªte suite aux dÃ©cÃ¨s constatÃ©s aprÃ¨s lâ€¦	75.0	True		rt.com	rt.com
466	604de541a5c5c90038eca014	2021-03-14 10:27:04	[]	[]	Sun Mar 14 10:25:24 +0000 2021	[{"text":"AstraZeneca","indices":[106,118]},{"text":"coronavirus","indices":[129,141]}]	[{"url":"https://t.co/HyiyuEQIeS","expanded_url":"https://francais.rt.com/international/84644-doutes-caillots-sanguins-vaccin-covid-coronavirus-europe-fronde-poursuit","display_url":"francais.rt.com/international/â€¦","indices":[256,279]}]	Les autoritÃ©s sanitaires irlandaises ont recommandÃ© de suspendre par Â«prÃ©cautionÂ» l'utilisation du vaccin #AstraZeneca contre le #coronavirus, en raison de craintes liÃ©es Ã la formation de caillots sanguins chez des individus vaccinÃ©s. âš¡ï¸� EN CONTINU : âž¡ï¸� https://t.co/HyiyuEQIeS https://t.co/8uNmdg9L6U	162692.0	RT @RTenfrancais: Les autoritÃ©s sanitaires irlandaises ont recommandÃ© de suspendre par Â«prÃ©cautionÂ» l'utilisation du vaccin #AstraZeneca coâ€¦	397.0	True		rt.com	rt.com
467	604de787d5d5af0038efcf23	2021-03-14 10:37:54	[]	[]	Sun Mar 07 17:13:05 +0000 2021	[{"text":"vaccination","indices":[29,41]},{"text":"AstraZeneca","indices":[42,54]},{"text":"vaccin","indices":[125,132]}]	[{"url":"https://t.co/hO6OCZAS42","expanded_url":"https://www.rt.com/news/517423-korea-vaccine-deaths-rise/","display_url":"rt.com/news/517423-koâ€¦","indices":[250,273]}]	7 morts aprÃ¨s une semaine de #vaccination #AstraZeneca. La CorÃ©e du Sud a lancÃ© l'enquÃªte suite aux dÃ©cÃ¨s constatÃ©s aprÃ¨s le #vaccin, plus de 2800 effets indÃ©sirables. La FDA amÃ©ricaine enquÃªte aussi sur des cas de maladie rare... (voir plus haut â�«) https://t.co/hO6OCZAS42	14797.0	RT @momotchiii: 7 morts aprÃ¨s une semaine de #vaccination #AstraZeneca. La CorÃ©e du Sud a lancÃ© l'enquÃªte suite aux dÃ©cÃ¨s constatÃ©s aprÃ¨s lâ€¦	33.0	True		rt.com	rt.com
468	604de880d5d5af0038f027c5	2021-03-14 10:42:02	[]	[]	Sun Mar 14 10:25:24 +0000 2021	[{"text":"AstraZeneca","indices":[106,118]},{"text":"coronavirus","indices":[129,141]}]	[{"url":"https://t.co/HyiyuEQIeS","expanded_url":"https://francais.rt.com/international/84644-doutes-caillots-sanguins-vaccin-covid-coronavirus-europe-fronde-poursuit","display_url":"francais.rt.com/international/â€¦","indices":[256,279]}]	Les autoritÃ©s sanitaires irlandaises ont recommandÃ© de suspendre par Â«prÃ©cautionÂ» l'utilisation du vaccin #AstraZeneca contre le #coronavirus, en raison de craintes liÃ©es Ã la formation de caillots sanguins chez des individus vaccinÃ©s. âš¡ï¸� EN CONTINU : âž¡ï¸� https://t.co/HyiyuEQIeS https://t.co/8uNmdg9L6U	162694.0	RT @RTenfrancais: Les autoritÃ©s sanitaires irlandaises ont recommandÃ© de suspendre par Â«prÃ©cautionÂ» l'utilisation du vaccin #AstraZeneca coâ€¦	433.0	True		rt.com	rt.com
469	604de88bd5d5af0038f02be5	2021-03-14 10:42:14	[]	[]	Sun Mar 07 17:13:05 +0000 2021	[{"text":"vaccination","indices":[29,41]},{"text":"AstraZeneca","indices":[42,54]},{"text":"vaccin","indices":[125,132]}]	[{"url":"https://t.co/hO6OCZAS42","expanded_url":"https://www.rt.com/news/517423-korea-vaccine-deaths-rise/","display_url":"rt.com/news/517423-koâ€¦","indices":[250,273]}]	7 morts aprÃ¨s une semaine de #vaccination #AstraZeneca. La CorÃ©e du Sud a lancÃ© l'enquÃªte suite aux dÃ©cÃ¨s constatÃ©s aprÃ¨s le #vaccin, plus de 2800 effets indÃ©sirables. La FDA amÃ©ricaine enquÃªte aussi sur des cas de maladie rare... (voir plus haut â�«) https://t.co/hO6OCZAS42	14797.0	RT @momotchiii: 7 morts aprÃ¨s une semaine de #vaccination #AstraZeneca. La CorÃ©e du Sud a lancÃ© l'enquÃªte suite aux dÃ©cÃ¨s constatÃ©s aprÃ¨s lâ€¦	21.0	True		rt.com	rt.com
470	604df1c5d1e0a10038d1dfea	2021-03-14 11:21:36	[]	[]	Sun Mar 14 11:16:06 +0000 2021	[{"text":"Merkel","indices":[80,87]},{"text":"AstraZeneca","indices":[168,180]},{"text":"Corona","indices":[181,188]}]	[{"url":"https://t.co/nnVkFKRzw5","expanded_url":"https://de.rt.com/europa/114339-irland-impfkomission-rat-zum-vorlaufigen/","display_url":"de.rt.com/europa/114339-â€¦","indices":[190,213]}]	Irland: Impfkommission rÃ¤t zum vorlÃ¤ufigen Stopp von AstraZeneca-Impfungen Nur #Merkel -Regierung setzt ihre BÃ¼rger weiterhin dem Risiko gravierender ImpfschÃ¤den aus. #AstraZeneca #Corona https://t.co/nnVkFKRzw5	965.0	RT @LandolfThore: Irland: Impfkommission rÃ¤t zum vorlÃ¤ufigen Stopp von AstraZeneca-Impfungen Nur #Merkel -Regierung setzt ihre BÃ¼rger weitâ€¦	2010.0	True		rt.com	rt.com
471	604df60f7ddf8200380cc17e	2021-03-14 11:39:54	[{"text":"astrazeneca","indices":[208,220]},{"text":"news","indices":[221,226]},{"text":"ireland","indices":[227,235]}]	[{"url":"https://t.co/JLGKhemwZV","expanded_url":"https://oye.news/news/health/ireland-suspends-use-of-astrazeneca-vaccine-following-blood-clotting-fears/","display_url":"oye.news/news/health/irâ€¦","indices":[237,260]}]		[]	[]			Ireland is temporarily suspending use of the AstraZeneca vaccine after fears over blood clotting. Of course, thisâ€¦ https://t.co/RPpInmQYXP	524.0	True	oye.news		oye.news
472	604df782bbb86e003814771d	2021-03-14 11:46:04	[]	[]	Fri Mar 12 18:02:00 +0000 2021	[{"text":"TheDefender","indices":[191,203]}]	[{"url":"https://t.co/cRxbYVSDUq","expanded_url":"https://bit.ly/3b74uzs","display_url":"bit.ly/3b74uzs","indices":[225,248]},{"url":"https://t.co/iQhx08cGvR","expanded_url":"https://childrenshealthdefense.org/defender/eu-countries-pause-astrazeneca-covid-vaccine/?utm_source=twitter&utm_medium=defender","display_url":"childrenshealthdefense.org/defender/eu-coâ€¦","indices":[249,272]}]	Denmark, Norway + Iceland today joined other EU countries in suspending use of the AstraZeneca-Oxford vaccine following reports of blood clots + the death of a 60-year-old woman in Denmark. #TheDefender: SIGN UP TODAY--&gt; https://t.co/cRxbYVSDUq https://t.co/iQhx08cGvR	56258.0	RT @ChildrensHD: Denmark, Norway + Iceland today joined other EU countries in suspending use of the AstraZeneca-Oxford vaccine following reâ€¦	111.0	True		childrenshealthdefense.org	childrenshealthdefense.org
473	604dfbb50a9e910038ad5b0a	2021-03-14 12:03:05	[]	[]	Sat Mar 13 17:46:03 +0000 2021	[]	[{"url":"https://t.co/m7hSvurQXq","expanded_url":"https://www.theepochtimes.com/bidens-rhetoric-rollback-of-trump-orders-driving-spike-in-illegal-border-crossings-expert_3731892.html","display_url":"theepochtimes.com/bidens-rhetoriâ€¦","indices":[261,284]}]	CA &amp; AZ happy about the steal now? â€œItâ€™s driven by @POTUS rhetoric, his rollback of @POTUS45 restrictions at the border.â€� â€œThe administration has signaled to illegals considering coming to this country that its policies are much different from @POTUS45." https://t.co/m7hSvurQXq	7634.0	RT @TrinaSolis17: CA &amp; AZ happy about the steal now? â€œItâ€™s driven by @POTUS rhetoric, his rollback of @POTUS45 restrictions at the border.â€¦	1657.0	True		theepochtimes.com	theepochtimes.com
474	604e04df0367310038a62fab	2021-03-14 12:43:05	[]	[]	Sun Mar 14 10:25:24 +0000 2021	[{"text":"AstraZeneca","indices":[106,118]},{"text":"coronavirus","indices":[129,141]}]	[{"url":"https://t.co/HyiyuEQIeS","expanded_url":"https://francais.rt.com/international/84644-doutes-caillots-sanguins-vaccin-covid-coronavirus-europe-fronde-poursuit","display_url":"francais.rt.com/international/â€¦","indices":[256,279]}]	Les autoritÃ©s sanitaires irlandaises ont recommandÃ© de suspendre par Â«prÃ©cautionÂ» l'utilisation du vaccin #AstraZeneca contre le #coronavirus, en raison de craintes liÃ©es Ã la formation de caillots sanguins chez des individus vaccinÃ©s. âš¡ï¸� EN CONTINU : âž¡ï¸� https://t.co/HyiyuEQIeS https://t.co/8uNmdg9L6U	162697.0	RT @RTenfrancais: Les autoritÃ©s sanitaires irlandaises ont recommandÃ© de suspendre par Â«prÃ©cautionÂ» l'utilisation du vaccin #AstraZeneca coâ€¦	57.0	True		rt.com	rt.com
475	604e08289465000038bf1d41	2021-03-14 12:57:07	[]	[]	Sat Mar 13 17:46:03 +0000 2021	[]	[{"url":"https://t.co/m7hSvurQXq","expanded_url":"https://www.theepochtimes.com/bidens-rhetoric-rollback-of-trump-orders-driving-spike-in-illegal-border-crossings-expert_3731892.html","display_url":"theepochtimes.com/bidens-rhetoriâ€¦","indices":[261,284]}]	CA &amp; AZ happy about the steal now? â€œItâ€™s driven by @POTUS rhetoric, his rollback of @POTUS45 restrictions at the border.â€� â€œThe administration has signaled to illegals considering coming to this country that its policies are much different from @POTUS45." https://t.co/m7hSvurQXq	7657.0	RT @TrinaSolis17: CA &amp; AZ happy about the steal now? â€œItâ€™s driven by @POTUS rhetoric, his rollback of @POTUS45 restrictions at the border.â€¦	1052.0	True		theepochtimes.com	theepochtimes.com
476	604e08879465000038bf3f1d	2021-03-14 12:58:41	[]	[]	Sun Mar 14 12:58:36 +0000 2021	[{"text":"India","indices":[0,6]},{"text":"AstraZeneca","indices":[80,92]}]	[{"url":"https://t.co/2hGsYkKQ3b","expanded_url":"https://english.alarabiya.net/coronavirus/2021/03/14/AstraZeneca-side-effects-reviewed-in-India-after-European-concerns","display_url":"english.alarabiya.net/coronavirus/20â€¦","indices":[144,167]}]	#India will carry out a deeper review of post-vaccination side effects from the #AstraZeneca shot next week on the back of concerns in Europe. https://t.co/2hGsYkKQ3b	881061.0	RT @AlArabiya_Eng: #India will carry out a deeper review of post-vaccination side effects from the #AstraZeneca shot next week on the backâ€¦	1173.0	True		english.alarabiya.net	english.alarabiya.net
477	604e08ff9465000038bf6a6b	2021-03-14 13:00:42	[]	[]	Sun Mar 14 12:58:36 +0000 2021	[{"text":"India","indices":[0,6]},{"text":"AstraZeneca","indices":[80,92]}]	[{"url":"https://t.co/2hGsYkKQ3b","expanded_url":"https://english.alarabiya.net/coronavirus/2021/03/14/AstraZeneca-side-effects-reviewed-in-India-after-European-concerns","display_url":"english.alarabiya.net/coronavirus/20â€¦","indices":[144,167]}]	#India will carry out a deeper review of post-vaccination side effects from the #AstraZeneca shot next week on the back of concerns in Europe. https://t.co/2hGsYkKQ3b	881115.0	RT @AlArabiya_Eng: #India will carry out a deeper review of post-vaccination side effects from the #AstraZeneca shot next week on the backâ€¦	10331.0	True		english.alarabiya.net	english.alarabiya.net
478	604e09009465000038bf6ac9	2021-03-14 13:00:43	[]	[]	Sun Mar 14 12:58:36 +0000 2021	[{"text":"India","indices":[0,6]},{"text":"AstraZeneca","indices":[80,92]}]	[{"url":"https://t.co/2hGsYkKQ3b","expanded_url":"https://english.alarabiya.net/coronavirus/2021/03/14/AstraZeneca-side-effects-reviewed-in-India-after-European-concerns","display_url":"english.alarabiya.net/coronavirus/20â€¦","indices":[144,167]}]	#India will carry out a deeper review of post-vaccination side effects from the #AstraZeneca shot next week on the back of concerns in Europe. https://t.co/2hGsYkKQ3b	881115.0	RT @AlArabiya_Eng: #India will carry out a deeper review of post-vaccination side effects from the #AstraZeneca shot next week on the backâ€¦	52.0	True		english.alarabiya.net	english.alarabiya.net
479	604e157dc653f80038520ca0	2021-03-14 13:54:00	[]	[]	Sun Mar 14 10:25:24 +0000 2021	[{"text":"AstraZeneca","indices":[106,118]},{"text":"coronavirus","indices":[129,141]}]	[{"url":"https://t.co/HyiyuEQIeS","expanded_url":"https://francais.rt.com/international/84644-doutes-caillots-sanguins-vaccin-covid-coronavirus-europe-fronde-poursuit","display_url":"francais.rt.com/international/â€¦","indices":[256,279]}]	Les autoritÃ©s sanitaires irlandaises ont recommandÃ© de suspendre par Â«prÃ©cautionÂ» l'utilisation du vaccin #AstraZeneca contre le #coronavirus, en raison de craintes liÃ©es Ã la formation de caillots sanguins chez des individus vaccinÃ©s. âš¡ï¸� EN CONTINU : âž¡ï¸� https://t.co/HyiyuEQIeS https://t.co/8uNmdg9L6U	162698.0	RT @RTenfrancais: Les autoritÃ©s sanitaires irlandaises ont recommandÃ© de suspendre par Â«prÃ©cautionÂ» l'utilisation du vaccin #AstraZeneca coâ€¦	16308.0	True		rt.com	rt.com
480	604e18d0510f460038c7fbed	2021-03-14 14:08:10	[]	[]	Sun Mar 14 10:57:25 +0000 2021	[{"text":"Impfung","indices":[109,117]},{"text":"Impfstoff","indices":[122,132]},{"text":"AstraZeneca","indices":[137,149]},{"text":"Spahn","indices":[205,211]},{"text":"Lauterbach","indices":[216,227]}]	[{"url":"https://t.co/BywF5DF0hV","expanded_url":"https://de.rt.com/europa/114339-irland-impfkomission-rat-zum-vorlaufigen/","display_url":"de.rt.com/europa/114339-â€¦","indices":[251,274]}]	Nun auch Irland: Impfkommission rÃ¤t zum vorlÃ¤ufigen Stopp von AstraZeneca-Impfungen â€¢â€¢ In 15 Staaten ist die #Impfung mit #Impfstoff von #AstraZeneca gestoppt â€¢â€¢ TÃ¤glich werden es mehr â€¢â€¢ Nur DðŸ‡©ðŸ‡ª vertraut #Spahn und #Lauterbach und lÃ¤sst alles laufen https://t.co/BywF5DF0hV	608.0	RT @tabernamontanu7: Nun auch Irland: Impfkommission rÃ¤t zum vorlÃ¤ufigen Stopp von AstraZeneca-Impfungen â€¢â€¢ In 15 Staaten ist die #Impfungâ€¦	235.0	True		rt.com	rt.com
481	604e1f35efb5740038f18c90	2021-03-14 14:35:28	[]	[{"url":"https://t.co/EntdOArqWm","expanded_url":"https://www.rt.com/news/518068-ireland-halt-astrazeneca-vaccine/","display_url":"rt.com/news/518068-irâ€¦","indices":[125,148]}]		[]	[]			Ireland becomes latest nation to halt rollout of AstraZeneca vaccine following new reports of blood clotting â€” RT Wâ€¦ https://t.co/oUQFwLmdfE	128.0	True	rt.com		rt.com
482	604e26fa7dca8d00382b03d9	2021-03-14 15:08:36	[]	[]	Sun Mar 07 17:13:05 +0000 2021	[{"text":"vaccination","indices":[29,41]},{"text":"AstraZeneca","indices":[42,54]},{"text":"vaccin","indices":[125,132]}]	[{"url":"https://t.co/hO6OCZAS42","expanded_url":"https://www.rt.com/news/517423-korea-vaccine-deaths-rise/","display_url":"rt.com/news/517423-koâ€¦","indices":[250,273]}]	7 morts aprÃ¨s une semaine de #vaccination #AstraZeneca. La CorÃ©e du Sud a lancÃ© l'enquÃªte suite aux dÃ©cÃ¨s constatÃ©s aprÃ¨s le #vaccin, plus de 2800 effets indÃ©sirables. La FDA amÃ©ricaine enquÃªte aussi sur des cas de maladie rare... (voir plus haut â�«) https://t.co/hO6OCZAS42	14800.0	RT @momotchiii: 7 morts aprÃ¨s une semaine de #vaccination #AstraZeneca. La CorÃ©e du Sud a lancÃ© l'enquÃªte suite aux dÃ©cÃ¨s constatÃ©s aprÃ¨s lâ€¦	125.0	True		rt.com	rt.com
483	604e28c3a78bee0038530fc0	2021-03-14 15:16:13	[]	[]	Sun Mar 07 17:13:05 +0000 2021	[{"text":"vaccination","indices":[29,41]},{"text":"AstraZeneca","indices":[42,54]},{"text":"vaccin","indices":[125,132]}]	[{"url":"https://t.co/hO6OCZAS42","expanded_url":"https://www.rt.com/news/517423-korea-vaccine-deaths-rise/","display_url":"rt.com/news/517423-koâ€¦","indices":[250,273]}]	7 morts aprÃ¨s une semaine de #vaccination #AstraZeneca. La CorÃ©e du Sud a lancÃ© l'enquÃªte suite aux dÃ©cÃ¨s constatÃ©s aprÃ¨s le #vaccin, plus de 2800 effets indÃ©sirables. La FDA amÃ©ricaine enquÃªte aussi sur des cas de maladie rare... (voir plus haut â�«) https://t.co/hO6OCZAS42	14800.0	RT @momotchiii: 7 morts aprÃ¨s une semaine de #vaccination #AstraZeneca. La CorÃ©e du Sud a lancÃ© l'enquÃªte suite aux dÃ©cÃ¨s constatÃ©s aprÃ¨s lâ€¦	25.0	True		rt.com	rt.com
484	604e2a24a78bee0038538e5a	2021-03-14 15:22:07	[{"text":"Ireland","indices":[0,8]}]	[{"url":"https://t.co/x79OAz80Ku","expanded_url":"https://www.rt.com/news/518068-ireland-halt-astrazeneca-vaccine/","display_url":"rt.com/news/518068-irâ€¦","indices":[126,149]}]		[]	[]			#Ireland becomes latest nation to halt rollout of AstraZeneca vaccine following new reports of blood clotting â€” RTâ€¦ https://t.co/u1s69ahmpD	26459.0	True	rt.com		rt.com
485	604e2a90a78bee003853b4de	2021-03-14 15:23:54	[]	[]	Sun Mar 14 15:22:07 +0000 2021	[{"text":"Ireland","indices":[0,8]}]	[{"url":"https://t.co/x79OAz80Ku","expanded_url":"https://www.rt.com/news/518068-ireland-halt-astrazeneca-vaccine/","display_url":"rt.com/news/518068-irâ€¦","indices":[126,149]}]	#Ireland becomes latest nation to halt rollout of AstraZeneca vaccine following new reports of blood clotting â€” RT World News https://t.co/x79OAz80Ku	26459.0	RT @mojos55: #Ireland becomes latest nation to halt rollout of AstraZeneca vaccine following new reports of blood clotting â€” RT World Newsâ€¦	3620.0	True		rt.com	rt.com
486	604e2c920068d3003892a976	2021-03-14 15:32:08	[]	[]	Sun Mar 14 15:29:12 +0000 2021	[]	[{"url":"https://t.co/2lyPK0XEw9","expanded_url":"https://www.rt.com/news/518068-ireland-halt-astrazeneca-vaccine/?utm_source=feedly&utm_medium=rss&utm_campaign=RSS","display_url":"rt.com/news/518068-irâ€¦","indices":[142,165]}]	Irlanda se convierte en el Ãºltimo paÃ­s en detener el lanzamiento de la vacuna AstraZeneca despuÃ©s de nuevos informes de coagulaciÃ³n sanguÃ­nea https://t.co/2lyPK0XEw9	38637.0	RT @_SantosTrinidad: Irlanda se convierte en el Ãºltimo paÃ­s en detener el lanzamiento de la vacuna AstraZeneca despuÃ©s de nuevos informes dâ€¦	228.0	True		rt.com	rt.com
487	604e2de30068d300389316ae	2021-03-14 15:37:13	[]	[]	Sun Mar 14 15:33:03 +0000 2021	[]	[{"url":"https://t.co/uFr9Ndaa7m","expanded_url":"https://francais.rt.com/international/84644-doutes-caillots-sanguins-vaccin-covid-coronavirus-europe-fronde-poursuit","display_url":"francais.rt.com/international/â€¦","indices":[145,168]}]	La rÃ©gion du Piedmont suspend AstraZeneca... Doutes sur le vaccin anti-Covid d'AstraZeneca : ThaÃ¯lande, Bulgarie... Les suspensions se succÃ¨dent https://t.co/uFr9Ndaa7m	892.0	RT @Frg05815731: La rÃ©gion du Piedmont suspend AstraZeneca... Doutes sur le vaccin anti-Covid d'AstraZeneca : ThaÃ¯lande, Bulgarie... Les suâ€¦	54.0	True		rt.com	rt.com
488	604e3606fc3a7f00386c6869	2021-03-14 16:10:54	[]	[]	Fri Mar 12 18:02:00 +0000 2021	[{"text":"TheDefender","indices":[191,203]}]	[{"url":"https://t.co/cRxbYVSDUq","expanded_url":"https://bit.ly/3b74uzs","display_url":"bit.ly/3b74uzs","indices":[225,248]},{"url":"https://t.co/iQhx08cGvR","expanded_url":"https://childrenshealthdefense.org/defender/eu-countries-pause-astrazeneca-covid-vaccine/?utm_source=twitter&utm_medium=defender","display_url":"childrenshealthdefense.org/defender/eu-coâ€¦","indices":[249,272]}]	Denmark, Norway + Iceland today joined other EU countries in suspending use of the AstraZeneca-Oxford vaccine following reports of blood clots + the death of a 60-year-old woman in Denmark. #TheDefender: SIGN UP TODAY--&gt; https://t.co/cRxbYVSDUq https://t.co/iQhx08cGvR	56282.0	RT @ChildrensHD: Denmark, Norway + Iceland today joined other EU countries in suspending use of the AstraZeneca-Oxford vaccine following reâ€¦	61.0	True		childrenshealthdefense.org	childrenshealthdefense.org
489	604e3663fc3a7f00386c819b	2021-03-14 16:12:04	[]	[]	Sun Mar 14 15:39:46 +0000 2021	[{"text":"AstraZeneca","indices":[103,115]}]	[{"url":"https://t.co/HyiyuEQIeS","expanded_url":"https://francais.rt.com/international/84644-doutes-caillots-sanguins-vaccin-covid-coronavirus-europe-fronde-poursuit","display_url":"francais.rt.com/international/â€¦","indices":[169,192]}]	La rÃ©gion du PiÃ©mont (est de l'Italie) a dÃ©cidÃ© de suspendre provisoirement l'administration du vaccin #AstraZeneca, aprÃ¨s la mort d'un enseignant vaccinÃ© la veille âž¡ï¸� https://t.co/HyiyuEQIeS https://t.co/ISuAf2ELCC	162692.0	RT @RTenfrancais: La rÃ©gion du PiÃ©mont (est de l'Italie) a dÃ©cidÃ© de suspendre provisoirement l'administration du vaccin #AstraZeneca, aprÃ¨â€¦	253.0	True		rt.com	rt.com
490	604e52d53677ec00386a2c7f	2021-03-14 18:15:44	[]	[]	Sun Mar 14 15:39:46 +0000 2021	[{"text":"AstraZeneca","indices":[103,115]}]	[{"url":"https://t.co/HyiyuEQIeS","expanded_url":"https://francais.rt.com/international/84644-doutes-caillots-sanguins-vaccin-covid-coronavirus-europe-fronde-poursuit","display_url":"francais.rt.com/international/â€¦","indices":[169,192]}]	La rÃ©gion du PiÃ©mont (est de l'Italie) a dÃ©cidÃ© de suspendre provisoirement l'administration du vaccin #AstraZeneca, aprÃ¨s la mort d'un enseignant vaccinÃ© la veille âž¡ï¸� https://t.co/HyiyuEQIeS https://t.co/ISuAf2ELCC	162684.0	RT @RTenfrancais: La rÃ©gion du PiÃ©mont (est de l'Italie) a dÃ©cidÃ© de suspendre provisoirement l'administration du vaccin #AstraZeneca, aprÃ¨â€¦	174.0	True		rt.com	rt.com
491	604e53413677ec00386a5323	2021-03-14 18:17:32	[]	[]	Sun Mar 14 15:39:46 +0000 2021	[{"text":"AstraZeneca","indices":[103,115]}]	[{"url":"https://t.co/HyiyuEQIeS","expanded_url":"https://francais.rt.com/international/84644-doutes-caillots-sanguins-vaccin-covid-coronavirus-europe-fronde-poursuit","display_url":"francais.rt.com/international/â€¦","indices":[169,192]}]	La rÃ©gion du PiÃ©mont (est de l'Italie) a dÃ©cidÃ© de suspendre provisoirement l'administration du vaccin #AstraZeneca, aprÃ¨s la mort d'un enseignant vaccinÃ© la veille âž¡ï¸� https://t.co/HyiyuEQIeS https://t.co/ISuAf2ELCC	162684.0	RT @RTenfrancais: La rÃ©gion du PiÃ©mont (est de l'Italie) a dÃ©cidÃ© de suspendre provisoirement l'administration du vaccin #AstraZeneca, aprÃ¨â€¦	6392.0	True		rt.com	rt.com
492	604e55e2e4575b00381a038e	2021-03-14 18:28:44	[]	[{"url":"https://t.co/LHx8ohNCcW","expanded_url":"https://www.rt.com/news/518068-ireland-halt-astrazeneca-vaccine/","display_url":"rt.com/news/518068-irâ€¦","indices":[125,148]}]		[]	[]			Ireland becomes latest nation to halt rollout of AstraZeneca vaccine following new reports of blood clotting â€” RT Wâ€¦ https://t.co/2lX7LLMePH	12439.0	True	rt.com		rt.com
493	604e56a5e4575b00381a494c	2021-03-14 18:31:59	[]	[{"url":"https://t.co/qg2TyQ2GxE","expanded_url":"https://www.rt.com/news/518068-ireland-halt-astrazeneca-vaccine/","display_url":"rt.com/news/518068-irâ€¦","indices":[125,148]}]		[]	[]			Ireland becomes latest nation to halt rollout of AstraZeneca vaccine following new reports of blood clotting â€” RT Wâ€¦ https://t.co/Fh8nGQMhac	182.0	True	rt.com		rt.com
494	604e5b64bcfb0600385c1939	2021-03-14 18:52:15	[]	[]	Sun Mar 14 18:28:44 +0000 2021	[]	[{"url":"https://t.co/LHx8ohNCcW","expanded_url":"https://www.rt.com/news/518068-ireland-halt-astrazeneca-vaccine/","display_url":"rt.com/news/518068-irâ€¦","indices":[125,148]}]	Ireland becomes latest nation to halt rollout of AstraZeneca vaccine following new reports of blood clotting â€” RT World News https://t.co/LHx8ohNCcW	12439.0	RT @TambovskVolk001: Ireland becomes latest nation to halt rollout of AstraZeneca vaccine following new reports of blood clotting â€” RT Worlâ€¦	693.0	True		rt.com	rt.com
495	604e5e993c31830038e5125b	2021-03-14 19:05:55	[]	[]	Sun Mar 14 15:39:46 +0000 2021	[{"text":"AstraZeneca","indices":[103,115]}]	[{"url":"https://t.co/HyiyuEQIeS","expanded_url":"https://francais.rt.com/international/84644-doutes-caillots-sanguins-vaccin-covid-coronavirus-europe-fronde-poursuit","display_url":"francais.rt.com/international/â€¦","indices":[169,192]}]	La rÃ©gion du PiÃ©mont (est de l'Italie) a dÃ©cidÃ© de suspendre provisoirement l'administration du vaccin #AstraZeneca, aprÃ¨s la mort d'un enseignant vaccinÃ© la veille âž¡ï¸� https://t.co/HyiyuEQIeS https://t.co/ISuAf2ELCC	162683.0	RT @RTenfrancais: La rÃ©gion du PiÃ©mont (est de l'Italie) a dÃ©cidÃ© de suspendre provisoirement l'administration du vaccin #AstraZeneca, aprÃ¨â€¦	1034.0	True		rt.com	rt.com
496	604e63a8fa0df9003866aa1e	2021-03-14 19:27:31	[]	[]	Sun Mar 14 16:51:00 +0000 2021	[]	[{"url":"https://t.co/0W7cmYm0D0","expanded_url":"https://link.theepochtimes.com/mkt_app/updates-on-ccp-virus-white-house-says-its-holding-onto-astrazeneca-shots-for-americans_3731940.html","display_url":"link.theepochtimes.com/mkt_app/updateâ€¦","indices":[89,112]},{"url":"https://t.co/uuZVvPfnIU","expanded_url":"https://ept.ms/DownloadApp","display_url":"ept.ms/DownloadApp","indices":[148,171]}]	Updates on CCP Virus: White House Says Itâ€™s Holding Onto AstraZeneca Shots for Americans https://t.co/0W7cmYm0D0 Download our app to read more at https://t.co/uuZVvPfnIU	6478.0	RT @clbrownjr: Updates on CCP Virus: White House Says Itâ€™s Holding Onto AstraZeneca Shots for Americans https://t.co/0W7cmYm0D0 Downloadâ€¦	2784.0	True		theepochtimes.com	theepochtimes.com
497	604e6400fa0df9003866c9a8	2021-03-14 19:28:59	[]	[]	Sun Mar 14 15:39:46 +0000 2021	[{"text":"AstraZeneca","indices":[103,115]}]	[{"url":"https://t.co/HyiyuEQIeS","expanded_url":"https://francais.rt.com/international/84644-doutes-caillots-sanguins-vaccin-covid-coronavirus-europe-fronde-poursuit","display_url":"francais.rt.com/international/â€¦","indices":[169,192]}]	La rÃ©gion du PiÃ©mont (est de l'Italie) a dÃ©cidÃ© de suspendre provisoirement l'administration du vaccin #AstraZeneca, aprÃ¨s la mort d'un enseignant vaccinÃ© la veille âž¡ï¸� https://t.co/HyiyuEQIeS https://t.co/ISuAf2ELCC	162684.0	RT @RTenfrancais: La rÃ©gion du PiÃ©mont (est de l'Italie) a dÃ©cidÃ© de suspendre provisoirement l'administration du vaccin #AstraZeneca, aprÃ¨â€¦	295.0	True		rt.com	rt.com
498	604e684590ef08003938b3be	2021-03-14 19:47:12	[]	[]	Sun Mar 07 17:13:05 +0000 2021	[{"text":"vaccination","indices":[29,41]},{"text":"AstraZeneca","indices":[42,54]},{"text":"vaccin","indices":[125,132]}]	[{"url":"https://t.co/hO6OCZAS42","expanded_url":"https://www.rt.com/news/517423-korea-vaccine-deaths-rise/","display_url":"rt.com/news/517423-koâ€¦","indices":[250,273]}]	7 morts aprÃ¨s une semaine de #vaccination #AstraZeneca. La CorÃ©e du Sud a lancÃ© l'enquÃªte suite aux dÃ©cÃ¨s constatÃ©s aprÃ¨s le #vaccin, plus de 2800 effets indÃ©sirables. La FDA amÃ©ricaine enquÃªte aussi sur des cas de maladie rare... (voir plus haut â�«) https://t.co/hO6OCZAS42	14809.0	RT @momotchiii: 7 morts aprÃ¨s une semaine de #vaccination #AstraZeneca. La CorÃ©e du Sud a lancÃ© l'enquÃªte suite aux dÃ©cÃ¨s constatÃ©s aprÃ¨s lâ€¦	1302.0	True		rt.com	rt.com
499	604e71138d190d0038dae52e	2021-03-14 20:24:12	[]	[{"url":"https://t.co/sSXyq0SU5Z","expanded_url":"https://www.westernjournal.com/countries-halting-distribution-expert-committee-reviewing-astrazeneca-covid-vaccine-worrying-side-effects-appear/","display_url":"westernjournal.com/countries-haltâ€¦","indices":[138,161]}]		[]	[]			Too scary for me. Countries Halting Distribution, Expert Committee Reviewing AstraZeneca COVID Vaccine After Worryiâ€¦ https://t.co/mFuChlfD48	2524.0	True	rt-com		rt-com
500	604e71b38d190d0038db13ec	2021-03-14 20:26:23	[]	[{"url":"https://t.co/2uOmKeAhIg","expanded_url":"https://www.westernjournal.com/countries-halting-distribution-expert-committee-reviewing-astrazeneca-covid-vaccine-worrying-side-effects-appear/?utm_source=Twitter&utm_medium=PostSideSharingButtons&utm_campaign=websitesharingbuttons","display_url":"westernjournal.com/countries-haltâ€¦","indices":[140,163]}]		[]	[]			Countries Halting Distribution, Expert Committee Reviewing AstraZeneca COVID Vaccine After Worrying Side Effects Apâ€¦ https://t.co/oH9xhQTsLw	63911.0	True	rt-com		rt-com
501	604e71bf8d190d0038db176a	2021-03-14 20:26:33	[]	[]	Sun Mar 14 09:21:56 +0000 2021	[{"text":"AstraZeneca","indices":[84,96]}]	[{"url":"https://t.co/EtprtUREO7","expanded_url":"https://childrenshealthdefense.org/defender/who-approves-astrazeneca-vaccine-emergency-use/","display_url":"childrenshealthdefense.org/defender/who-aâ€¦","indices":[234,257]}]	@FergalBowers @rtenews Posted on Feb 18th by @RobertKennedyJr - The controversial #AstraZeneca ðŸ’‰ , which Gates has heavily invested in, is being rejected by some countries over widespread concerns about side effects and efficacy. https://t.co/EtprtUREO7	2764.0	RT @amobeirne: @FergalBowers @rtenews Posted on Feb 18th by @RobertKennedyJr - The controversial #AstraZeneca ðŸ’‰ , which Gates has heavilyâ€¦	2282.0	True		childrenshealthdefense.org	childrenshealthdefense.org
502	604e71e18d190d0038db2166	2021-03-14 20:27:01	[]	[{"url":"https://t.co/qSgnbJbcbS","expanded_url":"https://www.elinformehispano.com/countries-halting-distribution-expert-committee-reviewing-astrazeneca-covid-vaccine-after-worrying-side-effects-appear/","display_url":"elinformehispano.com/countries-haltâ€¦","indices":[120,143]}]		[]	[]			Countries Halting Distribution, Expert Committee Reviewing AstraZeneca COVID Vaccine After Worrying Side EffectsÂ Apâ€¦ https://t.co/4T6BBUTQfW	8.0	True	rt-com		rt-com
503	604e749f5513f00038e508b0	2021-03-14 20:39:53	[]	[{"url":"https://t.co/GGJnv6taIJ","expanded_url":"https://www.westernjournal.com/countries-halting-distribution-expert-committee-reviewing-astrazeneca-covid-vaccine-worrying-side-effects-appear/","display_url":"westernjournal.com/countries-haltâ€¦","indices":[120,143]}]		[]	[]			Countries Halting Distribution, Expert Committee Reviewing AstraZeneca COVID Vaccine After Worrying Side Effects Apâ€¦ https://t.co/UsHKQOfhGt	11024.0	True	rt-com		rt-com
504	604e7748999627003860f9fa	2021-03-14 20:51:14	[]	[]	Sun Mar 07 20:37:25 +0000 2021	[{"text":"AstraZeneca","indices":[24,36]}]	[{"url":"https://t.co/lpWD9zIbSQ","expanded_url":"https://www.theepochtimes.com/austria-suspends-astrazeneca-covid-19-vaccine-batch-after-death_3723690.html","display_url":"theepochtimes.com/austria-suspenâ€¦","indices":[252,275]}]	Austria Suspends Use of #AstraZeneca COVID-19 Vaccine Batch After Death There has been many deaths with these so-called vaccines, and why is our government in the USA not addressing this? They are in clinical trials, no one should be forced to take! https://t.co/lpWD9zIbSQ	1528.0	RT @PatriotGaGa1: Austria Suspends Use of #AstraZeneca COVID-19 Vaccine Batch After Death There has been many deaths with these so-calledâ€¦	1778.0	True		theepochtimes.com	theepochtimes.com
505	604e7952999627003861b4dc	2021-03-14 20:59:56	[]	[{"url":"https://t.co/slWY6zf1Ps","expanded_url":"https://www.rt.com/news/518068-ireland-halt-astrazeneca-vaccine/","display_url":"rt.com/news/518068-irâ€¦","indices":[109,132]}]		[]	[]			Ireland becomes latest nation to halt rollout of AstraZeneca vaccine following new reports of blood clottingâ€¦ https://t.co/QC7ytcHA9z	194.0	True	rt.com		rt.com
506	604e7ed0abf94700384c3975	2021-03-14 21:23:23	[]	[]	Thu Mar 11 20:45:21 +0000 2021	[]	[{"url":"https://t.co/K3HwT12Sti","expanded_url":"https://actualidad.rt.com/actualidad/386086-paises-europeos-suspenden-vacunacion-farmaco-astrazeneca","display_url":"actualidad.rt.com/actualidad/386â€¦","indices":[149,172]}]	Varios paÃ­ses europeos suspenden la vacunaciÃ³n con el fÃ¡rmaco de AstraZeneca, mientras que la EMA dice que sus beneficios "superan" los riesgos - RT https://t.co/K3HwT12Sti. Â¡AH BUENO! Â¿CÃ“MO TE EXPLICO?	3135.0	RT @LuisEsteves25: Varios paÃ­ses europeos suspenden la vacunaciÃ³n con el fÃ¡rmaco de AstraZeneca, mientras que la EMA dice que sus beneficioâ€¦	12393.0	True		rt.com	rt.com
507	604e81fd4c1eb10038d8127a	2021-03-14 21:36:56	[]	[]	Mon Mar 08 10:32:36 +0000 2021	[{"text":"AstraZeneca","indices":[25,37]},{"text":"pulmonaryembolism","indices":[119,137]}]	[{"url":"https://t.co/kMEyDToJnf","expanded_url":"https://m.theepochtimes.com/mkt_breakingnews/austria-suspends-astrazeneca-covid-19-vaccine-batch-after-death_3723690.html?welcomeuser=1","display_url":"m.theepochtimes.com/mkt_breakingneâ€¦","indices":[192,215]}]	ðŸ’¬Austria Suspends Use of #AstraZeneca CÎŸÎ² V@Î§, After Death of Woman Due2 SEVERE COAGULATION +a 2nd woman who developed #pulmonaryembolism [acute lung disease caused by Dislodged Blood Clot] https://t.co/kMEyDToJnf	2602.0	RT @annika1021: ðŸ’¬Austria Suspends Use of #AstraZeneca CÎŸÎ² V@Î§, After Death of Woman Due2 SEVERE COAGULATION +a 2nd woman who developed #pulâ€¦	2602.0	True		theepochtimes.com	theepochtimes.com
508	604e826758b5a90038d50fd1	2021-03-14 21:38:41	[]	[{"url":"https://t.co/pUNrkTGxPw","expanded_url":"https://childrenshealthdefense.org/defender/vaers-reports-death-up/","display_url":"childrenshealthdefense.org/defender/vaersâ€¦","indices":[200,223]}]		[]	[]			@fallsns @SGalvin2 @DanRather You don't have Astra Zeneca in the US; ok! But do you think Pfizer is better?? Justâ€¦ https://t.co/CgEVp0ccU4	2359.0	True	childrenshealthdefense.org		childrenshealthdefense.org
509	604e827058b5a90038d5131f	2021-03-14 21:38:50	[{"text":"Italy","indices":[0,6]},{"text":"AstraZeneca","indices":[70,82]},{"text":"coronavirus","indices":[83,95]}]	[{"url":"https://t.co/7KNTULBhWV","expanded_url":"https://english.alarabiya.net/coronavirus/2021/03/14/Coronavirus-Italy-s-Piedmont-region-temporarily-suspends-AstraZeneca-COVID-19-shots","display_url":"english.alarabiya.net/coronavirus/20â€¦","indices":[151,174]}]		[]	[]			#Italyâ€™s northern region of Piedmont says it will temporarily suspend #AstraZeneca #coronavirus shots after a teachâ€¦ https://t.co/9FgMeYXjLk	881119.0	True	english.alarabiya.net		english.alarabiya.net
510	604e82fa58b5a90038d54487	2021-03-14 21:41:08	[]	[]	Sun Mar 14 21:38:50 +0000 2021	[{"text":"Italy","indices":[0,6]},{"text":"AstraZeneca","indices":[70,82]},{"text":"coronavirus","indices":[83,95]}]	[{"url":"https://t.co/7KNTULBhWV","expanded_url":"https://english.alarabiya.net/coronavirus/2021/03/14/Coronavirus-Italy-s-Piedmont-region-temporarily-suspends-AstraZeneca-COVID-19-shots","display_url":"english.alarabiya.net/coronavirus/20â€¦","indices":[151,174]}]	#Italyâ€™s northern region of Piedmont says it will temporarily suspend #AstraZeneca #coronavirus shots after a teacher died following his vaccination. https://t.co/7KNTULBhWV	881118.0	RT @AlArabiya_Eng: #Italyâ€™s northern region of Piedmont says it will temporarily suspend #AstraZeneca #coronavirus shots after a teacher diâ€¦	594.0	True		english.alarabiya.net	english.alarabiya.net
511	604eaf9534731d0038c1dddc	2021-03-15 00:51:27	[]	[]	Mon Mar 15 00:50:00 +0000 2021	[]	[{"url":"https://t.co/nLZ0KMIQUF","expanded_url":"https://on.rt.com/b3rg","display_url":"on.rt.com/b3rg","indices":[138,161]}]	Netherlands becomes latest country to suspend use of AstraZenecaâ€™s Covid-19 vaccine on concern over possibly serious side effects MORE: https://t.co/nLZ0KMIQUF	2997936.0	RT @RT_com: Netherlands becomes latest country to suspend use of AstraZenecaâ€™s Covid-19 vaccine on concern over possibly serious side effecâ€¦	1272.0	True		rt.com	rt.com
512	604eb00234731d0038c20524	2021-03-15 00:53:17	[]	[]	Mon Mar 15 00:50:00 +0000 2021	[]	[{"url":"https://t.co/nLZ0KMIQUF","expanded_url":"https://on.rt.com/b3rg","display_url":"on.rt.com/b3rg","indices":[138,161]}]	Netherlands becomes latest country to suspend use of AstraZenecaâ€™s Covid-19 vaccine on concern over possibly serious side effects MORE: https://t.co/nLZ0KMIQUF	2998080.0	RT @RT_com: Netherlands becomes latest country to suspend use of AstraZenecaâ€™s Covid-19 vaccine on concern over possibly serious side effecâ€¦	14883.0	True		rt.com	rt.com
513	604eb01734731d0038c20c6e	2021-03-15 00:53:37	[]	[]	Mon Mar 15 00:50:00 +0000 2021	[]	[{"url":"https://t.co/nLZ0KMIQUF","expanded_url":"https://on.rt.com/b3rg","display_url":"on.rt.com/b3rg","indices":[138,161]}]	Netherlands becomes latest country to suspend use of AstraZenecaâ€™s Covid-19 vaccine on concern over possibly serious side effects MORE: https://t.co/nLZ0KMIQUF	2997936.0	RT @RT_com: Netherlands becomes latest country to suspend use of AstraZenecaâ€™s Covid-19 vaccine on concern over possibly serious side effecâ€¦	849.0	True		rt.com	rt.com
514	604eb05234731d0038c22078	2021-03-15 00:54:33	[]	[]	Mon Mar 15 00:50:00 +0000 2021	[]	[{"url":"https://t.co/nLZ0KMIQUF","expanded_url":"https://on.rt.com/b3rg","display_url":"on.rt.com/b3rg","indices":[138,161]}]	Netherlands becomes latest country to suspend use of AstraZenecaâ€™s Covid-19 vaccine on concern over possibly serious side effects MORE: https://t.co/nLZ0KMIQUF	2998081.0	RT @RT_com: Netherlands becomes latest country to suspend use of AstraZenecaâ€™s Covid-19 vaccine on concern over possibly serious side effecâ€¦	2466.0	True		rt.com	rt.com
515	604eb06334731d0038c2270a	2021-03-15 00:54:52	[]	[]	Mon Mar 15 00:50:00 +0000 2021	[]	[{"url":"https://t.co/nLZ0KMIQUF","expanded_url":"https://on.rt.com/b3rg","display_url":"on.rt.com/b3rg","indices":[138,161]}]	Netherlands becomes latest country to suspend use of AstraZenecaâ€™s Covid-19 vaccine on concern over possibly serious side effects MORE: https://t.co/nLZ0KMIQUF	2998081.0	RT @RT_com: Netherlands becomes latest country to suspend use of AstraZenecaâ€™s Covid-19 vaccine on concern over possibly serious side effecâ€¦	536.0	True		rt.com	rt.com
516	604eb26ad44c7d003861bc32	2021-03-15 01:03:32	[]	[]	Mon Mar 15 00:50:00 +0000 2021	[]	[{"url":"https://t.co/nLZ0KMIQUF","expanded_url":"https://on.rt.com/b3rg","display_url":"on.rt.com/b3rg","indices":[138,161]}]	Netherlands becomes latest country to suspend use of AstraZenecaâ€™s Covid-19 vaccine on concern over possibly serious side effects MORE: https://t.co/nLZ0KMIQUF	2997937.0	RT @RT_com: Netherlands becomes latest country to suspend use of AstraZenecaâ€™s Covid-19 vaccine on concern over possibly serious side effecâ€¦	305.0	True		rt.com	rt.com
517	604eb304d44c7d003861f380	2021-03-15 01:06:07	[]	[]	Mon Mar 15 00:50:00 +0000 2021	[]	[{"url":"https://t.co/nLZ0KMIQUF","expanded_url":"https://on.rt.com/b3rg","display_url":"on.rt.com/b3rg","indices":[138,161]}]	Netherlands becomes latest country to suspend use of AstraZenecaâ€™s Covid-19 vaccine on concern over possibly serious side effects MORE: https://t.co/nLZ0KMIQUF	2998081.0	RT @RT_com: Netherlands becomes latest country to suspend use of AstraZenecaâ€™s Covid-19 vaccine on concern over possibly serious side effecâ€¦	948.0	True		rt.com	rt.com
518	604eb413d44c7d0038625468	2021-03-15 01:10:38	[]	[]	Mon Mar 15 00:50:00 +0000 2021	[]	[{"url":"https://t.co/nLZ0KMIQUF","expanded_url":"https://on.rt.com/b3rg","display_url":"on.rt.com/b3rg","indices":[138,161]}]	Netherlands becomes latest country to suspend use of AstraZenecaâ€™s Covid-19 vaccine on concern over possibly serious side effects MORE: https://t.co/nLZ0KMIQUF	2997938.0	RT @RT_com: Netherlands becomes latest country to suspend use of AstraZenecaâ€™s Covid-19 vaccine on concern over possibly serious side effecâ€¦	492.0	True		rt.com	rt.com
519	604eb41bd44c7d0038625766	2021-03-15 01:10:46	[]	[{"url":"https://t.co/lbv0gNMfJL","expanded_url":"https://www.westernjournal.com/countries-halting-distribution-expert-committee-reviewing-astrazeneca-covid-vaccine-worrying-side-effects-appear/?utm_source=Twitter&utm_medium=PostTopSharingButtons&utm_campaign=websitesharingbuttons","display_url":"westernjournal.com/countries-haltâ€¦","indices":[140,163]}]		[]	[]			Countries Halting Distribution, Expert Committee Reviewing AstraZeneca COVID Vaccine After Worrying Side Effects Apâ€¦ https://t.co/ols9i9R6xc	6.0	True	rt-com		rt-com
520	604eb427d44c7d0038625bce	2021-03-15 01:10:58	[]	[{"url":"https://t.co/5dkMG7hnlX","expanded_url":"https://www.rt.com/news/518092-netherlands-suspends-astrazeneca-jab/","display_url":"rt.com/news/518092-neâ€¦","indices":[146,169]}]		[]	[]			Netherlands becomes latest country to suspend use of AstraZenecaâ€™s Covid-19 vaccine on concern over possibly seriouâ€¦ https://t.co/lNdQgsqN4P	0.0	True	rt.com		rt.com
521	604eb43fd44c7d0038626406	2021-03-15 01:11:21	[]	[]	Mon Mar 15 00:50:00 +0000 2021	[]	[{"url":"https://t.co/nLZ0KMIQUF","expanded_url":"https://on.rt.com/b3rg","display_url":"on.rt.com/b3rg","indices":[138,161]}]	Netherlands becomes latest country to suspend use of AstraZenecaâ€™s Covid-19 vaccine on concern over possibly serious side effects MORE: https://t.co/nLZ0KMIQUF	2998081.0	RT @RT_com: Netherlands becomes latest country to suspend use of AstraZenecaâ€™s Covid-19 vaccine on concern over possibly serious side effecâ€¦	176.0	True		rt.com	rt.com
522	604eb4aed44c7d0038628bd8	2021-03-15 01:13:12	[]	[]	Mon Mar 15 00:50:00 +0000 2021	[]	[{"url":"https://t.co/nLZ0KMIQUF","expanded_url":"https://on.rt.com/b3rg","display_url":"on.rt.com/b3rg","indices":[138,161]}]	Netherlands becomes latest country to suspend use of AstraZenecaâ€™s Covid-19 vaccine on concern over possibly serious side effects MORE: https://t.co/nLZ0KMIQUF	2997936.0	RT @RT_com: Netherlands becomes latest country to suspend use of AstraZenecaâ€™s Covid-19 vaccine on concern over possibly serious side effecâ€¦	3514.0	True		rt.com	rt.com
523	604edade26a67e00380738e5	2021-03-15 03:56:08	[{"text":"Coronavirus","indices":[20,32]}]	[{"url":"https://t.co/f4iknXIeXU","expanded_url":"https://timesofindia.indiatimes.com/india/coronavirus-live-updates-india-vaccination-astrazeneca-march-15/liveblog/81502099.cms","display_url":"timesofindia.indiatimes.com/india/coronaviâ€¦","indices":[105,128]}]		[]	[]			Dr. @Swamy39 jee : #Coronavirus live updates: Netherlands halts use of AstraZeneca Covid-19 vaccine ðŸŒŸðŸ’¥â€¦ https://t.co/cJLrNoqYf1	7902.0	True	indiatimes.com		indiatimes.com
524	604edbef26a67e0038078a65	2021-03-15 03:59:56	[]	[]	Mon Mar 15 03:42:06 +0000 2021	[]	[{"url":"https://t.co/2ObZXehX0k","expanded_url":"https://www.pacificpundit.com/2021/03/14/ireland-and-the-netherlands-temp-suspends-astrazeneca-covid-19-vaccine-after-reports-of-serious-blood-clotting-in-norway/","display_url":"pacificpundit.com/2021/03/14/ireâ€¦","indices":[121,144]}]	Ireland and The Netherlands temp suspends AstraZeneca COVID-19 vaccine after reports of serious blood clotting in Norway https://t.co/2ObZXehX0k	23841.0	RT @deenie7940: Ireland and The Netherlands temp suspends AstraZeneca COVID-19 vaccine after reports of serious blood clotting in Norway htâ€¦	1082.0	True		pacificpundit.com	pacificpundit.com
525	604edc1b26a67e00380790b9	2021-03-15 04:00:13	[{"text":"Workspace","indices":[83,93]},{"text":"EstherChristopher","indices":[94,112]},{"text":"RemoteWork","indices":[113,124]},{"text":"Admin","indices":[125,131]},{"text":"ITTeams","indices":[132,140]},{"text":"Pandemic","indices":[141,150]}]	[{"url":"https://t.co/g3r3ag5mLo","expanded_url":"https://cio.economictimes.indiatimes.com/news/strategy-and-management/5-user-behaviour-changes-it-teams-should-look-out-for-in-a-decentralised-workspace/81503762","display_url":"cio.economictimes.indiatimes.com/news/strategy-â€¦","indices":[152,175]}]		[]	[]			5 user behaviour changes IT teams should look out for in a decentralised workspace #Workspace #EstherChristopherâ€¦ https://t.co/OvuRXAZ7LM	4448.0	True	economictimes.indiatimes.com		economictimes.indiatimes.com
526	604ee03e912e8e0038a6e8b1	2021-03-15 04:19:05	[{"text":"safety","indices":[154,161]}]	[{"url":"https://t.co/QRMWnUDtiH","expanded_url":"https://www.rt.com/news/518092-netherlands-suspends-astrazeneca-jab/","display_url":"rt.com/news/518092-neâ€¦","indices":[130,153]}]		[]	[]			Netherlands becomes latest country to suspend use of AstraZenecaâ€™s Covid-19 vaccine on concern over possibly seriouâ€¦ https://t.co/pCKVDcT4yX	544.0	True	rt.com		rt.com
527	604ee087912e8e0038a702bb	2021-03-15 04:20:18	[{"text":"vaccine","indices":[84,92]},{"text":"people","indices":[117,124]},{"text":"Norway","indices":[200,207]}]	[{"url":"https://t.co/DpvmO3ATQs","expanded_url":"https://www.rt.com/news/518092-netherlands-suspends-astrazeneca-jab/?utm_source=rss&utm_medium=rss&utm_campaign=RSS","display_url":"rt.com/news/518092-neâ€¦","indices":[208,231]}]		[]	[]			Ireland made the same decision earlier on Sunday, suspending use of the AstraZeneca #vaccine after four new cases oâ€¦ https://t.co/AnsnAhjfxJ	3409.0	True	rt.com		rt.com
528	604ee186912e8e0038a75e1f	2021-03-15 04:24:33	[]	[]	Mon Mar 15 00:50:00 +0000 2021	[]	[{"url":"https://t.co/nLZ0KMIQUF","expanded_url":"https://on.rt.com/b3rg","display_url":"on.rt.com/b3rg","indices":[138,161]}]	Netherlands becomes latest country to suspend use of AstraZenecaâ€™s Covid-19 vaccine on concern over possibly serious side effects MORE: https://t.co/nLZ0KMIQUF	2998043.0	RT @RT_com: Netherlands becomes latest country to suspend use of AstraZenecaâ€™s Covid-19 vaccine on concern over possibly serious side effecâ€¦	213.0	True		rt.com	rt.com
529	604ee1c1912e8e0038a77323	2021-03-15 04:25:31	[]	[{"url":"https://t.co/dxX7O3VZU4","expanded_url":"https://www.rt.com/news/518092-netherlands-suspends-astrazeneca-jab/","display_url":"rt.com/news/518092-neâ€¦","indices":[130,153]}]		[]	[]			Netherlands becomes latest country to suspend use of AstraZenecaâ€™s Covid-19 vaccine on concern over possibly seriouâ€¦ https://t.co/AE08SBekfo	1274.0	True	rt.com		rt.com
530	604ee61104682a003802cce4	2021-03-15 04:43:56	[]	[]	Mon Mar 15 04:33:08 +0000 2021	[]	[{"url":"https://t.co/evilLYXmgc","expanded_url":"https://www.rt.com/news/518092-netherlands-suspends-astrazeneca-jab/","display_url":"rt.com/news/518092-neâ€¦","indices":[146,169]}]	Netherlands becomes latest country to suspend use of AstraZenecaâ€™s Covid-19 vaccine on concern over possibly serious side effects â€” RT World News https://t.co/evilLYXmgc	7123.0	RT @DJSiri: Netherlands becomes latest country to suspend use of AstraZenecaâ€™s Covid-19 vaccine on concern over possibly serious side effecâ€¦	66.0	True		rt.com	rt.com
531	604ee64304682a003802def0	2021-03-15 04:44:46	[]	[]	Sun Mar 07 17:13:05 +0000 2021	[{"text":"vaccination","indices":[29,41]},{"text":"AstraZeneca","indices":[42,54]},{"text":"vaccin","indices":[125,132]}]	[{"url":"https://t.co/hO6OCZAS42","expanded_url":"https://www.rt.com/news/517423-korea-vaccine-deaths-rise/","display_url":"rt.com/news/517423-koâ€¦","indices":[250,273]}]	7 morts aprÃ¨s une semaine de #vaccination #AstraZeneca. La CorÃ©e du Sud a lancÃ© l'enquÃªte suite aux dÃ©cÃ¨s constatÃ©s aprÃ¨s le #vaccin, plus de 2800 effets indÃ©sirables. La FDA amÃ©ricaine enquÃªte aussi sur des cas de maladie rare... (voir plus haut â�«) https://t.co/hO6OCZAS42	14829.0	RT @momotchiii: 7 morts aprÃ¨s une semaine de #vaccination #AstraZeneca. La CorÃ©e du Sud a lancÃ© l'enquÃªte suite aux dÃ©cÃ¨s constatÃ©s aprÃ¨s lâ€¦	217.0	True		rt.com	rt.com
532	604ee67204682a003802efa0	2021-03-15 04:45:32	[]	[]	Sun Mar 07 17:13:05 +0000 2021	[{"text":"vaccination","indices":[29,41]},{"text":"AstraZeneca","indices":[42,54]},{"text":"vaccin","indices":[125,132]}]	[{"url":"https://t.co/hO6OCZAS42","expanded_url":"https://www.rt.com/news/517423-korea-vaccine-deaths-rise/","display_url":"rt.com/news/517423-koâ€¦","indices":[250,273]}]	7 morts aprÃ¨s une semaine de #vaccination #AstraZeneca. La CorÃ©e du Sud a lancÃ© l'enquÃªte suite aux dÃ©cÃ¨s constatÃ©s aprÃ¨s le #vaccin, plus de 2800 effets indÃ©sirables. La FDA amÃ©ricaine enquÃªte aussi sur des cas de maladie rare... (voir plus haut â�«) https://t.co/hO6OCZAS42	14829.0	RT @momotchiii: 7 morts aprÃ¨s une semaine de #vaccination #AstraZeneca. La CorÃ©e du Sud a lancÃ© l'enquÃªte suite aux dÃ©cÃ¨s constatÃ©s aprÃ¨s lâ€¦	7.0	True		rt.com	rt.com
533	604eeb5be48a790038fdf864	2021-03-15 05:05:52	[]	[{"url":"https://t.co/FntaPGuiW7","expanded_url":"https://www.breitbart.com/europe/2021/03/14/ireland-temporarily-suspends-use-of-astrazeneca-vaccine-after-serious-blood-clotting-events/","display_url":"breitbart.com/europe/2021/03â€¦","indices":[119,142]}]		[]	[]			Irlanda suspende temporalmente el uso de la vacuna AstraZeneca despuÃ©s de 'eventos graves de coagulaciÃ³n de la sangâ€¦ https://t.co/1GGldOXLtG	4286.0	True	breitbart.com		breitbart.com
534	604eeb62e48a790038fdfa8a	2021-03-15 05:05:57	[]	[]	Mon Mar 15 05:05:52 +0000 2021	[]	[{"url":"https://t.co/FntaPGuiW7","expanded_url":"https://www.breitbart.com/europe/2021/03/14/ireland-temporarily-suspends-use-of-astrazeneca-vaccine-after-serious-blood-clotting-events/","display_url":"breitbart.com/europe/2021/03â€¦","indices":[119,142]}]	Irlanda suspende temporalmente el uso de la vacuna AstraZeneca despuÃ©s de 'eventos graves de coagulaciÃ³n de la sangre' https://t.co/FntaPGuiW7	4286.0	RT @TemplarioResis: Irlanda suspende temporalmente el uso de la vacuna AstraZeneca despuÃ©s de 'eventos graves de coagulaciÃ³n de la sangre'â€¦	4286.0	True		breitbart.com	breitbart.com
535	604eec17e48a790038fe25e2	2021-03-15 05:07:58	[]	[{"url":"https://t.co/wrtuipw53P","expanded_url":"https://francais.rt.com/france/84714-jean-castex-defend-vaccin-astrazeneca?fbclid=IwAR1UnbuvCG9emXJaM8A1jthkXkRl_d2Nm28Bymf6XGUxW0yQOVAiMf0srls","display_url":"francais.rt.com/france/84714-jâ€¦","indices":[252,275]}]		[]	[]			Castex dÃ©fend le vaccin AstraZeneca Le Premier ministre a dÃ©fendu ce 14 mars l'utilisation du vaccin AstraZenecaâ€¦ https://t.co/zz7ilUOffa	586.0	True	rt.com		rt.com
536	604eecafe48a790038fe4a8e	2021-03-15 05:09:41	[]	[]	Mon Mar 15 05:07:58 +0000 2021	[]	[{"url":"https://t.co/wrtuipw53P","expanded_url":"https://francais.rt.com/france/84714-jean-castex-defend-vaccin-astrazeneca?fbclid=IwAR1UnbuvCG9emXJaM8A1jthkXkRl_d2Nm28Bymf6XGUxW0yQOVAiMf0srls","display_url":"francais.rt.com/france/84714-jâ€¦","indices":[252,275]}]	Castex dÃ©fend le vaccin AstraZeneca Le Premier ministre a dÃ©fendu ce 14 mars l'utilisation du vaccin AstraZeneca en France dans le cadre de la lutte contre la pandÃ©mie de Covid-19, malgrÃ© les doutes qui subsistent autour de ses effets secondaires. https://t.co/wrtuipw53P	586.0	RT @FsnOriane: Castex dÃ©fend le vaccin AstraZeneca Le Premier ministre a dÃ©fendu ce 14 mars l'utilisation du vaccin AstraZeneca en Francâ€¦	1773.0	True		rt.com	rt.com
537	604ef523f2781d00388b9d30	2021-03-15 05:48:14	[]	[]	Sun Mar 14 22:30:26 +0000 2021	[{"text":"AstraZeneca","indices":[65,77]},{"text":"coronavirus","indices":[88,100]}]	[{"url":"https://t.co/HyiyuEQIeS","expanded_url":"https://francais.rt.com/international/84644-doutes-caillots-sanguins-vaccin-covid-coronavirus-europe-fronde-poursuit","display_url":"francais.rt.com/international/â€¦","indices":[127,150]}]	Les Pays-Bas ont suspendu par prÃ©caution l'utilisation du vaccin #AstraZeneca contre le #coronavirus, jusqu'au 28 mars inclus https://t.co/HyiyuEQIeS	162674.0	RT @RTenfrancais: Les Pays-Bas ont suspendu par prÃ©caution l'utilisation du vaccin #AstraZeneca contre le #coronavirus, jusqu'au 28 mars inâ€¦	1664.0	True		rt.com	rt.com
538	604ef5c4f2781d00388bd6ac	2021-03-15 05:50:55	[]	[]	Mon Mar 15 05:07:58 +0000 2021	[]	[{"url":"https://t.co/wrtuipw53P","expanded_url":"https://francais.rt.com/france/84714-jean-castex-defend-vaccin-astrazeneca?fbclid=IwAR1UnbuvCG9emXJaM8A1jthkXkRl_d2Nm28Bymf6XGUxW0yQOVAiMf0srls","display_url":"francais.rt.com/france/84714-jâ€¦","indices":[252,275]}]	Castex dÃ©fend le vaccin AstraZeneca Le Premier ministre a dÃ©fendu ce 14 mars l'utilisation du vaccin AstraZeneca en France dans le cadre de la lutte contre la pandÃ©mie de Covid-19, malgrÃ© les doutes qui subsistent autour de ses effets secondaires. https://t.co/wrtuipw53P	587.0	RT @FsnOriane: Castex dÃ©fend le vaccin AstraZeneca Le Premier ministre a dÃ©fendu ce 14 mars l'utilisation du vaccin AstraZeneca en Francâ€¦	2251.0	True		rt.com	rt.com
539	604ef8c851a29f0038741174	2021-03-15 06:03:47	[]	[{"url":"https://t.co/x8aY6pLVGV","expanded_url":"https://www.rt.com/news/518092-netherlands-suspends-astrazeneca-jab/","display_url":"rt.com/news/518092-neâ€¦","indices":[147,170]}]		[]	[]			Netherlands becomes latest country to suspend use of AstraZenecaâ€™s Covid-19 vaccine over concerns of possibly serioâ€¦ https://t.co/bT2AW8ubsb	1270.0	True	rt.com		rt.com
540	604ef92351a29f003874320c	2021-03-15 06:05:18	[]	[]	Mon Mar 15 05:07:58 +0000 2021	[]	[{"url":"https://t.co/wrtuipw53P","expanded_url":"https://francais.rt.com/france/84714-jean-castex-defend-vaccin-astrazeneca?fbclid=IwAR1UnbuvCG9emXJaM8A1jthkXkRl_d2Nm28Bymf6XGUxW0yQOVAiMf0srls","display_url":"francais.rt.com/france/84714-jâ€¦","indices":[252,275]}]	Castex dÃ©fend le vaccin AstraZeneca Le Premier ministre a dÃ©fendu ce 14 mars l'utilisation du vaccin AstraZeneca en France dans le cadre de la lutte contre la pandÃ©mie de Covid-19, malgrÃ© les doutes qui subsistent autour de ses effets secondaires. https://t.co/wrtuipw53P	587.0	RT @FsnOriane: Castex dÃ©fend le vaccin AstraZeneca Le Premier ministre a dÃ©fendu ce 14 mars l'utilisation du vaccin AstraZeneca en Francâ€¦	63.0	True		rt.com	rt.com
541	604efcd51239430038a9de27	2021-03-15 06:21:04	[]	[]	Mon Mar 15 05:55:43 +0000 2021	[]	[{"url":"https://t.co/ipWmp3tQb2","expanded_url":"https://www.rt.com/news/518092-netherlands-suspends-astrazeneca-jab/","display_url":"rt.com/news/518092-neâ€¦","indices":[147,170]}]	Netherlands becomes latest country to suspend use of AstraZenecaâ€™s Covid-19 vaccine over concerns of possibly serious side effects â€” RT World News https://t.co/ipWmp3tQb2	2611.0	RT @theforeverman: Netherlands becomes latest country to suspend use of AstraZenecaâ€™s Covid-19 vaccine over concerns of possibly serious siâ€¦	11.0	True		rt.com	rt.com
542	604f013e8cabe80038501592	2021-03-15 06:39:53	[]	[{"url":"https://t.co/LxO9CxYkX5","expanded_url":"https://francais.rt.com/international/84644-doutes-caillots-sanguins-vaccin-covid-coronavirus-europe-fronde-poursuit#.YE8BGpQE4fI.twitter","display_url":"francais.rt.com/international/â€¦","indices":[130,153]}]		[]	[]			@dr_l_alexandre @olivierveran Doutes sur le vaccin anti-Covid d'AstraZeneca : ThaÃ¯lande, Bulgarie... Les suspensionâ€¦ https://t.co/eqem9baOKm	622.0	True	rt.com		rt.com
543	604f0cbcded6cf003845ee39	2021-03-15 07:28:55	[]	[]	Sun Mar 14 15:39:46 +0000 2021	[{"text":"AstraZeneca","indices":[103,115]}]	[{"url":"https://t.co/HyiyuEQIeS","expanded_url":"https://francais.rt.com/international/84644-doutes-caillots-sanguins-vaccin-covid-coronavirus-europe-fronde-poursuit","display_url":"francais.rt.com/international/â€¦","indices":[169,192]}]	La rÃ©gion du PiÃ©mont (est de l'Italie) a dÃ©cidÃ© de suspendre provisoirement l'administration du vaccin #AstraZeneca, aprÃ¨s la mort d'un enseignant vaccinÃ© la veille âž¡ï¸� https://t.co/HyiyuEQIeS https://t.co/ISuAf2ELCC	162674.0	RT @RTenfrancais: La rÃ©gion du PiÃ©mont (est de l'Italie) a dÃ©cidÃ© de suspendre provisoirement l'administration du vaccin #AstraZeneca, aprÃ¨â€¦	366.0	True		rt.com	rt.com
[truncated: 796 more rows]
