# Supplementary material for: Low credibility URL sharing on Twitter during reporting linking rare blood clots with the Oxford/AstraZeneca COVID-19 vaccine
Source: PLoS One. 2024 Jan 19;19(1):e0296444. doi: 10.1371/journal.pone.0296444 (PMC10798519; doi:10.1371/journal.pone.0296444)
Supplement: S54 File — (CSV) [file pone.0296444.s056.csv]

	_id	created_at	extended_tweet.entities.hashtags	URL	retweeted_status.created_at	retweeted_status.extended_tweet.entities.hashtags	RTURL	retweeted_status.extended_tweet.full_text	retweeted_status.user.followers_count	text	user.followers_count	indicator	domain_URL	domain_RTURL	domain
0	60529a0f1295ff0038cdf69c	2021-03-18 00:08:42	[]	[]	Wed Mar 17 12:58:10 +0000 2021	[{"text":"TheDefender","indices":[168,180]}]	[{"url":"https://t.co/zL66Edfiw5","expanded_url":"https://bit.ly/3s5twWJ","display_url":"bit.ly/3s5twWJ","indices":[199,222]},{"url":"https://t.co/ZvwotjCpBD","expanded_url":"https://childrenshealthdefense.org/defender/20-countries-suspend-astrazeneca-vaccine/","display_url":"childrenshealthdefense.org/defender/20-coâ€¦","indices":[224,247]}]	20+ countries have either suspended or said they will delay AstraZeneca vaccinations based on reports of deaths or injuries in healthy people who received the vaccine. #TheDefender: SUBSCRIBE TODAY:Â https://t.co/zL66Edfiw5 https://t.co/ZvwotjCpBD	232704.0	RT @RobertKennedyJr: 20+ countries have either suspended or said they will delay AstraZeneca vaccinations based on reports of deaths or injâ€¦	278.0	True		childrenshealthdefense.org	childrenshealthdefense.org
1	60529a601295ff0038ce131c	2021-03-18 00:10:01	[]	[]	Wed Mar 17 23:28:31 +0000 2021	[{"text":"AstraZeneca","indices":[60,72]},{"text":"vaccine","indices":[73,81]},{"text":"Norway","indices":[163,170]}]	[{"url":"https://t.co/W7QIlsgXvp","expanded_url":"https://english.alarabiya.net/coronavirus/2021/03/17/Coronavirus-Norway-says-too-soon-to-determine-if-AstraZeneca-jab-causes-blood-clots","display_url":"english.alarabiya.net/coronavirus/20â€¦","indices":[211,234]}]	It is still too early to say if there is a link between the #AstraZeneca #vaccine and three cases of bleeding, blood clots and low levels of platelets reported in #Norway, the countryâ€™s health authorities say. https://t.co/W7QIlsgXvp	881178.0	RT @AlArabiya_Eng: It is still too early to say if there is a link between the #AstraZeneca #vaccine and three cases of bleeding, blood cloâ€¦	20.0	True		english.alarabiya.net	english.alarabiya.net
2	60529b221295ff0038ce590a	2021-03-18 00:13:17	[]	[]	Wed Mar 17 12:58:10 +0000 2021	[{"text":"TheDefender","indices":[168,180]}]	[{"url":"https://t.co/zL66Edfiw5","expanded_url":"https://bit.ly/3s5twWJ","display_url":"bit.ly/3s5twWJ","indices":[199,222]},{"url":"https://t.co/ZvwotjCpBD","expanded_url":"https://childrenshealthdefense.org/defender/20-countries-suspend-astrazeneca-vaccine/","display_url":"childrenshealthdefense.org/defender/20-coâ€¦","indices":[224,247]}]	20+ countries have either suspended or said they will delay AstraZeneca vaccinations based on reports of deaths or injuries in healthy people who received the vaccine. #TheDefender: SUBSCRIBE TODAY:Â https://t.co/zL66Edfiw5 https://t.co/ZvwotjCpBD	232704.0	RT @RobertKennedyJr: 20+ countries have either suspended or said they will delay AstraZeneca vaccinations based on reports of deaths or injâ€¦	39.0	True		childrenshealthdefense.org	childrenshealthdefense.org
3	60529b3c1295ff0038ce6246	2021-03-18 00:13:42	[]	[]	Wed Mar 17 12:58:10 +0000 2021	[{"text":"TheDefender","indices":[168,180]}]	[{"url":"https://t.co/zL66Edfiw5","expanded_url":"https://bit.ly/3s5twWJ","display_url":"bit.ly/3s5twWJ","indices":[199,222]},{"url":"https://t.co/ZvwotjCpBD","expanded_url":"https://childrenshealthdefense.org/defender/20-countries-suspend-astrazeneca-vaccine/","display_url":"childrenshealthdefense.org/defender/20-coâ€¦","indices":[224,247]}]	20+ countries have either suspended or said they will delay AstraZeneca vaccinations based on reports of deaths or injuries in healthy people who received the vaccine. #TheDefender: SUBSCRIBE TODAY:Â https://t.co/zL66Edfiw5 https://t.co/ZvwotjCpBD	232704.0	RT @RobertKennedyJr: 20+ countries have either suspended or said they will delay AstraZeneca vaccinations based on reports of deaths or injâ€¦	414.0	True		childrenshealthdefense.org	childrenshealthdefense.org
4	60529b8b1295ff0038ce7e32	2021-03-18 00:15:00	[]	[]	Wed Mar 17 17:42:30 +0000 2021	[]	[{"url":"https://t.co/SEsOR7nqCS","expanded_url":"https://actualidad.rt.com/actualidad/386691-oms-recomendar-vacunacion-covid19-astrazeneca","display_url":"actualidad.rt.com/actualidad/386â€¦","indices":[227,250]}]	"La OMS recomienda continuar la vacunaciÃ³n contra el covid-19 con el fÃ¡rmaco de AstraZeneca. La semana pasada varios paÃ­ses europeos suspendieron la vacunaciÃ³n con ese medicamento debido a informes sobre efectos secundarios." https://t.co/SEsOR7nqCS	15979.0	RT @mrsantoscoach: "La OMS recomienda continuar la vacunaciÃ³n contra el covid-19 con el fÃ¡rmaco de AstraZeneca. La semana pasada varios paÃ­â€¦	2276.0	True		rt.com	rt.com
5	60529dd111bd710038b939af	2021-03-18 00:24:44	[]	[]	Wed Mar 17 12:58:10 +0000 2021	[{"text":"TheDefender","indices":[168,180]}]	[{"url":"https://t.co/zL66Edfiw5","expanded_url":"https://bit.ly/3s5twWJ","display_url":"bit.ly/3s5twWJ","indices":[199,222]},{"url":"https://t.co/ZvwotjCpBD","expanded_url":"https://childrenshealthdefense.org/defender/20-countries-suspend-astrazeneca-vaccine/","display_url":"childrenshealthdefense.org/defender/20-coâ€¦","indices":[224,247]}]	20+ countries have either suspended or said they will delay AstraZeneca vaccinations based on reports of deaths or injuries in healthy people who received the vaccine. #TheDefender: SUBSCRIBE TODAY:Â https://t.co/zL66Edfiw5 https://t.co/ZvwotjCpBD	232298.0	RT @RobertKennedyJr: 20+ countries have either suspended or said they will delay AstraZeneca vaccinations based on reports of deaths or injâ€¦	151.0	True		childrenshealthdefense.org	childrenshealthdefense.org
6	6052a44c50e85c00396e16c9	2021-03-18 00:52:22	[]	[]	Wed Mar 17 12:58:10 +0000 2021	[{"text":"TheDefender","indices":[168,180]}]	[{"url":"https://t.co/zL66Edfiw5","expanded_url":"https://bit.ly/3s5twWJ","display_url":"bit.ly/3s5twWJ","indices":[199,222]},{"url":"https://t.co/ZvwotjCpBD","expanded_url":"https://childrenshealthdefense.org/defender/20-countries-suspend-astrazeneca-vaccine/","display_url":"childrenshealthdefense.org/defender/20-coâ€¦","indices":[224,247]}]	20+ countries have either suspended or said they will delay AstraZeneca vaccinations based on reports of deaths or injuries in healthy people who received the vaccine. #TheDefender: SUBSCRIBE TODAY:Â https://t.co/zL66Edfiw5 https://t.co/ZvwotjCpBD	232717.0	RT @RobertKennedyJr: 20+ countries have either suspended or said they will delay AstraZeneca vaccinations based on reports of deaths or injâ€¦	34.0	True		childrenshealthdefense.org	childrenshealthdefense.org
7	6052a8d071a2c400383bfe15	2021-03-18 01:11:38	[]	[]	Wed Mar 17 12:58:10 +0000 2021	[{"text":"TheDefender","indices":[168,180]}]	[{"url":"https://t.co/zL66Edfiw5","expanded_url":"https://bit.ly/3s5twWJ","display_url":"bit.ly/3s5twWJ","indices":[199,222]},{"url":"https://t.co/ZvwotjCpBD","expanded_url":"https://childrenshealthdefense.org/defender/20-countries-suspend-astrazeneca-vaccine/","display_url":"childrenshealthdefense.org/defender/20-coâ€¦","indices":[224,247]}]	20+ countries have either suspended or said they will delay AstraZeneca vaccinations based on reports of deaths or injuries in healthy people who received the vaccine. #TheDefender: SUBSCRIBE TODAY:Â https://t.co/zL66Edfiw5 https://t.co/ZvwotjCpBD	232725.0	RT @RobertKennedyJr: 20+ countries have either suspended or said they will delay AstraZeneca vaccinations based on reports of deaths or injâ€¦	1643.0	True		childrenshealthdefense.org	childrenshealthdefense.org
8	6052afc63a7f6e00386e5cca	2021-03-18 01:41:20	[]	[]	Wed Mar 17 12:58:10 +0000 2021	[{"text":"TheDefender","indices":[168,180]}]	[{"url":"https://t.co/zL66Edfiw5","expanded_url":"https://bit.ly/3s5twWJ","display_url":"bit.ly/3s5twWJ","indices":[199,222]},{"url":"https://t.co/ZvwotjCpBD","expanded_url":"https://childrenshealthdefense.org/defender/20-countries-suspend-astrazeneca-vaccine/","display_url":"childrenshealthdefense.org/defender/20-coâ€¦","indices":[224,247]}]	20+ countries have either suspended or said they will delay AstraZeneca vaccinations based on reports of deaths or injuries in healthy people who received the vaccine. #TheDefender: SUBSCRIBE TODAY:Â https://t.co/zL66Edfiw5 https://t.co/ZvwotjCpBD	232736.0	RT @RobertKennedyJr: 20+ countries have either suspended or said they will delay AstraZeneca vaccinations based on reports of deaths or injâ€¦	9.0	True		childrenshealthdefense.org	childrenshealthdefense.org
9	6052b8bdae86ff00383769aa	2021-03-18 02:19:36	[]	[]	Wed Mar 17 12:58:10 +0000 2021	[{"text":"TheDefender","indices":[168,180]}]	[{"url":"https://t.co/zL66Edfiw5","expanded_url":"https://bit.ly/3s5twWJ","display_url":"bit.ly/3s5twWJ","indices":[199,222]},{"url":"https://t.co/ZvwotjCpBD","expanded_url":"https://childrenshealthdefense.org/defender/20-countries-suspend-astrazeneca-vaccine/","display_url":"childrenshealthdefense.org/defender/20-coâ€¦","indices":[224,247]}]	20+ countries have either suspended or said they will delay AstraZeneca vaccinations based on reports of deaths or injuries in healthy people who received the vaccine. #TheDefender: SUBSCRIBE TODAY:Â https://t.co/zL66Edfiw5 https://t.co/ZvwotjCpBD	232339.0	RT @RobertKennedyJr: 20+ countries have either suspended or said they will delay AstraZeneca vaccinations based on reports of deaths or injâ€¦	897.0	True		childrenshealthdefense.org	childrenshealthdefense.org
10	6052b906ae86ff00383783d8	2021-03-18 02:20:49	[]	[]	Wed Mar 17 12:58:10 +0000 2021	[{"text":"TheDefender","indices":[168,180]}]	[{"url":"https://t.co/zL66Edfiw5","expanded_url":"https://bit.ly/3s5twWJ","display_url":"bit.ly/3s5twWJ","indices":[199,222]},{"url":"https://t.co/ZvwotjCpBD","expanded_url":"https://childrenshealthdefense.org/defender/20-countries-suspend-astrazeneca-vaccine/","display_url":"childrenshealthdefense.org/defender/20-coâ€¦","indices":[224,247]}]	20+ countries have either suspended or said they will delay AstraZeneca vaccinations based on reports of deaths or injuries in healthy people who received the vaccine. #TheDefender: SUBSCRIBE TODAY:Â https://t.co/zL66Edfiw5 https://t.co/ZvwotjCpBD	232339.0	RT @RobertKennedyJr: 20+ countries have either suspended or said they will delay AstraZeneca vaccinations based on reports of deaths or injâ€¦	12.0	True		childrenshealthdefense.org	childrenshealthdefense.org
11	6052b928ae86ff0038378fe2	2021-03-18 02:21:23	[]	[]	Wed Mar 17 12:58:10 +0000 2021	[{"text":"TheDefender","indices":[168,180]}]	[{"url":"https://t.co/zL66Edfiw5","expanded_url":"https://bit.ly/3s5twWJ","display_url":"bit.ly/3s5twWJ","indices":[199,222]},{"url":"https://t.co/ZvwotjCpBD","expanded_url":"https://childrenshealthdefense.org/defender/20-countries-suspend-astrazeneca-vaccine/","display_url":"childrenshealthdefense.org/defender/20-coâ€¦","indices":[224,247]}]	20+ countries have either suspended or said they will delay AstraZeneca vaccinations based on reports of deaths or injuries in healthy people who received the vaccine. #TheDefender: SUBSCRIBE TODAY:Â https://t.co/zL66Edfiw5 https://t.co/ZvwotjCpBD	232749.0	RT @RobertKennedyJr: 20+ countries have either suspended or said they will delay AstraZeneca vaccinations based on reports of deaths or injâ€¦	949.0	True		childrenshealthdefense.org	childrenshealthdefense.org
12	6052bce44b0983003869b1dd	2021-03-18 02:37:12	[]	[{"url":"https://t.co/vpcan0J4at","expanded_url":"http://themillenniumreport.com/2018/06/the-khazarian-mafia-you-dont-know-what-you-dont-know/","display_url":"themillenniumreport.com/2018/06/the-khâ€¦","indices":[128,151]}]		[]	[]			The KHAZARIAN MAFIA: Secret History of Khazarian Mafia and its evil plan to hijack the whole world now revealed forâ€¦ https://t.co/2VLym4aioH	1422.0	True	themillenniumreport.com		themillenniumreport.com
13	6052bd544b0983003869d97f	2021-03-18 02:39:02	[]	[]	Wed Mar 17 12:58:10 +0000 2021	[{"text":"TheDefender","indices":[168,180]}]	[{"url":"https://t.co/zL66Edfiw5","expanded_url":"https://bit.ly/3s5twWJ","display_url":"bit.ly/3s5twWJ","indices":[199,222]},{"url":"https://t.co/ZvwotjCpBD","expanded_url":"https://childrenshealthdefense.org/defender/20-countries-suspend-astrazeneca-vaccine/","display_url":"childrenshealthdefense.org/defender/20-coâ€¦","indices":[224,247]}]	20+ countries have either suspended or said they will delay AstraZeneca vaccinations based on reports of deaths or injuries in healthy people who received the vaccine. #TheDefender: SUBSCRIBE TODAY:Â https://t.co/zL66Edfiw5 https://t.co/ZvwotjCpBD	232341.0	RT @RobertKennedyJr: 20+ countries have either suspended or said they will delay AstraZeneca vaccinations based on reports of deaths or injâ€¦	9.0	True		childrenshealthdefense.org	childrenshealthdefense.org
14	6052bdad4b0983003869fbeb	2021-03-18 02:40:39	[]	[]	Wed Mar 17 12:58:10 +0000 2021	[{"text":"TheDefender","indices":[168,180]}]	[{"url":"https://t.co/zL66Edfiw5","expanded_url":"https://bit.ly/3s5twWJ","display_url":"bit.ly/3s5twWJ","indices":[199,222]},{"url":"https://t.co/ZvwotjCpBD","expanded_url":"https://childrenshealthdefense.org/defender/20-countries-suspend-astrazeneca-vaccine/","display_url":"childrenshealthdefense.org/defender/20-coâ€¦","indices":[224,247]}]	20+ countries have either suspended or said they will delay AstraZeneca vaccinations based on reports of deaths or injuries in healthy people who received the vaccine. #TheDefender: SUBSCRIBE TODAY:Â https://t.co/zL66Edfiw5 https://t.co/ZvwotjCpBD	232754.0	RT @RobertKennedyJr: 20+ countries have either suspended or said they will delay AstraZeneca vaccinations based on reports of deaths or injâ€¦	164.0	True		childrenshealthdefense.org	childrenshealthdefense.org
15	6052be834b098300386a45d5	2021-03-18 02:44:05	[]	[]	Wed Mar 17 12:58:10 +0000 2021	[{"text":"TheDefender","indices":[168,180]}]	[{"url":"https://t.co/zL66Edfiw5","expanded_url":"https://bit.ly/3s5twWJ","display_url":"bit.ly/3s5twWJ","indices":[199,222]},{"url":"https://t.co/ZvwotjCpBD","expanded_url":"https://childrenshealthdefense.org/defender/20-countries-suspend-astrazeneca-vaccine/","display_url":"childrenshealthdefense.org/defender/20-coâ€¦","indices":[224,247]}]	20+ countries have either suspended or said they will delay AstraZeneca vaccinations based on reports of deaths or injuries in healthy people who received the vaccine. #TheDefender: SUBSCRIBE TODAY:Â https://t.co/zL66Edfiw5 https://t.co/ZvwotjCpBD	232749.0	RT @RobertKennedyJr: 20+ countries have either suspended or said they will delay AstraZeneca vaccinations based on reports of deaths or injâ€¦	303.0	True		childrenshealthdefense.org	childrenshealthdefense.org
16	6052c2c91c0b660038474b22	2021-03-18 03:02:27	[]	[]	Wed Mar 17 12:58:10 +0000 2021	[{"text":"TheDefender","indices":[168,180]}]	[{"url":"https://t.co/zL66Edfiw5","expanded_url":"https://bit.ly/3s5twWJ","display_url":"bit.ly/3s5twWJ","indices":[199,222]},{"url":"https://t.co/ZvwotjCpBD","expanded_url":"https://childrenshealthdefense.org/defender/20-countries-suspend-astrazeneca-vaccine/","display_url":"childrenshealthdefense.org/defender/20-coâ€¦","indices":[224,247]}]	20+ countries have either suspended or said they will delay AstraZeneca vaccinations based on reports of deaths or injuries in healthy people who received the vaccine. #TheDefender: SUBSCRIBE TODAY:Â https://t.co/zL66Edfiw5 https://t.co/ZvwotjCpBD	232752.0	RT @RobertKennedyJr: 20+ countries have either suspended or said they will delay AstraZeneca vaccinations based on reports of deaths or injâ€¦	5.0	True		childrenshealthdefense.org	childrenshealthdefense.org
17	6052c31e1c0b660038476996	2021-03-18 03:03:52	[]	[]	Wed Mar 17 12:58:10 +0000 2021	[{"text":"TheDefender","indices":[168,180]}]	[{"url":"https://t.co/zL66Edfiw5","expanded_url":"https://bit.ly/3s5twWJ","display_url":"bit.ly/3s5twWJ","indices":[199,222]},{"url":"https://t.co/ZvwotjCpBD","expanded_url":"https://childrenshealthdefense.org/defender/20-countries-suspend-astrazeneca-vaccine/","display_url":"childrenshealthdefense.org/defender/20-coâ€¦","indices":[224,247]}]	20+ countries have either suspended or said they will delay AstraZeneca vaccinations based on reports of deaths or injuries in healthy people who received the vaccine. #TheDefender: SUBSCRIBE TODAY:Â https://t.co/zL66Edfiw5 https://t.co/ZvwotjCpBD	232346.0	RT @RobertKennedyJr: 20+ countries have either suspended or said they will delay AstraZeneca vaccinations based on reports of deaths or injâ€¦	164.0	True		childrenshealthdefense.org	childrenshealthdefense.org
18	6052dd4037083c003837a461	2021-03-18 04:55:22	[]	[]	Wed Mar 17 12:58:10 +0000 2021	[{"text":"TheDefender","indices":[168,180]}]	[{"url":"https://t.co/zL66Edfiw5","expanded_url":"https://bit.ly/3s5twWJ","display_url":"bit.ly/3s5twWJ","indices":[199,222]},{"url":"https://t.co/ZvwotjCpBD","expanded_url":"https://childrenshealthdefense.org/defender/20-countries-suspend-astrazeneca-vaccine/","display_url":"childrenshealthdefense.org/defender/20-coâ€¦","indices":[224,247]}]	20+ countries have either suspended or said they will delay AstraZeneca vaccinations based on reports of deaths or injuries in healthy people who received the vaccine. #TheDefender: SUBSCRIBE TODAY:Â https://t.co/zL66Edfiw5 https://t.co/ZvwotjCpBD	232771.0	RT @RobertKennedyJr: 20+ countries have either suspended or said they will delay AstraZeneca vaccinations based on reports of deaths or injâ€¦	3809.0	True		childrenshealthdefense.org	childrenshealthdefense.org
19	6052e482abdb120038def6d0	2021-03-18 05:26:21	[{"text":"Global","indices":[0,7]},{"text":"TimesofIndia","indices":[233,246]}]	[{"url":"https://t.co/IDWo89jlQs","expanded_url":"https://timesofindia.indiatimes.com/world/uk/astrazenecas-pascal-soriot-the-man-behind-the-vaccine/articleshow/81563247.cms","display_url":"timesofindia.indiatimes.com/world/uk/astraâ€¦","indices":[247,270]}]		[]	[]			#Global : AstraZeneca's Soriot: the man behind the vaccine : The development of the vaccine with scientists at Oxfoâ€¦ https://t.co/OHoLPry4fJ	35.0	True	indiatimes.com		indiatimes.com
20	6052e58dabdb120038df55ca	2021-03-18 05:30:47	[]	[]	Wed Mar 17 12:58:10 +0000 2021	[{"text":"TheDefender","indices":[168,180]}]	[{"url":"https://t.co/zL66Edfiw5","expanded_url":"https://bit.ly/3s5twWJ","display_url":"bit.ly/3s5twWJ","indices":[199,222]},{"url":"https://t.co/ZvwotjCpBD","expanded_url":"https://childrenshealthdefense.org/defender/20-countries-suspend-astrazeneca-vaccine/","display_url":"childrenshealthdefense.org/defender/20-coâ€¦","indices":[224,247]}]	20+ countries have either suspended or said they will delay AstraZeneca vaccinations based on reports of deaths or injuries in healthy people who received the vaccine. #TheDefender: SUBSCRIBE TODAY:Â https://t.co/zL66Edfiw5 https://t.co/ZvwotjCpBD	232370.0	RT @RobertKennedyJr: 20+ countries have either suspended or said they will delay AstraZeneca vaccinations based on reports of deaths or injâ€¦	141.0	True		childrenshealthdefense.org	childrenshealthdefense.org
21	6052e802beab900038d1860e	2021-03-18 05:40:42	[]	[]	Wed Mar 17 12:58:10 +0000 2021	[{"text":"TheDefender","indices":[168,180]}]	[{"url":"https://t.co/zL66Edfiw5","expanded_url":"https://bit.ly/3s5twWJ","display_url":"bit.ly/3s5twWJ","indices":[199,222]},{"url":"https://t.co/ZvwotjCpBD","expanded_url":"https://childrenshealthdefense.org/defender/20-countries-suspend-astrazeneca-vaccine/","display_url":"childrenshealthdefense.org/defender/20-coâ€¦","indices":[224,247]}]	20+ countries have either suspended or said they will delay AstraZeneca vaccinations based on reports of deaths or injuries in healthy people who received the vaccine. #TheDefender: SUBSCRIBE TODAY:Â https://t.co/zL66Edfiw5 https://t.co/ZvwotjCpBD	232779.0	RT @RobertKennedyJr: 20+ countries have either suspended or said they will delay AstraZeneca vaccinations based on reports of deaths or injâ€¦	23.0	True		childrenshealthdefense.org	childrenshealthdefense.org
22	6052ee6178c76b003880589f	2021-03-18 06:08:28	[]	[]	Wed Mar 17 12:58:10 +0000 2021	[{"text":"TheDefender","indices":[168,180]}]	[{"url":"https://t.co/zL66Edfiw5","expanded_url":"https://bit.ly/3s5twWJ","display_url":"bit.ly/3s5twWJ","indices":[199,222]},{"url":"https://t.co/ZvwotjCpBD","expanded_url":"https://childrenshealthdefense.org/defender/20-countries-suspend-astrazeneca-vaccine/","display_url":"childrenshealthdefense.org/defender/20-coâ€¦","indices":[224,247]}]	20+ countries have either suspended or said they will delay AstraZeneca vaccinations based on reports of deaths or injuries in healthy people who received the vaccine. #TheDefender: SUBSCRIBE TODAY:Â https://t.co/zL66Edfiw5 https://t.co/ZvwotjCpBD	232380.0	RT @RobertKennedyJr: 20+ countries have either suspended or said they will delay AstraZeneca vaccinations based on reports of deaths or injâ€¦	500.0	True		childrenshealthdefense.org	childrenshealthdefense.org
23	6052ef5a78c76b003880b1cb	2021-03-18 06:12:37	[]	[]	Wed Mar 17 12:58:10 +0000 2021	[{"text":"TheDefender","indices":[168,180]}]	[{"url":"https://t.co/zL66Edfiw5","expanded_url":"https://bit.ly/3s5twWJ","display_url":"bit.ly/3s5twWJ","indices":[199,222]},{"url":"https://t.co/ZvwotjCpBD","expanded_url":"https://childrenshealthdefense.org/defender/20-countries-suspend-astrazeneca-vaccine/","display_url":"childrenshealthdefense.org/defender/20-coâ€¦","indices":[224,247]}]	20+ countries have either suspended or said they will delay AstraZeneca vaccinations based on reports of deaths or injuries in healthy people who received the vaccine. #TheDefender: SUBSCRIBE TODAY:Â https://t.co/zL66Edfiw5 https://t.co/ZvwotjCpBD	232382.0	RT @RobertKennedyJr: 20+ countries have either suspended or said they will delay AstraZeneca vaccinations based on reports of deaths or injâ€¦	263.0	True		childrenshealthdefense.org	childrenshealthdefense.org
24	6052f47f2f440c0038818fe5	2021-03-18 06:34:31	[]	[]	Mon Mar 08 02:39:13 +0000 2021	[]	[{"url":"https://t.co/b35grwRHsV","expanded_url":"https://www.thegatewaypundit.com/2021/03/arizona-hospital-worker-says-nearly-new-covid-cases-illegal-aliens/","display_url":"thegatewaypundit.com/2021/03/arizonâ€¦","indices":[245,268]}]	IMPEACH BIDEN FOR KNOWINGLY CREATING A COVID CRISIS IN AZ! WE LISTENED TO HIM BLASTING TRUMP FOR HIS HANDLING OF COVID FOR MONTHS &amp; AND HE DARES TO IMPORT COVID! Arizona Hospital Worker Says Nearly All of New COVID Cases are Illegal Aliens https://t.co/b35grwRHsV	2276.0	RT @PatriotOutfitrs: IMPEACH BIDEN FOR KNOWINGLY CREATING A COVID CRISIS IN AZ! WE LISTENED TO HIM BLASTING TRUMP FOR HIS HANDLING OF COVIDâ€¦	662.0	True		thegatewaypundit.com	thegatewaypundit.com
25	6052f4822f440c00388190df	2021-03-18 06:34:34	[]	[]	Tue Mar 16 21:03:43 +0000 2021	[{"text":"TheDefender","indices":[184,196]}]	[{"url":"https://t.co/cRxbYVB32S","expanded_url":"https://bit.ly/3b74uzs","display_url":"bit.ly/3b74uzs","indices":[218,241]},{"url":"https://t.co/rWNiOh6Ny6","expanded_url":"https://childrenshealthdefense.org/defender/20-countries-suspend-astrazeneca-vaccine/?utm_source=twitter&utm_medium=defender","display_url":"childrenshealthdefense.org/defender/20-coâ€¦","indices":[242,265]}]	WHO and the EMA say theyâ€™re investigating reports of blood clot-related injuries and deaths after the AstraZeneca COVID vaccine, but say thereâ€™s no reason to stop using the vaccines. #TheDefender: SIGN UP TODAY--&gt; https://t.co/cRxbYVB32S https://t.co/rWNiOh6Ny6	56738.0	RT @ChildrensHD: WHO and the EMA say theyâ€™re investigating reports of blood clot-related injuries and deaths after the AstraZeneca COVID vaâ€¦	28.0	True		childrenshealthdefense.org	childrenshealthdefense.org
26	6052f4902f440c003881959b	2021-03-18 06:34:47	[]	[]	Wed Mar 17 12:58:10 +0000 2021	[{"text":"TheDefender","indices":[168,180]}]	[{"url":"https://t.co/zL66Edfiw5","expanded_url":"https://bit.ly/3s5twWJ","display_url":"bit.ly/3s5twWJ","indices":[199,222]},{"url":"https://t.co/ZvwotjCpBD","expanded_url":"https://childrenshealthdefense.org/defender/20-countries-suspend-astrazeneca-vaccine/","display_url":"childrenshealthdefense.org/defender/20-coâ€¦","indices":[224,247]}]	20+ countries have either suspended or said they will delay AstraZeneca vaccinations based on reports of deaths or injuries in healthy people who received the vaccine. #TheDefender: SUBSCRIBE TODAY:Â https://t.co/zL66Edfiw5 https://t.co/ZvwotjCpBD	232384.0	RT @RobertKennedyJr: 20+ countries have either suspended or said they will delay AstraZeneca vaccinations based on reports of deaths or injâ€¦	722.0	True		childrenshealthdefense.org	childrenshealthdefense.org
27	6052f6253291b600380ef1a8	2021-03-18 06:41:35	[]	[]	Wed Mar 17 12:58:10 +0000 2021	[{"text":"TheDefender","indices":[168,180]}]	[{"url":"https://t.co/zL66Edfiw5","expanded_url":"https://bit.ly/3s5twWJ","display_url":"bit.ly/3s5twWJ","indices":[199,222]},{"url":"https://t.co/ZvwotjCpBD","expanded_url":"https://childrenshealthdefense.org/defender/20-countries-suspend-astrazeneca-vaccine/","display_url":"childrenshealthdefense.org/defender/20-coâ€¦","indices":[224,247]}]	20+ countries have either suspended or said they will delay AstraZeneca vaccinations based on reports of deaths or injuries in healthy people who received the vaccine. #TheDefender: SUBSCRIBE TODAY:Â https://t.co/zL66Edfiw5 https://t.co/ZvwotjCpBD	232387.0	RT @RobertKennedyJr: 20+ countries have either suspended or said they will delay AstraZeneca vaccinations based on reports of deaths or injâ€¦	334.0	True		childrenshealthdefense.org	childrenshealthdefense.org
28	6052f891bd1149003897c020	2021-03-18 06:51:56	[]	[]	Wed Mar 17 12:58:10 +0000 2021	[{"text":"TheDefender","indices":[168,180]}]	[{"url":"https://t.co/zL66Edfiw5","expanded_url":"https://bit.ly/3s5twWJ","display_url":"bit.ly/3s5twWJ","indices":[199,222]},{"url":"https://t.co/ZvwotjCpBD","expanded_url":"https://childrenshealthdefense.org/defender/20-countries-suspend-astrazeneca-vaccine/","display_url":"childrenshealthdefense.org/defender/20-coâ€¦","indices":[224,247]}]	20+ countries have either suspended or said they will delay AstraZeneca vaccinations based on reports of deaths or injuries in healthy people who received the vaccine. #TheDefender: SUBSCRIBE TODAY:Â https://t.co/zL66Edfiw5 https://t.co/ZvwotjCpBD	232390.0	RT @RobertKennedyJr: 20+ countries have either suspended or said they will delay AstraZeneca vaccinations based on reports of deaths or injâ€¦	44.0	True		childrenshealthdefense.org	childrenshealthdefense.org
29	605302ea849d2f003830ccfc	2021-03-18 07:34:58	[]	[]	Wed Mar 17 12:58:10 +0000 2021	[{"text":"TheDefender","indices":[168,180]}]	[{"url":"https://t.co/zL66Edfiw5","expanded_url":"https://bit.ly/3s5twWJ","display_url":"bit.ly/3s5twWJ","indices":[199,222]},{"url":"https://t.co/ZvwotjCpBD","expanded_url":"https://childrenshealthdefense.org/defender/20-countries-suspend-astrazeneca-vaccine/","display_url":"childrenshealthdefense.org/defender/20-coâ€¦","indices":[224,247]}]	20+ countries have either suspended or said they will delay AstraZeneca vaccinations based on reports of deaths or injuries in healthy people who received the vaccine. #TheDefender: SUBSCRIBE TODAY:Â https://t.co/zL66Edfiw5 https://t.co/ZvwotjCpBD	232812.0	RT @RobertKennedyJr: 20+ countries have either suspended or said they will delay AstraZeneca vaccinations based on reports of deaths or injâ€¦	573.0	True		childrenshealthdefense.org	childrenshealthdefense.org
30	605302f3849d2f003830ce9a	2021-03-18 07:35:03	[]	[]	Wed Mar 17 12:58:10 +0000 2021	[{"text":"TheDefender","indices":[168,180]}]	[{"url":"https://t.co/zL66Edfiw5","expanded_url":"https://bit.ly/3s5twWJ","display_url":"bit.ly/3s5twWJ","indices":[199,222]},{"url":"https://t.co/ZvwotjCpBD","expanded_url":"https://childrenshealthdefense.org/defender/20-countries-suspend-astrazeneca-vaccine/","display_url":"childrenshealthdefense.org/defender/20-coâ€¦","indices":[224,247]}]	20+ countries have either suspended or said they will delay AstraZeneca vaccinations based on reports of deaths or injuries in healthy people who received the vaccine. #TheDefender: SUBSCRIBE TODAY:Â https://t.co/zL66Edfiw5 https://t.co/ZvwotjCpBD	232812.0	RT @RobertKennedyJr: 20+ countries have either suspended or said they will delay AstraZeneca vaccinations based on reports of deaths or injâ€¦	3946.0	True		childrenshealthdefense.org	childrenshealthdefense.org
31	60530a968459bc00382d4662	2021-03-18 08:08:49	[]	[]	Wed Mar 17 12:58:10 +0000 2021	[{"text":"TheDefender","indices":[168,180]}]	[{"url":"https://t.co/zL66Edfiw5","expanded_url":"https://bit.ly/3s5twWJ","display_url":"bit.ly/3s5twWJ","indices":[199,222]},{"url":"https://t.co/ZvwotjCpBD","expanded_url":"https://childrenshealthdefense.org/defender/20-countries-suspend-astrazeneca-vaccine/","display_url":"childrenshealthdefense.org/defender/20-coâ€¦","indices":[224,247]}]	20+ countries have either suspended or said they will delay AstraZeneca vaccinations based on reports of deaths or injuries in healthy people who received the vaccine. #TheDefender: SUBSCRIBE TODAY:Â https://t.co/zL66Edfiw5 https://t.co/ZvwotjCpBD	232830.0	RT @RobertKennedyJr: 20+ countries have either suspended or said they will delay AstraZeneca vaccinations based on reports of deaths or injâ€¦	29.0	True		childrenshealthdefense.org	childrenshealthdefense.org
32	6053200da147770038905a65	2021-03-18 09:40:24	[]	[]	Wed Mar 17 12:58:10 +0000 2021	[{"text":"TheDefender","indices":[168,180]}]	[{"url":"https://t.co/zL66Edfiw5","expanded_url":"https://bit.ly/3s5twWJ","display_url":"bit.ly/3s5twWJ","indices":[199,222]},{"url":"https://t.co/ZvwotjCpBD","expanded_url":"https://childrenshealthdefense.org/defender/20-countries-suspend-astrazeneca-vaccine/","display_url":"childrenshealthdefense.org/defender/20-coâ€¦","indices":[224,247]}]	20+ countries have either suspended or said they will delay AstraZeneca vaccinations based on reports of deaths or injuries in healthy people who received the vaccine. #TheDefender: SUBSCRIBE TODAY:Â https://t.co/zL66Edfiw5 https://t.co/ZvwotjCpBD	232841.0	RT @RobertKennedyJr: 20+ countries have either suspended or said they will delay AstraZeneca vaccinations based on reports of deaths or injâ€¦	60.0	True		childrenshealthdefense.org	childrenshealthdefense.org
33	6053233b37814d00390e079b	2021-03-18 09:53:54	[]	[]	Wed Mar 17 12:58:10 +0000 2021	[{"text":"TheDefender","indices":[168,180]}]	[{"url":"https://t.co/zL66Edfiw5","expanded_url":"https://bit.ly/3s5twWJ","display_url":"bit.ly/3s5twWJ","indices":[199,222]},{"url":"https://t.co/ZvwotjCpBD","expanded_url":"https://childrenshealthdefense.org/defender/20-countries-suspend-astrazeneca-vaccine/","display_url":"childrenshealthdefense.org/defender/20-coâ€¦","indices":[224,247]}]	20+ countries have either suspended or said they will delay AstraZeneca vaccinations based on reports of deaths or injuries in healthy people who received the vaccine. #TheDefender: SUBSCRIBE TODAY:Â https://t.co/zL66Edfiw5 https://t.co/ZvwotjCpBD	232844.0	RT @RobertKennedyJr: 20+ countries have either suspended or said they will delay AstraZeneca vaccinations based on reports of deaths or injâ€¦	35.0	True		childrenshealthdefense.org	childrenshealthdefense.org
34	605328f313293f00383a3242	2021-03-18 10:18:22	[]	[]	Wed Mar 17 12:58:10 +0000 2021	[{"text":"TheDefender","indices":[168,180]}]	[{"url":"https://t.co/zL66Edfiw5","expanded_url":"https://bit.ly/3s5twWJ","display_url":"bit.ly/3s5twWJ","indices":[199,222]},{"url":"https://t.co/ZvwotjCpBD","expanded_url":"https://childrenshealthdefense.org/defender/20-countries-suspend-astrazeneca-vaccine/","display_url":"childrenshealthdefense.org/defender/20-coâ€¦","indices":[224,247]}]	20+ countries have either suspended or said they will delay AstraZeneca vaccinations based on reports of deaths or injuries in healthy people who received the vaccine. #TheDefender: SUBSCRIBE TODAY:Â https://t.co/zL66Edfiw5 https://t.co/ZvwotjCpBD	232445.0	RT @RobertKennedyJr: 20+ countries have either suspended or said they will delay AstraZeneca vaccinations based on reports of deaths or injâ€¦	35.0	True		childrenshealthdefense.org	childrenshealthdefense.org
35	605329ee13293f00383a8bf6	2021-03-18 10:22:33	[]	[]	Wed Mar 17 12:58:10 +0000 2021	[{"text":"TheDefender","indices":[168,180]}]	[{"url":"https://t.co/zL66Edfiw5","expanded_url":"https://bit.ly/3s5twWJ","display_url":"bit.ly/3s5twWJ","indices":[199,222]},{"url":"https://t.co/ZvwotjCpBD","expanded_url":"https://childrenshealthdefense.org/defender/20-countries-suspend-astrazeneca-vaccine/","display_url":"childrenshealthdefense.org/defender/20-coâ€¦","indices":[224,247]}]	20+ countries have either suspended or said they will delay AstraZeneca vaccinations based on reports of deaths or injuries in healthy people who received the vaccine. #TheDefender: SUBSCRIBE TODAY:Â https://t.co/zL66Edfiw5 https://t.co/ZvwotjCpBD	232851.0	RT @RobertKennedyJr: 20+ countries have either suspended or said they will delay AstraZeneca vaccinations based on reports of deaths or injâ€¦	419.0	True		childrenshealthdefense.org	childrenshealthdefense.org
36	60532eccdf51e70038b6d1ff	2021-03-18 10:43:18	[]	[]	Wed Mar 17 12:58:10 +0000 2021	[{"text":"TheDefender","indices":[168,180]}]	[{"url":"https://t.co/zL66Edfiw5","expanded_url":"https://bit.ly/3s5twWJ","display_url":"bit.ly/3s5twWJ","indices":[199,222]},{"url":"https://t.co/ZvwotjCpBD","expanded_url":"https://childrenshealthdefense.org/defender/20-countries-suspend-astrazeneca-vaccine/","display_url":"childrenshealthdefense.org/defender/20-coâ€¦","indices":[224,247]}]	20+ countries have either suspended or said they will delay AstraZeneca vaccinations based on reports of deaths or injuries in healthy people who received the vaccine. #TheDefender: SUBSCRIBE TODAY:Â https://t.co/zL66Edfiw5 https://t.co/ZvwotjCpBD	232449.0	RT @RobertKennedyJr: 20+ countries have either suspended or said they will delay AstraZeneca vaccinations based on reports of deaths or injâ€¦	37.0	True		childrenshealthdefense.org	childrenshealthdefense.org
37	6053306b21e6860038b45542	2021-03-18 10:50:13	[]	[{"url":"https://t.co/GgVeE0T8DN","expanded_url":"https://childrenshealthdefense.org/defender/20-countries-suspend-astrazeneca-vaccine/","display_url":"childrenshealthdefense.org/defender/20-coâ€¦","indices":[211,234]}]		[]	[]			Prosecutors in Northern Italy announced Monday they had seized a batch of 393,600 shots of the AstraZeneca COVID vaâ€¦ https://t.co/ODnSXI5KLm	4217.0	True	childrenshealthdefense.org		childrenshealthdefense.org
38	6053363337075200383c7e5f	2021-03-18 11:14:54	[]	[]	Wed Mar 17 12:58:10 +0000 2021	[{"text":"TheDefender","indices":[168,180]}]	[{"url":"https://t.co/zL66Edfiw5","expanded_url":"https://bit.ly/3s5twWJ","display_url":"bit.ly/3s5twWJ","indices":[199,222]},{"url":"https://t.co/ZvwotjCpBD","expanded_url":"https://childrenshealthdefense.org/defender/20-countries-suspend-astrazeneca-vaccine/","display_url":"childrenshealthdefense.org/defender/20-coâ€¦","indices":[224,247]}]	20+ countries have either suspended or said they will delay AstraZeneca vaccinations based on reports of deaths or injuries in healthy people who received the vaccine. #TheDefender: SUBSCRIBE TODAY:Â https://t.co/zL66Edfiw5 https://t.co/ZvwotjCpBD	232863.0	RT @RobertKennedyJr: 20+ countries have either suspended or said they will delay AstraZeneca vaccinations based on reports of deaths or injâ€¦	159.0	True		childrenshealthdefense.org	childrenshealthdefense.org
39	6053372b37075200383cd71f	2021-03-18 11:19:02	[{"text":"Science","indices":[1,9]},{"text":"Science","indices":[125,133]},{"text":"News","indices":[143,148]}]	[{"url":"https://t.co/6dUee4nWv8","expanded_url":"https://www.robinspost.com/news/science-news/science-daily-reports/1324202-science-news-it-s-a-very-special-picture-why-vaccine-safety-experts-put-the-brakes-on-astrazeneca-s-covid-19-vaccine-science-magazine.html","display_url":"robinspost.com/news/science-nâ€¦","indices":[151,174]}]		[]	[]			"#Science News: 'It's a very special picture.' Why vaccine safety experts put the brakes on AstraZeneca's COVID-19â€¦ https://t.co/g7SQXrNw59	24025.0	True	science-news		science-news
40	60533f3b1d3d7b0038b5d70a	2021-03-18 11:53:26	[]	[]	Wed Mar 17 12:58:10 +0000 2021	[{"text":"TheDefender","indices":[168,180]}]	[{"url":"https://t.co/zL66Edfiw5","expanded_url":"https://bit.ly/3s5twWJ","display_url":"bit.ly/3s5twWJ","indices":[199,222]},{"url":"https://t.co/ZvwotjCpBD","expanded_url":"https://childrenshealthdefense.org/defender/20-countries-suspend-astrazeneca-vaccine/","display_url":"childrenshealthdefense.org/defender/20-coâ€¦","indices":[224,247]}]	20+ countries have either suspended or said they will delay AstraZeneca vaccinations based on reports of deaths or injuries in healthy people who received the vaccine. #TheDefender: SUBSCRIBE TODAY:Â https://t.co/zL66Edfiw5 https://t.co/ZvwotjCpBD	232869.0	RT @RobertKennedyJr: 20+ countries have either suspended or said they will delay AstraZeneca vaccinations based on reports of deaths or injâ€¦	425.0	True		childrenshealthdefense.org	childrenshealthdefense.org
41	60533fb91d3d7b0038b60406	2021-03-18 11:55:32	[]	[]	Wed Mar 17 12:58:10 +0000 2021	[{"text":"TheDefender","indices":[168,180]}]	[{"url":"https://t.co/zL66Edfiw5","expanded_url":"https://bit.ly/3s5twWJ","display_url":"bit.ly/3s5twWJ","indices":[199,222]},{"url":"https://t.co/ZvwotjCpBD","expanded_url":"https://childrenshealthdefense.org/defender/20-countries-suspend-astrazeneca-vaccine/","display_url":"childrenshealthdefense.org/defender/20-coâ€¦","indices":[224,247]}]	20+ countries have either suspended or said they will delay AstraZeneca vaccinations based on reports of deaths or injuries in healthy people who received the vaccine. #TheDefender: SUBSCRIBE TODAY:Â https://t.co/zL66Edfiw5 https://t.co/ZvwotjCpBD	232467.0	RT @RobertKennedyJr: 20+ countries have either suspended or said they will delay AstraZeneca vaccinations based on reports of deaths or injâ€¦	378.0	True		childrenshealthdefense.org	childrenshealthdefense.org
42	6053462ff91ca20038574f1f	2021-03-18 12:23:05	[]	[]	Wed Mar 17 12:58:10 +0000 2021	[{"text":"TheDefender","indices":[168,180]}]	[{"url":"https://t.co/zL66Edfiw5","expanded_url":"https://bit.ly/3s5twWJ","display_url":"bit.ly/3s5twWJ","indices":[199,222]},{"url":"https://t.co/ZvwotjCpBD","expanded_url":"https://childrenshealthdefense.org/defender/20-countries-suspend-astrazeneca-vaccine/","display_url":"childrenshealthdefense.org/defender/20-coâ€¦","indices":[224,247]}]	20+ countries have either suspended or said they will delay AstraZeneca vaccinations based on reports of deaths or injuries in healthy people who received the vaccine. #TheDefender: SUBSCRIBE TODAY:Â https://t.co/zL66Edfiw5 https://t.co/ZvwotjCpBD	232877.0	RT @RobertKennedyJr: 20+ countries have either suspended or said they will delay AstraZeneca vaccinations based on reports of deaths or injâ€¦	14.0	True		childrenshealthdefense.org	childrenshealthdefense.org
43	60535b391ef1930038155fac	2021-03-18 13:52:50	[]	[]	Wed Mar 17 12:58:10 +0000 2021	[{"text":"TheDefender","indices":[168,180]}]	[{"url":"https://t.co/zL66Edfiw5","expanded_url":"https://bit.ly/3s5twWJ","display_url":"bit.ly/3s5twWJ","indices":[199,222]},{"url":"https://t.co/ZvwotjCpBD","expanded_url":"https://childrenshealthdefense.org/defender/20-countries-suspend-astrazeneca-vaccine/","display_url":"childrenshealthdefense.org/defender/20-coâ€¦","indices":[224,247]}]	20+ countries have either suspended or said they will delay AstraZeneca vaccinations based on reports of deaths or injuries in healthy people who received the vaccine. #TheDefender: SUBSCRIBE TODAY:Â https://t.co/zL66Edfiw5 https://t.co/ZvwotjCpBD	232908.0	RT @RobertKennedyJr: 20+ countries have either suspended or said they will delay AstraZeneca vaccinations based on reports of deaths or injâ€¦	159.0	True		childrenshealthdefense.org	childrenshealthdefense.org
44	6053745beaaf6e0038abedce	2021-03-18 15:40:05	[]	[]	Thu Mar 18 03:07:42 +0000 2021	[]	[{"url":"https://t.co/yLM4zV3d9R","expanded_url":"https://childrenshealthdefense.org/defender/20-countries-suspend-astrazeneca-vaccine/","display_url":"childrenshealthdefense.org/defender/20-coâ€¦","indices":[171,194]}]	20+ Countries Suspend Use of AstraZeneca Vaccine WHO and the EMA are investigating reports of blood clot-related injuries and deaths after the AstraZeneca COVID vaccine https://t.co/yLM4zV3d9R	10900.0	RT @ahowardbrowne: 20+ Countries Suspend Use of AstraZeneca Vaccine WHO and the EMA are investigating reports of blood clot-related injuriâ€¦	24.0	True		childrenshealthdefense.org	childrenshealthdefense.org
45	60537508eaaf6e0038ac2c26	2021-03-18 15:42:59	[]	[]	Tue Mar 16 01:26:40 +0000 2021	[]	[{"url":"https://t.co/bUDS0v24nc","expanded_url":"https://es.rt.com/8a9c","display_url":"es.rt.com/8a9c","indices":[103,126]}]	ÃšLTIMA HORA: Venezuela anuncia que no autorizarÃ¡ el uso de la vacuna de AstraZeneca contra el covid-19 https://t.co/bUDS0v24nc https://t.co/l3WEEXUrmY	357723.0	RT @RTultimahora: ÃšLTIMA HORA: Venezuela anuncia que no autorizarÃ¡ el uso de la vacuna de AstraZeneca contra el covid-19 https://t.co/bUDS0â€¦	11584.0	True		rt.com	rt.com
46	60537b20c9b63d0038700d9f	2021-03-18 16:07:33	[{"text":"Newsmax","indices":[83,91]}]	[{"url":"https://t.co/gpdnJgnXkw","expanded_url":"https://www.newsmax.com/World/europe/Virus-Outbreak-Britain-Vaccines/2021/03/18/id/1014291/","display_url":"newsmax.com/World/europe/Vâ€¦","indices":[59,82]}]		[]	[]			UK Regulator: People Should Keep Getting AstraZeneca Shots https://t.co/gpdnJgnXkw #Newsmax via @Newsmax They areâ€¦ https://t.co/tSAk99EUSv	986.0	True	newsmax.com		newsmax.com
47	605380c29c4e370038260005	2021-03-18 16:33:01	[]	[{"url":"https://t.co/OwrRIZn9s9","expanded_url":"https://www.rt.com/news/518509-ema-astrazeneca-review-safe-covid/","display_url":"rt.com/news/518509-emâ€¦","indices":[144,167]}]		[]	[]			â€˜Safe &amp; effectiveâ€™: EU drugs regulator backs AstraZeneca Covid-19 jab, though 'canâ€™t definitively rule out' blood câ€¦ https://t.co/bkAmJN27me	189.0	True	rt.com		rt.com
48	605383ca52425f0038e833a0	2021-03-18 16:45:56	[]	[{"url":"https://t.co/KLWUkIX98h","expanded_url":"https://www.zerohedge.com/geopolitical/norwegian-doctor-claims-find-link-between-astrazeneca-vaccine-and-rare-blood-clots","display_url":"zerohedge.com/geopolitical/nâ€¦","indices":[250,273]}]		[]	[]			Norwegian Doctor Claims To Find Link Between AstraZeneca Vaccine And Rare Blood Clots | ZeroHedge â€œWeâ€™re talking aâ€¦ https://t.co/39CWIpgc3L	7126.0	True	zerohedge.com		zerohedge.com
49	6053840552425f0038e848ea	2021-03-18 16:46:55	[]	[]	Wed Mar 17 12:58:10 +0000 2021	[{"text":"TheDefender","indices":[168,180]}]	[{"url":"https://t.co/zL66Edfiw5","expanded_url":"https://bit.ly/3s5twWJ","display_url":"bit.ly/3s5twWJ","indices":[199,222]},{"url":"https://t.co/ZvwotjCpBD","expanded_url":"https://childrenshealthdefense.org/defender/20-countries-suspend-astrazeneca-vaccine/","display_url":"childrenshealthdefense.org/defender/20-coâ€¦","indices":[224,247]}]	20+ countries have either suspended or said they will delay AstraZeneca vaccinations based on reports of deaths or injuries in healthy people who received the vaccine. #TheDefender: SUBSCRIBE TODAY:Â https://t.co/zL66Edfiw5 https://t.co/ZvwotjCpBD	233007.0	RT @RobertKennedyJr: 20+ countries have either suspended or said they will delay AstraZeneca vaccinations based on reports of deaths or injâ€¦	89.0	True		childrenshealthdefense.org	childrenshealthdefense.org
50	6053849252425f0038e87b80	2021-03-18 16:49:17	[]	[]	Thu Mar 18 16:45:56 +0000 2021	[]	[{"url":"https://t.co/KLWUkIX98h","expanded_url":"https://www.zerohedge.com/geopolitical/norwegian-doctor-claims-find-link-between-astrazeneca-vaccine-and-rare-blood-clots","display_url":"zerohedge.com/geopolitical/nâ€¦","indices":[250,273]}]	Norwegian Doctor Claims To Find Link Between AstraZeneca Vaccine And Rare Blood Clots | ZeroHedge â€œWeâ€™re talking about relatively young people that have become very sick here, and died, that probably wouldnâ€™t have got such a serious case of Covid." https://t.co/KLWUkIX98h	7126.0	RT @DJSiri: Norwegian Doctor Claims To Find Link Between AstraZeneca Vaccine And Rare Blood Clots | ZeroHedge â€œWeâ€™re talking about relativâ€¦	1610.0	True		zerohedge.com	zerohedge.com
51	605387e17451790038704e1f	2021-03-18 17:03:22	[{"text":"AstraZeneca","indices":[82,94]}]	[{"url":"https://t.co/Brr05P7TYN","expanded_url":"https://childrenshealthdefense.org/defender/astrazeneca-under-scrutiny-again-covid-vaccine/","display_url":"childrenshealthdefense.org/defender/astraâ€¦","indices":[154,177]}]		[]	[]			@CorinneReverbel Bon sang il y a eu des cas de myelite transverse lors des essais #AstraZeneca oÃ¹ il n'y avait qu'aâ€¦ https://t.co/voVBmFI8bT	1524.0	True	childrenshealthdefense.org		childrenshealthdefense.org
52	60538c188843be00385eea3a	2021-03-18 17:21:22	[]	[]	Thu Mar 18 03:07:42 +0000 2021	[]	[{"url":"https://t.co/yLM4zV3d9R","expanded_url":"https://childrenshealthdefense.org/defender/20-countries-suspend-astrazeneca-vaccine/","display_url":"childrenshealthdefense.org/defender/20-coâ€¦","indices":[171,194]}]	20+ Countries Suspend Use of AstraZeneca Vaccine WHO and the EMA are investigating reports of blood clot-related injuries and deaths after the AstraZeneca COVID vaccine https://t.co/yLM4zV3d9R	10898.0	RT @ahowardbrowne: 20+ Countries Suspend Use of AstraZeneca Vaccine WHO and the EMA are investigating reports of blood clot-related injuriâ€¦	3900.0	True		childrenshealthdefense.org	childrenshealthdefense.org
53	605393ce3d77df00381fce89	2021-03-18 17:54:16	[]	[]	Thu Mar 18 17:46:35 +0000 2021	[]	[{"url":"https://t.co/fbzC1z7qBp","expanded_url":"https://www.tellerreport.com/news/2021-03-18-%0A---norwegian-expert--the-link-between-the-astra-zeneca-vaccine-and-blood-clots-has-been-confirmed%0A--.S1xB0yClVO.html","display_url":"tellerreport.com/news/2021-03-1â€¦","indices":[259,282]}]	Norwegian expert:The link between the AstraZeneca vaccine&amp;blood clots has been confirmed.The 3 healthcare workers,all under the age of50were hospitalized with severe blood clots after being vaccinated with Astra Zeneca's corona vaccine. One of them died. https://t.co/fbzC1z7qBp	2464.0	RT @JJ56123: Norwegian expert:The link between the AstraZeneca vaccine&amp;blood clots has been confirmed.The 3 healthcare workers,all under thâ€¦	50.0	True		rt.com	rt.com
54	6053b149140eb7003859b765	2021-03-18 19:58:23	[]	[]	Tue Feb 02 11:45:14 +0000 2021	[]	[{"url":"https://t.co/JI3scRjv5V","expanded_url":"https://www.nbcnews.com/health/health-news/man-dies-after-ingesting-chloroquine-attempt-prevent-coronavirus-n1167166","display_url":"nbcnews.com/health/health-â€¦","indices":[165,188]}]	Just like the time Trump said hydroxychloroquine was effective against coronavirus, a man in AZ consumed fish tank cleaner, and the MSM pretended Trump told him to: https://t.co/JI3scRjv5V	39937.0	RT @EddieZipperer: Just like the time Trump said hydroxychloroquine was effective against coronavirus, a man in AZ consumed fish tank cleanâ€¦	259.0	True		health-news	health-news
55	6053b152140eb7003859b997	2021-03-18 19:58:29	[]	[{"url":"https://t.co/223TzRg4jm","expanded_url":"https://www.nowtheendbegins.com/anthony-fauci-azt-aids-scandal-nih-national-institute-of-health-quack-doctor-covid-19-vaccine-wear-a-mask/","display_url":"nowtheendbegins.com/anthony-fauci-â€¦","indices":[161,184]}]		[]	[]			@SenateDems DOCTOR DOOM: ANTHONY FAUCIâ€™S PUSH FOR AZT TO TREAT HIV AIDS KILLED MY BROTHER IN 1988, AND HERE IN 2021â€¦ https://t.co/0QQjlcmqWP	15873.0	True	nowtheendbegins.com		nowtheendbegins.com
56	6053b189140eb7003859c519	2021-03-18 19:59:01	[]	[]	Tue Feb 02 11:45:14 +0000 2021	[]	[{"url":"https://t.co/JI3scRjv5V","expanded_url":"https://www.nbcnews.com/health/health-news/man-dies-after-ingesting-chloroquine-attempt-prevent-coronavirus-n1167166","display_url":"nbcnews.com/health/health-â€¦","indices":[165,188]}]	Just like the time Trump said hydroxychloroquine was effective against coronavirus, a man in AZ consumed fish tank cleaner, and the MSM pretended Trump told him to: https://t.co/JI3scRjv5V	39937.0	RT @EddieZipperer: Just like the time Trump said hydroxychloroquine was effective against coronavirus, a man in AZ consumed fish tank cleanâ€¦	1451.0	True		health-news	health-news
57	6053b39f43cc6f00382ba8cc	2021-03-18 20:08:50	[]	[]	Tue Feb 02 11:45:14 +0000 2021	[]	[{"url":"https://t.co/JI3scRjv5V","expanded_url":"https://www.nbcnews.com/health/health-news/man-dies-after-ingesting-chloroquine-attempt-prevent-coronavirus-n1167166","display_url":"nbcnews.com/health/health-â€¦","indices":[165,188]}]	Just like the time Trump said hydroxychloroquine was effective against coronavirus, a man in AZ consumed fish tank cleaner, and the MSM pretended Trump told him to: https://t.co/JI3scRjv5V	39940.0	RT @EddieZipperer: Just like the time Trump said hydroxychloroquine was effective against coronavirus, a man in AZ consumed fish tank cleanâ€¦	2982.0	True		health-news	health-news
58	6053ba39e6507700384b3369	2021-03-18 20:38:11	[]	[]	Thu Mar 18 17:03:22 +0000 2021	[{"text":"AstraZeneca","indices":[82,94]}]	[{"url":"https://t.co/Brr05P7TYN","expanded_url":"https://childrenshealthdefense.org/defender/astrazeneca-under-scrutiny-again-covid-vaccine/","display_url":"childrenshealthdefense.org/defender/astraâ€¦","indices":[154,177]}]	@CorinneReverbel Bon sang il y a eu des cas de myelite transverse lors des essais #AstraZeneca oÃ¹ il n'y avait qu'autour de 1200 participants. @EMA_News https://t.co/Brr05P7TYN	1523.0	RT @dingologue: @CorinneReverbel Bon sang il y a eu des cas de myelite transverse lors des essais #AstraZeneca oÃ¹ il n'y avait qu'autour deâ€¦	103.0	True		childrenshealthdefense.org	childrenshealthdefense.org
59	6053be191ffa7f00383be437	2021-03-18 20:54:37	[]	[]	Thu Mar 18 17:03:22 +0000 2021	[{"text":"AstraZeneca","indices":[82,94]}]	[{"url":"https://t.co/Brr05P7TYN","expanded_url":"https://childrenshealthdefense.org/defender/astrazeneca-under-scrutiny-again-covid-vaccine/","display_url":"childrenshealthdefense.org/defender/astraâ€¦","indices":[154,177]}]	@CorinneReverbel Bon sang il y a eu des cas de myelite transverse lors des essais #AstraZeneca oÃ¹ il n'y avait qu'autour de 1200 participants. @EMA_News https://t.co/Brr05P7TYN	1523.0	RT @dingologue: @CorinneReverbel Bon sang il y a eu des cas de myelite transverse lors des essais #AstraZeneca oÃ¹ il n'y avait qu'autour deâ€¦	6799.0	True		childrenshealthdefense.org	childrenshealthdefense.org
60	6053be1b1ffa7f00383be50b	2021-03-18 20:54:40	[]	[]	Thu Mar 18 03:07:42 +0000 2021	[]	[{"url":"https://t.co/yLM4zV3d9R","expanded_url":"https://childrenshealthdefense.org/defender/20-countries-suspend-astrazeneca-vaccine/","display_url":"childrenshealthdefense.org/defender/20-coâ€¦","indices":[171,194]}]	20+ Countries Suspend Use of AstraZeneca Vaccine WHO and the EMA are investigating reports of blood clot-related injuries and deaths after the AstraZeneca COVID vaccine https://t.co/yLM4zV3d9R	10902.0	RT @ahowardbrowne: 20+ Countries Suspend Use of AstraZeneca Vaccine WHO and the EMA are investigating reports of blood clot-related injuriâ€¦	3.0	True		childrenshealthdefense.org	childrenshealthdefense.org
61	6053be451ffa7f00383bf3e9	2021-03-18 20:55:21	[]	[]	Wed Mar 17 17:42:30 +0000 2021	[]	[{"url":"https://t.co/SEsOR7nqCS","expanded_url":"https://actualidad.rt.com/actualidad/386691-oms-recomendar-vacunacion-covid19-astrazeneca","display_url":"actualidad.rt.com/actualidad/386â€¦","indices":[227,250]}]	"La OMS recomienda continuar la vacunaciÃ³n contra el covid-19 con el fÃ¡rmaco de AstraZeneca. La semana pasada varios paÃ­ses europeos suspendieron la vacunaciÃ³n con ese medicamento debido a informes sobre efectos secundarios." https://t.co/SEsOR7nqCS	15997.0	RT @mrsantoscoach: "La OMS recomienda continuar la vacunaciÃ³n contra el covid-19 con el fÃ¡rmaco de AstraZeneca. La semana pasada varios paÃ­â€¦	15.0	True		rt.com	rt.com
62	6053cb71d568390038c9cb3e	2021-03-18 21:51:39	[]	[{"url":"https://t.co/5Diw0obUkS","expanded_url":"https://www.rt.com/news/518509-ema-astrazeneca-review-safe-covid/","display_url":"rt.com/news/518509-emâ€¦","indices":[128,151]}]		[]	[]			â€˜Safe &amp; effectiveâ€™: EU drugs regulator backs AstraZeneca Covid-19 jab, though 'canâ€™t definitively rule out' blood câ€¦ https://t.co/dLNQTndzcH	284.0	True	rt.com		rt.com
63	6053cbd3d568390038c9ee90	2021-03-18 21:53:18	[]	[]	Thu Mar 18 17:03:22 +0000 2021	[{"text":"AstraZeneca","indices":[82,94]}]	[{"url":"https://t.co/Brr05P7TYN","expanded_url":"https://childrenshealthdefense.org/defender/astrazeneca-under-scrutiny-again-covid-vaccine/","display_url":"childrenshealthdefense.org/defender/astraâ€¦","indices":[154,177]}]	@CorinneReverbel Bon sang il y a eu des cas de myelite transverse lors des essais #AstraZeneca oÃ¹ il n'y avait qu'autour de 1200 participants. @EMA_News https://t.co/Brr05P7TYN	1522.0	RT @dingologue: @CorinneReverbel Bon sang il y a eu des cas de myelite transverse lors des essais #AstraZeneca oÃ¹ il n'y avait qu'autour deâ€¦	76.0	True		childrenshealthdefense.org	childrenshealthdefense.org
64	6053cf3a4951170038ca805e	2021-03-18 22:06:31	[]	[]	Thu Mar 18 21:55:22 +0000 2021	[]	[{"url":"https://t.co/N2jm6AtVKP","expanded_url":"https://www.rt.com/uk/518470-pfizer-astrazeneca-coronavirus-vaccine-shortage/","display_url":"rt.com/uk/518470-pfizâ€¦","indices":[259,282]}]	********************** WHILE STOCKS LAST ********************** Pfizer &amp; AstraZeneca Deny Covid Vaccine Shortage, Contradicting NHS England SAGE's behavioural scientists are probably behind this "shortage" story. It's a sales gimmick. Don't buy into it. https://t.co/N2jm6AtVKP	2681.0	RT @MarkAlanMarks1: ********************** WHILE STOCKS LAST ********************** Pfizer &amp; AstraZeneca Deny Covid Vaccine Shortage, Contrâ€¦	103.0	True		rt.com	rt.com
65	6053cf714951170038ca90e0	2021-03-18 22:07:17	[]	[]	Thu Mar 18 21:03:43 +0000 2021	[]	[{"url":"https://t.co/zBiZV06GZt","expanded_url":"https://gnews.org/987677/","display_url":"gnews.org/987677/","indices":[161,184]}]	Till today 16 European countries have suspended the AstraZeneca vaccine for 2-12 weeks since it may cause blood clots, or even more fatal consequences of death. https://t.co/zBiZV06GZt	830.0	RT @sydneyhimalaya: Till today 16 European countries have suspended the AstraZeneca vaccine for 2-12 weeks since it may cause blood clots,â€¦	7.0	True		gnews.org	gnews.org
66	6053d056f254c30038c28984	2021-03-18 22:12:32	[]	[]	Thu Mar 18 22:10:00 +0000 2021	[]	[{"url":"https://t.co/BMd99Z6qXT","expanded_url":"https://on.rt.com/b43k","display_url":"on.rt.com/b43k","indices":[118,141]}]	Italy, France and other EU states to restart AstraZeneca Covid-19 vaccine use after EU regulator's blood clot review https://t.co/BMd99Z6qXT https://t.co/qOHaxAVgt2	2997346.0	RT @RT_com: Italy, France and other EU states to restart AstraZeneca Covid-19 vaccine use after EU regulator's blood clot review https://tâ€¦	783.0	True		rt.com	rt.com
67	6053d06bf254c30038c2911a	2021-03-18 22:12:53	[]	[]	Thu Mar 18 21:55:22 +0000 2021	[]	[{"url":"https://t.co/N2jm6AtVKP","expanded_url":"https://www.rt.com/uk/518470-pfizer-astrazeneca-coronavirus-vaccine-shortage/","display_url":"rt.com/uk/518470-pfizâ€¦","indices":[259,282]}]	********************** WHILE STOCKS LAST ********************** Pfizer &amp; AstraZeneca Deny Covid Vaccine Shortage, Contradicting NHS England SAGE's behavioural scientists are probably behind this "shortage" story. It's a sales gimmick. Don't buy into it. https://t.co/N2jm6AtVKP	2681.0	RT @MarkAlanMarks1: ********************** WHILE STOCKS LAST ********************** Pfizer &amp; AstraZeneca Deny Covid Vaccine Shortage, Contrâ€¦	149.0	True		rt.com	rt.com
68	6053d07ef254c30038c297e0	2021-03-18 22:13:12	[]	[{"url":"https://t.co/Q0En393f1Q","expanded_url":"https://www.rt.com/news/518509-ema-astrazeneca-review-safe-covid/","display_url":"rt.com/news/518509-emâ€¦","indices":[144,167]}]		[]	[]			'Safe &amp; effectiveâ€™: EU drugs regulator backs AstraZeneca Covid-19 jab, though 'canâ€™t definitively rule out' blood câ€¦ https://t.co/QbhASwyMuw	353.0	True	rt.com		rt.com
69	6053d0aef254c30038c2a956	2021-03-18 22:14:01	[]	[]	Thu Mar 18 22:10:00 +0000 2021	[]	[{"url":"https://t.co/BMd99Z6qXT","expanded_url":"https://on.rt.com/b43k","display_url":"on.rt.com/b43k","indices":[118,141]}]	Italy, France and other EU states to restart AstraZeneca Covid-19 vaccine use after EU regulator's blood clot review https://t.co/BMd99Z6qXT https://t.co/qOHaxAVgt2	2997190.0	RT @RT_com: Italy, France and other EU states to restart AstraZeneca Covid-19 vaccine use after EU regulator's blood clot review https://tâ€¦	3928.0	True		rt.com	rt.com
70	6053d290f254c30038c355ce	2021-03-18 22:22:03	[]	[]	Thu Mar 18 22:10:00 +0000 2021	[]	[{"url":"https://t.co/BMd99Z6qXT","expanded_url":"https://on.rt.com/b43k","display_url":"on.rt.com/b43k","indices":[118,141]}]	Italy, France and other EU states to restart AstraZeneca Covid-19 vaccine use after EU regulator's blood clot review https://t.co/BMd99Z6qXT https://t.co/qOHaxAVgt2	2997190.0	RT @RT_com: Italy, France and other EU states to restart AstraZeneca Covid-19 vaccine use after EU regulator's blood clot review https://tâ€¦	1131.0	True		rt.com	rt.com
71	6053d2f5812e5d00386becd9	2021-03-18 22:23:44	[]	[]	Tue Feb 02 11:45:14 +0000 2021	[]	[{"url":"https://t.co/JI3scRjv5V","expanded_url":"https://www.nbcnews.com/health/health-news/man-dies-after-ingesting-chloroquine-attempt-prevent-coronavirus-n1167166","display_url":"nbcnews.com/health/health-â€¦","indices":[165,188]}]	Just like the time Trump said hydroxychloroquine was effective against coronavirus, a man in AZ consumed fish tank cleaner, and the MSM pretended Trump told him to: https://t.co/JI3scRjv5V	39969.0	RT @EddieZipperer: Just like the time Trump said hydroxychloroquine was effective against coronavirus, a man in AZ consumed fish tank cleanâ€¦	200.0	True		health-news	health-news
72	6053d379812e5d00386c1c0d	2021-03-18 22:25:56	[]	[]	Tue Feb 02 11:45:14 +0000 2021	[]	[{"url":"https://t.co/JI3scRjv5V","expanded_url":"https://www.nbcnews.com/health/health-news/man-dies-after-ingesting-chloroquine-attempt-prevent-coronavirus-n1167166","display_url":"nbcnews.com/health/health-â€¦","indices":[165,188]}]	Just like the time Trump said hydroxychloroquine was effective against coronavirus, a man in AZ consumed fish tank cleaner, and the MSM pretended Trump told him to: https://t.co/JI3scRjv5V	39969.0	RT @EddieZipperer: Just like the time Trump said hydroxychloroquine was effective against coronavirus, a man in AZ consumed fish tank cleanâ€¦	50.0	True		health-news	health-news
73	6053d45b812e5d00386c6cf7	2021-03-18 22:29:42	[]	[]	Tue Feb 02 11:45:14 +0000 2021	[]	[{"url":"https://t.co/JI3scRjv5V","expanded_url":"https://www.nbcnews.com/health/health-news/man-dies-after-ingesting-chloroquine-attempt-prevent-coronavirus-n1167166","display_url":"nbcnews.com/health/health-â€¦","indices":[165,188]}]	Just like the time Trump said hydroxychloroquine was effective against coronavirus, a man in AZ consumed fish tank cleaner, and the MSM pretended Trump told him to: https://t.co/JI3scRjv5V	39942.0	RT @EddieZipperer: Just like the time Trump said hydroxychloroquine was effective against coronavirus, a man in AZ consumed fish tank cleanâ€¦	4033.0	True		health-news	health-news
74	6053da1c6e0ded0038e9c0eb	2021-03-18 22:54:15	[]	[{"url":"https://t.co/PM0rZpxlW9","expanded_url":"https://childrenshealthdefense.org/defender/eu-astrazeneca-vaccine-blood-clots-still-safe/","display_url":"childrenshealthdefense.org/defender/eu-asâ€¦","indices":[121,144]}]		[]	[]			'EU Regulators: AstraZeneca Vaccine â€˜Mayâ€™ Cause Blood Clots, But Still â€˜Safe and Effectiveâ€™ â€¢ Children's Health Defâ€¦ https://t.co/WPRU6uAiWU	711.0	True	childrenshealthdefense.org		childrenshealthdefense.org
75	6053daa66e0ded0038e9f263	2021-03-18 22:56:33	[]	[]	Thu Mar 18 03:07:42 +0000 2021	[]	[{"url":"https://t.co/yLM4zV3d9R","expanded_url":"https://childrenshealthdefense.org/defender/20-countries-suspend-astrazeneca-vaccine/","display_url":"childrenshealthdefense.org/defender/20-coâ€¦","indices":[171,194]}]	20+ Countries Suspend Use of AstraZeneca Vaccine WHO and the EMA are investigating reports of blood clot-related injuries and deaths after the AstraZeneca COVID vaccine https://t.co/yLM4zV3d9R	10903.0	RT @ahowardbrowne: 20+ Countries Suspend Use of AstraZeneca Vaccine WHO and the EMA are investigating reports of blood clot-related injuriâ€¦	3528.0	True		childrenshealthdefense.org	childrenshealthdefense.org
76	6053dae36e0ded0038ea0825	2021-03-18 22:57:34	[]	[]	Thu Mar 18 03:07:42 +0000 2021	[]	[{"url":"https://t.co/yLM4zV3d9R","expanded_url":"https://childrenshealthdefense.org/defender/20-countries-suspend-astrazeneca-vaccine/","display_url":"childrenshealthdefense.org/defender/20-coâ€¦","indices":[171,194]}]	20+ Countries Suspend Use of AstraZeneca Vaccine WHO and the EMA are investigating reports of blood clot-related injuries and deaths after the AstraZeneca COVID vaccine https://t.co/yLM4zV3d9R	10903.0	RT @ahowardbrowne: 20+ Countries Suspend Use of AstraZeneca Vaccine WHO and the EMA are investigating reports of blood clot-related injuriâ€¦	518.0	True		childrenshealthdefense.org	childrenshealthdefense.org
77	6053dbaa6e0ded0038ea4f51	2021-03-18 23:00:53	[]	[]	Thu Mar 18 22:10:00 +0000 2021	[]	[{"url":"https://t.co/BMd99Z6qXT","expanded_url":"https://on.rt.com/b43k","display_url":"on.rt.com/b43k","indices":[118,141]}]	Italy, France and other EU states to restart AstraZeneca Covid-19 vaccine use after EU regulator's blood clot review https://t.co/BMd99Z6qXT https://t.co/qOHaxAVgt2	2997341.0	RT @RT_com: Italy, France and other EU states to restart AstraZeneca Covid-19 vaccine use after EU regulator's blood clot review https://tâ€¦	81.0	True		rt.com	rt.com
78	6053dfaa95322a0038acce63	2021-03-18 23:17:57	[]	[]	Wed Mar 17 12:58:10 +0000 2021	[{"text":"TheDefender","indices":[168,180]}]	[{"url":"https://t.co/zL66Edfiw5","expanded_url":"https://bit.ly/3s5twWJ","display_url":"bit.ly/3s5twWJ","indices":[199,222]},{"url":"https://t.co/ZvwotjCpBD","expanded_url":"https://childrenshealthdefense.org/defender/20-countries-suspend-astrazeneca-vaccine/","display_url":"childrenshealthdefense.org/defender/20-coâ€¦","indices":[224,247]}]	20+ countries have either suspended or said they will delay AstraZeneca vaccinations based on reports of deaths or injuries in healthy people who received the vaccine. #TheDefender: SUBSCRIBE TODAY:Â https://t.co/zL66Edfiw5 https://t.co/ZvwotjCpBD	233140.0	RT @RobertKennedyJr: 20+ countries have either suspended or said they will delay AstraZeneca vaccinations based on reports of deaths or injâ€¦	393.0	True		childrenshealthdefense.org	childrenshealthdefense.org
79	6053e3d4723b0900388fbcfe	2021-03-18 23:35:39	[]	[]	Tue Feb 02 11:45:14 +0000 2021	[]	[{"url":"https://t.co/JI3scRjv5V","expanded_url":"https://www.nbcnews.com/health/health-news/man-dies-after-ingesting-chloroquine-attempt-prevent-coronavirus-n1167166","display_url":"nbcnews.com/health/health-â€¦","indices":[165,188]}]	Just like the time Trump said hydroxychloroquine was effective against coronavirus, a man in AZ consumed fish tank cleaner, and the MSM pretended Trump told him to: https://t.co/JI3scRjv5V	39979.0	RT @EddieZipperer: Just like the time Trump said hydroxychloroquine was effective against coronavirus, a man in AZ consumed fish tank cleanâ€¦	139.0	True		health-news	health-news
80	6053e411723b0900388fcef6	2021-03-18 23:36:29	[]	[]	Tue Feb 02 11:45:14 +0000 2021	[]	[{"url":"https://t.co/JI3scRjv5V","expanded_url":"https://www.nbcnews.com/health/health-news/man-dies-after-ingesting-chloroquine-attempt-prevent-coronavirus-n1167166","display_url":"nbcnews.com/health/health-â€¦","indices":[165,188]}]	Just like the time Trump said hydroxychloroquine was effective against coronavirus, a man in AZ consumed fish tank cleaner, and the MSM pretended Trump told him to: https://t.co/JI3scRjv5V	39979.0	RT @EddieZipperer: Just like the time Trump said hydroxychloroquine was effective against coronavirus, a man in AZ consumed fish tank cleanâ€¦	165.0	True		health-news	health-news
81	6053ece9f51894003861a21f	2021-03-19 00:14:28	[]	[]	Tue Feb 02 11:45:14 +0000 2021	[]	[{"url":"https://t.co/JI3scRjv5V","expanded_url":"https://www.nbcnews.com/health/health-news/man-dies-after-ingesting-chloroquine-attempt-prevent-coronavirus-n1167166","display_url":"nbcnews.com/health/health-â€¦","indices":[165,188]}]	Just like the time Trump said hydroxychloroquine was effective against coronavirus, a man in AZ consumed fish tank cleaner, and the MSM pretended Trump told him to: https://t.co/JI3scRjv5V	39983.0	RT @EddieZipperer: Just like the time Trump said hydroxychloroquine was effective against coronavirus, a man in AZ consumed fish tank cleanâ€¦	938.0	True		health-news	health-news
82	6053ed16f51894003861b225	2021-03-19 00:15:13	[]	[]	Wed Mar 17 12:58:10 +0000 2021	[{"text":"TheDefender","indices":[168,180]}]	[{"url":"https://t.co/zL66Edfiw5","expanded_url":"https://bit.ly/3s5twWJ","display_url":"bit.ly/3s5twWJ","indices":[199,222]},{"url":"https://t.co/ZvwotjCpBD","expanded_url":"https://childrenshealthdefense.org/defender/20-countries-suspend-astrazeneca-vaccine/","display_url":"childrenshealthdefense.org/defender/20-coâ€¦","indices":[224,247]}]	20+ countries have either suspended or said they will delay AstraZeneca vaccinations based on reports of deaths or injuries in healthy people who received the vaccine. #TheDefender: SUBSCRIBE TODAY:Â https://t.co/zL66Edfiw5 https://t.co/ZvwotjCpBD	232745.0	RT @RobertKennedyJr: 20+ countries have either suspended or said they will delay AstraZeneca vaccinations based on reports of deaths or injâ€¦	1015.0	True		childrenshealthdefense.org	childrenshealthdefense.org
83	6053edccf51894003861f337	2021-03-19 00:18:15	[]	[]	Thu Mar 18 03:07:42 +0000 2021	[]	[{"url":"https://t.co/yLM4zV3d9R","expanded_url":"https://childrenshealthdefense.org/defender/20-countries-suspend-astrazeneca-vaccine/","display_url":"childrenshealthdefense.org/defender/20-coâ€¦","indices":[171,194]}]	20+ Countries Suspend Use of AstraZeneca Vaccine WHO and the EMA are investigating reports of blood clot-related injuries and deaths after the AstraZeneca COVID vaccine https://t.co/yLM4zV3d9R	10900.0	RT @ahowardbrowne: 20+ Countries Suspend Use of AstraZeneca Vaccine WHO and the EMA are investigating reports of blood clot-related injuriâ€¦	1015.0	True		childrenshealthdefense.org	childrenshealthdefense.org
84	6053efaa00f0af003806d959	2021-03-19 00:26:10	[]	[]	Wed Mar 17 19:42:45 +0000 2021	[]	[{"url":"https://t.co/BSQ12nltI4","expanded_url":"https://sputniknews.com/europe/202103171082365170-norwegian-prof-its-reasonable-to-believe-in-connection-between-astrazeneca-jab-and-blood-clots","display_url":"sputniknews.com/europe/2021031â€¦","indices":[257,280]}]	Any Connection Between AstraZeneca Jab and Blood clots is pure speculation. There are just 6 cases per million vaccinations. Annually, 1,100 per million women on the pill also develop blood clots, with a proven link. The 1,100 for the pill is ok (low)? https://t.co/BSQ12nltI4	27088.0	RT @DoctorGerhard: Any Connection Between AstraZeneca Jab and Blood clots is pure speculation. There are just 6 cases per million vaccinatâ€¦	5986.0	True		sputniknews.com	sputniknews.com
85	6053f29c3344130038120910	2021-03-19 00:38:46	[]	[]	Thu Mar 18 17:03:22 +0000 2021	[{"text":"AstraZeneca","indices":[82,94]}]	[{"url":"https://t.co/Brr05P7TYN","expanded_url":"https://childrenshealthdefense.org/defender/astrazeneca-under-scrutiny-again-covid-vaccine/","display_url":"childrenshealthdefense.org/defender/astraâ€¦","indices":[154,177]}]	@CorinneReverbel Bon sang il y a eu des cas de myelite transverse lors des essais #AstraZeneca oÃ¹ il n'y avait qu'autour de 1200 participants. @EMA_News https://t.co/Brr05P7TYN	1523.0	RT @dingologue: @CorinneReverbel Bon sang il y a eu des cas de myelite transverse lors des essais #AstraZeneca oÃ¹ il n'y avait qu'autour deâ€¦	1487.0	True		childrenshealthdefense.org	childrenshealthdefense.org
86	6053f2ea33441300381224ec	2021-03-19 00:40:04	[]	[{"url":"https://t.co/ANgmeR8AIO","expanded_url":"https://outcheck.io/www.iflscience.com/space/breaking-the-ema-finds-the-oxfordastrazeneca-vaccine-is-not-associated-with-increased-blood-clot-risk/","display_url":"outcheck.io/www.iflscienceâ€¦","indices":[151,174]},{"url":"https://t.co/roKsGhPh8s","expanded_url":"https://twitter.com/IFLScience/status/1372590812828037121","display_url":"twitter.co…		[]	[]			"B" content engagement score at "Breaking: The EMA Finds The Oxford/AstraZeneca Vaccine Is Not Associated With Incrâ€¦ https://t.co/o8Hx7neEhQ	0.0	True	iflscience.com		iflscience.com
87	6053f47f334413003812b64e	2021-03-19 00:46:50	[]	[]	Tue Feb 02 11:45:14 +0000 2021	[]	[{"url":"https://t.co/JI3scRjv5V","expanded_url":"https://www.nbcnews.com/health/health-news/man-dies-after-ingesting-chloroquine-attempt-prevent-coronavirus-n1167166","display_url":"nbcnews.com/health/health-â€¦","indices":[165,188]}]	Just like the time Trump said hydroxychloroquine was effective against coronavirus, a man in AZ consumed fish tank cleaner, and the MSM pretended Trump told him to: https://t.co/JI3scRjv5V	39986.0	RT @EddieZipperer: Just like the time Trump said hydroxychloroquine was effective against coronavirus, a man in AZ consumed fish tank cleanâ€¦	392.0	True		health-news	health-news
88	6053f50c5e98f1003842dbb2	2021-03-19 00:49:11	[]	[]	Tue Mar 16 18:25:00 +0000 2021	[{"text":"Scamdemic","indices":[94,104]},{"text":"VaccineDeaths","indices":[105,119]},{"text":"mRNA","indices":[120,125]}]	[{"url":"https://t.co/v12GgLYaSa","expanded_url":"https://www.zerohedge.com/covid-19/italy-launches-manslaughter-investigation-teacher-dies-hours-after-getting-astrazeneca-jab","display_url":"zerohedge.com/covid-19/italyâ€¦","indices":[126,149]}]	Italy Launches Manslaughter Investigation As Teacher Dies Hours After Getting AstraZeneca Jab #Scamdemic #VaccineDeaths #mRNA https://t.co/v12GgLYaSa	327.0	RT @dav_s_: Italy Launches Manslaughter Investigation As Teacher Dies Hours After Getting AstraZeneca Jab #Scamdemic #VaccineDeaths #mRNA hâ€¦	166.0	True		zerohedge.com	zerohedge.com
89	6053f6c05e98f100384377e4	2021-03-19 00:56:27	[]	[]	Mon Mar 08 02:39:13 +0000 2021	[]	[{"url":"https://t.co/b35grwRHsV","expanded_url":"https://www.thegatewaypundit.com/2021/03/arizona-hospital-worker-says-nearly-new-covid-cases-illegal-aliens/","display_url":"thegatewaypundit.com/2021/03/arizonâ€¦","indices":[245,268]}]	IMPEACH BIDEN FOR KNOWINGLY CREATING A COVID CRISIS IN AZ! WE LISTENED TO HIM BLASTING TRUMP FOR HIS HANDLING OF COVID FOR MONTHS &amp; AND HE DARES TO IMPORT COVID! Arizona Hospital Worker Says Nearly All of New COVID Cases are Illegal Aliens https://t.co/b35grwRHsV	2294.0	RT @PatriotOutfitrs: IMPEACH BIDEN FOR KNOWINGLY CREATING A COVID CRISIS IN AZ! WE LISTENED TO HIM BLASTING TRUMP FOR HIS HANDLING OF COVIDâ€¦	10792.0	True		thegatewaypundit.com	thegatewaypundit.com
90	6053fcd1b6fce300382e46c4	2021-03-19 01:22:20	[]	[]	Wed Mar 17 12:58:10 +0000 2021	[{"text":"TheDefender","indices":[168,180]}]	[{"url":"https://t.co/zL66Edfiw5","expanded_url":"https://bit.ly/3s5twWJ","display_url":"bit.ly/3s5twWJ","indices":[199,222]},{"url":"https://t.co/ZvwotjCpBD","expanded_url":"https://childrenshealthdefense.org/defender/20-countries-suspend-astrazeneca-vaccine/","display_url":"childrenshealthdefense.org/defender/20-coâ€¦","indices":[224,247]}]	20+ countries have either suspended or said they will delay AstraZeneca vaccinations based on reports of deaths or injuries in healthy people who received the vaccine. #TheDefender: SUBSCRIBE TODAY:Â https://t.co/zL66Edfiw5 https://t.co/ZvwotjCpBD	233180.0	RT @RobertKennedyJr: 20+ countries have either suspended or said they will delay AstraZeneca vaccinations based on reports of deaths or injâ€¦	868.0	True		childrenshealthdefense.org	childrenshealthdefense.org
91	6053fd05b6fce300382e5962	2021-03-19 01:23:12	[]	[{"url":"https://t.co/DRA49tyho4","expanded_url":"https://originalworldnews.com/science-news/astrazeneca-covid-19-vaccine-european-regulators-say-its-safe-after-countries-halted-it-due-to-fears-of-blood-clots/","display_url":"originalworldnews.com/science-news/aâ€¦","indices":[118,141]}]		[]	[]			AstraZeneca Covid-19 vaccine: European regulators say itâ€™s safe after countries halted it due to fears of bloodÂ cloâ€¦ https://t.co/Z2g2M33HqO	23.0	True	science-news		science-news
92	6053fe16b6fce300382ebaf2	2021-03-19 01:27:44	[]	[]	Wed Mar 17 12:58:10 +0000 2021	[{"text":"TheDefender","indices":[168,180]}]	[{"url":"https://t.co/zL66Edfiw5","expanded_url":"https://bit.ly/3s5twWJ","display_url":"bit.ly/3s5twWJ","indices":[199,222]},{"url":"https://t.co/ZvwotjCpBD","expanded_url":"https://childrenshealthdefense.org/defender/20-countries-suspend-astrazeneca-vaccine/","display_url":"childrenshealthdefense.org/defender/20-coâ€¦","indices":[224,247]}]	20+ countries have either suspended or said they will delay AstraZeneca vaccinations based on reports of deaths or injuries in healthy people who received the vaccine. #TheDefender: SUBSCRIBE TODAY:Â https://t.co/zL66Edfiw5 https://t.co/ZvwotjCpBD	233181.0	RT @RobertKennedyJr: 20+ countries have either suspended or said they will delay AstraZeneca vaccinations based on reports of deaths or injâ€¦	283.0	True		childrenshealthdefense.org	childrenshealthdefense.org
93	60540419a11082003849781f	2021-03-19 01:53:23	[]	[]	Wed Mar 17 12:58:10 +0000 2021	[{"text":"TheDefender","indices":[168,180]}]	[{"url":"https://t.co/zL66Edfiw5","expanded_url":"https://bit.ly/3s5twWJ","display_url":"bit.ly/3s5twWJ","indices":[199,222]},{"url":"https://t.co/ZvwotjCpBD","expanded_url":"https://childrenshealthdefense.org/defender/20-countries-suspend-astrazeneca-vaccine/","display_url":"childrenshealthdefense.org/defender/20-coâ€¦","indices":[224,247]}]	20+ countries have either suspended or said they will delay AstraZeneca vaccinations based on reports of deaths or injuries in healthy people who received the vaccine. #TheDefender: SUBSCRIBE TODAY:Â https://t.co/zL66Edfiw5 https://t.co/ZvwotjCpBD	233183.0	RT @RobertKennedyJr: 20+ countries have either suspended or said they will delay AstraZeneca vaccinations based on reports of deaths or injâ€¦	4.0	True		childrenshealthdefense.org	childrenshealthdefense.org
94	605409a1fbbea00038be6040	2021-03-19 02:17:00	[]	[]	Fri Mar 19 02:15:55 +0000 2021	[{"text":"CCPVirus","indices":[76,85]},{"text":"Covid19","indices":[86,94]},{"text":"UnrestrictedBioweapon","indices":[95,117]},{"text":"ContemporaryGeneticWeapon","indices":[119,145]},{"text":"OriginOfCOVID19","indices":[146,162]},{"text":"CCPLiedPeopleDied","indices":[164,182]}]	[{"url":"https://t.co/b6z69HADsm","expanded_url":"https://www.gnews.org/987677/","display_url":"gnews.org/987677/","indices":[184,207]}]	Europe in the Maze: Starting From the Suspension of AstraZeneca Vaccination #CCPVirus #Covid19 #UnrestrictedBioweapon #ContemporaryGeneticWeapon #OriginOfCOVID19 #CCPLiedPeopleDied https://t.co/b6z69HADsm	874.0	RT @edendomain: Europe in the Maze: Starting From the Suspension of AstraZeneca Vaccination #CCPVirus #Covid19 #UnrestrictedBioweapon #Conâ€¦	31.0	True		gnews.org	gnews.org
95	60540af6fbbea00038beda56	2021-03-19 02:22:41	[]	[]	Tue Feb 02 11:45:14 +0000 2021	[]	[{"url":"https://t.co/JI3scRjv5V","expanded_url":"https://www.nbcnews.com/health/health-news/man-dies-after-ingesting-chloroquine-attempt-prevent-coronavirus-n1167166","display_url":"nbcnews.com/health/health-â€¦","indices":[165,188]}]	Just like the time Trump said hydroxychloroquine was effective against coronavirus, a man in AZ consumed fish tank cleaner, and the MSM pretended Trump told him to: https://t.co/JI3scRjv5V	39998.0	RT @EddieZipperer: Just like the time Trump said hydroxychloroquine was effective against coronavirus, a man in AZ consumed fish tank cleanâ€¦	1420.0	True		health-news	health-news
96	60540e76498c870038b23d35	2021-03-19 02:37:36	[]	[]	Fri Mar 19 02:15:55 +0000 2021	[{"text":"CCPVirus","indices":[76,85]},{"text":"Covid19","indices":[86,94]},{"text":"UnrestrictedBioweapon","indices":[95,117]},{"text":"ContemporaryGeneticWeapon","indices":[119,145]},{"text":"OriginOfCOVID19","indices":[146,162]},{"text":"CCPLiedPeopleDied","indices":[164,182]}]	[{"url":"https://t.co/b6z69HADsm","expanded_url":"https://www.gnews.org/987677/","display_url":"gnews.org/987677/","indices":[184,207]}]	Europe in the Maze: Starting From the Suspension of AstraZeneca Vaccination #CCPVirus #Covid19 #UnrestrictedBioweapon #ContemporaryGeneticWeapon #OriginOfCOVID19 #CCPLiedPeopleDied https://t.co/b6z69HADsm	874.0	RT @edendomain: Europe in the Maze: Starting From the Suspension of AstraZeneca Vaccination #CCPVirus #Covid19 #UnrestrictedBioweapon #Conâ€¦	57.0	True		gnews.org	gnews.org
97	60540e96498c870038b24809	2021-03-19 02:38:06	[]	[]	Thu Mar 18 21:03:43 +0000 2021	[]	[{"url":"https://t.co/zBiZV06GZt","expanded_url":"https://gnews.org/987677/","display_url":"gnews.org/987677/","indices":[161,184]}]	Till today 16 European countries have suspended the AstraZeneca vaccine for 2-12 weeks since it may cause blood clots, or even more fatal consequences of death. https://t.co/zBiZV06GZt	826.0	RT @sydneyhimalaya: Till today 16 European countries have suspended the AstraZeneca vaccine for 2-12 weeks since it may cause blood clots,â€¦	30.0	True		gnews.org	gnews.org
98	60540eab498c870038b2504b	2021-03-19 02:38:30	[]	[{"url":"https://t.co/nlWARfxD65","expanded_url":"https://www.theepochtimes.com/astrazeneca-vaccine-deemed-safe-by-eu-health-agency-after-countries-suspend-usage_3739523.html","display_url":"theepochtimes.com/astrazeneca-vaâ€¦","indices":[154,177]}]		[]	[]			All the vaccines carry some risk of death, itâ€™s like playing Russian roulette. AstraZeneca Vaccine Deemed â€˜Safeâ€™ byâ€¦ https://t.co/3rgexMHw7u	8450.0	True	theepochtimes.com		theepochtimes.com
99	6054172376ce860038d8a2ec	2021-03-19 03:14:38	[]	[]	Fri Mar 19 02:15:55 +0000 2021	[{"text":"CCPVirus","indices":[76,85]},{"text":"Covid19","indices":[86,94]},{"text":"UnrestrictedBioweapon","indices":[95,117]},{"text":"ContemporaryGeneticWeapon","indices":[119,145]},{"text":"OriginOfCOVID19","indices":[146,162]},{"text":"CCPLiedPeopleDied","indices":[164,182]}]	[{"url":"https://t.co/b6z69HADsm","expanded_url":"https://www.gnews.org/987677/","display_url":"gnews.org/987677/","indices":[184,207]}]	Europe in the Maze: Starting From the Suspension of AstraZeneca Vaccination #CCPVirus #Covid19 #UnrestrictedBioweapon #ContemporaryGeneticWeapon #OriginOfCOVID19 #CCPLiedPeopleDied https://t.co/b6z69HADsm	874.0	RT @edendomain: Europe in the Maze: Starting From the Suspension of AstraZeneca Vaccination #CCPVirus #Covid19 #UnrestrictedBioweapon #Conâ€¦	54.0	True		gnews.org	gnews.org
100	605418f77a8c710038c237b6	2021-03-19 03:22:26	[]	[]	Fri Mar 19 02:53:20 +0000 2021	[]	[{"url":"https://t.co/k13dwraKOj","expanded_url":"https://www.zerohedge.com/geopolitical/norwegian-doctor-claims-find-link-between-astrazeneca-vaccine-and-rare-blood-clots","display_url":"zerohedge.com/geopolitical/nâ€¦","indices":[214,237]}]	ðŸ‡³ðŸ‡´ Noruega: Un mÃ©dico afirma encontrar un vÃ­nculo entre la vacuna AstraZeneca y los inusuales coÃ¡gulos de sangre. La vacuna desencadenÃ³ una respuesta inmune inesperada y poderosa, una teorÃ­a que ahora se confirma. https://t.co/k13dwraKOj	404.0	RT @SalomVasco2: ðŸ‡³ðŸ‡´ Noruega: Un mÃ©dico afirma encontrar un vÃ­nculo entre la vacuna AstraZeneca y los inusuales coÃ¡gulos de sangre. La vacunâ€¦	745.0	True		zerohedge.com	zerohedge.com
101	6054228da9de020038ea465a	2021-03-19 04:03:13	[]	[]	Thu Mar 18 22:15:00 +0000 2021	[{"text":"AstraZeneca","indices":[63,75]},{"text":"vacuna","indices":[193,200]},{"text":"EMA","indices":[250,254]}]	[{"url":"https://t.co/p1ExxpYLVw","expanded_url":"https://es.theepochtimes.com/agencia-de-salud-de-ue-considera-que-vacuna-de-astrazeneca-es-segura-luego-que-paises-suspenden-su-uso_810302.html","display_url":"es.theepochtimes.com/agencia-de-salâ€¦","indices":[255,278]}]	Agencia Europea de Medicamentos, al autorizar uso de la vacuna #AstraZeneca, dijo que no estÃ¡ asociada a un aumento del riesgo general de desarrollar coÃ¡gulos sanguÃ­neos. Los beneficios de la #vacuna son mayores que sus posibles riesgos, informÃ³ la #EMA.https://t.co/p1ExxpYLVw	3946.0	RT @EpochTimesEs: Agencia Europea de Medicamentos, al autorizar uso de la vacuna #AstraZeneca, dijo que no estÃ¡ asociada a un aumento del râ€¦	473.0	True		theepochtimes.com	theepochtimes.com
102	60542a01aa9cc10038c9211a	2021-03-19 04:35:08	[]	[]	Mon Mar 15 20:52:00 +0000 2021	[]	[{"url":"https://t.co/PaKtud6nJE","expanded_url":"https://www.infowars.com/posts/germany-france-italy-indonesia-halt-astrazeneca-covid-vaccine-after-reports-of-blood-clots","display_url":"infowars.com/posts/germany-â€¦","indices":[133,156]}]	Germany, France, Italy and Indonesia halt AstraZeneca covid vaccines after reports of blood clots. Are you getting a vaccine shot? https://t.co/PaKtud6nJE	9318.0	RT @Gitmo33: Germany, France, Italy and Indonesia halt AstraZeneca covid vaccines after reports of blood clots. Are you getting a vaccine sâ€¦	9.0	True		infowars.com	infowars.com
103	605433762c222b00388e165e	2021-03-19 05:15:29	[]	[]	Thu Mar 18 21:55:22 +0000 2021	[]	[{"url":"https://t.co/N2jm6AtVKP","expanded_url":"https://www.rt.com/uk/518470-pfizer-astrazeneca-coronavirus-vaccine-shortage/","display_url":"rt.com/uk/518470-pfizâ€¦","indices":[259,282]}]	********************** WHILE STOCKS LAST ********************** Pfizer &amp; AstraZeneca Deny Covid Vaccine Shortage, Contradicting NHS England SAGE's behavioural scientists are probably behind this "shortage" story. It's a sales gimmick. Don't buy into it. https://t.co/N2jm6AtVKP	2686.0	RT @MarkAlanMarks1: ********************** WHILE STOCKS LAST ********************** Pfizer &amp; AstraZeneca Deny Covid Vaccine Shortage, Contrâ€¦	128.0	True		rt.com	rt.com
104	60543d8ad74800003812d316	2021-03-19 05:58:29	[]	[]	Tue Feb 02 11:45:14 +0000 2021	[]	[{"url":"https://t.co/JI3scRjv5V","expanded_url":"https://www.nbcnews.com/health/health-news/man-dies-after-ingesting-chloroquine-attempt-prevent-coronavirus-n1167166","display_url":"nbcnews.com/health/health-â€¦","indices":[165,188]}]	Just like the time Trump said hydroxychloroquine was effective against coronavirus, a man in AZ consumed fish tank cleaner, and the MSM pretended Trump told him to: https://t.co/JI3scRjv5V	39983.0	RT @EddieZipperer: Just like the time Trump said hydroxychloroquine was effective against coronavirus, a man in AZ consumed fish tank cleanâ€¦	10410.0	True		health-news	health-news
105	60543fe4d4c3510038044bf0	2021-03-19 06:08:10	[]	[]	Tue Feb 02 11:45:14 +0000 2021	[]	[{"url":"https://t.co/JI3scRjv5V","expanded_url":"https://www.nbcnews.com/health/health-news/man-dies-after-ingesting-chloroquine-attempt-prevent-coronavirus-n1167166","display_url":"nbcnews.com/health/health-â€¦","indices":[165,188]}]	Just like the time Trump said hydroxychloroquine was effective against coronavirus, a man in AZ consumed fish tank cleaner, and the MSM pretended Trump told him to: https://t.co/JI3scRjv5V	39983.0	RT @EddieZipperer: Just like the time Trump said hydroxychloroquine was effective against coronavirus, a man in AZ consumed fish tank cleanâ€¦	15.0	True		health-news	health-news
106	60544052d4c35100380470c4	2021-03-19 06:09:58	[]	[]	Fri Mar 19 02:53:20 +0000 2021	[]	[{"url":"https://t.co/k13dwraKOj","expanded_url":"https://www.zerohedge.com/geopolitical/norwegian-doctor-claims-find-link-between-astrazeneca-vaccine-and-rare-blood-clots","display_url":"zerohedge.com/geopolitical/nâ€¦","indices":[214,237]}]	ðŸ‡³ðŸ‡´ Noruega: Un mÃ©dico afirma encontrar un vÃ­nculo entre la vacuna AstraZeneca y los inusuales coÃ¡gulos de sangre. La vacuna desencadenÃ³ una respuesta inmune inesperada y poderosa, una teorÃ­a que ahora se confirma. https://t.co/k13dwraKOj	412.0	RT @SalomVasco2: ðŸ‡³ðŸ‡´ Noruega: Un mÃ©dico afirma encontrar un vÃ­nculo entre la vacuna AstraZeneca y los inusuales coÃ¡gulos de sangre. La vacunâ€¦	918.0	True		zerohedge.com	zerohedge.com
107	605456f6d3e2ef003816f1f3	2021-03-19 07:46:56	[]	[]	Tue Feb 02 11:45:14 +0000 2021	[]	[{"url":"https://t.co/JI3scRjv5V","expanded_url":"https://www.nbcnews.com/health/health-news/man-dies-after-ingesting-chloroquine-attempt-prevent-coronavirus-n1167166","display_url":"nbcnews.com/health/health-â€¦","indices":[165,188]}]	Just like the time Trump said hydroxychloroquine was effective against coronavirus, a man in AZ consumed fish tank cleaner, and the MSM pretended Trump told him to: https://t.co/JI3scRjv5V	40008.0	RT @EddieZipperer: Just like the time Trump said hydroxychloroquine was effective against coronavirus, a man in AZ consumed fish tank cleanâ€¦	5663.0	True		health-news	health-news
108	60545aa420e8e40038c0b806	2021-03-19 08:02:39	[]	[]	Tue Feb 02 11:45:14 +0000 2021	[]	[{"url":"https://t.co/JI3scRjv5V","expanded_url":"https://www.nbcnews.com/health/health-news/man-dies-after-ingesting-chloroquine-attempt-prevent-coronavirus-n1167166","display_url":"nbcnews.com/health/health-â€¦","indices":[165,188]}]	Just like the time Trump said hydroxychloroquine was effective against coronavirus, a man in AZ consumed fish tank cleaner, and the MSM pretended Trump told him to: https://t.co/JI3scRjv5V	39985.0	RT @EddieZipperer: Just like the time Trump said hydroxychloroquine was effective against coronavirus, a man in AZ consumed fish tank cleanâ€¦	172.0	True		health-news	health-news
109	60546006372582003860c3a8	2021-03-19 08:25:36	[{"text":"Global","indices":[0,7]},{"text":"EconomicTimes","indices":[233,247]}]	[{"url":"https://t.co/3d69Adppvl","expanded_url":"https://economictimes.indiatimes.com/news/international/world-news/no-reason-for-france-to-reject-astrazenecas-covid-19-vaccine-says-government-spokesperson/articleshow/81585122.cms","display_url":"economictimes.indiatimes.com/news/internatiâ€¦","indices":[248,271]}]		[]	[]			#Global : No reason for France to reject AstraZeneca's COVID-19 vaccine, says government spokesperson : France is dâ€¦ https://t.co/BcjP6W5oGK	35.0	True	economictimes.indiatimes.com		economictimes.indiatimes.com
110	60546b6bf915f00038d889af	2021-03-19 09:14:14	[]	[]	Tue Mar 16 18:25:00 +0000 2021	[{"text":"Scamdemic","indices":[94,104]},{"text":"VaccineDeaths","indices":[105,119]},{"text":"mRNA","indices":[120,125]}]	[{"url":"https://t.co/v12GgLYaSa","expanded_url":"https://www.zerohedge.com/covid-19/italy-launches-manslaughter-investigation-teacher-dies-hours-after-getting-astrazeneca-jab","display_url":"zerohedge.com/covid-19/italyâ€¦","indices":[126,149]}]	Italy Launches Manslaughter Investigation As Teacher Dies Hours After Getting AstraZeneca Jab #Scamdemic #VaccineDeaths #mRNA https://t.co/v12GgLYaSa	326.0	RT @dav_s_: Italy Launches Manslaughter Investigation As Teacher Dies Hours After Getting AstraZeneca Jab #Scamdemic #VaccineDeaths #mRNA hâ€¦	419.0	True		zerohedge.com	zerohedge.com
111	60546dfa4642920038c5d056	2021-03-19 09:25:09	[]	[]	Thu Mar 18 17:03:22 +0000 2021	[{"text":"AstraZeneca","indices":[82,94]}]	[{"url":"https://t.co/Brr05P7TYN","expanded_url":"https://childrenshealthdefense.org/defender/astrazeneca-under-scrutiny-again-covid-vaccine/","display_url":"childrenshealthdefense.org/defender/astraâ€¦","indices":[154,177]}]	@CorinneReverbel Bon sang il y a eu des cas de myelite transverse lors des essais #AstraZeneca oÃ¹ il n'y avait qu'autour de 1200 participants. @EMA_News https://t.co/Brr05P7TYN	1523.0	RT @dingologue: @CorinneReverbel Bon sang il y a eu des cas de myelite transverse lors des essais #AstraZeneca oÃ¹ il n'y avait qu'autour deâ€¦	562.0	True		childrenshealthdefense.org	childrenshealthdefense.org
112	60546ef74642920038c61cf2	2021-03-19 09:28:43	[]	[{"url":"https://t.co/YpzKS0AX7b","expanded_url":"https://english.alarabiya.net/News/world/2021/03/18/Coronavirus-EU-s-drug-regulator-backs-safe-and-effective-AstraZeneca-vaccine","display_url":"english.alarabiya.net/News/world/202â€¦","indices":[243,266]}]		[]	[]			The EUâ€™s drug watchdog says it is still convinced the benefits of AstraZenecaâ€™s COVID-19 vaccine outweigh the risksâ€¦ https://t.co/muCoSnZPFL	881250.0	True	english.alarabiya.net		english.alarabiya.net
113	60546efc4642920038c61ef4	2021-03-19 09:28:49	[]	[]	Fri Mar 19 09:28:43 +0000 2021	[]	[{"url":"https://t.co/YpzKS0AX7b","expanded_url":"https://english.alarabiya.net/News/world/2021/03/18/Coronavirus-EU-s-drug-regulator-backs-safe-and-effective-AstraZeneca-vaccine","display_url":"english.alarabiya.net/News/world/202â€¦","indices":[243,266]}]	The EUâ€™s drug watchdog says it is still convinced the benefits of AstraZenecaâ€™s COVID-19 vaccine outweigh the risks following an investigation into reports of blood clots that prompted more than a dozen nations to suspend its use. More here: https://t.co/YpzKS0AX7b	881199.0	RT @AlArabiya_Eng: The EUâ€™s drug watchdog says it is still convinced the benefits of AstraZenecaâ€™s COVID-19 vaccine outweigh the risks follâ€¦	1181.0	True		english.alarabiya.net	english.alarabiya.net
114	605489e651b0930038de1a06	2021-03-19 11:24:16	[]	[]	Wed Mar 17 12:58:10 +0000 2021	[{"text":"TheDefender","indices":[168,180]}]	[{"url":"https://t.co/zL66Edfiw5","expanded_url":"https://bit.ly/3s5twWJ","display_url":"bit.ly/3s5twWJ","indices":[199,222]},{"url":"https://t.co/ZvwotjCpBD","expanded_url":"https://childrenshealthdefense.org/defender/20-countries-suspend-astrazeneca-vaccine/","display_url":"childrenshealthdefense.org/defender/20-coâ€¦","indices":[224,247]}]	20+ countries have either suspended or said they will delay AstraZeneca vaccinations based on reports of deaths or injuries in healthy people who received the vaccine. #TheDefender: SUBSCRIBE TODAY:Â https://t.co/zL66Edfiw5 https://t.co/ZvwotjCpBD	233251.0	RT @RobertKennedyJr: 20+ countries have either suspended or said they will delay AstraZeneca vaccinations based on reports of deaths or injâ€¦	28.0	True		childrenshealthdefense.org	childrenshealthdefense.org
115	60548ac051b0930038de684a	2021-03-19 11:27:55	[]	[]	Wed Mar 17 12:58:10 +0000 2021	[{"text":"TheDefender","indices":[168,180]}]	[{"url":"https://t.co/zL66Edfiw5","expanded_url":"https://bit.ly/3s5twWJ","display_url":"bit.ly/3s5twWJ","indices":[199,222]},{"url":"https://t.co/ZvwotjCpBD","expanded_url":"https://childrenshealthdefense.org/defender/20-countries-suspend-astrazeneca-vaccine/","display_url":"childrenshealthdefense.org/defender/20-coâ€¦","indices":[224,247]}]	20+ countries have either suspended or said they will delay AstraZeneca vaccinations based on reports of deaths or injuries in healthy people who received the vaccine. #TheDefender: SUBSCRIBE TODAY:Â https://t.co/zL66Edfiw5 https://t.co/ZvwotjCpBD	232846.0	RT @RobertKennedyJr: 20+ countries have either suspended or said they will delay AstraZeneca vaccinations based on reports of deaths or injâ€¦	158.0	True		childrenshealthdefense.org	childrenshealthdefense.org
116	60548aec51b0930038de77da	2021-03-19 11:28:39	[]	[{"url":"https://t.co/6PiUbVkHhE","expanded_url":"https://english.alarabiya.net/coronavirus/2021/03/19/Coronavirus-Australia-relieved-after-EU-drug-regulator-backs-AstraZeneca-COVID-19-vaccine","display_url":"english.alarabiya.net/coronavirus/20â€¦","indices":[196,219]}]		[]	[]			Australia welcomes the European drug regulatorâ€™s decision to back the AstraZeneca COVID-19 vaccine after a safety iâ€¦ https://t.co/M8ejaPuytr	881265.0	True	english.alarabiya.net		english.alarabiya.net
117	6054959a714f2f0038f32bf0	2021-03-19 12:13:39	[]	[]	Fri Mar 19 12:13:34 +0000 2021	[{"text":"French","indices":[27,34]},{"text":"AstraZeneca","indices":[59,71]}]	[{"url":"https://t.co/GzUyAzsbU7","expanded_url":"https://english.alarabiya.net/coronavirus/2021/03/19/Coronavirus-No-reason-for-French-people-to-reject-AstraZeneca-vaccine-Government-spokesman","display_url":"english.alarabiya.net/coronavirus/20â€¦","indices":[132,155]}]	There is no reason for the #French people to turn down the #AstraZeneca COVID-19 vaccine, government spokesman Gabriel Attal says. https://t.co/GzUyAzsbU7	881222.0	RT @AlArabiya_Eng: There is no reason for the #French people to turn down the #AstraZeneca COVID-19 vaccine, government spokesman Gabriel Aâ€¦	1181.0	True		english.alarabiya.net	english.alarabiya.net
118	60549b6d56aaa4003848c223	2021-03-19 12:39:03	[]	[{"url":"https://t.co/68CMMQiuqs","expanded_url":"https://www.lequotidien.com/actualite/covid-19/lautorite-de-sante-en-france-recommande-de-reserver-le-vaccin-astrazeneca-aux-personnes-de-55-ans-et-plus-e3a15e099ff87c33fecb27414f87c82f?utm_source=dlvr.it&utm_medium=twitter","display_url":"lequotidien.com/actualite/coviâ€¦","indices":[107,130]}]		[]	[]			Lâ€™autoritÃ© de santÃ© en France recommande de rÃ©server le vaccin AstraZeneca aux personnes de 55 ans et plusâ€¦ https://t.co/IyiOO6S66b	4838.0	True	actualite/co		actualite/co
119	60549b6d56aaa4003848c229	2021-03-19 12:39:03	[]	[{"url":"https://t.co/Jadb5e1Oyr","expanded_url":"https://www.lesoleil.com/actualite/covid-19/lautorite-de-sante-en-france-recommande-de-reserver-le-vaccin-astrazeneca-aux-personnes-de-55-ans-et-plus-e3a15e099ff87c33fecb27414f87c82f?utm_source=dlvr.it&utm_medium=twitter","display_url":"lesoleil.com/actualite/coviâ€¦","indices":[107,130]}]		[]	[]			Lâ€™autoritÃ© de santÃ© en France recommande de rÃ©server le vaccin AstraZeneca aux personnes de 55 ans et plusâ€¦ https://t.co/is7pmkrfom	101261.0	True	actualite/co		actualite/co
120	60549bb056aaa4003848da81	2021-03-19 12:40:11	[]	[]	Fri Mar 19 12:34:23 +0000 2021	[]	[{"url":"https://t.co/tENkGPPv8q","expanded_url":"https://www.globaltimes.cn/page/202103/1218887.shtml","display_url":"globaltimes.cn/page/202103/12â€¦","indices":[208,231]}]	European public's eroding confidence in the AstraZeneca COVID-19 vaccine, short supply of doses, relaxing restrictive measures too soon led to the third wave of coronavirus in Europe, Chinese observers said. https://t.co/tENkGPPv8q	1882101.0	RT @globaltimesnews: European public's eroding confidence in the AstraZeneca COVID-19 vaccine, short supply of doses, relaxing restrictiveâ€¦	95.0	True		globaltimes.cn	globaltimes.cn
121	60549c7056aaa40038491f1b	2021-03-19 12:43:22	[]	[]	Fri Mar 19 12:26:39 +0000 2021	[{"text":"AstraZeneca","indices":[104,116]}]	[{"url":"https://t.co/GuFfJViMVg","expanded_url":"https://www.der-postillon.com/2021/03/astrazeneca-biontech.html","display_url":"der-postillon.com/2021/03/astrazâ€¦","indices":[118,141]}]	Studie: Akzeptanz von AstraZeneca-Impfstoff deutlich grÃ¶ÃŸer, wenn man ihn in BioNTech-Ampullen umfÃ¼llt #AstraZeneca https://t.co/GuFfJViMVg	1134867.0	RT @Der_Postillon: Studie: Akzeptanz von AstraZeneca-Impfstoff deutlich grÃ¶ÃŸer, wenn man ihn in BioNTech-Ampullen umfÃ¼llt #AstraZeneca htâ€¦	118.0	True		postillon.com	postillon.com
122	60549c7556aaa4003849210d	2021-03-19 12:43:28	[]	[]	Tue Feb 02 11:45:14 +0000 2021	[]	[{"url":"https://t.co/JI3scRjv5V","expanded_url":"https://www.nbcnews.com/health/health-news/man-dies-after-ingesting-chloroquine-attempt-prevent-coronavirus-n1167166","display_url":"nbcnews.com/health/health-â€¦","indices":[165,188]}]	Just like the time Trump said hydroxychloroquine was effective against coronavirus, a man in AZ consumed fish tank cleaner, and the MSM pretended Trump told him to: https://t.co/JI3scRjv5V	40010.0	RT @EddieZipperer: Just like the time Trump said hydroxychloroquine was effective against coronavirus, a man in AZ consumed fish tank cleanâ€¦	244.0	True		health-news	health-news
123	60549d1656aaa40038495a9d	2021-03-19 12:46:08	[]	[]	Fri Mar 19 12:26:39 +0000 2021	[{"text":"AstraZeneca","indices":[104,116]}]	[{"url":"https://t.co/GuFfJViMVg","expanded_url":"https://www.der-postillon.com/2021/03/astrazeneca-biontech.html","display_url":"der-postillon.com/2021/03/astrazâ€¦","indices":[118,141]}]	Studie: Akzeptanz von AstraZeneca-Impfstoff deutlich grÃ¶ÃŸer, wenn man ihn in BioNTech-Ampullen umfÃ¼llt #AstraZeneca https://t.co/GuFfJViMVg	1134865.0	RT @Der_Postillon: Studie: Akzeptanz von AstraZeneca-Impfstoff deutlich grÃ¶ÃŸer, wenn man ihn in BioNTech-Ampullen umfÃ¼llt #AstraZeneca htâ€¦	248.0	True		postillon.com	postillon.com
124	6054a768a3e13d0038833e9a	2021-03-19 13:30:11	[]	[{"url":"https://t.co/1V06HanYVh","expanded_url":"https://abc17news.com/news/health-news/2021/03/19/fda-cdc-advisers-say-to-expect-a-lot-of-questions-about-astrazeneca-covid-19-vaccine/","display_url":"abc17news.com/news/health-neâ€¦","indices":[164,187]}]		[]	[]			Questions have been raised about AstraZenecaâ€™s efficacy and safety data as the company is expected to apply for emeâ€¦ https://t.co/3i4yne1Ske	20925.0	True	health-news		health-news
125	6054a8e5a3e13d003883c6e6	2021-03-19 13:36:31	[]	[]	Tue Mar 16 15:04:17 +0000 2021	[]	[{"url":"https://t.co/xZWBJdn9ch","expanded_url":"https://summit.news/2021/03/16/journalist-proclaims-she-would-love-to-die-from-the-astrazeneca-vaccine-if-it-helps-others/","display_url":"summit.news/2021/03/16/jouâ€¦","indices":[167,190]}]	A Norwegian journalist bizarrely claimed she would â€œlove to die from the AstraZeneca vaccineâ€� if it meant other people in Europe were not discouraged from taking it. https://t.co/xZWBJdn9ch	1110073.0	RT @PrisonPlanet: A Norwegian journalist bizarrely claimed she would â€œlove to die from the AstraZeneca vaccineâ€� if it meant other people inâ€¦	71.0	True		summit.news	summit.news
126	6054aa8dd19c58003852d664	2021-03-19 13:43:35	[]	[]	Tue Mar 16 21:03:43 +0000 2021	[{"text":"TheDefender","indices":[184,196]}]	[{"url":"https://t.co/cRxbYVB32S","expanded_url":"https://bit.ly/3b74uzs","display_url":"bit.ly/3b74uzs","indices":[218,241]},{"url":"https://t.co/rWNiOh6Ny6","expanded_url":"https://childrenshealthdefense.org/defender/20-countries-suspend-astrazeneca-vaccine/?utm_source=twitter&utm_medium=defender","display_url":"childrenshealthdefense.org/defender/20-coâ€¦","indices":[242,265]}]	WHO and the EMA say theyâ€™re investigating reports of blood clot-related injuries and deaths after the AstraZeneca COVID vaccine, but say thereâ€™s no reason to stop using the vaccines. #TheDefender: SIGN UP TODAY--&gt; https://t.co/cRxbYVB32S https://t.co/rWNiOh6Ny6	56942.0	RT @ChildrensHD: WHO and the EMA say theyâ€™re investigating reports of blood clot-related injuries and deaths after the AstraZeneca COVID vaâ€¦	5041.0	True		childrenshealthdefense.org	childrenshealthdefense.org
127	6054aa99d19c58003852dae8	2021-03-19 13:43:48	[]	[{"url":"https://t.co/szZnGmFe5H","expanded_url":"https://www.theepochtimes.com/updates-on-ccp-virus-india-and-pakistan-suffer-resurgence-in-cases_3739258.html","display_url":"theepochtimes.com/updates-on-ccpâ€¦","indices":[117,140]}]		[]	[]			Updates on CCP Virus: UK Reports 5 Cases of Rare Blood Clots in 11 Million AstraZeneca Shots, Continues With Vaccinâ€¦ https://t.co/Nft7iWr6p2	533.0	True	theepochtimes.com		theepochtimes.com
128	6054aa99d19c58003852daf6	2021-03-19 13:43:48	[]	[]	Fri Mar 19 13:43:43 +0000 2021	[{"text":"Germany","indices":[0,8]},{"text":"coronavirus","indices":[43,55]},{"text":"AstraZeneca","indices":[72,84]}]	[{"url":"https://t.co/IffhqWQsJj","expanded_url":"https://english.alarabiya.net/coronavirus/2021/03/19/Coronavirus-AstraZeneca-COVID-19-vaccinations-resume-in-Germany-after-clot-scare","display_url":"english.alarabiya.net/coronavirus/20â€¦","indices":[187,210]}]	#Germany is resuming vaccinations with the #coronavirus vaccine made by #AstraZeneca, following a recommendation by European regulators that the benefits of the shot outweigh the risks. https://t.co/IffhqWQsJj	881234.0	RT @AlArabiya_Eng: #Germany is resuming vaccinations with the #coronavirus vaccine made by #AstraZeneca, following a recommendation by Euroâ€¦	1181.0	True		english.alarabiya.net	english.alarabiya.net
129	6054aaaed19c58003852e242	2021-03-19 13:44:08	[]	[]	Fri Mar 19 13:43:43 +0000 2021	[{"text":"Germany","indices":[0,8]},{"text":"coronavirus","indices":[43,55]},{"text":"AstraZeneca","indices":[72,84]}]	[{"url":"https://t.co/IffhqWQsJj","expanded_url":"https://english.alarabiya.net/coronavirus/2021/03/19/Coronavirus-AstraZeneca-COVID-19-vaccinations-resume-in-Germany-after-clot-scare","display_url":"english.alarabiya.net/coronavirus/20â€¦","indices":[187,210]}]	#Germany is resuming vaccinations with the #coronavirus vaccine made by #AstraZeneca, following a recommendation by European regulators that the benefits of the shot outweigh the risks. https://t.co/IffhqWQsJj	881288.0	RT @AlArabiya_Eng: #Germany is resuming vaccinations with the #coronavirus vaccine made by #AstraZeneca, following a recommendation by Euroâ€¦	685.0	True		english.alarabiya.net	english.alarabiya.net
130	6054aac5d19c58003852ea86	2021-03-19 13:44:31	[]	[]	Fri Mar 19 13:43:43 +0000 2021	[{"text":"Germany","indices":[0,8]},{"text":"coronavirus","indices":[43,55]},{"text":"AstraZeneca","indices":[72,84]}]	[{"url":"https://t.co/IffhqWQsJj","expanded_url":"https://english.alarabiya.net/coronavirus/2021/03/19/Coronavirus-AstraZeneca-COVID-19-vaccinations-resume-in-Germany-after-clot-scare","display_url":"english.alarabiya.net/coronavirus/20â€¦","indices":[187,210]}]	#Germany is resuming vaccinations with the #coronavirus vaccine made by #AstraZeneca, following a recommendation by European regulators that the benefits of the shot outweigh the risks. https://t.co/IffhqWQsJj	881288.0	RT @AlArabiya_Eng: #Germany is resuming vaccinations with the #coronavirus vaccine made by #AstraZeneca, following a recommendation by Euroâ€¦	5673.0	True		english.alarabiya.net	english.alarabiya.net
131	6054aad0d19c58003852ee64	2021-03-19 13:44:42	[]	[]	Fri Mar 19 13:43:43 +0000 2021	[{"text":"Germany","indices":[0,8]},{"text":"coronavirus","indices":[43,55]},{"text":"AstraZeneca","indices":[72,84]}]	[{"url":"https://t.co/IffhqWQsJj","expanded_url":"https://english.alarabiya.net/coronavirus/2021/03/19/Coronavirus-AstraZeneca-COVID-19-vaccinations-resume-in-Germany-after-clot-scare","display_url":"english.alarabiya.net/coronavirus/20â€¦","indices":[187,210]}]	#Germany is resuming vaccinations with the #coronavirus vaccine made by #AstraZeneca, following a recommendation by European regulators that the benefits of the shot outweigh the risks. https://t.co/IffhqWQsJj	881288.0	RT @AlArabiya_Eng: #Germany is resuming vaccinations with the #coronavirus vaccine made by #AstraZeneca, following a recommendation by Euroâ€¦	307.0	True		english.alarabiya.net	english.alarabiya.net
132	6054ac5fd19c580038537d40	2021-03-19 13:51:21	[]	[{"url":"https://t.co/FWMJRnqOzb","expanded_url":"https://pjmedia.com/columns/tom-harris-and-dr-jay-lehr/2021/03/18/texas-california-blackouts-reveal-fatal-flaw-in-bidens-energy-plans-2-n1433487","display_url":"pjmedia.com/columns/tom-haâ€¦","indices":[70,93]}]		[]	[]			Texas, California Blackouts Reveal Fatal Flaw in Bidenâ€™s Energy Plans https://t.co/FWMJRnqOzb A country that lacksâ€¦ https://t.co/1gYxzAZ8t5	59.0	True	pjmedia.com		pjmedia.com
133	6054ad48b611520038f1e571	2021-03-19 13:55:07	[{"text":"AstraZeneca","indices":[57,69]},{"text":"Covid19vaccine","indices":[70,85]},{"text":"vaccinedeaths","indices":[157,171]},{"text":"notomandatoryvaccines","indices":[172,194]},{"text":"abolishbigpharma","indices":[195,212]}]	[{"url":"https://t.co/0PHsMbgnrd","expanded_url":"https://www.rt.com/russia/518578-georgia-nurse-die-covid19-vaccine/","display_url":"rt.com/russia/518578-â€¦","indices":[131,154]}]		[]	[]			Georgian nurse dies of allergic reaction after receiving #AstraZeneca #Covid19vaccine, Tbilisi to continue rolloutâ€¦ https://t.co/gkQc0Aqf2j	103.0	True	rt.com		rt.com
134	6054ad63b611520038f1f0b3	2021-03-19 13:55:38	[]	[{"url":"https://t.co/XnmaaQFp9J","expanded_url":"https://vaccineimpact.com/2021/norwegian-medical-professor-finds-link-between-astrazeneca-vaccine-and-fatal-blood-clots-but-ema-tells-europe-to-continue-anyway-because-benefits-outweigh-risks/","display_url":"vaccineimpact.com/2021/norwegianâ€¦","indices":[163,186]}]		[]	[]			Norwegian Medical Professor Finds Link Between AstraZeneca Vaccine And Fatal Blood Clots but EMA Tells Europe to Coâ€¦ https://t.co/Cfi1KWa3I6	1530.0	True	vaccineimpact.com		vaccineimpact.com
135	6054adc1b611520038f21383	2021-03-19 13:57:16	[{"text":"COVID19","indices":[137,145]},{"text":"Internacional","indices":[146,160]}]	[{"url":"https://t.co/H8suiPNN21","expanded_url":"https://actualidad.rt.com/actualidad/386897-cientificos-noruegos-astrazeneca-causar-coagulos-sangre","display_url":"actualidad.rt.com/actualidad/386â€¦","indices":[163,186]}]		[]	[]			ðŸ”´ðŸ‡³ðŸ‡´ðŸ‡¬ðŸ‡§ðŸ’‰ CientÃ­ficos noruegos afirman que AstraZeneca sÃ­ causa coÃ¡gulos de sangre mientras expertos britÃ¡nicos y neerâ€¦ https://t.co/5RFAL7Y31k	770.0	True	rt.com		rt.com
136	6054ae16b611520038f231cd	2021-03-19 13:58:40	[]	[]	Fri Mar 19 13:53:47 +0000 2021	[{"text":"AstraZeneca","indices":[30,42]}]	[{"url":"https://t.co/QsVOw3Rbht","expanded_url":"https://www.rt.com/russia/518578-georgia-nurse-die-covid19-vaccine/","display_url":"rt.com/russia/518578-â€¦","indices":[217,240]}]	27 jarige verpleger sterft na #AstraZeneca vaccinatie. 0 begrip aldus @hugodejonge ðŸ‘‰Georgian nurse dies of allergic reaction after receiving Astra-Zeneca Covid-19 vaccine, Tbilisi to continue rollout of British jab https://t.co/QsVOw3Rbht #	1476.0	RT @s_v_d_m_: 27 jarige verpleger sterft na #AstraZeneca vaccinatie. 0 begrip aldus @hugodejonge ðŸ‘‰Georgian nurse dies of allergic reactioâ€¦	1492.0	True		rt.com	rt.com
137	6054aeebb611520038f27de3	2021-03-19 14:02:12	[]	[]	Fri Mar 19 12:26:39 +0000 2021	[{"text":"AstraZeneca","indices":[104,116]}]	[{"url":"https://t.co/GuFfJViMVg","expanded_url":"https://www.der-postillon.com/2021/03/astrazeneca-biontech.html","display_url":"der-postillon.com/2021/03/astrazâ€¦","indices":[118,141]}]	Studie: Akzeptanz von AstraZeneca-Impfstoff deutlich grÃ¶ÃŸer, wenn man ihn in BioNTech-Ampullen umfÃ¼llt #AstraZeneca https://t.co/GuFfJViMVg	1134888.0	RT @Der_Postillon: Studie: Akzeptanz von AstraZeneca-Impfstoff deutlich grÃ¶ÃŸer, wenn man ihn in BioNTech-Ampullen umfÃ¼llt #AstraZeneca htâ€¦	10.0	True		postillon.com	postillon.com
138	6054b13ce21bfe0038754584	2021-03-19 14:12:04	[]	[]	Fri Mar 19 13:08:00 +0000 2021	[]	[{"url":"https://t.co/k2yO7T259c","expanded_url":"https://www.rt.com/russia/518578-georgia-nurse-die-covid19-vaccine/","display_url":"rt.com/russia/518578-â€¦","indices":[250,273]}]	A Georgian nurse who went into anaphylactic shock after receiving the AstraZeneca Covid-19 vaccine has died, leading to fears that many locals will now be wary of being inoculated against the virus. Tblisi intends to carry on administering the jab. https://t.co/k2yO7T259c	22301.0	RT @27khv: A Georgian nurse who went into anaphylactic shock after receiving the AstraZeneca Covid-19 vaccine has died, leading to fears thâ€¦	1548.0	True		rt.com	rt.com
139	6054b14ce21bfe0038754c10	2021-03-19 14:12:22	[{"text":"Global","indices":[0,7]},{"text":"EconomicTimes","indices":[233,247]}]	[{"url":"https://t.co/anzAiMMrHg","expanded_url":"https://economictimes.indiatimes.com/news/international/world-news/france-recommends-astrazeneca-jab-for-over-55s-only/articleshow/81590568.cms","display_url":"economictimes.indiatimes.com/news/internatiâ€¦","indices":[248,271]}]		[]	[]			#Global : France recommends AstraZeneca jab for over-55s only : The European Medicines Agency (EMA) said Thursday tâ€¦ https://t.co/nQKfLFblGK	35.0	True	economictimes.indiatimes.com		economictimes.indiatimes.com
140	6054b1a1e21bfe0038756aac	2021-03-19 14:13:47	[]	[]	Fri Mar 19 14:13:42 +0000 2021	[{"text":"Indonesia","indices":[0,10]},{"text":"AstraZeneca","indices":[22,34]}]	[{"url":"https://t.co/43DOd0C7YB","expanded_url":"https://english.alarabiya.net/coronavirus/2021/03/19/Coronavirus-Indonesia-resumes-use-of-AstraZeneca-vaccine-following-Europe-s-lead","display_url":"english.alarabiya.net/coronavirus/20â€¦","indices":[171,194]}]	#Indonesia clears the #AstraZeneca vaccine for use again after the European Unionâ€™s drug regulator said the vaccine didnâ€™t increase the overall incidence of blood clots. https://t.co/43DOd0C7YB	881291.0	RT @AlArabiya_Eng: #Indonesia clears the #AstraZeneca vaccine for use again after the European Unionâ€™s drug regulator said the vaccine didnâ€¦	1182.0	True		english.alarabiya.net	english.alarabiya.net
141	6054b22be21bfe0038759be8	2021-03-19 14:16:05	[]	[]	Fri Mar 19 13:43:48 +0000 2021	[]	[{"url":"https://t.co/szZnGmFe5H","expanded_url":"https://www.theepochtimes.com/updates-on-ccp-virus-india-and-pakistan-suffer-resurgence-in-cases_3739258.html","display_url":"theepochtimes.com/updates-on-ccpâ€¦","indices":[117,140]}]	Updates on CCP Virus: UK Reports 5 Cases of Rare Blood Clots in 11 Million AstraZeneca Shots, Continues With Vaccine https://t.co/szZnGmFe5H via @epochtimes	533.0	RT @MzWiz1: Updates on CCP Virus: UK Reports 5 Cases of Rare Blood Clots in 11 Million AstraZeneca Shots, Continues With Vaccine https://t.â€¦	8688.0	True		theepochtimes.com	theepochtimes.com
142	6054b29ae21bfe003875c3fa	2021-03-19 14:17:57	[]	[]	Fri Mar 19 14:13:42 +0000 2021	[{"text":"Indonesia","indices":[0,10]},{"text":"AstraZeneca","indices":[22,34]}]	[{"url":"https://t.co/43DOd0C7YB","expanded_url":"https://english.alarabiya.net/coronavirus/2021/03/19/Coronavirus-Indonesia-resumes-use-of-AstraZeneca-vaccine-following-Europe-s-lead","display_url":"english.alarabiya.net/coronavirus/20â€¦","indices":[171,194]}]	#Indonesia clears the #AstraZeneca vaccine for use again after the European Unionâ€™s drug regulator said the vaccine didnâ€™t increase the overall incidence of blood clots. https://t.co/43DOd0C7YB	881238.0	RT @AlArabiya_Eng: #Indonesia clears the #AstraZeneca vaccine for use again after the European Unionâ€™s drug regulator said the vaccine didnâ€¦	289.0	True		english.alarabiya.net	english.alarabiya.net
143	6054b894bb2553003883adfc	2021-03-19 14:43:27	[]	[]	Fri Mar 19 12:26:39 +0000 2021	[{"text":"AstraZeneca","indices":[104,116]}]	[{"url":"https://t.co/GuFfJViMVg","expanded_url":"https://www.der-postillon.com/2021/03/astrazeneca-biontech.html","display_url":"der-postillon.com/2021/03/astrazâ€¦","indices":[118,141]}]	Studie: Akzeptanz von AstraZeneca-Impfstoff deutlich grÃ¶ÃŸer, wenn man ihn in BioNTech-Ampullen umfÃ¼llt #AstraZeneca https://t.co/GuFfJViMVg	1134869.0	RT @Der_Postillon: Studie: Akzeptanz von AstraZeneca-Impfstoff deutlich grÃ¶ÃŸer, wenn man ihn in BioNTech-Ampullen umfÃ¼llt #AstraZeneca htâ€¦	1037.0	True		postillon.com	postillon.com
144	6054bfbb8ab5d7003877ad56	2021-03-19 15:13:51	[]	[]	Fri Mar 19 15:13:46 +0000 2021	[]	[{"url":"https://t.co/fM0JYyKGwl","expanded_url":"https://english.alarabiya.net/coronavirus/2021/03/19/Coronavirus-Nearly-a-dozen-countries-resume-AstraZeneca-COVID-19-vaccines-","display_url":"english.alarabiya.net/coronavirus/20â€¦","indices":[228,251]}]	Nearly a dozen countries have resumed use of AstraZenecaâ€™s COVID-19 shots as EU and British regulators say the benefits outweigh any risks after reports of rare instances of blood clotting that temporarily halted inoculations. https://t.co/fM0JYyKGwl	881235.0	RT @AlArabiya_Eng: Nearly a dozen countries have resumed use of AstraZenecaâ€™s COVID-19 shots as EU and British regulators say the benefitsâ€¦	1181.0	True		english.alarabiya.net	english.alarabiya.net
145	6054c08644e6f600386d18ce	2021-03-19 15:17:15	[]	[]	Fri Mar 19 12:26:39 +0000 2021	[{"text":"AstraZeneca","indices":[104,116]}]	[{"url":"https://t.co/GuFfJViMVg","expanded_url":"https://www.der-postillon.com/2021/03/astrazeneca-biontech.html","display_url":"der-postillon.com/2021/03/astrazâ€¦","indices":[118,141]}]	Studie: Akzeptanz von AstraZeneca-Impfstoff deutlich grÃ¶ÃŸer, wenn man ihn in BioNTech-Ampullen umfÃ¼llt #AstraZeneca https://t.co/GuFfJViMVg	1134875.0	RT @Der_Postillon: Studie: Akzeptanz von AstraZeneca-Impfstoff deutlich grÃ¶ÃŸer, wenn man ihn in BioNTech-Ampullen umfÃ¼llt #AstraZeneca htâ€¦	214.0	True		postillon.com	postillon.com
146	6054d3ea7883d800386b7a44	2021-03-19 16:39:40	[]	[]	Wed Mar 17 12:58:10 +0000 2021	[{"text":"TheDefender","indices":[168,180]}]	[{"url":"https://t.co/zL66Edfiw5","expanded_url":"https://bit.ly/3s5twWJ","display_url":"bit.ly/3s5twWJ","indices":[199,222]},{"url":"https://t.co/ZvwotjCpBD","expanded_url":"https://childrenshealthdefense.org/defender/20-countries-suspend-astrazeneca-vaccine/","display_url":"childrenshealthdefense.org/defender/20-coâ€¦","indices":[224,247]}]	20+ countries have either suspended or said they will delay AstraZeneca vaccinations based on reports of deaths or injuries in healthy people who received the vaccine. #TheDefender: SUBSCRIBE TODAY:Â https://t.co/zL66Edfiw5 https://t.co/ZvwotjCpBD	233342.0	RT @RobertKennedyJr: 20+ countries have either suspended or said they will delay AstraZeneca vaccinations based on reports of deaths or injâ€¦	187.0	True		childrenshealthdefense.org	childrenshealthdefense.org
147	6054d6bed51e3500380e4911	2021-03-19 16:52:09	[]	[]	Wed Mar 17 12:58:10 +0000 2021	[{"text":"TheDefender","indices":[168,180]}]	[{"url":"https://t.co/zL66Edfiw5","expanded_url":"https://bit.ly/3s5twWJ","display_url":"bit.ly/3s5twWJ","indices":[199,222]},{"url":"https://t.co/ZvwotjCpBD","expanded_url":"https://childrenshealthdefense.org/defender/20-countries-suspend-astrazeneca-vaccine/","display_url":"childrenshealthdefense.org/defender/20-coâ€¦","indices":[224,247]}]	20+ countries have either suspended or said they will delay AstraZeneca vaccinations based on reports of deaths or injuries in healthy people who received the vaccine. #TheDefender: SUBSCRIBE TODAY:Â https://t.co/zL66Edfiw5 https://t.co/ZvwotjCpBD	233343.0	RT @RobertKennedyJr: 20+ countries have either suspended or said they will delay AstraZeneca vaccinations based on reports of deaths or injâ€¦	23313.0	True		childrenshealthdefense.org	childrenshealthdefense.org
148	6054d6fcd51e3500380e5ef1	2021-03-19 16:53:10	[]	[]	Fri Mar 19 12:26:39 +0000 2021	[{"text":"AstraZeneca","indices":[104,116]}]	[{"url":"https://t.co/GuFfJViMVg","expanded_url":"https://www.der-postillon.com/2021/03/astrazeneca-biontech.html","display_url":"der-postillon.com/2021/03/astrazâ€¦","indices":[118,141]}]	Studie: Akzeptanz von AstraZeneca-Impfstoff deutlich grÃ¶ÃŸer, wenn man ihn in BioNTech-Ampullen umfÃ¼llt #AstraZeneca https://t.co/GuFfJViMVg	1134861.0	RT @Der_Postillon: Studie: Akzeptanz von AstraZeneca-Impfstoff deutlich grÃ¶ÃŸer, wenn man ihn in BioNTech-Ampullen umfÃ¼llt #AstraZeneca htâ€¦	25.0	True		postillon.com	postillon.com
149	6054d723d51e3500380e6b83	2021-03-19 16:53:45	[]	[]	Fri Mar 19 02:53:20 +0000 2021	[]	[{"url":"https://t.co/k13dwraKOj","expanded_url":"https://www.zerohedge.com/geopolitical/norwegian-doctor-claims-find-link-between-astrazeneca-vaccine-and-rare-blood-clots","display_url":"zerohedge.com/geopolitical/nâ€¦","indices":[214,237]}]	ðŸ‡³ðŸ‡´ Noruega: Un mÃ©dico afirma encontrar un vÃ­nculo entre la vacuna AstraZeneca y los inusuales coÃ¡gulos de sangre. La vacuna desencadenÃ³ una respuesta inmune inesperada y poderosa, una teorÃ­a que ahora se confirma. https://t.co/k13dwraKOj	424.0	RT @SalomVasco2: ðŸ‡³ðŸ‡´ Noruega: Un mÃ©dico afirma encontrar un vÃ­nculo entre la vacuna AstraZeneca y los inusuales coÃ¡gulos de sangre. La vacunâ€¦	4825.0	True		zerohedge.com	zerohedge.com
150	6054d767d51e3500380e8551	2021-03-19 16:54:57	[]	[]	Wed Mar 17 12:58:10 +0000 2021	[{"text":"TheDefender","indices":[168,180]}]	[{"url":"https://t.co/zL66Edfiw5","expanded_url":"https://bit.ly/3s5twWJ","display_url":"bit.ly/3s5twWJ","indices":[199,222]},{"url":"https://t.co/ZvwotjCpBD","expanded_url":"https://childrenshealthdefense.org/defender/20-countries-suspend-astrazeneca-vaccine/","display_url":"childrenshealthdefense.org/defender/20-coâ€¦","indices":[224,247]}]	20+ countries have either suspended or said they will delay AstraZeneca vaccinations based on reports of deaths or injuries in healthy people who received the vaccine. #TheDefender: SUBSCRIBE TODAY:Â https://t.co/zL66Edfiw5 https://t.co/ZvwotjCpBD	233343.0	RT @RobertKennedyJr: 20+ countries have either suspended or said they will delay AstraZeneca vaccinations based on reports of deaths or injâ€¦	173.0	True		childrenshealthdefense.org	childrenshealthdefense.org
151	6054d7cfd51e3500380eaa7b	2021-03-19 16:56:41	[{"text":"Friday","indices":[34,41]},{"text":"Texas","indices":[162,168]}]	[{"url":"https://t.co/zJlVnts8SE","expanded_url":"https://www.rt.com/sport/518639-canelo-alvarez-billy-joe-saunders-date/?utm_source=rss&utm_medium=rss&utm_campaign=RSS","display_url":"rt.com/sport/518639-câ€¦","indices":[259,282]}]		[]	[]			Streaming giant DAZN confirmed on #Friday afternoon that the WBA (Super), WBC, WBO and The Ring crown clash will taâ€¦ https://t.co/VToO19rubZ	3414.0	True	rt.com		rt.com
152	6054dfc7444354003810789f	2021-03-19 17:30:42	[]	[{"url":"https://t.co/wgtWidtVxk","expanded_url":"https://www.zibnews.com/index.php/2021/03/19/astrazeneca-vaccine-safe-not-associated-with-increased-risk-of-blood-clotting-says-ema-health-news-et-healthworld/","display_url":"zibnews.com/index.php/2021â€¦","indices":[212,235]}]		[]	[]			New post (AstraZeneca vaccine safe; not associated with increased risk of blood clotting, says EMA, Health News, ETâ€¦ https://t.co/r3VQxXR7TX	0.0	True	health-news		health-news
153	6054e4aa8cbd2a0038500baa	2021-03-19 17:51:32	[]	[]	Fri Mar 19 12:26:39 +0000 2021	[{"text":"AstraZeneca","indices":[104,116]}]	[{"url":"https://t.co/GuFfJViMVg","expanded_url":"https://www.der-postillon.com/2021/03/astrazeneca-biontech.html","display_url":"der-postillon.com/2021/03/astrazâ€¦","indices":[118,141]}]	Studie: Akzeptanz von AstraZeneca-Impfstoff deutlich grÃ¶ÃŸer, wenn man ihn in BioNTech-Ampullen umfÃ¼llt #AstraZeneca https://t.co/GuFfJViMVg	1134881.0	RT @Der_Postillon: Studie: Akzeptanz von AstraZeneca-Impfstoff deutlich grÃ¶ÃŸer, wenn man ihn in BioNTech-Ampullen umfÃ¼llt #AstraZeneca htâ€¦	28.0	True		postillon.com	postillon.com
154	6054e5068cbd2a0038502c8e	2021-03-19 17:53:04	[]	[{"url":"https://t.co/gAT1pErtUm","expanded_url":"https://news.thiruthiyamalai.in/health-and-lifestyle/maharashtra-mulls-lockdown-delhi-and-punjab-announce-curbs-as-covid-cases-spike-europe-resumes-using-astrazeneca-jab-health-news-firstpost/","display_url":"news.thiruthiyamalai.in/health-and-lifâ€¦","indices":[145,168]}]		[]	[]			Maharashtra mulls lockdown, Delhi and Punjab announce curbs as COVID cases spike; Europe resumes using AstraZenecaâ€¦ https://t.co/DkxBbK34TM	78.0	True	health-news		health-news
155	6054e87e952e590038d8bca2	2021-03-19 18:07:48	[]	[]	Fri Mar 19 12:26:39 +0000 2021	[{"text":"AstraZeneca","indices":[104,116]}]	[{"url":"https://t.co/GuFfJViMVg","expanded_url":"https://www.der-postillon.com/2021/03/astrazeneca-biontech.html","display_url":"der-postillon.com/2021/03/astrazâ€¦","indices":[118,141]}]	Studie: Akzeptanz von AstraZeneca-Impfstoff deutlich grÃ¶ÃŸer, wenn man ihn in BioNTech-Ampullen umfÃ¼llt #AstraZeneca https://t.co/GuFfJViMVg	1134877.0	RT @Der_Postillon: Studie: Akzeptanz von AstraZeneca-Impfstoff deutlich grÃ¶ÃŸer, wenn man ihn in BioNTech-Ampullen umfÃ¼llt #AstraZeneca htâ€¦	1157.0	True		postillon.com	postillon.com
156	6054fca3210a900039550dc2	2021-03-19 19:33:50	[]	[]	Fri Mar 19 12:26:39 +0000 2021	[{"text":"AstraZeneca","indices":[104,116]}]	[{"url":"https://t.co/GuFfJViMVg","expanded_url":"https://www.der-postillon.com/2021/03/astrazeneca-biontech.html","display_url":"der-postillon.com/2021/03/astrazâ€¦","indices":[118,141]}]	Studie: Akzeptanz von AstraZeneca-Impfstoff deutlich grÃ¶ÃŸer, wenn man ihn in BioNTech-Ampullen umfÃ¼llt #AstraZeneca https://t.co/GuFfJViMVg	1134914.0	RT @Der_Postillon: Studie: Akzeptanz von AstraZeneca-Impfstoff deutlich grÃ¶ÃŸer, wenn man ihn in BioNTech-Ampullen umfÃ¼llt #AstraZeneca htâ€¦	160.0	True		postillon.com	postillon.com
157	6054fd11210a900039553550	2021-03-19 19:35:40	[]	[]	Fri Mar 19 02:40:56 +0000 2021	[]	[{"url":"https://t.co/dWQWgEOtvo","expanded_url":"https://realrawnews.com/2021/03/bidens-plan-to-squash-anti-vaccine-rhetoric-exposed/","display_url":"realrawnews.com/2021/03/bidensâ€¦","indices":[218,241]}]	...â€œMientras tanto, 20 naciones europeas emitieron el lunes una moratoria sobre las vacunas contra AstraZeneca despuÃ©s de que un nÃºmero alarmante de receptores desarrollaron coÃ¡gulos sanguÃ­neos o hemorragia cerebral.â€� https://t.co/dWQWgEOtvo	1789.0	RT @370651856Z: ...â€œMientras tanto, 20 naciones europeas emitieron el lunes una moratoria sobre las vacunas contra AstraZeneca despuÃ©s de qâ€¦	501.0	True		realrawnews.com	realrawnews.com
158	605502a3431b3d00397d89e1	2021-03-19 19:59:25	[]	[]	Fri Mar 19 19:11:54 +0000 2021	[]	[{"url":"https://t.co/ubulSfK4ZC","expanded_url":"https://vaccineimpact.com/2021/norwegian-medical-professor-finds-link-between-astrazeneca-vaccine-and-fatal-blood-clots-but-ema-tells-europe-to-continue-anyway-because-benefits-outweigh-risks/","display_url":"vaccineimpact.com/2021/norwegianâ€¦","indices":[164,187]}]	Norwegian Medical Professor Finds Link Between AstraZeneca Vaccine And Fatal Blood Clots but EMA Tells Europe to Continue Anyway because â€œBenefits Outweigh Risksâ€� https://t.co/ubulSfK4ZC	6169.0	RT @CaliVaxChoice: Norwegian Medical Professor Finds Link Between AstraZeneca Vaccine And Fatal Blood Clots but EMA Tells Europe to Continuâ€¦	450.0	True		vaccineimpact.com	vaccineimpact.com
159	605503e6431b3d00397dfd91	2021-03-19 20:04:48	[]	[{"url":"https://t.co/tvzaNHKVvf","expanded_url":"https://www.nbcnews.com/health/health-news/black-americans-are-getting-vaccinated-lower-rates-white-americans-n1254433","display_url":"nbcnews.com/health/health-â€¦","indices":[254,277]}]		[]	[]			Black Americans are getting vaccinated at lower rates than white Americans. Because they are LAZY. They expect youâ€¦ https://t.co/Ltz4JhkONd	23.0	True	health-news		health-news
160	60550b987524b6003869899a	2021-03-19 20:37:39	[]	[{"url":"https://t.co/S4GfWnyNLU","expanded_url":"https://www.rt.com/news/518616-spain-autopsy-clear-vaccine/","display_url":"rt.com/news/518616-spâ€¦","indices":[123,146]}]		[]	[]			AstraZeneca off the hook: Autopsy â€˜conclusiveâ€™ death of Spanish teacher was not linked to Covid-19 vaccine â€” RT Worâ€¦ https://t.co/IspYWfSTt1	12412.0	True	rt.com		rt.com
161	6055101427ba4a0038a40b11	2021-03-19 20:56:46	[]	[]	Thu Mar 18 21:55:22 +0000 2021	[]	[{"url":"https://t.co/N2jm6AtVKP","expanded_url":"https://www.rt.com/uk/518470-pfizer-astrazeneca-coronavirus-vaccine-shortage/","display_url":"rt.com/uk/518470-pfizâ€¦","indices":[259,282]}]	********************** WHILE STOCKS LAST ********************** Pfizer &amp; AstraZeneca Deny Covid Vaccine Shortage, Contradicting NHS England SAGE's behavioural scientists are probably behind this "shortage" story. It's a sales gimmick. Don't buy into it. https://t.co/N2jm6AtVKP	2697.0	RT @MarkAlanMarks1: ********************** WHILE STOCKS LAST ********************** Pfizer &amp; AstraZeneca Deny Covid Vaccine Shortage, Contrâ€¦	46.0	True		rt.com	rt.com
162	6055121d26c9ae0038bf6db2	2021-03-19 21:05:27	[]	[{"url":"https://t.co/6YSrZYxSXh","expanded_url":"https://www.rt.com/news/518633-finland-astrazeneka-vaccine-suspended/","display_url":"rt.com/news/518633-fiâ€¦","indices":[155,178]}]		[]	[]			Thought this had all been resolved? Finland suspends AstraZeneca Covid-19 jab after 2 thromboembolic events recordeâ€¦ https://t.co/fXzE7L5KaI	9551.0	True	rt.com		rt.com
163	605517ae91dec60038e8c7aa	2021-03-19 21:29:13	[]	[]	Fri Mar 19 12:26:39 +0000 2021	[{"text":"AstraZeneca","indices":[104,116]}]	[{"url":"https://t.co/GuFfJViMVg","expanded_url":"https://www.der-postillon.com/2021/03/astrazeneca-biontech.html","display_url":"der-postillon.com/2021/03/astrazâ€¦","indices":[118,141]}]	Studie: Akzeptanz von AstraZeneca-Impfstoff deutlich grÃ¶ÃŸer, wenn man ihn in BioNTech-Ampullen umfÃ¼llt #AstraZeneca https://t.co/GuFfJViMVg	1134942.0	RT @Der_Postillon: Studie: Akzeptanz von AstraZeneca-Impfstoff deutlich grÃ¶ÃŸer, wenn man ihn in BioNTech-Ampullen umfÃ¼llt #AstraZeneca htâ€¦	193.0	True		postillon.com	postillon.com
164	6055191691dec60038e94880	2021-03-19 21:35:13	[]	[{"url":"https://t.co/y0SIDYBxBj","expanded_url":"https://www.rt.com/news/518656-european-leaders-astrazeneca-clotting/","display_url":"rt.com/news/518656-euâ€¦","indices":[146,169]}]		[]	[]			European leaders attempt to restore faith in AstraZeneca Covid vaccine by getting or promising to get jabs after blâ€¦ https://t.co/cgdGFAfzXb	189.0	True	rt.com		rt.com
165	6055197191dec60038e96920	2021-03-19 21:36:44	[]	[{"url":"https://t.co/zBiZV06GZt","expanded_url":"https://gnews.org/987677/","display_url":"gnews.org/987677/","indices":[161,184]}]		[]	[]			Till today 16 European countries have suspended the AstraZeneca vaccine for 2-12 weeks since it may cause blood cloâ€¦ https://t.co/imDB4UnjhA	828.0	True	gnews.org		gnews.org
166	60551b3b59b8ab00387bae41	2021-03-19 21:44:22	[]	[{"url":"https://t.co/wBd140hleE","expanded_url":"https://www.globalresearch.ca/astrazeneca-covid-19-vaccine-suspended-across-europe/5739910","display_url":"globalresearch.ca/astrazeneca-coâ€¦","indices":[190,213]}]		[]	[]			@Reuters Third wave my arse , real reason for shortage is AstraZeneca Covid-19 Vaccine Suspended Across Europe. â€œPoâ€¦ https://t.co/2f3Ee1HFVF	97.0	True	globalresearch.ca		globalresearch.ca
167	60552059909c3300384dce73	2021-03-19 22:05:20	[]	[]	Fri Mar 19 21:58:52 +0000 2021	[]	[{"url":"https://t.co/TDliHJDFkz","expanded_url":"https://english.alarabiya.net/coronavirus/2021/03/19/Coronavirus-Finland-suspends-use-of-AstraZeneca-COVID-19-vaccine-after-suspected-blood-clots","display_url":"english.alarabiya.net/coronavirus/20â€¦","indices":[170,193]}]	Finland suspends the use of the AstraZeneca COVID-19 vaccine while it investigates two possible cases of blood clots, the Finnish Institute for Health and Welfare says. https://t.co/TDliHJDFkz	881334.0	RT @AlArabiya_Eng: Finland suspends the use of the AstraZeneca COVID-19 vaccine while it investigates two possible cases of blood clots, thâ€¦	173.0	True		english.alarabiya.net	english.alarabiya.net
168	6055275e4f9e160038ea59b7	2021-03-19 22:36:08	[]	[]	Fri Mar 19 21:36:44 +0000 2021	[]	[{"url":"https://t.co/zBiZV06GZt","expanded_url":"https://gnews.org/987677/","display_url":"gnews.org/987677/","indices":[161,184]}]	Till today 16 European countries have suspended the AstraZeneca vaccine for 2-12 weeks since it may cause blood clots, or even more fatal consequences of death. https://t.co/zBiZV06GZt	828.0	RT @sydneyhimalaya: Till today 16 European countries have suspended the AstraZeneca vaccine for 2-12 weeks since it may cause blood clots,â€¦	66.0	True		gnews.org	gnews.org
169	60553013cddaf9003896c0f1	2021-03-19 23:13:18	[]	[{"url":"https://t.co/S8XhxLJqmN","expanded_url":"https://www.rt.com/news/518656-european-leaders-astrazeneca-clotting/","display_url":"rt.com/news/518656-euâ€¦","indices":[146,169]}]		[]	[]			European leaders attempt to restore faith in AstraZeneca Covid vaccine by getting or promising to get jabs after blâ€¦ https://t.co/zeMENtAGK5	7120.0	True	rt.com		rt.com
170	60553159cddaf900389735a9	2021-03-19 23:18:44	[]	[]	Fri Mar 19 21:05:27 +0000 2021	[]	[{"url":"https://t.co/6YSrZYxSXh","expanded_url":"https://www.rt.com/news/518633-finland-astrazeneka-vaccine-suspended/","display_url":"rt.com/news/518633-fiâ€¦","indices":[155,178]}]	Thought this had all been resolved? Finland suspends AstraZeneca Covid-19 jab after 2 thromboembolic events recorded in vaccine recipients â€” RT World News https://t.co/6YSrZYxSXh	9550.0	RT @ajayjagota: Thought this had all been resolved? Finland suspends AstraZeneca Covid-19 jab after 2 thromboembolic events recorded in vacâ€¦	117.0	True		rt.com	rt.com
171	6055319ccddaf90038974dc3	2021-03-19 23:19:51	[]	[{"url":"https://t.co/ZJK1EKA3Qr","expanded_url":"https://vaccineimpact.com/2021/norwegian-medical-professor-finds-link-between-astrazeneca-vaccine-and-fatal-blood-clots-but-ema-tells-europe-to-continue-anyway-because-benefits-outweigh-risks/","display_url":"vaccineimpact.com/2021/norwegianâ€¦","indices":[199,222]}]		[]	[]			Norwegian Medical Professor Finds Link Between AstraZeneca Vaccine And Fatal Blood Clots but EMA Tells Europe to Coâ€¦ https://t.co/p3LtopNOmS	29.0	True	vaccineimpact.com		vaccineimpact.com
172	60553c210df7a6003851cdc3	2021-03-20 00:04:41	[]	[{"url":"https://t.co/EVfJZObL5X","expanded_url":"https://www.rt.com/news/518628-france-covid19-astrazeneca-age-vaccine/","display_url":"rt.com/news/518628-frâ€¦","indices":[126,149]}]		[]	[]			French regulator recommends AstraZeneca Covid-19 jab for over-55s ONLY as blood-clot risk deemed higher in youngerâ€¦ https://t.co/TDL2Jeb87w	424.0	True	rt.com		rt.com
173	60553d390df7a600385232cd	2021-03-20 00:09:24	[]	[]	Wed Mar 17 12:58:10 +0000 2021	[{"text":"TheDefender","indices":[168,180]}]	[{"url":"https://t.co/zL66Edfiw5","expanded_url":"https://bit.ly/3s5twWJ","display_url":"bit.ly/3s5twWJ","indices":[199,222]},{"url":"https://t.co/ZvwotjCpBD","expanded_url":"https://childrenshealthdefense.org/defender/20-countries-suspend-astrazeneca-vaccine/","display_url":"childrenshealthdefense.org/defender/20-coâ€¦","indices":[224,247]}]	20+ countries have either suspended or said they will delay AstraZeneca vaccinations based on reports of deaths or injuries in healthy people who received the vaccine. #TheDefender: SUBSCRIBE TODAY:Â https://t.co/zL66Edfiw5 https://t.co/ZvwotjCpBD	232999.0	RT @RobertKennedyJr: 20+ countries have either suspended or said they will delay AstraZeneca vaccinations based on reports of deaths or injâ€¦	4845.0	True		childrenshealthdefense.org	childrenshealthdefense.org
174	60554409faa118003868ab33	2021-03-20 00:38:28	[]	[{"url":"https://t.co/xgqZq07xUR","expanded_url":"https://www.rt.com/news/518655-germany-astrazeneca-thrombosis-brain-who/","display_url":"rt.com/news/518655-geâ€¦","indices":[139,162]}]		[]	[]			Researchers say AstraZeneca vaccine can cause thrombosis in BRAIN in â€˜rareâ€™ cases as WHO says it is â€˜not certainâ€™ aâ€¦ https://t.co/hOFXKzHkEp	189.0	True	rt.com		rt.com
175	60554491faa118003868dbfd	2021-03-20 00:40:44	[{"text":"vaccines","indices":[21,30]}]	[{"url":"https://t.co/EsuHxuxN8w","expanded_url":"https://www.rt.com/news/518655-germany-astrazeneca-thrombosis-brain-who/","display_url":"rt.com/news/518655-geâ€¦","indices":[200,223]}]		[]	[]			Do we know enough of #vaccines short or long term effects ? Researchers say AstraZeneca vaccine can cause thrombosâ€¦ https://t.co/FuIrVGmFC3	26513.0	True	rt.com		rt.com
176	605544b9faa118003868ea2d	2021-03-20 00:41:24	[]	[]	Thu Mar 18 22:10:00 +0000 2021	[]	[{"url":"https://t.co/BMd99Z6qXT","expanded_url":"https://on.rt.com/b43k","display_url":"on.rt.com/b43k","indices":[118,141]}]	Italy, France and other EU states to restart AstraZeneca Covid-19 vaccine use after EU regulator's blood clot review https://t.co/BMd99Z6qXT https://t.co/qOHaxAVgt2	2997170.0	RT @RT_com: Italy, France and other EU states to restart AstraZeneca Covid-19 vaccine use after EU regulator's blood clot review https://tâ€¦	239.0	True		rt.com	rt.com
177	605545a4faa1180038693e69	2021-03-20 00:45:19	[]	[]	Sat Mar 20 00:40:44 +0000 2021	[{"text":"vaccines","indices":[21,30]}]	[{"url":"https://t.co/EsuHxuxN8w","expanded_url":"https://www.rt.com/news/518655-germany-astrazeneca-thrombosis-brain-who/","display_url":"rt.com/news/518655-geâ€¦","indices":[200,223]}]	Do we know enough of #vaccines short or long term effects ? Researchers say AstraZeneca vaccine can cause thrombosis in BRAIN in â€˜rareâ€™ cases as WHO says it is â€˜not certainâ€™ about it â€” RT World News https://t.co/EsuHxuxN8w	26512.0	RT @mojos55: Do we know enough of #vaccines short or long term effects ? Researchers say AstraZeneca vaccine can cause thrombosis in BRAINâ€¦	624.0	True		rt.com	rt.com
178	60555129f589400039badb24	2021-03-20 01:34:27	[]	[{"url":"https://t.co/tpp4UKybk1","expanded_url":"https://infiniteunknown.net/2021/03/19/youtube-fully-deletes-the-last-american-vagabond-astrazeneca-vaccine-pushed-despite-dangers-rand-paul-calls-out-fauci-video/","display_url":"infiniteunknown.net/2021/03/19/youâ€¦","indices":[134,157]}]		[]	[]			YouTube Fully Deletes The Last American Vagabond, AstraZeneca Vaccine Pushed Despite Dangers &amp; Rand Paul Calls Outâ€¦ https://t.co/Z1JamKhCps	1422.0	True	infiniteunknown.net		infiniteunknown.net
179	605551fff589400039bb27b0	2021-03-20 01:38:01	[]	[{"url":"https://t.co/gsYqoxuyDs","expanded_url":"https://vaccineimpact.com/2021/norwegian-medical-professor-finds-link-between-astrazeneca-vaccine-and-fatal-blood-clots-but-ema-tells-europe-to-continue-anyway-because-benefits-outweigh-risks/","display_url":"vaccineimpact.com/2021/norwegianâ€¦","indices":[163,186]}]		[]	[]			Norwegian Medical Professor Finds Link Between AstraZeneca Vaccine And Fatal Blood Clots but EMA Tells Europe to Coâ€¦ https://t.co/FKYjVbRzGw	19.0	True	vaccineimpact.com		vaccineimpact.com
180	60555260f589400039bb4a80	2021-03-20 01:39:39	[]	[]	Sat Mar 20 01:10:00 +0000 2021	[{"text":"COVID_19","indices":[67,76]},{"text":"Oxford_AstraZeneca","indices":[80,99]}]	[{"url":"https://t.co/UaNE4CuX2D","expanded_url":"https://es.theepochtimes.com/tres-paises-europeos-postergan-reanudacion-de-las-vacunas-contra-el-virus-del-pcch-de-astrazeneca_810817.html","display_url":"es.theepochtimes.com/tres-paises-euâ€¦","indices":[251,274]}]	Tres paÃ­ses europeos aplazarÃ¡n la reanudaciÃ³n del uso de la vacuna #COVID_19 de #Oxford_AstraZeneca incluso despuÃ©s de que el regulador de fÃ¡rmacos del bloque dijo que sus beneficios superan los efectos secundarios negativos y la autorizÃ³ para su uso.https://t.co/UaNE4CuX2D	3947.0	RT @EpochTimesEs: Tres paÃ­ses europeos aplazarÃ¡n la reanudaciÃ³n del uso de la vacuna #COVID_19 de #Oxford_AstraZeneca incluso despuÃ©s de quâ€¦	669.0	True		theepochtimes.com	theepochtimes.com
181	60555ccf375dc40038b9e496	2021-03-20 02:24:10	[]	[]	Wed Mar 17 12:58:10 +0000 2021	[{"text":"TheDefender","indices":[168,180]}]	[{"url":"https://t.co/zL66Edfiw5","expanded_url":"https://bit.ly/3s5twWJ","display_url":"bit.ly/3s5twWJ","indices":[199,222]},{"url":"https://t.co/ZvwotjCpBD","expanded_url":"https://childrenshealthdefense.org/defender/20-countries-suspend-astrazeneca-vaccine/","display_url":"childrenshealthdefense.org/defender/20-coâ€¦","indices":[224,247]}]	20+ countries have either suspended or said they will delay AstraZeneca vaccinations based on reports of deaths or injuries in healthy people who received the vaccine. #TheDefender: SUBSCRIBE TODAY:Â https://t.co/zL66Edfiw5 https://t.co/ZvwotjCpBD	233016.0	RT @RobertKennedyJr: 20+ countries have either suspended or said they will delay AstraZeneca vaccinations based on reports of deaths or injâ€¦	4199.0	True		childrenshealthdefense.org	childrenshealthdefense.org
182	60555f134351680038e779ae	2021-03-20 02:33:49	[]	[{"url":"https://t.co/2HfkLC8esj","expanded_url":"https://www.rt.com/news/518655-germany-astrazeneca-thrombosis-brain-who/","display_url":"rt.com/news/518655-geâ€¦","indices":[139,162]}]		[]	[]			Researchers say AstraZeneca vaccine can cause thrombosis in BRAIN in â€˜rareâ€™ cases as WHO says it is â€˜not certainâ€™ aâ€¦ https://t.co/EisB9yChIg	7895.0	True	rt.com		rt.com
183	60556496d8f85300387a3339	2021-03-20 02:57:21	[{"text":"Global","indices":[0,7]},{"text":"TimesofIndia","indices":[233,246]}]	[{"url":"https://t.co/gE304s39HE","expanded_url":"https://timesofindia.indiatimes.com/world/europe/merkel-says-she-would-take-oxford-astrazeneca-vaccine/articleshow/81598490.cms","display_url":"timesofindia.indiatimes.com/world/europe/mâ€¦","indices":[247,270]}]		[]	[]			#Global : Merkel says she would take Oxford-AstraZeneca vaccine : "Yes I would take the AstraZeneca vaccine," Merkeâ€¦ https://t.co/sGYjA1zecY	35.0	True	indiatimes.com		indiatimes.com
184	605566f70e474d0038fe08d0	2021-03-20 03:07:30	[]	[]	Fri Mar 19 19:45:11 +0000 2021	[]	[{"url":"https://t.co/SY0Dgh6gDv","expanded_url":"https://vaccineimpact.com/2021/norwegian-medical-professor-finds-link-between-astrazeneca-vaccine-and-fatal-blood-clots-but-ema-tells-europe-to-continue-anyway-","display_url":"vaccineimpact.com/2021/norwegianâ€¦","indices":[257,280]}]	Profesor de medicina noruego encuentra un vÃ­nculo entre la vacuna AstraZeneca y los coÃ¡gulos de sangre fatales, pero la EMA le dice a Europa que continÃºe de todos modos .â€œSe ha descubierto nuestra teorÃ­a de que se trata de una potente respuesta inmunitaria https://t.co/SY0Dgh6gDv https://t.co/4gTASOWqbp	166.0	RT @magomza: Profesor de medicina noruego encuentra un vÃ­nculo entre la vacuna AstraZeneca y los coÃ¡gulos de sangre fatales, pero la EMA leâ€¦	127.0	True		vaccineimpact.com	vaccineimpact.com
185	605568020e474d0038fe685a	2021-03-20 03:11:57	[]	[]	Sat Mar 20 02:35:31 +0000 2021	[]	[{"url":"https://t.co/RczNBJ1MMf","expanded_url":"https://www.rt.com/news/518655-germany-astrazeneca-thrombosis-brain-who/","display_url":"rt.com/news/518655-geâ€¦","indices":[139,162]}]	Researchers say AstraZeneca vaccine can cause thrombosis in BRAIN in â€˜rareâ€™ cases as WHO says it is â€˜not certainâ€™ about it â€” RT World News https://t.co/RczNBJ1MMf	567.0	RT @Konspiracy_Cat: Researchers say AstraZeneca vaccine can cause thrombosis in BRAIN in â€˜rareâ€™ cases as WHO says it is â€˜not certainâ€™ aboutâ€¦	410.0	True		rt.com	rt.com
186	605570a349e9530038f9b5bc	2021-03-20 03:48:46	[]	[{"url":"https://t.co/LtnbC9oQR6","expanded_url":"https://www.rt.com/news/518656-european-leaders-astrazeneca-clotting/","display_url":"rt.com/news/518656-euâ€¦","indices":[146,169]}]		[]	[]			European leaders attempt to restore faith in AstraZeneca Covid vaccine by getting or promising to get jabs after blâ€¦ https://t.co/nuAOjkRBks	833.0	True	rt.com		rt.com
187	605573fad4fd650038ec81b3	2021-03-20 04:03:01	[]	[]	Thu Mar 18 17:03:22 +0000 2021	[{"text":"AstraZeneca","indices":[82,94]}]	[{"url":"https://t.co/Brr05P7TYN","expanded_url":"https://childrenshealthdefense.org/defender/astrazeneca-under-scrutiny-again-covid-vaccine/","display_url":"childrenshealthdefense.org/defender/astraâ€¦","indices":[154,177]}]	@CorinneReverbel Bon sang il y a eu des cas de myelite transverse lors des essais #AstraZeneca oÃ¹ il n'y avait qu'autour de 1200 participants. @EMA_News https://t.co/Brr05P7TYN	1520.0	RT @dingologue: @CorinneReverbel Bon sang il y a eu des cas de myelite transverse lors des essais #AstraZeneca oÃ¹ il n'y avait qu'autour deâ€¦	291.0	True		childrenshealthdefense.org	childrenshealthdefense.org
188	60559197040a2d00382abbca	2021-03-20 06:09:22	[]	[{"url":"https://t.co/To9EpNADZN","expanded_url":"https://www.rt.com/news/518655-germany-astrazeneca-thrombosis-brain-who/","display_url":"rt.com/news/518655-geâ€¦","indices":[140,163]}]		[]	[]			@SuleimanShahbal Researchers say AstraZeneca vaccine can cause thrombosis in BRAIN in â€˜rareâ€™ cases as WHO says it iâ€¦ https://t.co/mlaLmjI5BU	7.0	True	rt.com		rt.com
189	605591f2040a2d00382ad928	2021-03-20 06:10:53	[]	[]	Sat Mar 20 05:46:39 +0000 2021	[]	[{"url":"https://t.co/eZ0l0Ibye1","expanded_url":"https://www.arabnews.com/node/1826821/middle-east","display_url":"arabnews.com/node/1826821/mâ€¦","indices":[166,189]},{"url":"https://t.co/3mr61g1Tb6","expanded_url":"https://graphics.reuters.com/world-coronavirus-tracker-and-maps/countries-and-territories/united-arab-emirates/","display_url":"graphics.reuters.com/world-coronaviâ€¦","indices":[22…	Important to look at UAE trends as well- 4 vaccines approved (Sinopharm, Pfizer-BioNTech, Sputnik V, and AstraZeneca) &amp; more than half of population vaccinated (https://t.co/eZ0l0Ibye1) Cases/admissions falling fast. https://t.co/3mr61g1Tb6 https://t.co/9Y8ciKx1TJ	23411.0	RT @MonicaGandhi9: Important to look at UAE trends as well- 4 vaccines approved (Sinopharm, Pfizer-BioNTech, Sputnik V, and AstraZeneca) &amp;â€¦	432.0	True		arabnews.com	arabnews.com
190	60559252040a2d00382af7a0	2021-03-20 06:12:28	[]	[]	Fri Mar 19 21:05:27 +0000 2021	[]	[{"url":"https://t.co/6YSrZYxSXh","expanded_url":"https://www.rt.com/news/518633-finland-astrazeneka-vaccine-suspended/","display_url":"rt.com/news/518633-fiâ€¦","indices":[155,178]}]	Thought this had all been resolved? Finland suspends AstraZeneca Covid-19 jab after 2 thromboembolic events recorded in vaccine recipients â€” RT World News https://t.co/6YSrZYxSXh	9548.0	RT @ajayjagota: Thought this had all been resolved? Finland suspends AstraZeneca Covid-19 jab after 2 thromboembolic events recorded in vacâ€¦	180.0	True		rt.com	rt.com
191	6055925a040a2d00382afa5c	2021-03-20 06:12:37	[{"text":"Trump","indices":[125,131]},{"text":"USA","indices":[132,136]},{"text":"America","indices":[137,145]},{"text":"Russia","indices":[146,153]},{"text":"Europe","indices":[154,161]},{"text":"UK","indices":[162,165]},{"text":"Britain","indices":[166,174]},{"text":"EU","indices":[175,178]},{"text":"MAGA","indices":[179,184]},{"text":"Propaganda","indices":[185,196]},{"text":"Covid19","indices…	[{"url":"https://t.co/MpQtHx5LYI","expanded_url":"https://on.rt.com/b43n","display_url":"on.rt.com/b43n","indices":[101,124]}]		[]	[]			Norwegian Scientists Say AstraZeneca DID Cause Blood Clots, As British Look For Profits Over Safety:â€¦ https://t.co/tH0sVi8cac	394.0	True	rt.com		rt.com
192	605598f7eb660e0038f405a3	2021-03-20 06:40:13	[]	[]	Sat Mar 20 06:29:13 +0000 2021	[]	[{"url":"https://t.co/TDliHJDFkz","expanded_url":"https://english.alarabiya.net/coronavirus/2021/03/19/Coronavirus-Finland-suspends-use-of-AstraZeneca-COVID-19-vaccine-after-suspected-blood-clots","display_url":"english.alarabiya.net/coronavirus/20â€¦","indices":[183,206]}]	ICYMI: Finland has suspended the use of AstraZeneca COVID-19 vaccine while it investigates two possible cases of blood clots, the Finnish Institute for Health and Welfare announces. https://t.co/TDliHJDFkz	881361.0	RT @AlArabiya_Eng: ICYMI: Finland has suspended the use of AstraZeneca COVID-19 vaccine while it investigates two possible cases of blood câ€¦	592.0	True		english.alarabiya.net	english.alarabiya.net
193	605598feeb660e0038f40795	2021-03-20 06:40:19	[]	[{"url":"https://t.co/wov5fODrpz","expanded_url":"https://www.rt.com/news/518655-germany-astrazeneca-thrombosis-brain-who/","display_url":"rt.com/news/518655-geâ€¦","indices":[139,162]}]		[]	[]			Researchers say AstraZeneca vaccine can cause thrombosis in BRAIN in â€˜rareâ€™ cases as WHO says it is â€˜not certainâ€™ aâ€¦ https://t.co/giIGAtDxTb	2610.0	True	rt.com		rt.com
194	60559a6b0ee6d9003864e0c3	2021-03-20 06:47:02	[]	[{"url":"https://t.co/EHZhS5EvRG","expanded_url":"https://www.rt.com/news/518656-european-leaders-astrazeneca-clotting/","display_url":"rt.com/news/518656-euâ€¦","indices":[130,153]}]		[]	[]			European leaders attempt to restore faith in AstraZeneca Covid vaccine by getting or promising to get jabs after blâ€¦ https://t.co/toWKPqUEDK	443.0	True	rt.com		rt.com
195	60559be10ee6d900386554ed	2021-03-20 06:53:16	[]	[{"url":"https://t.co/6VJb1KKinl","expanded_url":"https://www.rt.com/news/518655-germany-astrazeneca-thrombosis-brain-who/","display_url":"rt.com/news/518655-geâ€¦","indices":[207,230]}]		[]	[]			Shame on Oxford &amp; the UK - depopulating the world won't work! Researchers say AstraZeneca vaccine can cause thromâ€¦ https://t.co/fWNQAMXW8Y	18.0	True	rt.com		rt.com
196	60559fc5a6ce5b003899848a	2021-03-20 07:09:52	[]	[]	Sat Mar 20 05:46:39 +0000 2021	[]	[{"url":"https://t.co/eZ0l0Ibye1","expanded_url":"https://www.arabnews.com/node/1826821/middle-east","display_url":"arabnews.com/node/1826821/mâ€¦","indices":[166,189]},{"url":"https://t.co/3mr61g1Tb6","expanded_url":"https://graphics.reuters.com/world-coronavirus-tracker-and-maps/countries-and-territories/united-arab-emirates/","display_url":"graphics.reuters.com/world-coronaviâ€¦","indices":[22…	Important to look at UAE trends as well- 4 vaccines approved (Sinopharm, Pfizer-BioNTech, Sputnik V, and AstraZeneca) &amp; more than half of population vaccinated (https://t.co/eZ0l0Ibye1) Cases/admissions falling fast. https://t.co/3mr61g1Tb6 https://t.co/9Y8ciKx1TJ	23166.0	RT @MonicaGandhi9: Important to look at UAE trends as well- 4 vaccines approved (Sinopharm, Pfizer-BioNTech, Sputnik V, and AstraZeneca) &amp;â€¦	1552.0	True		arabnews.com	arabnews.com
197	6055a007a6ce5b003899997a	2021-03-20 07:10:57	[]	[]	Sat Mar 20 06:29:13 +0000 2021	[]	[{"url":"https://t.co/TDliHJDFkz","expanded_url":"https://english.alarabiya.net/coronavirus/2021/03/19/Coronavirus-Finland-suspends-use-of-AstraZeneca-COVID-19-vaccine-after-suspected-blood-clots","display_url":"english.alarabiya.net/coronavirus/20â€¦","indices":[183,206]}]	ICYMI: Finland has suspended the use of AstraZeneca COVID-19 vaccine while it investigates two possible cases of blood clots, the Finnish Institute for Health and Welfare announces. https://t.co/TDliHJDFkz	881365.0	RT @AlArabiya_Eng: ICYMI: Finland has suspended the use of AstraZeneca COVID-19 vaccine while it investigates two possible cases of blood câ€¦	681.0	True		english.alarabiya.net	english.alarabiya.net
198	6055a42ac186c30038e8ce5e	2021-03-20 07:28:36	[]	[{"url":"https://t.co/Xbf33I6F6h","expanded_url":"https://english.alarabiya.net/coronavirus/2021/03/19/Coronavirus-WHO-gives-nod-to-AstraZeneca-vaccine-and-its-tremendous-potential-","display_url":"english.alarabiya.net/coronavirus/20â€¦","indices":[202,225]}]		[]	[]			The WHOs vaccine safety panel says available data from AstraZenecaâ€™s COVID-19 shot do not point to any overall incrâ€¦ https://t.co/JgZNQ32tlX	881365.0	True	english.alarabiya.net		english.alarabiya.net
199	6055a42fc186c30038e8d00a	2021-03-20 07:28:42	[]	[]	Sat Mar 20 07:28:36 +0000 2021	[]	[{"url":"https://t.co/Xbf33I6F6h","expanded_url":"https://english.alarabiya.net/coronavirus/2021/03/19/Coronavirus-WHO-gives-nod-to-AstraZeneca-vaccine-and-its-tremendous-potential-","display_url":"english.alarabiya.net/coronavirus/20â€¦","indices":[202,225]}]	The WHOs vaccine safety panel says available data from AstraZenecaâ€™s COVID-19 shot do not point to any overall increase in clotting conditions but it would continue to monitor for any adverse effects. https://t.co/Xbf33I6F6h	881299.0	RT @AlArabiya_Eng: The WHOs vaccine safety panel says available data from AstraZenecaâ€™s COVID-19 shot do not point to any overall increaseâ€¦	1180.0	True		english.alarabiya.net	english.alarabiya.net
200	6055a5a3c186c30038e94618	2021-03-20 07:34:44	[]	[]	Sat Mar 20 07:28:36 +0000 2021	[]	[{"url":"https://t.co/Xbf33I6F6h","expanded_url":"https://english.alarabiya.net/coronavirus/2021/03/19/Coronavirus-WHO-gives-nod-to-AstraZeneca-vaccine-and-its-tremendous-potential-","display_url":"english.alarabiya.net/coronavirus/20â€¦","indices":[202,225]}]	The WHOs vaccine safety panel says available data from AstraZenecaâ€™s COVID-19 shot do not point to any overall increase in clotting conditions but it would continue to monitor for any adverse effects. https://t.co/Xbf33I6F6h	881366.0	RT @AlArabiya_Eng: The WHOs vaccine safety panel says available data from AstraZenecaâ€™s COVID-19 shot do not point to any overall increaseâ€¦	29.0	True		english.alarabiya.net	english.alarabiya.net
201	6055a618c186c30038e9639e	2021-03-20 07:36:14	[]	[]	Fri Mar 19 12:26:39 +0000 2021	[{"text":"AstraZeneca","indices":[104,116]}]	[{"url":"https://t.co/GuFfJViMVg","expanded_url":"https://www.der-postillon.com/2021/03/astrazeneca-biontech.html","display_url":"der-postillon.com/2021/03/astrazâ€¦","indices":[118,141]}]	Studie: Akzeptanz von AstraZeneca-Impfstoff deutlich grÃ¶ÃŸer, wenn man ihn in BioNTech-Ampullen umfÃ¼llt #AstraZeneca https://t.co/GuFfJViMVg	1134990.0	RT @Der_Postillon: Studie: Akzeptanz von AstraZeneca-Impfstoff deutlich grÃ¶ÃŸer, wenn man ihn in BioNTech-Ampullen umfÃ¼llt #AstraZeneca htâ€¦	4.0	True		postillon.com	postillon.com
202	6055a7275e6258003890592f	2021-03-20 07:41:22	[]	[]	Sat Mar 20 05:46:39 +0000 2021	[]	[{"url":"https://t.co/eZ0l0Ibye1","expanded_url":"https://www.arabnews.com/node/1826821/middle-east","display_url":"arabnews.com/node/1826821/mâ€¦","indices":[166,189]},{"url":"https://t.co/3mr61g1Tb6","expanded_url":"https://graphics.reuters.com/world-coronavirus-tracker-and-maps/countries-and-territories/united-arab-emirates/","display_url":"graphics.reuters.com/world-coronaviâ€¦","indices":[22…	Important to look at UAE trends as well- 4 vaccines approved (Sinopharm, Pfizer-BioNTech, Sputnik V, and AstraZeneca) &amp; more than half of population vaccinated (https://t.co/eZ0l0Ibye1) Cases/admissions falling fast. https://t.co/3mr61g1Tb6 https://t.co/9Y8ciKx1TJ	23168.0	RT @MonicaGandhi9: Important to look at UAE trends as well- 4 vaccines approved (Sinopharm, Pfizer-BioNTech, Sputnik V, and AstraZeneca) &amp;â€¦	5.0	True		arabnews.com	arabnews.com
203	6055a74f5e625800389065db	2021-03-20 07:42:01	[]	[{"url":"https://t.co/Moce3Zbfx1","expanded_url":"https://vaccineimpact.com/2021/norwegian-medical-professor-finds-link-between-astrazeneca-vaccine-and-fatal-blood-clots-but-ema-tells-europe-to-continue-anyway-because-benefits-outweigh-risks/","display_url":"vaccineimpact.com/2021/norwegianâ€¦","indices":[163,186]}]		[]	[]			Norwegian Medical Professor Finds Link Between AstraZeneca Vaccine And Fatal Blood Clots but EMA Tells Europe to Coâ€¦ https://t.co/RikiiMO3uf	48.0	True	vaccineimpact.com		vaccineimpact.com
204	6055a86b5e6258003890c223	2021-03-20 07:46:46	[]	[{"url":"https://t.co/6NwG3ejkT5","expanded_url":"https://www.rt.com/news/518655-germany-astrazeneca-thrombosis-brain-who/","display_url":"rt.com/news/518655-geâ€¦","indices":[139,162]}]		[]	[]			Researchers say AstraZeneca vaccine can cause thrombosis in BRAIN in â€˜rareâ€™ cases as WHO says it is â€˜not certainâ€™ aâ€¦ https://t.co/6l7KuTFUNv	10884.0	True	rt.com		rt.com
205	6055a8a25e6258003890d3eb	2021-03-20 07:47:41	[]	[{"url":"https://t.co/oVXEfSJuQA","expanded_url":"https://www.rt.com/news/518655-germany-astrazeneca-thrombosis-brain-who/","display_url":"rt.com/news/518655-geâ€¦","indices":[123,146]}]		[]	[]			Researchers say AstraZeneca vaccine can cause thrombosis in BRAIN in â€˜rareâ€™ cases as WHO says it is â€˜not certainâ€™ aâ€¦ https://t.co/XSXbPNGlvS	16.0	True	rt.com		rt.com
206	6055ab86bf8f330038bbee68	2021-03-20 08:00:00	[]	[{"url":"https://t.co/hR6zVLt0Ep","expanded_url":"https://economictimes.indiatimes.com/news/international/world-news/who-gives-nod-to-astrazeneca-vaccine-and-its-tremendous-potential/articleshow/81594274.cms","display_url":"economictimes.indiatimes.com/news/internatiâ€¦","indices":[213,236]}]		[]	[]			WHO's vaccine safety panel said on Friday that available data from AstraZeneca's COVID-19 shot do not point to anyâ€¦ https://t.co/Vp1OYFgNU0	3862237.0	True	economictimes.indiatimes.com		economictimes.indiatimes.com
207	6055ad0cbf8f330038bc72c4	2021-03-20 08:06:31	[]	[{"url":"https://t.co/WAoULpzmKF","expanded_url":"https://vaccineimpact.com/2021/norwegian-medical-professor-finds-link-between-astrazeneca-vaccine-and-fatal-blood-clots-but-ema-tells-europe-to-continue-anyway-because-benefits-outweigh-risks/","display_url":"vaccineimpact.com/2021/norwegianâ€¦","indices":[163,186]}]		[]	[]			Norwegian Medical Professor Finds Link Between AstraZeneca Vaccine And Fatal Blood Clots but EMA Tells Europe to Coâ€¦ https://t.co/iFdVRSC3e2	461.0	True	vaccineimpact.com		vaccineimpact.com
208	6055ad38bf8f330038bc8164	2021-03-20 08:07:15	[]	[]	Sat Mar 20 08:00:00 +0000 2021	[]	[{"url":"https://t.co/hR6zVLt0Ep","expanded_url":"https://economictimes.indiatimes.com/news/international/world-news/who-gives-nod-to-astrazeneca-vaccine-and-its-tremendous-potential/articleshow/81594274.cms","display_url":"economictimes.indiatimes.com/news/internatiâ€¦","indices":[213,236]}]	WHO's vaccine safety panel said on Friday that available data from AstraZeneca's COVID-19 shot do not point to any overall increase in clotting conditions but it would continue to monitor for any adverse effects https://t.co/hR6zVLt0Ep	3862273.0	RT @EconomicTimes: WHO's vaccine safety panel said on Friday that available data from AstraZeneca's COVID-19 shot do not point to any overaâ€¦	2252.0	True		economictimes.indiatimes.com	economictimes.indiatimes.com
209	6055b2799da78f00383715bd	2021-03-20 08:29:40	[]	[{"url":"https://t.co/sfCbpQGKCA","expanded_url":"https://vaccineimpact.com/2021/norwegian-medical-professor-finds-link-between-astrazeneca-vaccine-and-fatal-blood-clots-but-ema-tells-europe-to-continue-anyway-because-benefits-outweigh-risks/","display_url":"vaccineimpact.com/2021/norwegianâ€¦","indices":[163,186]}]		[]	[]			Norwegian Medical Professor Finds Link Between AstraZeneca Vaccine And Fatal Blood Clots but EMA Tells Europe to Coâ€¦ https://t.co/ABr3kCw4sG	1358.0	True	vaccineimpact.com		vaccineimpact.com
210	6055b5460908240038b8f725	2021-03-20 08:41:37	[]	[]	Fri Mar 19 21:05:27 +0000 2021	[]	[{"url":"https://t.co/6YSrZYxSXh","expanded_url":"https://www.rt.com/news/518633-finland-astrazeneka-vaccine-suspended/","display_url":"rt.com/news/518633-fiâ€¦","indices":[155,178]}]	Thought this had all been resolved? Finland suspends AstraZeneca Covid-19 jab after 2 thromboembolic events recorded in vaccine recipients â€” RT World News https://t.co/6YSrZYxSXh	9547.0	RT @ajayjagota: Thought this had all been resolved? Finland suspends AstraZeneca Covid-19 jab after 2 thromboembolic events recorded in vacâ€¦	129.0	True		rt.com	rt.com
211	6055b79c6a99f00038efdc90	2021-03-20 08:51:35	[]	[]	Mon Mar 08 02:39:13 +0000 2021	[]	[{"url":"https://t.co/b35grwRHsV","expanded_url":"https://www.thegatewaypundit.com/2021/03/arizona-hospital-worker-says-nearly-new-covid-cases-illegal-aliens/","display_url":"thegatewaypundit.com/2021/03/arizonâ€¦","indices":[245,268]}]	IMPEACH BIDEN FOR KNOWINGLY CREATING A COVID CRISIS IN AZ! WE LISTENED TO HIM BLASTING TRUMP FOR HIS HANDLING OF COVID FOR MONTHS &amp; AND HE DARES TO IMPORT COVID! Arizona Hospital Worker Says Nearly All of New COVID Cases are Illegal Aliens https://t.co/b35grwRHsV	2304.0	RT @PatriotOutfitrs: IMPEACH BIDEN FOR KNOWINGLY CREATING A COVID CRISIS IN AZ! WE LISTENED TO HIM BLASTING TRUMP FOR HIS HANDLING OF COVIDâ€¦	3916.0	True		thegatewaypundit.com	thegatewaypundit.com
212	6055b87a6a99f00038f029f4	2021-03-20 08:55:17	[]	[{"url":"https://t.co/1feidvtp2t","expanded_url":"https://www.rt.com/news/518509-ema-astrazeneca-review-safe-covid/","display_url":"rt.com/news/518509-emâ€¦","indices":[144,167]}]		[]	[]			â€˜Safe &amp; effectiveâ€™: EU drugs regulator backs AstraZeneca Covid-19 jab, though 'canâ€™t definitively rule out' blood câ€¦ https://t.co/QaEtA7i0xR	1706.0	True	rt.com		rt.com
213	6055b97ac77c09003848db97	2021-03-20 08:59:33	[]	[{"url":"https://t.co/xZCQrCCZwo","expanded_url":"https://www.rt.com/news/518655-germany-astrazeneca-thrombosis-brain-who/","display_url":"rt.com/news/518655-geâ€¦","indices":[124,147]}]		[]	[]			Researchers say AstraZeneca vaccine can cause thrombosis in brain in â€˜rareâ€™ cases as WHO says it is â€˜not certainâ€™ aâ€¦ https://t.co/tDSezerfoI	4051.0	True	rt.com		rt.com
214	6055b9e1c77c09003848fdfb	2021-03-20 09:01:11	[]	[{"url":"https://t.co/hIRwzvGnND","expanded_url":"https://www.rt.com/news/518656-european-leaders-astrazeneca-clotting/","display_url":"rt.com/news/518656-euâ€¦","indices":[146,169]}]		[]	[]			European leaders attempt to restore faith in AstraZeneca Covid vaccine by getting or promising to get jabs after blâ€¦ https://t.co/aHedyK3Vy7	12411.0	True	rt.com		rt.com
215	6055b9f3c77c09003849050f	2021-03-20 09:01:32	[]	[]	Fri Mar 19 07:18:05 +0000 2021	[]	[{"url":"https://t.co/k819kKNf4r","expanded_url":"https://childrenshealthdefense.org/defender/eu-astrazeneca-vaccine-blood-clots-still-safe/?utm_source=salsa&eType=EmailBlastContent&eId=b1943f82-66a9-4f97-9c23-95b43ba0eded","display_url":"childrenshealthdefense.org/defender/eu-asâ€¦","indices":[212,235]}]	This is interesting ðŸ¤” how can they come to this conclusion ðŸ˜Ž EU regulators: Astra Zeneca ðŸ’‰ "may" cause blood clots,but still "safe and effective"ðŸ¤¯you cant have one with the other. Those two dont go together ðŸ˜¡ðŸ™�ðŸ‘‡ðŸ‘‡ https://t.co/k819kKNf4r	1305.0	RT @mariusknulst: This is interesting ðŸ¤” how can they come to this conclusion ðŸ˜Ž EU regulators: Astra Zeneca ðŸ’‰ "may" cause blood clots,but stâ€¦	1305.0	True		childrenshealthdefense.org	childrenshealthdefense.org
216	6055ba57c77c090038492571	2021-03-20 09:03:04	[]	[{"url":"https://t.co/vrE9EQCojb","expanded_url":"https://www.rt.com/news/518655-germany-astrazeneca-thrombosis-brain-who/","display_url":"rt.com/news/518655-geâ€¦","indices":[139,162]}]		[]	[]			Researchers say AstraZeneca vaccine can cause thrombosis in BRAIN in â€˜rareâ€™ cases as WHO says it is â€˜not certainâ€™ aâ€¦ https://t.co/2c9ufsvmA3	225.0	True	rt.com		rt.com
217	6055bb01c77c090038495e0b	2021-03-20 09:05:46	[]	[{"url":"https://t.co/t4g2ZHMvEi","expanded_url":"https://todaysnewnews.com/2021/03/20/finland-suspends-use-of-astrazeneca-covid-19-vaccines-after-reporting-cases-of-blood-clots-health-news-et-healthworld/","display_url":"todaysnewnews.com/2021/03/20/finâ€¦","indices":[120,143]}]		[]	[]			Finland suspends use of AstraZeneca Covid-19 vaccines after reporting cases of blood clots, Health News, ETÂ HealthWâ€¦ https://t.co/5N4MYi9su3	4.0	True	health-news		health-news
218	6055bb6ac77c09003849840b	2021-03-20 09:07:34	[]	[]	Fri Mar 19 19:11:54 +0000 2021	[]	[{"url":"https://t.co/ubulSfK4ZC","expanded_url":"https://vaccineimpact.com/2021/norwegian-medical-professor-finds-link-between-astrazeneca-vaccine-and-fatal-blood-clots-but-ema-tells-europe-to-continue-anyway-because-benefits-outweigh-risks/","display_url":"vaccineimpact.com/2021/norwegianâ€¦","indices":[164,187]}]	Norwegian Medical Professor Finds Link Between AstraZeneca Vaccine And Fatal Blood Clots but EMA Tells Europe to Continue Anyway because â€œBenefits Outweigh Risksâ€� https://t.co/ubulSfK4ZC	6163.0	RT @CaliVaxChoice: Norwegian Medical Professor Finds Link Between AstraZeneca Vaccine And Fatal Blood Clots but EMA Tells Europe to Continuâ€¦	230.0	True		vaccineimpact.com	vaccineimpact.com
219	6055c192b046340038789c81	2021-03-20 09:34:05	[]	[]	Sat Mar 20 09:20:06 +0000 2021	[]	[{"url":"https://t.co/JP3BdrlGIM","expanded_url":"https://www.rt.com/news/518655-germany-astrazeneca-thrombosis-brain-who/","display_url":"rt.com/news/518655-geâ€¦","indices":[139,162]}]	Researchers say AstraZeneca vaccine can cause thrombosis in BRAIN in â€˜rareâ€™ cases as WHO says it is â€˜not certainâ€™ about it â€” RT World News https://t.co/JP3BdrlGIM	2736.0	RT @ironyiet: Researchers say AstraZeneca vaccine can cause thrombosis in BRAIN in â€˜rareâ€™ cases as WHO says it is â€˜not certainâ€™ about it â€”â€¦	703.0	True		rt.com	rt.com
220	6055c2e5b0463400387913dd	2021-03-20 09:39:44	[]	[]	Wed Mar 17 05:23:00 +0000 2021	[]	[{"url":"https://t.co/It7Lc4xR0a","expanded_url":"https://www.theepochtimes.com/italy-launches-criminal-manslaughter-investigation-after-teacher-dies-hours-after-getting-astrazeneca-vaccine_3735806.html","display_url":"theepochtimes.com/italy-launchesâ€¦","indices":[95,118]},{"url":"https://t.co/mrZzurAZTx","expanded_url":"https://www.ansa.it/english/news/general_news/2021/03/11/serviceman-dies-a…	Italy opens manslaughter investigation as teacher dies hours after AstraZeneca injection -&gt; https://t.co/It7Lc4xR0a Italian serviceman dies of heart attack, day after AstraZeneca injection -&gt; https://t.co/mrZzurAZTx https://t.co/i8qcKZA9yY	964.0	RT @GraffitiExpert: Italy opens manslaughter investigation as teacher dies hours after AstraZeneca injection -&gt; https://t.co/It7Lc4xR0a Itâ€¦	314.0	True		theepochtimes.com	theepochtimes.com
221	6055dcbf1a42280038c50914	2021-03-20 11:29:04	[]	[]	Tue Mar 16 21:03:43 +0000 2021	[{"text":"TheDefender","indices":[184,196]}]	[{"url":"https://t.co/cRxbYVB32S","expanded_url":"https://bit.ly/3b74uzs","display_url":"bit.ly/3b74uzs","indices":[218,241]},{"url":"https://t.co/rWNiOh6Ny6","expanded_url":"https://childrenshealthdefense.org/defender/20-countries-suspend-astrazeneca-vaccine/?utm_source=twitter&utm_medium=defender","display_url":"childrenshealthdefense.org/defender/20-coâ€¦","indices":[242,265]}]	WHO and the EMA say theyâ€™re investigating reports of blood clot-related injuries and deaths after the AstraZeneca COVID vaccine, but say thereâ€™s no reason to stop using the vaccines. #TheDefender: SIGN UP TODAY--&gt; https://t.co/cRxbYVB32S https://t.co/rWNiOh6Ny6	57048.0	RT @ChildrensHD: WHO and the EMA say theyâ€™re investigating reports of blood clot-related injuries and deaths after the AstraZeneca COVID vaâ€¦	175.0	True		childrenshealthdefense.org	childrenshealthdefense.org
222	6055dd2b1a42280038c5283e	2021-03-20 11:30:32	[]	[{"url":"https://t.co/0rY23NsiC9","expanded_url":"https://sputniknews.com/science/202103201082401550-german-study-reveals-why-astrazeneca-vax-can-cause-brain-blood-clots-as-who-eu-give-jab-green-light/","display_url":"sputniknews.com/science/202103â€¦","indices":[248,271]}]		[]	[]			Germanyâ€™s Greifswald University Hospital have completed a study of AstraZenecaâ€™s coronavirus vaccine, concluding thâ€¦ https://t.co/AclO2VGjJX	1380.0	True	sputniknews.com		sputniknews.com
223	6055e2e6f389af0038762890	2021-03-20 11:56:02	[{"text":"vaccine","indices":[222,230]}]	[{"url":"https://t.co/BXDmCtflse","expanded_url":"https://health.economictimes.indiatimes.com/news/diagnostics/finland-suspends-use-of-astrazeneca-covid-19-vaccines-after-reporting-cases-of-blood-clots/81602812","display_url":"health.economictimes.indiatimes.com/news/diagnostiâ€¦","indices":[257,280]}]		[]	[]			FinlandÂ on Friday suspended the use of Oxford-AstraZeneca Covid-19 vaccines after two cases ofÂ blood clotsÂ were repâ€¦ https://t.co/EUl3g1U7yo	364.0	True	economictimes.indiatimes.com		economictimes.indiatimes.com
224	6055e9a478be670038f9a062	2021-03-20 12:23:04	[]	[{"url":"https://t.co/TEAM9td7nX","expanded_url":"https://vaccineimpact.com/2021/norwegian-medical-professor-finds-link-between-astrazeneca-vaccine-and-fatal-blood-clots-but-ema-tells-europe-to-continue-anyway-because-benefits-outweigh-risks/","display_url":"vaccineimpact.com/2021/norwegianâ€¦","indices":[163,186]}]		[]	[]			Norwegian Medical Professor Finds Link Between AstraZeneca Vaccine And Fatal Blood Clots but EMA Tells Europe to Coâ€¦ https://t.co/6eKDLBU6DJ	143.0	True	vaccineimpact.com		vaccineimpact.com
225	6055eaa978be670038f9dd5e	2021-03-20 12:25:55	[]	[]	Mon Feb 15 19:48:07 +0000 2021	[]	[{"url":"https://t.co/lR86bCyfUG","expanded_url":"https://www.nowtheendbegins.com/covid-19-vaccine-makers-astrazeneca-janssen-announce-theyre-expanding-trials-include-pregnant-women-newborn-babies/","display_url":"nowtheendbegins.com/covid-19-vacciâ€¦","indices":[178,201]}]	VIOLATION OF THE NUREMBERG CODE ðŸ�²ðŸ›‘ðŸ›‘â˜ ðŸ›‘ðŸ›‘ðŸ’‰ðŸ›‘ðŸ›‘â˜ ðŸ›‘ðŸ›‘â˜ COVID-19 Vaccine Makers AstraZeneca and Janssen Announce Theyâ€™re Now Expanding Trials To Include Pregnant Women And Newborn Babies https://t.co/lR86bCyfUG	1867.0	RT @CharlesCatagn10: VIOLATION OF THE NUREMBERG CODE ðŸ�²ðŸ›‘ðŸ›‘â˜ ðŸ›‘ðŸ›‘ðŸ’‰ðŸ›‘ðŸ›‘â˜ ðŸ›‘ðŸ›‘â˜ COVID-19 Vaccine Makers AstraZeneca and Janssen Announce Theyâ€™re Now Exâ€¦	322.0	True		nowtheendbegins.com	nowtheendbegins.com
226	6055ec75e4f79d003873d148	2021-03-20 12:36:51	[]	[]	Thu Feb 18 20:27:08 +0000 2021	[{"text":"AstraZeneca","indices":[18,30]},{"text":"vaccine","indices":[31,39]},{"text":"BillGates","indices":[47,57]},{"text":"TheDefender","indices":[177,189]}]	[{"url":"https://t.co/Yaa2MYTBcJ","expanded_url":"https://childrenshealthdefense.org/defender/who-approves-astrazeneca-vaccine-emergency-use/","display_url":"childrenshealthdefense.org/defender/who-aâ€¦","indices":[192,215]}]	The controversial #AstraZeneca #vaccine, which #BillGates has heavily invested in, is being rejected by some countries over widespread concerns about side effects and efficacy. #TheDefender https://t.co/Yaa2MYTBcJ	233072.0	RT @RobertKennedyJr: The controversial #AstraZeneca #vaccine, which #BillGates has heavily invested in, is being rejected by some countriesâ€¦	1020.0	True		childrenshealthdefense.org	childrenshealthdefense.org
227	6055ecfce4f79d003873fd2a	2021-03-20 12:38:54	[]	[]	Fri Mar 19 18:34:24 +0000 2021	[]	[{"url":"https://t.co/7yQMNlW9iQ","expanded_url":"https://www.rt.com/news/518531-norway-astrazeneca-link-blood-clots/","display_url":"rt.com/news/518531-noâ€¦","indices":[138,161]}]	REAFFIRMATION: Norwegian Health Officials Continue To Confirm That The AstraZeneca Vaccine Did Cause Deadly Blood Clotting Side-Effects - https://t.co/7yQMNlW9iQ https://t.co/KS7YhrBO6K	144.0	RT @Bel64328627News: REAFFIRMATION: Norwegian Health Officials Continue To Confirm That The AstraZeneca Vaccine Did Cause Deadly Blood Clotâ€¦	144.0	True		rt.com	rt.com
228	605610a00e05290038484409	2021-03-20 15:11:20	[]	[]	Sat Mar 20 05:46:39 +0000 2021	[]	[{"url":"https://t.co/eZ0l0Ibye1","expanded_url":"https://www.arabnews.com/node/1826821/middle-east","display_url":"arabnews.com/node/1826821/mâ€¦","indices":[166,189]},{"url":"https://t.co/3mr61g1Tb6","expanded_url":"https://graphics.reuters.com/world-coronavirus-tracker-and-maps/countries-and-territories/united-arab-emirates/","display_url":"graphics.reuters.com/world-coronaviâ€¦","indices":[22…	Important to look at UAE trends as well- 4 vaccines approved (Sinopharm, Pfizer-BioNTech, Sputnik V, and AstraZeneca) &amp; more than half of population vaccinated (https://t.co/eZ0l0Ibye1) Cases/admissions falling fast. https://t.co/3mr61g1Tb6 https://t.co/9Y8ciKx1TJ	23215.0	RT @MonicaGandhi9: Important to look at UAE trends as well- 4 vaccines approved (Sinopharm, Pfizer-BioNTech, Sputnik V, and AstraZeneca) &amp;â€¦	185.0	True		arabnews.com	arabnews.com
229	605626350d6e21003825e544	2021-03-20 16:43:03	[]	[{"url":"https://t.co/NZKyAm5y6h","expanded_url":"https://link.theepochtimes.com/mkt_app/denmark-reports-two-cases-of-serious-illness-including-one-death-after-astrazeneca-jab_3742174.html","display_url":"link.theepochtimes.com/mkt_app/denmarâ€¦","indices":[89,112]},{"url":"https://t.co/IIW3IyRx9x","expanded_url":"https://ept.ms/DownloadApp","display_url":"ept.ms/DownloadApp","indices":[148,171]}]		[]	[]			Denmark Reports Two Cases of Serious Illness, Including One Death, After AstraZeneca Jab https://t.co/NZKyAm5y6hâ€¦ https://t.co/j1SBL8mGAe	410.0	True	theepochtimes.com		theepochtimes.com
230	605626ae0d6e21003825ff60	2021-03-20 16:44:15	[]	[]	Sat Mar 20 15:55:40 +0000 2021	[]	[{"url":"https://t.co/g1M6JftzBR","expanded_url":"https://www.rt.com/news/518655-germany-astrazeneca-thrombosis-brain-who/","display_url":"rt.com/news/518655-geâ€¦","indices":[139,162]}]	Researchers say AstraZeneca vaccine can cause thrombosis in BRAIN in â€˜rareâ€™ cases as WHO says it is â€˜not certainâ€™ about it â€” RT World News https://t.co/g1M6JftzBR	311.0	RT @Afsanehwrongpl1: Researchers say AstraZeneca vaccine can cause thrombosis in BRAIN in â€˜rareâ€™ cases as WHO says it is â€˜not certainâ€™ abouâ€¦	203.0	True		rt.com	rt.com
231	60562edbe9093e0038895fe8	2021-03-20 17:20:21	[]	[]	Sat Mar 20 17:20:00 +0000 2021	[{"text":"AstraZeneca","indices":[0,12]}]	[{"url":"https://t.co/Nfsmt9oq2d","expanded_url":"https://on.rt.com/b480","display_url":"on.rt.com/b480","indices":[133,156]}]	#AstraZeneca must fulfil its contract with Europe before starting to deliver vaccines to other countries - EU Commission president https://t.co/Nfsmt9oq2d	2997382.0	RT @RT_com: #AstraZeneca must fulfil its contract with Europe before starting to deliver vaccines to other countries - EU Commission presidâ€¦	538.0	True		rt.com	rt.com
232	6056300cf2e19f0038e25a1e	2021-03-20 17:25:24	[]	[]	Sat Mar 20 17:20:00 +0000 2021	[{"text":"AstraZeneca","indices":[0,12]}]	[{"url":"https://t.co/Nfsmt9oq2d","expanded_url":"https://on.rt.com/b480","display_url":"on.rt.com/b480","indices":[133,156]}]	#AstraZeneca must fulfil its contract with Europe before starting to deliver vaccines to other countries - EU Commission president https://t.co/Nfsmt9oq2d	2997197.0	RT @RT_com: #AstraZeneca must fulfil its contract with Europe before starting to deliver vaccines to other countries - EU Commission presidâ€¦	2769.0	True		rt.com	rt.com
233	60563032f2e19f0038e2687c	2021-03-20 17:26:04	[]	[]	Sat Mar 20 17:20:00 +0000 2021	[{"text":"AstraZeneca","indices":[0,12]}]	[{"url":"https://t.co/Nfsmt9oq2d","expanded_url":"https://on.rt.com/b480","display_url":"on.rt.com/b480","indices":[133,156]}]	#AstraZeneca must fulfil its contract with Europe before starting to deliver vaccines to other countries - EU Commission president https://t.co/Nfsmt9oq2d	2997197.0	RT @RT_com: #AstraZeneca must fulfil its contract with Europe before starting to deliver vaccines to other countries - EU Commission presidâ€¦	1669.0	True		rt.com	rt.com
234	605638e2f1b7940038c682d1	2021-03-20 18:03:08	[]	[{"url":"https://t.co/lFvsoYSndR","expanded_url":"https://www.rt.com/news/518691-blood-clots-astrazeneca-vaccine-denmark/","display_url":"rt.com/news/518691-blâ€¦","indices":[113,136]}]		[]	[]			Blood clots &amp; one death reported in Denmark after hospital staffers take AstraZeneca vaccine â€” RT World Newsâ€¦ https://t.co/nUEAYd0I0x	1167.0	True	rt.com		rt.com
235	6056530a476ff200385f8765	2021-03-20 19:54:40	[]	[]	Sat Mar 20 19:40:00 +0000 2021	[{"text":"Denmark","indices":[40,48]},{"text":"AstraZeneca","indices":[78,90]}]	[{"url":"https://t.co/SnOjn53zVm","expanded_url":"https://on.rt.com/b483","display_url":"on.rt.com/b483","indices":[102,125]}]	Blood clots &amp; one death reported in #Denmark after hospital staffers take #AstraZeneca vaccine https://t.co/SnOjn53zVm https://t.co/SADaj36Rws	2997196.0	RT @RT_com: Blood clots &amp; one death reported in #Denmark after hospital staffers take #AstraZeneca vaccine https://t.co/SnOjn53zVm httpsâ€¦	21.0	True		rt.com	rt.com
236	6056535b476ff200385fa2d3	2021-03-20 19:55:57	[]	[]	Sat Mar 20 19:40:00 +0000 2021	[{"text":"Denmark","indices":[40,48]},{"text":"AstraZeneca","indices":[78,90]}]	[{"url":"https://t.co/SnOjn53zVm","expanded_url":"https://on.rt.com/b483","display_url":"on.rt.com/b483","indices":[102,125]}]	Blood clots &amp; one death reported in #Denmark after hospital staffers take #AstraZeneca vaccine https://t.co/SnOjn53zVm https://t.co/SADaj36Rws	2997371.0	RT @RT_com: Blood clots &amp; one death reported in #Denmark after hospital staffers take #AstraZeneca vaccine https://t.co/SnOjn53zVm httpsâ€¦	991.0	True		rt.com	rt.com
237	6056535e476ff200385fa401	2021-03-20 19:56:00	[]	[]	Sat Mar 20 19:25:01 +0000 2021	[{"text":"AstraZeneca","indices":[88,100]},{"text":"Vaccine","indices":[103,111]},{"text":"COVID19","indices":[116,124]},{"text":"Mexico","indices":[128,135]},{"text":"Canada","indices":[140,147]}]	[{"url":"https://t.co/56acEJYpVG","expanded_url":"https://www.theepochtimes.com/biden-to-send-4-million-unused-doses-of-astrazenecas-covid-vaccine-to-mexico-canada_3741929.html?utm_medium=social&utm_source=twitter&utm_campaign=digitalsub","display_url":"theepochtimes.com/biden-to-send-â€¦","indices":[149,172]}]	The Biden administration confirmed it will be sending roughly 4 million unused doses of #AstraZenecaâ€™s #Vaccine for #COVID19 to #Mexico and #Canada. https://t.co/56acEJYpVG	400680.0	RT @EpochTimes: The Biden administration confirmed it will be sending roughly 4 million unused doses of #AstraZenecaâ€™s #Vaccine for #COVID1â€¦	1234.0	True		theepochtimes.com	theepochtimes.com
238	60565489476ff20038600a9b	2021-03-20 20:00:46	[]	[]	Sat Mar 20 19:40:00 +0000 2021	[{"text":"Denmark","indices":[40,48]},{"text":"AstraZeneca","indices":[78,90]}]	[{"url":"https://t.co/SnOjn53zVm","expanded_url":"https://on.rt.com/b483","display_url":"on.rt.com/b483","indices":[102,125]}]	Blood clots &amp; one death reported in #Denmark after hospital staffers take #AstraZeneca vaccine https://t.co/SnOjn53zVm https://t.co/SADaj36Rws	2997373.0	RT @RT_com: Blood clots &amp; one death reported in #Denmark after hospital staffers take #AstraZeneca vaccine https://t.co/SnOjn53zVm httpsâ€¦	43.0	True		rt.com	rt.com
239	60565503476ff20038602735	2021-03-20 20:02:06	[]	[]	Sat Mar 20 19:40:00 +0000 2021	[{"text":"Denmark","indices":[40,48]},{"text":"AstraZeneca","indices":[78,90]}]	[{"url":"https://t.co/SnOjn53zVm","expanded_url":"https://on.rt.com/b483","display_url":"on.rt.com/b483","indices":[102,125]}]	Blood clots &amp; one death reported in #Denmark after hospital staffers take #AstraZeneca vaccine https://t.co/SnOjn53zVm https://t.co/SADaj36Rws	2997373.0	RT @RT_com: Blood clots &amp; one death reported in #Denmark after hospital staffers take #AstraZeneca vaccine https://t.co/SnOjn53zVm httpsâ€¦	189.0	True		rt.com	rt.com
240	605659713aad4f0038fc6d2a	2021-03-20 20:22:03	[]	[]	Sat Mar 20 19:25:01 +0000 2021	[{"text":"AstraZeneca","indices":[88,100]},{"text":"Vaccine","indices":[103,111]},{"text":"COVID19","indices":[116,124]},{"text":"Mexico","indices":[128,135]},{"text":"Canada","indices":[140,147]}]	[{"url":"https://t.co/56acEJYpVG","expanded_url":"https://www.theepochtimes.com/biden-to-send-4-million-unused-doses-of-astrazenecas-covid-vaccine-to-mexico-canada_3741929.html?utm_medium=social&utm_source=twitter&utm_campaign=digitalsub","display_url":"theepochtimes.com/biden-to-send-â€¦","indices":[149,172]}]	The Biden administration confirmed it will be sending roughly 4 million unused doses of #AstraZenecaâ€™s #Vaccine for #COVID19 to #Mexico and #Canada. https://t.co/56acEJYpVG	400116.0	RT @EpochTimes: The Biden administration confirmed it will be sending roughly 4 million unused doses of #AstraZenecaâ€™s #Vaccine for #COVID1â€¦	24.0	True		theepochtimes.com	theepochtimes.com
241	605659d43aad4f0038fc90ba	2021-03-20 20:23:43	[]	[]	Sat Mar 20 19:40:00 +0000 2021	[{"text":"Denmark","indices":[40,48]},{"text":"AstraZeneca","indices":[78,90]}]	[{"url":"https://t.co/SnOjn53zVm","expanded_url":"https://on.rt.com/b483","display_url":"on.rt.com/b483","indices":[102,125]}]	Blood clots &amp; one death reported in #Denmark after hospital staffers take #AstraZeneca vaccine https://t.co/SnOjn53zVm https://t.co/SADaj36Rws	2997370.0	RT @RT_com: Blood clots &amp; one death reported in #Denmark after hospital staffers take #AstraZeneca vaccine https://t.co/SnOjn53zVm httpsâ€¦	5.0	True		rt.com	rt.com
242	60565a173aad4f0038fca892	2021-03-20 20:24:49	[]	[]	Sat Mar 20 19:40:00 +0000 2021	[{"text":"Denmark","indices":[40,48]},{"text":"AstraZeneca","indices":[78,90]}]	[{"url":"https://t.co/SnOjn53zVm","expanded_url":"https://on.rt.com/b483","display_url":"on.rt.com/b483","indices":[102,125]}]	Blood clots &amp; one death reported in #Denmark after hospital staffers take #AstraZeneca vaccine https://t.co/SnOjn53zVm https://t.co/SADaj36Rws	2997195.0	RT @RT_com: Blood clots &amp; one death reported in #Denmark after hospital staffers take #AstraZeneca vaccine https://t.co/SnOjn53zVm httpsâ€¦	416.0	True		rt.com	rt.com
243	60565b48be3b510038ae512a	2021-03-20 20:29:55	[{"text":"COVID","indices":[86,92]},{"text":"masks","indices":[93,99]},{"text":"lockdown","indices":[100,109]},{"text":"Fauci","indices":[201,207]}]	[{"url":"https://t.co/EpM0p8Paom","expanded_url":"https://21stcenturywire.com/2021/03/20/senator-rand-paul-exposes-faucis-fraudulent-endless-pandemic-narrative/","display_url":"21stcenturywire.com/2021/03/20/senâ€¦","indices":[242,265]}]		[]	[]			Pharma gatekeepers in Gov't now struggling to maintain the facade of 'The Science' on #COVID #masks #lockdown etc -â€¦ https://t.co/qF6wgPAZSj	64036.0	True	21stcenturywire.com		21stcenturywire.com
244	60565b9cbe3b510038ae6f02	2021-03-20 20:31:18	[]	[]	Sat Mar 20 19:40:00 +0000 2021	[{"text":"Denmark","indices":[40,48]},{"text":"AstraZeneca","indices":[78,90]}]	[{"url":"https://t.co/SnOjn53zVm","expanded_url":"https://on.rt.com/b483","display_url":"on.rt.com/b483","indices":[102,125]}]	Blood clots &amp; one death reported in #Denmark after hospital staffers take #AstraZeneca vaccine https://t.co/SnOjn53zVm https://t.co/SADaj36Rws	2997369.0	RT @RT_com: Blood clots &amp; one death reported in #Denmark after hospital staffers take #AstraZeneca vaccine https://t.co/SnOjn53zVm httpsâ€¦	2889.0	True		rt.com	rt.com
245	60565c79be3b510038aebe4e	2021-03-20 20:35:00	[]	[]	Sat Mar 20 19:40:00 +0000 2021	[{"text":"Denmark","indices":[40,48]},{"text":"AstraZeneca","indices":[78,90]}]	[{"url":"https://t.co/SnOjn53zVm","expanded_url":"https://on.rt.com/b483","display_url":"on.rt.com/b483","indices":[102,125]}]	Blood clots &amp; one death reported in #Denmark after hospital staffers take #AstraZeneca vaccine https://t.co/SnOjn53zVm https://t.co/SADaj36Rws	2997368.0	RT @RT_com: Blood clots &amp; one death reported in #Denmark after hospital staffers take #AstraZeneca vaccine https://t.co/SnOjn53zVm httpsâ€¦	71.0	True		rt.com	rt.com
246	60565c92be3b510038aec766	2021-03-20 20:35:25	[{"text":"PedofiloBiden","indices":[127,141]},{"text":"EEUU","indices":[231,236]}]	[{"url":"https://t.co/TE4clqN6j6","expanded_url":"https://es.theepochtimes.com/share/811214?utm_source=twitter&utm_medium=sharedFromMember&via=EpochTimesEs","display_url":"es.theepochtimes.com/share/811214?uâ€¦","indices":[102,125]}]		[]	[]			Biden enviarÃ¡ a MÃ©xico y CanadÃ¡ 4 millones de dosis no utilizadas de vacuna anti COVID de AstraZenecaâ€¦ https://t.co/znNVjUVfZL	3276.0	True	theepochtimes.com		theepochtimes.com
247	60565ca3be3b510038aecd78	2021-03-20 20:35:42	[]	[]	Sat Mar 20 19:25:01 +0000 2021	[{"text":"AstraZeneca","indices":[88,100]},{"text":"Vaccine","indices":[103,111]},{"text":"COVID19","indices":[116,124]},{"text":"Mexico","indices":[128,135]},{"text":"Canada","indices":[140,147]}]	[{"url":"https://t.co/56acEJYpVG","expanded_url":"https://www.theepochtimes.com/biden-to-send-4-million-unused-doses-of-astrazenecas-covid-vaccine-to-mexico-canada_3741929.html?utm_medium=social&utm_source=twitter&utm_campaign=digitalsub","display_url":"theepochtimes.com/biden-to-send-â€¦","indices":[149,172]}]	The Biden administration confirmed it will be sending roughly 4 million unused doses of #AstraZenecaâ€™s #Vaccine for #COVID19 to #Mexico and #Canada. https://t.co/56acEJYpVG	400682.0	RT @EpochTimes: The Biden administration confirmed it will be sending roughly 4 million unused doses of #AstraZenecaâ€™s #Vaccine for #COVID1â€¦	263.0	True		theepochtimes.com	theepochtimes.com
248	60565d0bbe4e050038235cf9	2021-03-20 20:37:26	[]	[]	Sat Mar 20 19:25:01 +0000 2021	[{"text":"AstraZeneca","indices":[88,100]},{"text":"Vaccine","indices":[103,111]},{"text":"COVID19","indices":[116,124]},{"text":"Mexico","indices":[128,135]},{"text":"Canada","indices":[140,147]}]	[{"url":"https://t.co/56acEJYpVG","expanded_url":"https://www.theepochtimes.com/biden-to-send-4-million-unused-doses-of-astrazenecas-covid-vaccine-to-mexico-canada_3741929.html?utm_medium=social&utm_source=twitter&utm_campaign=digitalsub","display_url":"theepochtimes.com/biden-to-send-â€¦","indices":[149,172]}]	The Biden administration confirmed it will be sending roughly 4 million unused doses of #AstraZenecaâ€™s #Vaccine for #COVID19 to #Mexico and #Canada. https://t.co/56acEJYpVG	400682.0	RT @EpochTimes: The Biden administration confirmed it will be sending roughly 4 million unused doses of #AstraZenecaâ€™s #Vaccine for #COVID1â€¦	39.0	True		theepochtimes.com	theepochtimes.com
249	60565d15be4e05003823609b	2021-03-20 20:37:36	[]	[]	Sat Mar 20 13:11:58 +0000 2021	[]	[{"url":"https://t.co/4AWEVa8DWn","expanded_url":"https://www.rt.com/news/518655-germany-astrazeneca-thrombosis-brain-who/","display_url":"rt.com/news/518655-geâ€¦","indices":[166,189]}]	The controversy continues. Researchers say AstraZeneca vaccine can cause thrombosis in BRAIN in â€˜rareâ€™ cases as WHO says it is â€˜not certainâ€™ about it â€” RT World News https://t.co/4AWEVa8DWn	519.0	RT @drzoltanrona: The controversy continues. Researchers say AstraZeneca vaccine can cause thrombosis in BRAIN in â€˜rareâ€™ cases as WHO saysâ€¦	2.0	True		rt.com	rt.com
250	60565e34be4e05003823c091	2021-03-20 20:42:04	[]	[]	Sat Mar 20 19:40:00 +0000 2021	[{"text":"Denmark","indices":[40,48]},{"text":"AstraZeneca","indices":[78,90]}]	[{"url":"https://t.co/SnOjn53zVm","expanded_url":"https://on.rt.com/b483","display_url":"on.rt.com/b483","indices":[102,125]}]	Blood clots &amp; one death reported in #Denmark after hospital staffers take #AstraZeneca vaccine https://t.co/SnOjn53zVm https://t.co/SADaj36Rws	2997368.0	RT @RT_com: Blood clots &amp; one death reported in #Denmark after hospital staffers take #AstraZeneca vaccine https://t.co/SnOjn53zVm httpsâ€¦	72.0	True		rt.com	rt.com
251	60565e85be4e05003823d83f	2021-03-20 20:43:10	[]	[]	Sat Mar 20 19:40:00 +0000 2021	[{"text":"Denmark","indices":[40,48]},{"text":"AstraZeneca","indices":[78,90]}]	[{"url":"https://t.co/SnOjn53zVm","expanded_url":"https://on.rt.com/b483","display_url":"on.rt.com/b483","indices":[102,125]}]	Blood clots &amp; one death reported in #Denmark after hospital staffers take #AstraZeneca vaccine https://t.co/SnOjn53zVm https://t.co/SADaj36Rws	2997369.0	RT @RT_com: Blood clots &amp; one death reported in #Denmark after hospital staffers take #AstraZeneca vaccine https://t.co/SnOjn53zVm httpsâ€¦	64.0	True		rt.com	rt.com
252	60565ea3be4e05003823e355	2021-03-20 20:43:41	[]	[]	Sat Mar 20 19:40:00 +0000 2021	[{"text":"Denmark","indices":[40,48]},{"text":"AstraZeneca","indices":[78,90]}]	[{"url":"https://t.co/SnOjn53zVm","expanded_url":"https://on.rt.com/b483","display_url":"on.rt.com/b483","indices":[102,125]}]	Blood clots &amp; one death reported in #Denmark after hospital staffers take #AstraZeneca vaccine https://t.co/SnOjn53zVm https://t.co/SADaj36Rws	2997369.0	RT @RT_com: Blood clots &amp; one death reported in #Denmark after hospital staffers take #AstraZeneca vaccine https://t.co/SnOjn53zVm httpsâ€¦	105.0	True		rt.com	rt.com
253	60565ecfbe4e05003823f361	2021-03-20 20:44:26	[]	[]	Sat Mar 20 19:40:00 +0000 2021	[{"text":"Denmark","indices":[40,48]},{"text":"AstraZeneca","indices":[78,90]}]	[{"url":"https://t.co/SnOjn53zVm","expanded_url":"https://on.rt.com/b483","display_url":"on.rt.com/b483","indices":[102,125]}]	Blood clots &amp; one death reported in #Denmark after hospital staffers take #AstraZeneca vaccine https://t.co/SnOjn53zVm https://t.co/SADaj36Rws	2997369.0	RT @RT_com: Blood clots &amp; one death reported in #Denmark after hospital staffers take #AstraZeneca vaccine https://t.co/SnOjn53zVm httpsâ€¦	1371.0	True		rt.com	rt.com
254	60565ee5be4e05003823fcb5	2021-03-20 20:44:52	[]	[]	Sat Mar 20 19:40:00 +0000 2021	[{"text":"Denmark","indices":[40,48]},{"text":"AstraZeneca","indices":[78,90]}]	[{"url":"https://t.co/SnOjn53zVm","expanded_url":"https://on.rt.com/b483","display_url":"on.rt.com/b483","indices":[102,125]}]	Blood clots &amp; one death reported in #Denmark after hospital staffers take #AstraZeneca vaccine https://t.co/SnOjn53zVm https://t.co/SADaj36Rws	2997194.0	RT @RT_com: Blood clots &amp; one death reported in #Denmark after hospital staffers take #AstraZeneca vaccine https://t.co/SnOjn53zVm httpsâ€¦	3520.0	True		rt.com	rt.com
255	605661ba991472003832ed87	2021-03-20 20:57:05	[]	[{"url":"https://t.co/dCtVvS7vcj","expanded_url":"https://spencerfernando.com/2021/03/19/many-countries-in-europe-resume-use-of-astrazeneca-vaccine/","display_url":"spencerfernando.com/2021/03/19/manâ€¦","indices":[59,82]},{"url":"https://t.co/84yChgVx5x","expanded_url":"http://infowars.com","display_url":"infowars.com","indices":[89,112]}]		[]	[]			Many Countries In Europe Resume Use Of AstraZeneca Vaccine https://t.co/dCtVvS7vcj Go to https://t.co/84yChgVx5x toâ€¦ https://t.co/9R5NmXI73g	52.0	True	infowars.com		infowars.com
256	605661ca991472003832f197	2021-03-20 20:57:16	[]	[]	Sat Mar 20 20:55:33 +0000 2021	[]	[{"url":"https://t.co/JfE7M5aB66","expanded_url":"https://www.rt.com/news/518655-germany-astrazeneca-thrombosis-brain-who/","display_url":"rt.com/news/518655-geâ€¦","indices":[139,162]}]	Researchers say AstraZeneca vaccine can cause thrombosis in BRAIN in â€˜rareâ€™ cases as WHO says it is â€˜not certainâ€™ about it â€” RT World News https://t.co/JfE7M5aB66	7545.0	RT @dwilliam9940: Researchers say AstraZeneca vaccine can cause thrombosis in BRAIN in â€˜rareâ€™ cases as WHO says it is â€˜not certainâ€™ about iâ€¦	4768.0	True		rt.com	rt.com
257	605661d6991472003832f57f	2021-03-20 20:57:27	[]	[]	Sat Mar 20 20:55:33 +0000 2021	[]	[{"url":"https://t.co/JfE7M5aB66","expanded_url":"https://www.rt.com/news/518655-germany-astrazeneca-thrombosis-brain-who/","display_url":"rt.com/news/518655-geâ€¦","indices":[139,162]}]	Researchers say AstraZeneca vaccine can cause thrombosis in BRAIN in â€˜rareâ€™ cases as WHO says it is â€˜not certainâ€™ about it â€” RT World News https://t.co/JfE7M5aB66	7545.0	RT @dwilliam9940: Researchers say AstraZeneca vaccine can cause thrombosis in BRAIN in â€˜rareâ€™ cases as WHO says it is â€˜not certainâ€™ about iâ€¦	78.0	True		rt.com	rt.com
258	6056621099147200383309dd	2021-03-20 20:58:24	[]	[]	Sat Mar 20 20:55:33 +0000 2021	[]	[{"url":"https://t.co/JfE7M5aB66","expanded_url":"https://www.rt.com/news/518655-germany-astrazeneca-thrombosis-brain-who/","display_url":"rt.com/news/518655-geâ€¦","indices":[139,162]}]	Researchers say AstraZeneca vaccine can cause thrombosis in BRAIN in â€˜rareâ€™ cases as WHO says it is â€˜not certainâ€™ about it â€” RT World News https://t.co/JfE7M5aB66	7541.0	RT @dwilliam9940: Researchers say AstraZeneca vaccine can cause thrombosis in BRAIN in â€˜rareâ€™ cases as WHO says it is â€˜not certainâ€™ about iâ€¦	404.0	True		rt.com	rt.com
259	60566485bad85f0038531d09	2021-03-20 21:09:19	[]	[]	Sat Mar 20 19:40:00 +0000 2021	[{"text":"Denmark","indices":[40,48]},{"text":"AstraZeneca","indices":[78,90]}]	[{"url":"https://t.co/SnOjn53zVm","expanded_url":"https://on.rt.com/b483","display_url":"on.rt.com/b483","indices":[102,125]}]	Blood clots &amp; one death reported in #Denmark after hospital staffers take #AstraZeneca vaccine https://t.co/SnOjn53zVm https://t.co/SADaj36Rws	2997369.0	RT @RT_com: Blood clots &amp; one death reported in #Denmark after hospital staffers take #AstraZeneca vaccine https://t.co/SnOjn53zVm httpsâ€¦	799.0	True		rt.com	rt.com
260	60566582bad85f00385377e1	2021-03-20 21:13:33	[]	[]	Sat Mar 20 19:40:00 +0000 2021	[{"text":"Denmark","indices":[40,48]},{"text":"AstraZeneca","indices":[78,90]}]	[{"url":"https://t.co/SnOjn53zVm","expanded_url":"https://on.rt.com/b483","display_url":"on.rt.com/b483","indices":[102,125]}]	Blood clots &amp; one death reported in #Denmark after hospital staffers take #AstraZeneca vaccine https://t.co/SnOjn53zVm https://t.co/SADaj36Rws	2997369.0	RT @RT_com: Blood clots &amp; one death reported in #Denmark after hospital staffers take #AstraZeneca vaccine https://t.co/SnOjn53zVm httpsâ€¦	7899.0	True		rt.com	rt.com
261	60566595bad85f0038537e89	2021-03-20 21:13:51	[]	[]	Sat Mar 20 19:40:00 +0000 2021	[{"text":"Denmark","indices":[40,48]},{"text":"AstraZeneca","indices":[78,90]}]	[{"url":"https://t.co/SnOjn53zVm","expanded_url":"https://on.rt.com/b483","display_url":"on.rt.com/b483","indices":[102,125]}]	Blood clots &amp; one death reported in #Denmark after hospital staffers take #AstraZeneca vaccine https://t.co/SnOjn53zVm https://t.co/SADaj36Rws	2997184.0	RT @RT_com: Blood clots &amp; one death reported in #Denmark after hospital staffers take #AstraZeneca vaccine https://t.co/SnOjn53zVm httpsâ€¦	96.0	True		rt.com	rt.com
262	60566596bad85f0038537f15	2021-03-20 21:13:53	[]	[]	Sat Mar 20 19:40:00 +0000 2021	[{"text":"Denmark","indices":[40,48]},{"text":"AstraZeneca","indices":[78,90]}]	[{"url":"https://t.co/SnOjn53zVm","expanded_url":"https://on.rt.com/b483","display_url":"on.rt.com/b483","indices":[102,125]}]	Blood clots &amp; one death reported in #Denmark after hospital staffers take #AstraZeneca vaccine https://t.co/SnOjn53zVm https://t.co/SADaj36Rws	2997370.0	RT @RT_com: Blood clots &amp; one death reported in #Denmark after hospital staffers take #AstraZeneca vaccine https://t.co/SnOjn53zVm httpsâ€¦	25448.0	True		rt.com	rt.com
263	605673103a946f00382776bb	2021-03-20 22:11:23	[]	[]	Sat Mar 20 21:57:08 +0000 2021	[{"text":"AstraZeneca","indices":[27,39]},{"text":"FrenaElContagio","indices":[131,147]}]	[{"url":"https://t.co/hdbryGDen3","expanded_url":"https://actualidad.rt.com/actualidad/387027-comision-europea-amenaza-astrazeneca-exportar-vacuna-coronavirus","display_url":"actualidad.rt.com/actualidad/387â€¦","indices":[105,128]}]	ComisiÃ³n Europea amenaza a #AstraZeneca con prohibir la exportaciÃ³n de su vacuna contra el covid-19 - RT https://t.co/hdbryGDen3 #FrenaElContagio	14889.0	RT @luiscarrillo66: ComisiÃ³n Europea amenaza a #AstraZeneca con prohibir la exportaciÃ³n de su vacuna contra el covid-19 - RT https://t.co/hâ€¦	245.0	True		rt.com	rt.com
264	6056736f3a946f00382798c9	2021-03-20 22:12:58	[]	[]	Sat Mar 20 19:40:00 +0000 2021	[{"text":"Denmark","indices":[40,48]},{"text":"AstraZeneca","indices":[78,90]}]	[{"url":"https://t.co/SnOjn53zVm","expanded_url":"https://on.rt.com/b483","display_url":"on.rt.com/b483","indices":[102,125]}]	Blood clots &amp; one death reported in #Denmark after hospital staffers take #AstraZeneca vaccine https://t.co/SnOjn53zVm https://t.co/SADaj36Rws	2997363.0	RT @RT_com: Blood clots &amp; one death reported in #Denmark after hospital staffers take #AstraZeneca vaccine https://t.co/SnOjn53zVm httpsâ€¦	166.0	True		rt.com	rt.com
265	605673b53a946f003827b1cb	2021-03-20 22:14:08	[]	[]	Sat Mar 20 19:25:01 +0000 2021	[{"text":"AstraZeneca","indices":[88,100]},{"text":"Vaccine","indices":[103,111]},{"text":"COVID19","indices":[116,124]},{"text":"Mexico","indices":[128,135]},{"text":"Canada","indices":[140,147]}]	[{"url":"https://t.co/56acEJYpVG","expanded_url":"https://www.theepochtimes.com/biden-to-send-4-million-unused-doses-of-astrazenecas-covid-vaccine-to-mexico-canada_3741929.html?utm_medium=social&utm_source=twitter&utm_campaign=digitalsub","display_url":"theepochtimes.com/biden-to-send-â€¦","indices":[149,172]}]	The Biden administration confirmed it will be sending roughly 4 million unused doses of #AstraZenecaâ€™s #Vaccine for #COVID19 to #Mexico and #Canada. https://t.co/56acEJYpVG	400131.0	RT @EpochTimes: The Biden administration confirmed it will be sending roughly 4 million unused doses of #AstraZenecaâ€™s #Vaccine for #COVID1â€¦	7517.0	True		theepochtimes.com	theepochtimes.com
266	6056744c3a946f003827e7f3	2021-03-20 22:16:39	[]	[]	Sat Mar 20 19:40:00 +0000 2021	[{"text":"Denmark","indices":[40,48]},{"text":"AstraZeneca","indices":[78,90]}]	[{"url":"https://t.co/SnOjn53zVm","expanded_url":"https://on.rt.com/b483","display_url":"on.rt.com/b483","indices":[102,125]}]	Blood clots &amp; one death reported in #Denmark after hospital staffers take #AstraZeneca vaccine https://t.co/SnOjn53zVm https://t.co/SADaj36Rws	2997365.0	RT @RT_com: Blood clots &amp; one death reported in #Denmark after hospital staffers take #AstraZeneca vaccine https://t.co/SnOjn53zVm httpsâ€¦	342.0	True		rt.com	rt.com
267	60567605166ea300380663df	2021-03-20 22:23:59	[]	[]	Sat Mar 20 21:57:08 +0000 2021	[{"text":"AstraZeneca","indices":[27,39]},{"text":"FrenaElContagio","indices":[131,147]}]	[{"url":"https://t.co/hdbryGDen3","expanded_url":"https://actualidad.rt.com/actualidad/387027-comision-europea-amenaza-astrazeneca-exportar-vacuna-coronavirus","display_url":"actualidad.rt.com/actualidad/387â€¦","indices":[105,128]}]	ComisiÃ³n Europea amenaza a #AstraZeneca con prohibir la exportaciÃ³n de su vacuna contra el covid-19 - RT https://t.co/hdbryGDen3 #FrenaElContagio	14890.0	RT @luiscarrillo66: ComisiÃ³n Europea amenaza a #AstraZeneca con prohibir la exportaciÃ³n de su vacuna contra el covid-19 - RT https://t.co/hâ€¦	24.0	True		rt.com	rt.com
268	60567c385108530039d98cc0	2021-03-20 22:50:27	[]	[{"url":"https://t.co/rIrzKCJFHW","expanded_url":"https://www.rt.com/news/518655-germany-astrazeneca-thrombosis-brain-who/","display_url":"rt.com/news/518655-geâ€¦","indices":[257,280]}]		[]	[]			Researchers say AstraZeneca vaccine can cause thrombosis in BRAIN in â€˜rareâ€™ cases WHO says it is â€˜not certainâ€™ abouâ€¦ https://t.co/lk1oZct7EV	1629.0	True	rt.com		rt.com
269	60567dcdee23d100381050de	2021-03-20 22:57:12	[]	[]	Sat Mar 20 22:54:01 +0000 2021	[]	[{"url":"https://t.co/bnga83aJHK","expanded_url":"https://www.rt.com/news/518531-norway-astrazeneca-link-blood-clots/","display_url":"rt.com/news/518531-noâ€¦","indices":[0,23]}]	https://t.co/bnga83aJHK NORWAY GETS IT RIGHT, there are direct links to blood clots for some who get this AZ jab. But Trudeau canâ€™t wait to kill us or make us sick. All he cares about is his ego, not about our health and safety. @anthonyfurey plz Anthony speak out now	1629.0	RT @tamrobinson1966: https://t.co/bnga83aJHK NORWAY GETS IT RIGHT, there are direct links to blood clots for some who get this AZ jab. Butâ€¦	183.0	True		rt.com	rt.com
270	605681562b25590038b671c3	2021-03-20 23:12:17	[]	[]	Wed Mar 17 12:58:10 +0000 2021	[{"text":"TheDefender","indices":[168,180]}]	[{"url":"https://t.co/zL66Edfiw5","expanded_url":"https://bit.ly/3s5twWJ","display_url":"bit.ly/3s5twWJ","indices":[199,222]},{"url":"https://t.co/ZvwotjCpBD","expanded_url":"https://childrenshealthdefense.org/defender/20-countries-suspend-astrazeneca-vaccine/","display_url":"childrenshealthdefense.org/defender/20-coâ€¦","indices":[224,247]}]	20+ countries have either suspended or said they will delay AstraZeneca vaccinations based on reports of deaths or injuries in healthy people who received the vaccine. #TheDefender: SUBSCRIBE TODAY:Â https://t.co/zL66Edfiw5 https://t.co/ZvwotjCpBD	233180.0	RT @RobertKennedyJr: 20+ countries have either suspended or said they will delay AstraZeneca vaccinations based on reports of deaths or injâ€¦	337.0	True		childrenshealthdefense.org	childrenshealthdefense.org
271	605697abe97a430038104796	2021-03-21 00:47:34	[]	[{"url":"https://t.co/2VhcI9m9op","expanded_url":"https://bigleaguepolitics.com/tens-of-thousands-protest-against-covid-19-restrictions-in-cities-across-europe/","display_url":"bigleaguepolitics.com/tens-of-thousaâ€¦","indices":[124,147]}]		[]	[]			Tens of Thousands Protest Against COVID-19 Restrictions in Cities Across Europe - Big League Politics : Big Leagueâ€¦ https://t.co/zVOHLAZaKU	463.0	True	bigleaguepolitics.com		bigleaguepolitics.com
272	6056a0a6245fd300388bf5c2	2021-03-21 01:25:52	[]	[]	Sat Mar 20 19:40:00 +0000 2021	[{"text":"Denmark","indices":[40,48]},{"text":"AstraZeneca","indices":[78,90]}]	[{"url":"https://t.co/SnOjn53zVm","expanded_url":"https://on.rt.com/b483","display_url":"on.rt.com/b483","indices":[102,125]}]	Blood clots &amp; one death reported in #Denmark after hospital staffers take #AstraZeneca vaccine https://t.co/SnOjn53zVm https://t.co/SADaj36Rws	2997365.0	RT @RT_com: Blood clots &amp; one death reported in #Denmark after hospital staffers take #AstraZeneca vaccine https://t.co/SnOjn53zVm httpsâ€¦	100.0	True		rt.com	rt.com
273	6056abb54e7e670038a75c1b	2021-03-21 02:11:57	[]	[]	Sat Mar 20 17:20:00 +0000 2021	[{"text":"AstraZeneca","indices":[0,12]}]	[{"url":"https://t.co/Nfsmt9oq2d","expanded_url":"https://on.rt.com/b480","display_url":"on.rt.com/b480","indices":[133,156]}]	#AstraZeneca must fulfil its contract with Europe before starting to deliver vaccines to other countries - EU Commission president https://t.co/Nfsmt9oq2d	2997314.0	RT @RT_com: #AstraZeneca must fulfil its contract with Europe before starting to deliver vaccines to other countries - EU Commission presidâ€¦	199.0	True		rt.com	rt.com
274	6056b49ce384730038f8a662	2021-03-21 02:51:02	[]	[]	Wed Mar 17 12:58:10 +0000 2021	[{"text":"TheDefender","indices":[168,180]}]	[{"url":"https://t.co/zL66Edfiw5","expanded_url":"https://bit.ly/3s5twWJ","display_url":"bit.ly/3s5twWJ","indices":[199,222]},{"url":"https://t.co/ZvwotjCpBD","expanded_url":"https://childrenshealthdefense.org/defender/20-countries-suspend-astrazeneca-vaccine/","display_url":"childrenshealthdefense.org/defender/20-coâ€¦","indices":[224,247]}]	20+ countries have either suspended or said they will delay AstraZeneca vaccinations based on reports of deaths or injuries in healthy people who received the vaccine. #TheDefender: SUBSCRIBE TODAY:Â https://t.co/zL66Edfiw5 https://t.co/ZvwotjCpBD	233221.0	RT @RobertKennedyJr: 20+ countries have either suspended or said they will delay AstraZeneca vaccinations based on reports of deaths or injâ€¦	1.0	True		childrenshealthdefense.org	childrenshealthdefense.org
275	6056b4fee384730038f8c984	2021-03-21 02:52:41	[]	[]	Fri Mar 19 21:36:44 +0000 2021	[]	[{"url":"https://t.co/zBiZV06GZt","expanded_url":"https://gnews.org/987677/","display_url":"gnews.org/987677/","indices":[161,184]}]	Till today 16 European countries have suspended the AstraZeneca vaccine for 2-12 weeks since it may cause blood clots, or even more fatal consequences of death. https://t.co/zBiZV06GZt	832.0	RT @sydneyhimalaya: Till today 16 European countries have suspended the AstraZeneca vaccine for 2-12 weeks since it may cause blood clots,â€¦	86.0	True		gnews.org	gnews.org
276	6056b50be384730038f8ce64	2021-03-21 02:52:54	[]	[]	Fri Mar 19 12:34:23 +0000 2021	[]	[{"url":"https://t.co/tENkGPPv8q","expanded_url":"https://www.globaltimes.cn/page/202103/1218887.shtml","display_url":"globaltimes.cn/page/202103/12â€¦","indices":[208,231]}]	European public's eroding confidence in the AstraZeneca COVID-19 vaccine, short supply of doses, relaxing restrictive measures too soon led to the third wave of coronavirus in Europe, Chinese observers said. https://t.co/tENkGPPv8q	1882140.0	RT @globaltimesnews: European public's eroding confidence in the AstraZeneca COVID-19 vaccine, short supply of doses, relaxing restrictiveâ€¦	131.0	True		globaltimes.cn	globaltimes.cn
277	6056c0b4d1f61500383f488a	2021-03-21 03:42:39	[{"text":"Breaking","indices":[120,129]},{"text":"News","indices":[130,135]}]	[{"url":"https://t.co/APISrmU994","expanded_url":"https://www.rt.com/news/518528-france-italy-astrazeneca-covid-vaccine-retun/?utm_source=rss&utm_medium=rss&utm_campaign=RSS","display_url":"rt.com/news/518528-frâ€¦","indices":[136,159]}]		[]	[]			Italy, France and other EU states to restart AstraZeneca Covid-19 vaccine use after EU regulator's blood clot revieâ€¦ https://t.co/wBRchj8vP3	196.0	True	rt.com		rt.com
278	6056c9561785980038a7917d	2021-03-21 04:19:29	[]	[]	Sat Mar 20 19:25:01 +0000 2021	[{"text":"AstraZeneca","indices":[88,100]},{"text":"Vaccine","indices":[103,111]},{"text":"COVID19","indices":[116,124]},{"text":"Mexico","indices":[128,135]},{"text":"Canada","indices":[140,147]}]	[{"url":"https://t.co/56acEJYpVG","expanded_url":"https://www.theepochtimes.com/biden-to-send-4-million-unused-doses-of-astrazenecas-covid-vaccine-to-mexico-canada_3741929.html?utm_medium=social&utm_source=twitter&utm_campaign=digitalsub","display_url":"theepochtimes.com/biden-to-send-â€¦","indices":[149,172]}]	The Biden administration confirmed it will be sending roughly 4 million unused doses of #AstraZenecaâ€™s #Vaccine for #COVID19 to #Mexico and #Canada. https://t.co/56acEJYpVG	400191.0	RT @EpochTimes: The Biden administration confirmed it will be sending roughly 4 million unused doses of #AstraZenecaâ€™s #Vaccine for #COVID1â€¦	206.0	True		theepochtimes.com	theepochtimes.com
279	6056d3d2f896e40038b47a75	2021-03-21 05:04:02	[]	[{"url":"https://t.co/26AGZiLM4I","expanded_url":"https://davidicke.com/2021/03/20/researchers-say-astrazeneca-vaccine-can-cause-thrombosis-in-brain-in-rare-cases-as-who-says-it-is-not-certain-about-it/","display_url":"davidicke.com/2021/03/20/resâ€¦","indices":[124,147]}]		[]	[]			Researchers say AstraZeneca vaccine can cause thrombosis in BRAIN in â€˜rareâ€™ cases as WHO says it is â€˜not certainâ€™ aâ€¦ https://t.co/ujI4JkQdUR	26.0	True	davidicke.com		davidicke.com
280	6056d41df896e40038b4943f	2021-03-21 05:05:16	[]	[]	Sat Mar 20 19:40:00 +0000 2021	[{"text":"Denmark","indices":[40,48]},{"text":"AstraZeneca","indices":[78,90]}]	[{"url":"https://t.co/SnOjn53zVm","expanded_url":"https://on.rt.com/b483","display_url":"on.rt.com/b483","indices":[102,125]}]	Blood clots &amp; one death reported in #Denmark after hospital staffers take #AstraZeneca vaccine https://t.co/SnOjn53zVm https://t.co/SADaj36Rws	2997297.0	RT @RT_com: Blood clots &amp; one death reported in #Denmark after hospital staffers take #AstraZeneca vaccine https://t.co/SnOjn53zVm httpsâ€¦	229.0	True		rt.com	rt.com
281	6056db82674f9d0038f0806f	2021-03-21 05:37:01	[]	[]	Sat Mar 20 15:19:37 +0000 2021	[]	[{"url":"https://t.co/LakkXnptgZ","expanded_url":"https://www.rt.com/news/518691-blood-clots-astrazeneca-vaccine-denmark/","display_url":"rt.com/news/518691-blâ€¦","indices":[249,272]}]	ðŸ›‘Blood clots &amp; one death reported in Denmark after hospital staffers take AstraZeneca vaccine â€”Two hospital staffers in Denmark experienced blood clots and cerebral haemorrhaging after they were vaccinated against Covid-19 . One has since died. https://t.co/LakkXnptgZ	6164.0	RT @Marshall_H15: ðŸ›‘Blood clots &amp; one death reported in Denmark after hospital staffers take AstraZeneca vaccine â€”Two hospital staffers in Dâ€¦	702.0	True		rt.com	rt.com
282	6056f8afc4973d0038e92f13	2021-03-21 07:41:30	[]	[]	Sun Mar 21 07:40:00 +0000 2021	[]	[{"url":"https://t.co/SnOjn53zVm","expanded_url":"https://on.rt.com/b483","display_url":"on.rt.com/b483","indices":[129,152]}]	At least 10 cases of people in Denmark experiencing blood clots after receiving AstraZeneca jab were reported earlier this week https://t.co/SnOjn53zVm	2997306.0	RT @RT_com: At least 10 cases of people in Denmark experiencing blood clots after receiving AstraZeneca jab were reported earlier this weekâ€¦	145.0	True		rt.com	rt.com
283	6056f8cfc4973d0038e938e5	2021-03-21 07:42:00	[]	[]	Sun Mar 21 07:40:00 +0000 2021	[]	[{"url":"https://t.co/SnOjn53zVm","expanded_url":"https://on.rt.com/b483","display_url":"on.rt.com/b483","indices":[129,152]}]	At least 10 cases of people in Denmark experiencing blood clots after receiving AstraZeneca jab were reported earlier this week https://t.co/SnOjn53zVm	2997306.0	RT @RT_com: At least 10 cases of people in Denmark experiencing blood clots after receiving AstraZeneca jab were reported earlier this weekâ€¦	122.0	True		rt.com	rt.com
284	6056f8dcc4973d0038e93ce9	2021-03-21 07:42:11	[]	[]	Sun Mar 21 07:38:00 +0000 2021	[{"text":"DÃ¤nemark","indices":[3,12]},{"text":"Corona","indices":[72,79]},{"text":"AstraZeneca","indices":[94,106]},{"text":"Blutgerinnsel","indices":[113,127]}]	[{"url":"https://t.co/vFQX0RQaHa","expanded_url":"https://kurz.rt.com/2gii","display_url":"kurz.rt.com/2gii","indices":[191,214]}]	In #DÃ¤nemark haben zwei Krankenhausmitarbeiter nach der Impfung mit dem #Corona-Impfstoff von #AstraZeneca durch #Blutgerinnsel ausgelÃ¶ste Hirnblutungen erlitten. Ein Betroffener verstarb. https://t.co/vFQX0RQaHa	48006.0	RT @de_rt_com: In #DÃ¤nemark haben zwei Krankenhausmitarbeiter nach der Impfung mit dem #Corona-Impfstoff von #AstraZeneca durch #Blutgerinnâ€¦	412.0	True		rt.com	rt.com
285	6056f8f6c4973d0038e94561	2021-03-21 07:42:37	[]	[]	Sun Mar 21 07:40:00 +0000 2021	[]	[{"url":"https://t.co/SnOjn53zVm","expanded_url":"https://on.rt.com/b483","display_url":"on.rt.com/b483","indices":[129,152]}]	At least 10 cases of people in Denmark experiencing blood clots after receiving AstraZeneca jab were reported earlier this week https://t.co/SnOjn53zVm	2997306.0	RT @RT_com: At least 10 cases of people in Denmark experiencing blood clots after receiving AstraZeneca jab were reported earlier this weekâ€¦	2406.0	True		rt.com	rt.com
286	6056f8ffc4973d0038e947a7	2021-03-21 07:42:43	[]	[]	Sun Mar 21 07:38:00 +0000 2021	[{"text":"DÃ¤nemark","indices":[3,12]},{"text":"Corona","indices":[72,79]},{"text":"AstraZeneca","indices":[94,106]},{"text":"Blutgerinnsel","indices":[113,127]}]	[{"url":"https://t.co/vFQX0RQaHa","expanded_url":"https://kurz.rt.com/2gii","display_url":"kurz.rt.com/2gii","indices":[191,214]}]	In #DÃ¤nemark haben zwei Krankenhausmitarbeiter nach der Impfung mit dem #Corona-Impfstoff von #AstraZeneca durch #Blutgerinnsel ausgelÃ¶ste Hirnblutungen erlitten. Ein Betroffener verstarb. https://t.co/vFQX0RQaHa	48006.0	RT @de_rt_com: In #DÃ¤nemark haben zwei Krankenhausmitarbeiter nach der Impfung mit dem #Corona-Impfstoff von #AstraZeneca durch #Blutgerinnâ€¦	144.0	True		rt.com	rt.com
287	6056f929c4973d0038e95301	2021-03-21 07:43:16	[]	[]	Sun Mar 21 07:40:00 +0000 2021	[]	[{"url":"https://t.co/SnOjn53zVm","expanded_url":"https://on.rt.com/b483","display_url":"on.rt.com/b483","indices":[129,152]}]	At least 10 cases of people in Denmark experiencing blood clots after receiving AstraZeneca jab were reported earlier this week https://t.co/SnOjn53zVm	2997306.0	RT @RT_com: At least 10 cases of people in Denmark experiencing blood clots after receiving AstraZeneca jab were reported earlier this weekâ€¦	2240.0	True		rt.com	rt.com
288	6056f934c4973d0038e9574d	2021-03-21 07:43:29	[]	[]	Sun Mar 21 07:38:44 +0000 2021	[{"text":"AstraZeneca","indices":[0,12]},{"text":"COVID19","indices":[22,30]},{"text":"Indonesia","indices":[104,114]}]	[{"url":"https://t.co/wEuLdS7AIF","expanded_url":"https://english.alarabiya.net/coronavirus/2021/03/21/Coronavirus-AstraZeneca-says-no-pork-in-vaccine-after-Indonesian-council-claims-dose-is-haram-","display_url":"english.alarabiya.net/coronavirus/20â€¦","indices":[194,217]}]	#AstraZeneca says its #COVID19 vaccine contains no pork-derived ingredients, countering an assertion in #Indonesia, the worldâ€™s most populous Muslim nation, that the drug violates Islamic law. https://t.co/wEuLdS7AIF	881410.0	RT @AlArabiya_Eng: #AstraZeneca says its #COVID19 vaccine contains no pork-derived ingredients, countering an assertion in #Indonesia, theâ€¦	250.0	True		english.alarabiya.net	english.alarabiya.net
289	6056f936c4973d0038e957e1	2021-03-21 07:43:31	[]	[]	Sun Mar 21 07:40:00 +0000 2021	[]	[{"url":"https://t.co/SnOjn53zVm","expanded_url":"https://on.rt.com/b483","display_url":"on.rt.com/b483","indices":[129,152]}]	At least 10 cases of people in Denmark experiencing blood clots after receiving AstraZeneca jab were reported earlier this week https://t.co/SnOjn53zVm	2997306.0	RT @RT_com: At least 10 cases of people in Denmark experiencing blood clots after receiving AstraZeneca jab were reported earlier this weekâ€¦	539.0	True		rt.com	rt.com
290	6056f943c4973d0038e95cc1	2021-03-21 07:43:45	[]	[]	Sun Mar 21 05:43:45 +0000 2021	[]	[{"url":"https://t.co/TiDeA7jPbk","expanded_url":"https://www.rt.com/news/518655-germany-astrazeneca-thrombosis-brain-who/","display_url":"rt.com/news/518655-geâ€¦","indices":[239,262]}]	German Researchers say AstraZeneca vaccine can cause thrombosis in brain in â€˜rareâ€™ cases as WHO says it is â€˜not certainâ€™ about it. Who would have thought that scientists would disagree? On this one I'll stick with the German researchers!! https://t.co/TiDeA7jPbk	12734.0	RT @CraigKellyMP: German Researchers say AstraZeneca vaccine can cause thrombosis in brain in â€˜rareâ€™ cases as WHO says it is â€˜not certainâ€™â€¦	436.0	True		rt.com	rt.com
291	6056f945c4973d0038e95d43	2021-03-21 07:43:46	[]	[]	Sun Mar 21 07:38:44 +0000 2021	[{"text":"AstraZeneca","indices":[0,12]},{"text":"COVID19","indices":[22,30]},{"text":"Indonesia","indices":[104,114]}]	[{"url":"https://t.co/wEuLdS7AIF","expanded_url":"https://english.alarabiya.net/coronavirus/2021/03/21/Coronavirus-AstraZeneca-says-no-pork-in-vaccine-after-Indonesian-council-claims-dose-is-haram-","display_url":"english.alarabiya.net/coronavirus/20â€¦","indices":[194,217]}]	#AstraZeneca says its #COVID19 vaccine contains no pork-derived ingredients, countering an assertion in #Indonesia, the worldâ€™s most populous Muslim nation, that the drug violates Islamic law. https://t.co/wEuLdS7AIF	881410.0	RT @AlArabiya_Eng: #AstraZeneca says its #COVID19 vaccine contains no pork-derived ingredients, countering an assertion in #Indonesia, theâ€¦	751.0	True		english.alarabiya.net	english.alarabiya.net
292	6056f94bc4973d0038e95f45	2021-03-21 07:43:52	[]	[]	Sun Mar 21 05:43:45 +0000 2021	[]	[{"url":"https://t.co/TiDeA7jPbk","expanded_url":"https://www.rt.com/news/518655-germany-astrazeneca-thrombosis-brain-who/","display_url":"rt.com/news/518655-geâ€¦","indices":[239,262]}]	German Researchers say AstraZeneca vaccine can cause thrombosis in brain in â€˜rareâ€™ cases as WHO says it is â€˜not certainâ€™ about it. Who would have thought that scientists would disagree? On this one I'll stick with the German researchers!! https://t.co/TiDeA7jPbk	12734.0	RT @CraigKellyMP: German Researchers say AstraZeneca vaccine can cause thrombosis in brain in â€˜rareâ€™ cases as WHO says it is â€˜not certainâ€™â€¦	202.0	True		rt.com	rt.com
293	6056f94cc4973d0038e95f81	2021-03-21 07:43:53	[]	[]	Sun Mar 21 07:40:00 +0000 2021	[]	[{"url":"https://t.co/SnOjn53zVm","expanded_url":"https://on.rt.com/b483","display_url":"on.rt.com/b483","indices":[129,152]}]	At least 10 cases of people in Denmark experiencing blood clots after receiving AstraZeneca jab were reported earlier this week https://t.co/SnOjn53zVm	2997123.0	RT @RT_com: At least 10 cases of people in Denmark experiencing blood clots after receiving AstraZeneca jab were reported earlier this weekâ€¦	23.0	True		rt.com	rt.com
294	6056f95fc4973d0038e965c7	2021-03-21 07:44:11	[]	[]	Sun Mar 21 05:43:45 +0000 2021	[]	[{"url":"https://t.co/TiDeA7jPbk","expanded_url":"https://www.rt.com/news/518655-germany-astrazeneca-thrombosis-brain-who/","display_url":"rt.com/news/518655-geâ€¦","indices":[239,262]}]	German Researchers say AstraZeneca vaccine can cause thrombosis in brain in â€˜rareâ€™ cases as WHO says it is â€˜not certainâ€™ about it. Who would have thought that scientists would disagree? On this one I'll stick with the German researchers!! https://t.co/TiDeA7jPbk	12734.0	RT @CraigKellyMP: German Researchers say AstraZeneca vaccine can cause thrombosis in brain in â€˜rareâ€™ cases as WHO says it is â€˜not certainâ€™â€¦	266.0	True		rt.com	rt.com
295	6056f97cc4973d0038e96c15	2021-03-21 07:44:30	[]	[]	Sun Mar 21 07:40:00 +0000 2021	[]	[{"url":"https://t.co/SnOjn53zVm","expanded_url":"https://on.rt.com/b483","display_url":"on.rt.com/b483","indices":[129,152]}]	At least 10 cases of people in Denmark experiencing blood clots after receiving AstraZeneca jab were reported earlier this week https://t.co/SnOjn53zVm	2997305.0	RT @RT_com: At least 10 cases of people in Denmark experiencing blood clots after receiving AstraZeneca jab were reported earlier this weekâ€¦	1505.0	True		rt.com	rt.com
296	6056f97dc4973d0038e96c45	2021-03-21 07:44:30	[]	[]	Sun Mar 21 07:40:00 +0000 2021	[]	[{"url":"https://t.co/SnOjn53zVm","expanded_url":"https://on.rt.com/b483","display_url":"on.rt.com/b483","indices":[129,152]}]	At least 10 cases of people in Denmark experiencing blood clots after receiving AstraZeneca jab were reported earlier this week https://t.co/SnOjn53zVm	2997305.0	RT @RT_com: At least 10 cases of people in Denmark experiencing blood clots after receiving AstraZeneca jab were reported earlier this weekâ€¦	1006.0	True		rt.com	rt.com
297	6056f99ac4973d0038e9732f	2021-03-21 07:44:50	[]	[]	Sun Mar 21 05:43:45 +0000 2021	[]	[{"url":"https://t.co/TiDeA7jPbk","expanded_url":"https://www.rt.com/news/518655-germany-astrazeneca-thrombosis-brain-who/","display_url":"rt.com/news/518655-geâ€¦","indices":[239,262]}]	German Researchers say AstraZeneca vaccine can cause thrombosis in brain in â€˜rareâ€™ cases as WHO says it is â€˜not certainâ€™ about it. Who would have thought that scientists would disagree? On this one I'll stick with the German researchers!! https://t.co/TiDeA7jPbk	12734.0	RT @CraigKellyMP: German Researchers say AstraZeneca vaccine can cause thrombosis in brain in â€˜rareâ€™ cases as WHO says it is â€˜not certainâ€™â€¦	195.0	True		rt.com	rt.com
298	6056f99cc4973d0038e973b5	2021-03-21 07:44:52	[]	[]	Sun Mar 21 07:38:00 +0000 2021	[{"text":"DÃ¤nemark","indices":[3,12]},{"text":"Corona","indices":[72,79]},{"text":"AstraZeneca","indices":[94,106]},{"text":"Blutgerinnsel","indices":[113,127]}]	[{"url":"https://t.co/vFQX0RQaHa","expanded_url":"https://kurz.rt.com/2gii","display_url":"kurz.rt.com/2gii","indices":[191,214]}]	In #DÃ¤nemark haben zwei Krankenhausmitarbeiter nach der Impfung mit dem #Corona-Impfstoff von #AstraZeneca durch #Blutgerinnsel ausgelÃ¶ste Hirnblutungen erlitten. Ein Betroffener verstarb. https://t.co/vFQX0RQaHa	48006.0	RT @de_rt_com: In #DÃ¤nemark haben zwei Krankenhausmitarbeiter nach der Impfung mit dem #Corona-Impfstoff von #AstraZeneca durch #Blutgerinnâ€¦	1132.0	True		rt.com	rt.com
299	6056f9bac4973d0038e97c03	2021-03-21 07:45:16	[]	[]	Sun Mar 21 07:40:00 +0000 2021	[]	[{"url":"https://t.co/SnOjn53zVm","expanded_url":"https://on.rt.com/b483","display_url":"on.rt.com/b483","indices":[129,152]}]	At least 10 cases of people in Denmark experiencing blood clots after receiving AstraZeneca jab were reported earlier this week https://t.co/SnOjn53zVm	2997123.0	RT @RT_com: At least 10 cases of people in Denmark experiencing blood clots after receiving AstraZeneca jab were reported earlier this weekâ€¦	1307.0	True		rt.com	rt.com
300	6056f9bec4973d0038e97d47	2021-03-21 07:45:20	[]	[]	Sun Mar 21 07:40:00 +0000 2021	[]	[{"url":"https://t.co/SnOjn53zVm","expanded_url":"https://on.rt.com/b483","display_url":"on.rt.com/b483","indices":[129,152]}]	At least 10 cases of people in Denmark experiencing blood clots after receiving AstraZeneca jab were reported earlier this week https://t.co/SnOjn53zVm	2997305.0	RT @RT_com: At least 10 cases of people in Denmark experiencing blood clots after receiving AstraZeneca jab were reported earlier this weekâ€¦	11.0	True		rt.com	rt.com
301	6056f9c3c4973d0038e97edf	2021-03-21 07:45:25	[]	[]	Sun Mar 21 07:38:44 +0000 2021	[{"text":"AstraZeneca","indices":[0,12]},{"text":"COVID19","indices":[22,30]},{"text":"Indonesia","indices":[104,114]}]	[{"url":"https://t.co/wEuLdS7AIF","expanded_url":"https://english.alarabiya.net/coronavirus/2021/03/21/Coronavirus-AstraZeneca-says-no-pork-in-vaccine-after-Indonesian-council-claims-dose-is-haram-","display_url":"english.alarabiya.net/coronavirus/20â€¦","indices":[194,217]}]	#AstraZeneca says its #COVID19 vaccine contains no pork-derived ingredients, countering an assertion in #Indonesia, the worldâ€™s most populous Muslim nation, that the drug violates Islamic law. https://t.co/wEuLdS7AIF	881410.0	RT @AlArabiya_Eng: #AstraZeneca says its #COVID19 vaccine contains no pork-derived ingredients, countering an assertion in #Indonesia, theâ€¦	1167.0	True		english.alarabiya.net	english.alarabiya.net
302	6056fa32c4973d0038e9a1a5	2021-03-21 07:47:08	[]	[]	Sun Mar 21 07:38:00 +0000 2021	[{"text":"DÃ¤nemark","indices":[3,12]},{"text":"Corona","indices":[72,79]},{"text":"AstraZeneca","indices":[94,106]},{"text":"Blutgerinnsel","indices":[113,127]}]	[{"url":"https://t.co/vFQX0RQaHa","expanded_url":"https://kurz.rt.com/2gii","display_url":"kurz.rt.com/2gii","indices":[191,214]}]	In #DÃ¤nemark haben zwei Krankenhausmitarbeiter nach der Impfung mit dem #Corona-Impfstoff von #AstraZeneca durch #Blutgerinnsel ausgelÃ¶ste Hirnblutungen erlitten. Ein Betroffener verstarb. https://t.co/vFQX0RQaHa	48006.0	RT @de_rt_com: In #DÃ¤nemark haben zwei Krankenhausmitarbeiter nach der Impfung mit dem #Corona-Impfstoff von #AstraZeneca durch #Blutgerinnâ€¦	510.0	True		rt.com	rt.com
303	6056fa3ec4973d0038e9a57d	2021-03-21 07:47:20	[]	[]	Sun Mar 21 07:40:00 +0000 2021	[]	[{"url":"https://t.co/SnOjn53zVm","expanded_url":"https://on.rt.com/b483","display_url":"on.rt.com/b483","indices":[129,152]}]	At least 10 cases of people in Denmark experiencing blood clots after receiving AstraZeneca jab were reported earlier this week https://t.co/SnOjn53zVm	2997122.0	RT @RT_com: At least 10 cases of people in Denmark experiencing blood clots after receiving AstraZeneca jab were reported earlier this weekâ€¦	272.0	True		rt.com	rt.com
304	6056fa61c4973d0038e9ae1f	2021-03-21 07:47:45	[]	[]	Sun Mar 21 07:40:00 +0000 2021	[]	[{"url":"https://t.co/SnOjn53zVm","expanded_url":"https://on.rt.com/b483","display_url":"on.rt.com/b483","indices":[129,152]}]	At least 10 cases of people in Denmark experiencing blood clots after receiving AstraZeneca jab were reported earlier this week https://t.co/SnOjn53zVm	2997122.0	RT @RT_com: At least 10 cases of people in Denmark experiencing blood clots after receiving AstraZeneca jab were reported earlier this weekâ€¦	348.0	True		rt.com	rt.com
305	6056fa7ac4973d0038e9b5f3	2021-03-21 07:48:08	[]	[]	Sun Mar 21 07:40:00 +0000 2021	[]	[{"url":"https://t.co/SnOjn53zVm","expanded_url":"https://on.rt.com/b483","display_url":"on.rt.com/b483","indices":[129,152]}]	At least 10 cases of people in Denmark experiencing blood clots after receiving AstraZeneca jab were reported earlier this week https://t.co/SnOjn53zVm	2997303.0	RT @RT_com: At least 10 cases of people in Denmark experiencing blood clots after receiving AstraZeneca jab were reported earlier this weekâ€¦	11.0	True		rt.com	rt.com
306	6056fa7bc4973d0038e9b65b	2021-03-21 07:48:10	[]	[]	Sun Mar 21 07:40:00 +0000 2021	[]	[{"url":"https://t.co/SnOjn53zVm","expanded_url":"https://on.rt.com/b483","display_url":"on.rt.com/b483","indices":[129,152]}]	At least 10 cases of people in Denmark experiencing blood clots after receiving AstraZeneca jab were reported earlier this week https://t.co/SnOjn53zVm	2997303.0	RT @RT_com: At least 10 cases of people in Denmark experiencing blood clots after receiving AstraZeneca jab were reported earlier this weekâ€¦	1661.0	True		rt.com	rt.com
307	6056fa9bc4973d0038e9c367	2021-03-21 07:48:49	[]	[]	Sun Mar 21 07:40:00 +0000 2021	[]	[{"url":"https://t.co/SnOjn53zVm","expanded_url":"https://on.rt.com/b483","display_url":"on.rt.com/b483","indices":[129,152]}]	At least 10 cases of people in Denmark experiencing blood clots after receiving AstraZeneca jab were reported earlier this week https://t.co/SnOjn53zVm	2997303.0	RT @RT_com: At least 10 cases of people in Denmark experiencing blood clots after receiving AstraZeneca jab were reported earlier this weekâ€¦	59.0	True		rt.com	rt.com
308	6056facdc4973d0038e9d7a3	2021-03-21 07:49:48	[]	[]	Sun Mar 21 07:40:00 +0000 2021	[]	[{"url":"https://t.co/SnOjn53zVm","expanded_url":"https://on.rt.com/b483","display_url":"on.rt.com/b483","indices":[129,152]}]	At least 10 cases of people in Denmark experiencing blood clots after receiving AstraZeneca jab were reported earlier this week https://t.co/SnOjn53zVm	2997303.0	RT @RT_com: At least 10 cases of people in Denmark experiencing blood clots after receiving AstraZeneca jab were reported earlier this weekâ€¦	244.0	True		rt.com	rt.com
309	6056fad4c4973d0038e9da33	2021-03-21 07:49:56	[]	[]	Sat Mar 20 19:40:00 +0000 2021	[{"text":"Denmark","indices":[40,48]},{"text":"AstraZeneca","indices":[78,90]}]	[{"url":"https://t.co/SnOjn53zVm","expanded_url":"https://on.rt.com/b483","display_url":"on.rt.com/b483","indices":[102,125]}]	Blood clots &amp; one death reported in #Denmark after hospital staffers take #AstraZeneca vaccine https://t.co/SnOjn53zVm https://t.co/SADaj36Rws	2997121.0	RT @RT_com: Blood clots &amp; one death reported in #Denmark after hospital staffers take #AstraZeneca vaccine https://t.co/SnOjn53zVm httpsâ€¦	2735.0	True		rt.com	rt.com
310	6056feefc8f1da003899ccc2	2021-03-21 08:08:10	[]	[]	Sun Mar 21 07:40:00 +0000 2021	[]	[{"url":"https://t.co/SnOjn53zVm","expanded_url":"https://on.rt.com/b483","display_url":"on.rt.com/b483","indices":[129,152]}]	At least 10 cases of people in Denmark experiencing blood clots after receiving AstraZeneca jab were reported earlier this week https://t.co/SnOjn53zVm	2997304.0	RT @RT_com: At least 10 cases of people in Denmark experiencing blood clots after receiving AstraZeneca jab were reported earlier this weekâ€¦	2395.0	True		rt.com	rt.com
311	6056fef7c8f1da003899cfd2	2021-03-21 08:08:18	[]	[]	Sun Mar 21 07:40:00 +0000 2021	[]	[{"url":"https://t.co/SnOjn53zVm","expanded_url":"https://on.rt.com/b483","display_url":"on.rt.com/b483","indices":[129,152]}]	At least 10 cases of people in Denmark experiencing blood clots after receiving AstraZeneca jab were reported earlier this week https://t.co/SnOjn53zVm	2997304.0	RT @RT_com: At least 10 cases of people in Denmark experiencing blood clots after receiving AstraZeneca jab were reported earlier this weekâ€¦	3499.0	True		rt.com	rt.com
312	6056ff19c8f1da003899db94	2021-03-21 08:08:52	[]	[]	Sun Mar 21 07:38:00 +0000 2021	[{"text":"DÃ¤nemark","indices":[3,12]},{"text":"Corona","indices":[72,79]},{"text":"AstraZeneca","indices":[94,106]},{"text":"Blutgerinnsel","indices":[113,127]}]	[{"url":"https://t.co/vFQX0RQaHa","expanded_url":"https://kurz.rt.com/2gii","display_url":"kurz.rt.com/2gii","indices":[191,214]}]	In #DÃ¤nemark haben zwei Krankenhausmitarbeiter nach der Impfung mit dem #Corona-Impfstoff von #AstraZeneca durch #Blutgerinnsel ausgelÃ¶ste Hirnblutungen erlitten. Ein Betroffener verstarb. https://t.co/vFQX0RQaHa	48006.0	RT @de_rt_com: In #DÃ¤nemark haben zwei Krankenhausmitarbeiter nach der Impfung mit dem #Corona-Impfstoff von #AstraZeneca durch #Blutgerinnâ€¦	113.0	True		rt.com	rt.com
313	6056ffb6c8f1da00389a11a0	2021-03-21 08:11:29	[]	[]	Sun Mar 21 07:38:44 +0000 2021	[{"text":"AstraZeneca","indices":[0,12]},{"text":"COVID19","indices":[22,30]},{"text":"Indonesia","indices":[104,114]}]	[{"url":"https://t.co/wEuLdS7AIF","expanded_url":"https://english.alarabiya.net/coronavirus/2021/03/21/Coronavirus-AstraZeneca-says-no-pork-in-vaccine-after-Indonesian-council-claims-dose-is-haram-","display_url":"english.alarabiya.net/coronavirus/20â€¦","indices":[194,217]}]	#AstraZeneca says its #COVID19 vaccine contains no pork-derived ingredients, countering an assertion in #Indonesia, the worldâ€™s most populous Muslim nation, that the drug violates Islamic law. https://t.co/wEuLdS7AIF	881350.0	RT @AlArabiya_Eng: #AstraZeneca says its #COVID19 vaccine contains no pork-derived ingredients, countering an assertion in #Indonesia, theâ€¦	1211.0	True		english.alarabiya.net	english.alarabiya.net
314	6056ffe5c8f1da00389a21b8	2021-03-21 08:12:15	[]	[]	Sun Mar 21 07:40:00 +0000 2021	[]	[{"url":"https://t.co/SnOjn53zVm","expanded_url":"https://on.rt.com/b483","display_url":"on.rt.com/b483","indices":[129,152]}]	At least 10 cases of people in Denmark experiencing blood clots after receiving AstraZeneca jab were reported earlier this week https://t.co/SnOjn53zVm	2997114.0	RT @RT_com: At least 10 cases of people in Denmark experiencing blood clots after receiving AstraZeneca jab were reported earlier this weekâ€¦	2845.0	True		rt.com	rt.com
315	6056fffcc8f1da00389a29d8	2021-03-21 08:12:39	[]	[]	Sun Mar 21 07:38:44 +0000 2021	[{"text":"AstraZeneca","indices":[0,12]},{"text":"COVID19","indices":[22,30]},{"text":"Indonesia","indices":[104,114]}]	[{"url":"https://t.co/wEuLdS7AIF","expanded_url":"https://english.alarabiya.net/coronavirus/2021/03/21/Coronavirus-AstraZeneca-says-no-pork-in-vaccine-after-Indonesian-council-claims-dose-is-haram-","display_url":"english.alarabiya.net/coronavirus/20â€¦","indices":[194,217]}]	#AstraZeneca says its #COVID19 vaccine contains no pork-derived ingredients, countering an assertion in #Indonesia, the worldâ€™s most populous Muslim nation, that the drug violates Islamic law. https://t.co/wEuLdS7AIF	881351.0	RT @AlArabiya_Eng: #AstraZeneca says its #COVID19 vaccine contains no pork-derived ingredients, countering an assertion in #Indonesia, theâ€¦	76.0	True		english.alarabiya.net	english.alarabiya.net
316	6057000dc8f1da00389a2f6c	2021-03-21 08:12:55	[]	[]	Sun Mar 21 07:40:00 +0000 2021	[]	[{"url":"https://t.co/SnOjn53zVm","expanded_url":"https://on.rt.com/b483","display_url":"on.rt.com/b483","indices":[129,152]}]	At least 10 cases of people in Denmark experiencing blood clots after receiving AstraZeneca jab were reported earlier this week https://t.co/SnOjn53zVm	2997305.0	RT @RT_com: At least 10 cases of people in Denmark experiencing blood clots after receiving AstraZeneca jab were reported earlier this weekâ€¦	57967.0	True		rt.com	rt.com
317	6057001ac8f1da00389a33f8	2021-03-21 08:13:09	[]	[]	Sun Mar 21 07:40:00 +0000 2021	[]	[{"url":"https://t.co/SnOjn53zVm","expanded_url":"https://on.rt.com/b483","display_url":"on.rt.com/b483","indices":[129,152]}]	At least 10 cases of people in Denmark experiencing blood clots after receiving AstraZeneca jab were reported earlier this week https://t.co/SnOjn53zVm	2997114.0	RT @RT_com: At least 10 cases of people in Denmark experiencing blood clots after receiving AstraZeneca jab were reported earlier this weekâ€¦	79.0	True		rt.com	rt.com
318	60570029c8f1da00389a3934	2021-03-21 08:13:24	[]	[]	Sun Mar 21 07:40:00 +0000 2021	[]	[{"url":"https://t.co/SnOjn53zVm","expanded_url":"https://on.rt.com/b483","display_url":"on.rt.com/b483","indices":[129,152]}]	At least 10 cases of people in Denmark experiencing blood clots after receiving AstraZeneca jab were reported earlier this week https://t.co/SnOjn53zVm	2997114.0	RT @RT_com: At least 10 cases of people in Denmark experiencing blood clots after receiving AstraZeneca jab were reported earlier this weekâ€¦	241.0	True		rt.com	rt.com
319	60570030c8f1da00389a3bac	2021-03-21 08:13:31	[]	[]	Sun Mar 21 07:40:00 +0000 2021	[]	[{"url":"https://t.co/SnOjn53zVm","expanded_url":"https://on.rt.com/b483","display_url":"on.rt.com/b483","indices":[129,152]}]	At least 10 cases of people in Denmark experiencing blood clots after receiving AstraZeneca jab were reported earlier this week https://t.co/SnOjn53zVm	2997114.0	RT @RT_com: At least 10 cases of people in Denmark experiencing blood clots after receiving AstraZeneca jab were reported earlier this weekâ€¦	411.0	True		rt.com	rt.com
320	60570055c8f1da00389a4836	2021-03-21 08:14:07	[]	[]	Sun Mar 21 07:40:00 +0000 2021	[]	[{"url":"https://t.co/SnOjn53zVm","expanded_url":"https://on.rt.com/b483","display_url":"on.rt.com/b483","indices":[129,152]}]	At least 10 cases of people in Denmark experiencing blood clots after receiving AstraZeneca jab were reported earlier this week https://t.co/SnOjn53zVm	2997303.0	RT @RT_com: At least 10 cases of people in Denmark experiencing blood clots after receiving AstraZeneca jab were reported earlier this weekâ€¦	846.0	True		rt.com	rt.com
321	6057005fc8f1da00389a4bee	2021-03-21 08:14:18	[]	[]	Sun Mar 21 07:40:00 +0000 2021	[]	[{"url":"https://t.co/SnOjn53zVm","expanded_url":"https://on.rt.com/b483","display_url":"on.rt.com/b483","indices":[129,152]}]	At least 10 cases of people in Denmark experiencing blood clots after receiving AstraZeneca jab were reported earlier this week https://t.co/SnOjn53zVm	2997303.0	RT @RT_com: At least 10 cases of people in Denmark experiencing blood clots after receiving AstraZeneca jab were reported earlier this weekâ€¦	3679.0	True		rt.com	rt.com
322	60570075c8f1da00389a5366	2021-03-21 08:14:40	[]	[]	Sun Mar 21 07:40:00 +0000 2021	[]	[{"url":"https://t.co/SnOjn53zVm","expanded_url":"https://on.rt.com/b483","display_url":"on.rt.com/b483","indices":[129,152]}]	At least 10 cases of people in Denmark experiencing blood clots after receiving AstraZeneca jab were reported earlier this week https://t.co/SnOjn53zVm	2997303.0	RT @RT_com: At least 10 cases of people in Denmark experiencing blood clots after receiving AstraZeneca jab were reported earlier this weekâ€¦	148.0	True		rt.com	rt.com
323	60570077c8f1da00389a5434	2021-03-21 08:14:42	[]	[]	Sun Mar 21 07:40:00 +0000 2021	[]	[{"url":"https://t.co/SnOjn53zVm","expanded_url":"https://on.rt.com/b483","display_url":"on.rt.com/b483","indices":[129,152]}]	At least 10 cases of people in Denmark experiencing blood clots after receiving AstraZeneca jab were reported earlier this week https://t.co/SnOjn53zVm	2997303.0	RT @RT_com: At least 10 cases of people in Denmark experiencing blood clots after receiving AstraZeneca jab were reported earlier this weekâ€¦	280.0	True		rt.com	rt.com
324	605700ccc8f1da00389a71ce	2021-03-21 08:16:07	[]	[]	Sun Mar 21 05:43:45 +0000 2021	[]	[{"url":"https://t.co/TiDeA7jPbk","expanded_url":"https://www.rt.com/news/518655-germany-astrazeneca-thrombosis-brain-who/","display_url":"rt.com/news/518655-geâ€¦","indices":[239,262]}]	German Researchers say AstraZeneca vaccine can cause thrombosis in brain in â€˜rareâ€™ cases as WHO says it is â€˜not certainâ€™ about it. Who would have thought that scientists would disagree? On this one I'll stick with the German researchers!! https://t.co/TiDeA7jPbk	12736.0	RT @CraigKellyMP: German Researchers say AstraZeneca vaccine can cause thrombosis in brain in â€˜rareâ€™ cases as WHO says it is â€˜not certainâ€™â€¦	363.0	True		rt.com	rt.com
325	6057029aca7d330038824ec7	2021-03-21 08:23:49	[]	[]	Sun Mar 21 07:40:00 +0000 2021	[]	[{"url":"https://t.co/SnOjn53zVm","expanded_url":"https://on.rt.com/b483","display_url":"on.rt.com/b483","indices":[129,152]}]	At least 10 cases of people in Denmark experiencing blood clots after receiving AstraZeneca jab were reported earlier this week https://t.co/SnOjn53zVm	2997304.0	RT @RT_com: At least 10 cases of people in Denmark experiencing blood clots after receiving AstraZeneca jab were reported earlier this weekâ€¦	2208.0	True		rt.com	rt.com
326	605702bdca7d330038825af3	2021-03-21 08:24:24	[]	[]	Sun Mar 21 07:38:44 +0000 2021	[{"text":"AstraZeneca","indices":[0,12]},{"text":"COVID19","indices":[22,30]},{"text":"Indonesia","indices":[104,114]}]	[{"url":"https://t.co/wEuLdS7AIF","expanded_url":"https://english.alarabiya.net/coronavirus/2021/03/21/Coronavirus-AstraZeneca-says-no-pork-in-vaccine-after-Indonesian-council-claims-dose-is-haram-","display_url":"english.alarabiya.net/coronavirus/20â€¦","indices":[194,217]}]	#AstraZeneca says its #COVID19 vaccine contains no pork-derived ingredients, countering an assertion in #Indonesia, the worldâ€™s most populous Muslim nation, that the drug violates Islamic law. https://t.co/wEuLdS7AIF	881415.0	RT @AlArabiya_Eng: #AstraZeneca says its #COVID19 vaccine contains no pork-derived ingredients, countering an assertion in #Indonesia, theâ€¦	546.0	True		english.alarabiya.net	english.alarabiya.net
327	60570355ca7d330038828f17	2021-03-21 08:26:55	[]	[]	Sun Mar 21 07:40:00 +0000 2021	[]	[{"url":"https://t.co/SnOjn53zVm","expanded_url":"https://on.rt.com/b483","display_url":"on.rt.com/b483","indices":[129,152]}]	At least 10 cases of people in Denmark experiencing blood clots after receiving AstraZeneca jab were reported earlier this week https://t.co/SnOjn53zVm	2997305.0	RT @RT_com: At least 10 cases of people in Denmark experiencing blood clots after receiving AstraZeneca jab were reported earlier this weekâ€¦	12.0	True		rt.com	rt.com
328	605703b6ca7d33003882b0cd	2021-03-21 08:28:32	[]	[]	Sun Mar 21 07:40:00 +0000 2021	[]	[{"url":"https://t.co/SnOjn53zVm","expanded_url":"https://on.rt.com/b483","display_url":"on.rt.com/b483","indices":[129,152]}]	At least 10 cases of people in Denmark experiencing blood clots after receiving AstraZeneca jab were reported earlier this week https://t.co/SnOjn53zVm	2997305.0	RT @RT_com: At least 10 cases of people in Denmark experiencing blood clots after receiving AstraZeneca jab were reported earlier this weekâ€¦	945.0	True		rt.com	rt.com
329	6057042aca7d33003882d929	2021-03-21 08:30:29	[]	[]	Sun Mar 21 07:40:00 +0000 2021	[]	[{"url":"https://t.co/SnOjn53zVm","expanded_url":"https://on.rt.com/b483","display_url":"on.rt.com/b483","indices":[129,152]}]	At least 10 cases of people in Denmark experiencing blood clots after receiving AstraZeneca jab were reported earlier this week https://t.co/SnOjn53zVm	2997306.0	RT @RT_com: At least 10 cases of people in Denmark experiencing blood clots after receiving AstraZeneca jab were reported earlier this weekâ€¦	2609.0	True		rt.com	rt.com
330	60570446ca7d33003882e2ed	2021-03-21 08:30:57	[]	[]	Sun Mar 21 07:40:00 +0000 2021	[]	[{"url":"https://t.co/SnOjn53zVm","expanded_url":"https://on.rt.com/b483","display_url":"on.rt.com/b483","indices":[129,152]}]	At least 10 cases of people in Denmark experiencing blood clots after receiving AstraZeneca jab were reported earlier this week https://t.co/SnOjn53zVm	2997307.0	RT @RT_com: At least 10 cases of people in Denmark experiencing blood clots after receiving AstraZeneca jab were reported earlier this weekâ€¦	519.0	True		rt.com	rt.com
331	60570c6b219a39003890b8de	2021-03-21 09:05:31	[]	[]	Sun Mar 21 07:38:00 +0000 2021	[{"text":"DÃ¤nemark","indices":[3,12]},{"text":"Corona","indices":[72,79]},{"text":"AstraZeneca","indices":[94,106]},{"text":"Blutgerinnsel","indices":[113,127]}]	[{"url":"https://t.co/vFQX0RQaHa","expanded_url":"https://kurz.rt.com/2gii","display_url":"kurz.rt.com/2gii","indices":[191,214]}]	In #DÃ¤nemark haben zwei Krankenhausmitarbeiter nach der Impfung mit dem #Corona-Impfstoff von #AstraZeneca durch #Blutgerinnsel ausgelÃ¶ste Hirnblutungen erlitten. Ein Betroffener verstarb. https://t.co/vFQX0RQaHa	48007.0	RT @de_rt_com: In #DÃ¤nemark haben zwei Krankenhausmitarbeiter nach der Impfung mit dem #Corona-Impfstoff von #AstraZeneca durch #Blutgerinnâ€¦	73.0	True		rt.com	rt.com
332	60570ccd219a39003890dc66	2021-03-21 09:07:13	[]	[]	Sun Mar 21 07:40:00 +0000 2021	[]	[{"url":"https://t.co/SnOjn53zVm","expanded_url":"https://on.rt.com/b483","display_url":"on.rt.com/b483","indices":[129,152]}]	At least 10 cases of people in Denmark experiencing blood clots after receiving AstraZeneca jab were reported earlier this week https://t.co/SnOjn53zVm	2997119.0	RT @RT_com: At least 10 cases of people in Denmark experiencing blood clots after receiving AstraZeneca jab were reported earlier this weekâ€¦	129.0	True		rt.com	rt.com
333	60570d38219a390038910438	2021-03-21 09:09:06	[]	[]	Sun Mar 21 05:43:45 +0000 2021	[]	[{"url":"https://t.co/TiDeA7jPbk","expanded_url":"https://www.rt.com/news/518655-germany-astrazeneca-thrombosis-brain-who/","display_url":"rt.com/news/518655-geâ€¦","indices":[239,262]}]	German Researchers say AstraZeneca vaccine can cause thrombosis in brain in â€˜rareâ€™ cases as WHO says it is â€˜not certainâ€™ about it. Who would have thought that scientists would disagree? On this one I'll stick with the German researchers!! https://t.co/TiDeA7jPbk	12738.0	RT @CraigKellyMP: German Researchers say AstraZeneca vaccine can cause thrombosis in brain in â€˜rareâ€™ cases as WHO says it is â€˜not certainâ€™â€¦	459.0	True		rt.com	rt.com
334	60570d60219a39003891121c	2021-03-21 09:09:46	[]	[]	Sun Mar 21 07:38:00 +0000 2021	[{"text":"DÃ¤nemark","indices":[3,12]},{"text":"Corona","indices":[72,79]},{"text":"AstraZeneca","indices":[94,106]},{"text":"Blutgerinnsel","indices":[113,127]}]	[{"url":"https://t.co/vFQX0RQaHa","expanded_url":"https://kurz.rt.com/2gii","display_url":"kurz.rt.com/2gii","indices":[191,214]}]	In #DÃ¤nemark haben zwei Krankenhausmitarbeiter nach der Impfung mit dem #Corona-Impfstoff von #AstraZeneca durch #Blutgerinnsel ausgelÃ¶ste Hirnblutungen erlitten. Ein Betroffener verstarb. https://t.co/vFQX0RQaHa	48008.0	RT @de_rt_com: In #DÃ¤nemark haben zwei Krankenhausmitarbeiter nach der Impfung mit dem #Corona-Impfstoff von #AstraZeneca durch #Blutgerinnâ€¦	3.0	True		rt.com	rt.com
335	60570dce219a3900389138c0	2021-03-21 09:11:37	[]	[]	Sun Mar 21 07:40:00 +0000 2021	[]	[{"url":"https://t.co/SnOjn53zVm","expanded_url":"https://on.rt.com/b483","display_url":"on.rt.com/b483","indices":[129,152]}]	At least 10 cases of people in Denmark experiencing blood clots after receiving AstraZeneca jab were reported earlier this week https://t.co/SnOjn53zVm	2997311.0	RT @RT_com: At least 10 cases of people in Denmark experiencing blood clots after receiving AstraZeneca jab were reported earlier this weekâ€¦	890.0	True		rt.com	rt.com
336	60570e58219a3900389168f2	2021-03-21 09:13:53	[]	[]	Sun Mar 21 08:38:35 +0000 2021	[{"text":"Brazil","indices":[38,45]},{"text":"Saudi","indices":[47,53]},{"text":"Morocco","indices":[65,73]},{"text":"AstraZeneca","indices":[103,115]}]	[{"url":"https://t.co/CssP28i5rY","expanded_url":"https://english.alarabiya.net/coronavirus/2021/03/21/Coronavirus-India-s-Serum-Institute-delays-vaccine-shipment-to-Brazil-Morocco-Saudi","display_url":"english.alarabiya.net/coronavirus/20â€¦","indices":[226,249]}]	The Serum Institute of India has told #Brazil, #Saudi Arabia and #Morocco that further supplies of the #AstraZeneca COVID-19 vaccine will be delayed due to surging demand at home and as it works through a capacity expansion. https://t.co/CssP28i5rY	881417.0	RT @AlArabiya_Eng: The Serum Institute of India has told #Brazil, #Saudi Arabia and #Morocco that further supplies of the #AstraZeneca COVIâ€¦	30.0	True		english.alarabiya.net	english.alarabiya.net
337	605712e9f915c80038fb7a64	2021-03-21 09:33:23	[]	[]	Sun Mar 21 07:40:00 +0000 2021	[]	[{"url":"https://t.co/SnOjn53zVm","expanded_url":"https://on.rt.com/b483","display_url":"on.rt.com/b483","indices":[129,152]}]	At least 10 cases of people in Denmark experiencing blood clots after receiving AstraZeneca jab were reported earlier this week https://t.co/SnOjn53zVm	2997308.0	RT @RT_com: At least 10 cases of people in Denmark experiencing blood clots after receiving AstraZeneca jab were reported earlier this weekâ€¦	1762.0	True		rt.com	rt.com
338	60571305f915c80038fb8456	2021-03-21 09:33:51	[]	[]	Sat Mar 20 17:20:00 +0000 2021	[{"text":"AstraZeneca","indices":[0,12]}]	[{"url":"https://t.co/Nfsmt9oq2d","expanded_url":"https://on.rt.com/b480","display_url":"on.rt.com/b480","indices":[133,156]}]	#AstraZeneca must fulfil its contract with Europe before starting to deliver vaccines to other countries - EU Commission president https://t.co/Nfsmt9oq2d	2997308.0	RT @RT_com: #AstraZeneca must fulfil its contract with Europe before starting to deliver vaccines to other countries - EU Commission presidâ€¦	55.0	True		rt.com	rt.com
339	60571306f915c80038fb84fc	2021-03-21 09:33:53	[]	[]	Sun Mar 21 07:38:00 +0000 2021	[{"text":"DÃ¤nemark","indices":[3,12]},{"text":"Corona","indices":[72,79]},{"text":"AstraZeneca","indices":[94,106]},{"text":"Blutgerinnsel","indices":[113,127]}]	[{"url":"https://t.co/vFQX0RQaHa","expanded_url":"https://kurz.rt.com/2gii","display_url":"kurz.rt.com/2gii","indices":[191,214]}]	In #DÃ¤nemark haben zwei Krankenhausmitarbeiter nach der Impfung mit dem #Corona-Impfstoff von #AstraZeneca durch #Blutgerinnsel ausgelÃ¶ste Hirnblutungen erlitten. Ein Betroffener verstarb. https://t.co/vFQX0RQaHa	48008.0	RT @de_rt_com: In #DÃ¤nemark haben zwei Krankenhausmitarbeiter nach der Impfung mit dem #Corona-Impfstoff von #AstraZeneca durch #Blutgerinnâ€¦	56.0	True		rt.com	rt.com
340	605713a8f915c80038fbbe14	2021-03-21 09:36:34	[]	[]	Sun Mar 21 07:40:00 +0000 2021	[]	[{"url":"https://t.co/SnOjn53zVm","expanded_url":"https://on.rt.com/b483","display_url":"on.rt.com/b483","indices":[129,152]}]	At least 10 cases of people in Denmark experiencing blood clots after receiving AstraZeneca jab were reported earlier this week https://t.co/SnOjn53zVm	2997307.0	RT @RT_com: At least 10 cases of people in Denmark experiencing blood clots after receiving AstraZeneca jab were reported earlier this weekâ€¦	63.0	True		rt.com	rt.com
341	6057145bf915c80038fbfdce	2021-03-21 09:39:34	[]	[]	Sun Mar 21 07:40:00 +0000 2021	[]	[{"url":"https://t.co/SnOjn53zVm","expanded_url":"https://on.rt.com/b483","display_url":"on.rt.com/b483","indices":[129,152]}]	At least 10 cases of people in Denmark experiencing blood clots after receiving AstraZeneca jab were reported earlier this week https://t.co/SnOjn53zVm	2997306.0	RT @RT_com: At least 10 cases of people in Denmark experiencing blood clots after receiving AstraZeneca jab were reported earlier this weekâ€¦	383.0	True		rt.com	rt.com
342	605714f9f915c80038fc35a0	2021-03-21 09:42:12	[]	[]	Sun Mar 21 07:40:00 +0000 2021	[]	[{"url":"https://t.co/SnOjn53zVm","expanded_url":"https://on.rt.com/b483","display_url":"on.rt.com/b483","indices":[129,152]}]	At least 10 cases of people in Denmark experiencing blood clots after receiving AstraZeneca jab were reported earlier this week https://t.co/SnOjn53zVm	2997306.0	RT @RT_com: At least 10 cases of people in Denmark experiencing blood clots after receiving AstraZeneca jab were reported earlier this weekâ€¦	395.0	True		rt.com	rt.com
343	605719cbce5cf4003874a03d	2021-03-21 10:02:46	[]	[]	Sun Mar 21 05:43:45 +0000 2021	[]	[{"url":"https://t.co/TiDeA7jPbk","expanded_url":"https://www.rt.com/news/518655-germany-astrazeneca-thrombosis-brain-who/","display_url":"rt.com/news/518655-geâ€¦","indices":[239,262]}]	German Researchers say AstraZeneca vaccine can cause thrombosis in brain in â€˜rareâ€™ cases as WHO says it is â€˜not certainâ€™ about it. Who would have thought that scientists would disagree? On this one I'll stick with the German researchers!! https://t.co/TiDeA7jPbk	12742.0	RT @CraigKellyMP: German Researchers say AstraZeneca vaccine can cause thrombosis in brain in â€˜rareâ€™ cases as WHO says it is â€˜not certainâ€™â€¦	191.0	True		rt.com	rt.com
344	605719dfce5cf4003874a78f	2021-03-21 10:03:06	[]	[]	Sun Mar 21 07:40:00 +0000 2021	[]	[{"url":"https://t.co/SnOjn53zVm","expanded_url":"https://on.rt.com/b483","display_url":"on.rt.com/b483","indices":[129,152]}]	At least 10 cases of people in Denmark experiencing blood clots after receiving AstraZeneca jab were reported earlier this week https://t.co/SnOjn53zVm	2997120.0	RT @RT_com: At least 10 cases of people in Denmark experiencing blood clots after receiving AstraZeneca jab were reported earlier this weekâ€¦	85.0	True		rt.com	rt.com
345	60571a08ce5cf4003874b5fd	2021-03-21 10:03:47	[]	[{"url":"https://t.co/LokPwKngoj","expanded_url":"https://www.rt.com/news/518655-germany-astrazeneca-thrombosis-brain-who/","display_url":"rt.com/news/518655-geâ€¦","indices":[219,242]}]		[]	[]			@AstraZenecaNL @AstraZeneca @hugodejonge @margabult @blckbxnews @rivm @_NVWA @gezondheidsraad @KNMG @Zorgautoriteitâ€¦ https://t.co/brcOb7canM	3941.0	True	rt.com		rt.com
346	60571a0cce5cf4003874b769	2021-03-21 10:03:51	[]	[]	Sun Mar 21 07:38:44 +0000 2021	[{"text":"AstraZeneca","indices":[0,12]},{"text":"COVID19","indices":[22,30]},{"text":"Indonesia","indices":[104,114]}]	[{"url":"https://t.co/wEuLdS7AIF","expanded_url":"https://english.alarabiya.net/coronavirus/2021/03/21/Coronavirus-AstraZeneca-says-no-pork-in-vaccine-after-Indonesian-council-claims-dose-is-haram-","display_url":"english.alarabiya.net/coronavirus/20â€¦","indices":[194,217]}]	#AstraZeneca says its #COVID19 vaccine contains no pork-derived ingredients, countering an assertion in #Indonesia, the worldâ€™s most populous Muslim nation, that the drug violates Islamic law. https://t.co/wEuLdS7AIF	881359.0	RT @AlArabiya_Eng: #AstraZeneca says its #COVID19 vaccine contains no pork-derived ingredients, countering an assertion in #Indonesia, theâ€¦	1281.0	True		english.alarabiya.net	english.alarabiya.net
347	60571a74ce5cf4003874dc43	2021-03-21 10:05:34	[]	[]	Sun Mar 21 07:40:00 +0000 2021	[]	[{"url":"https://t.co/SnOjn53zVm","expanded_url":"https://on.rt.com/b483","display_url":"on.rt.com/b483","indices":[129,152]}]	At least 10 cases of people in Denmark experiencing blood clots after receiving AstraZeneca jab were reported earlier this week https://t.co/SnOjn53zVm	2997303.0	RT @RT_com: At least 10 cases of people in Denmark experiencing blood clots after receiving AstraZeneca jab were reported earlier this weekâ€¦	177.0	True		rt.com	rt.com
348	60571b17ce5cf4003875160d	2021-03-21 10:08:17	[]	[]	Sun Mar 21 05:43:45 +0000 2021	[]	[{"url":"https://t.co/TiDeA7jPbk","expanded_url":"https://www.rt.com/news/518655-germany-astrazeneca-thrombosis-brain-who/","display_url":"rt.com/news/518655-geâ€¦","indices":[239,262]}]	German Researchers say AstraZeneca vaccine can cause thrombosis in brain in â€˜rareâ€™ cases as WHO says it is â€˜not certainâ€™ about it. Who would have thought that scientists would disagree? On this one I'll stick with the German researchers!! https://t.co/TiDeA7jPbk	12742.0	RT @CraigKellyMP: German Researchers say AstraZeneca vaccine can cause thrombosis in brain in â€˜rareâ€™ cases as WHO says it is â€˜not certainâ€™â€¦	0.0	True		rt.com	rt.com
349	6057202751563600388d8627	2021-03-21 10:29:54	[]	[]	Sun Mar 21 07:40:00 +0000 2021	[]	[{"url":"https://t.co/SnOjn53zVm","expanded_url":"https://on.rt.com/b483","display_url":"on.rt.com/b483","indices":[129,152]}]	At least 10 cases of people in Denmark experiencing blood clots after receiving AstraZeneca jab were reported earlier this week https://t.co/SnOjn53zVm	2997308.0	RT @RT_com: At least 10 cases of people in Denmark experiencing blood clots after receiving AstraZeneca jab were reported earlier this weekâ€¦	103.0	True		rt.com	rt.com
350	6057203a51563600388d8ceb	2021-03-21 10:30:12	[]	[]	Sun Mar 21 07:40:00 +0000 2021	[]	[{"url":"https://t.co/SnOjn53zVm","expanded_url":"https://on.rt.com/b483","display_url":"on.rt.com/b483","indices":[129,152]}]	At least 10 cases of people in Denmark experiencing blood clots after receiving AstraZeneca jab were reported earlier this week https://t.co/SnOjn53zVm	2997308.0	RT @RT_com: At least 10 cases of people in Denmark experiencing blood clots after receiving AstraZeneca jab were reported earlier this weekâ€¦	284.0	True		rt.com	rt.com
351	6057215551563600388df1c9	2021-03-21 10:34:56	[]	[]	Sat Mar 20 13:40:47 +0000 2021	[]	[{"url":"https://t.co/62D8QJE0n8","expanded_url":"https://vaccineimpact.com/2021/norwegian-medical-professor-finds-link-between-astrazeneca-vaccine-and-fatal-blood-clots-but-ema-tells-europe-to-continue-anyway-because-benefits-outweigh-risks/","display_url":"vaccineimpact.com/2021/norwegianâ€¦","indices":[163,186]}]	Norwegian Medical Professor Finds Link Between AstraZeneca Vaccine And Fatal Blood Clots but EMA Tells Europe to Continue Anyway because â€œBenefits Outweigh Risksâ€� https://t.co/62D8QJE0n8	1069.0	RT @robertdunn7: Norwegian Medical Professor Finds Link Between AstraZeneca Vaccine And Fatal Blood Clots but EMA Tells Europe to Continueâ€¦	1069.0	True		vaccineimpact.com	vaccineimpact.com
352	6057221251563600388e355b	2021-03-21 10:38:05	[]	[]	Sun Mar 21 06:18:25 +0000 2021	[]	[{"url":"https://t.co/LdNrU2BIhd","expanded_url":"https://m.theepochtimes.com/denmark-reports-two-cases-of-serious-illness-including-one-death-after-astrazeneca-jab_3742174.html","display_url":"m.theepochtimes.com/denmark-reportâ€¦","indices":[110,133]}]	ðŸ‡ºðŸ‡¸ðŸš© ðŸš¨ðŸš¨ðŸš¨ðŸš¨ Denmark Reports Two Cases of Serious Illness, Including One Death, After AstraZeneca Jab ðŸš¨ðŸš¨ðŸš¨ðŸš¨ ðŸ‡ºðŸ‡¸ðŸš©ðŸ‡ºðŸ‡¸ https://t.co/LdNrU2BIhd @epochtimes	33852.0	RT @TrumpsPrettyWom: ðŸ‡ºðŸ‡¸ðŸš© ðŸš¨ðŸš¨ðŸš¨ðŸš¨ Denmark Reports Two Cases of Serious Illness, Including One Death, After AstraZeneca Jab ðŸš¨ðŸš¨ðŸš¨ðŸš¨ ðŸ‡ºðŸ‡¸ðŸš©ðŸ‡ºðŸ‡¸ https://â€¦	5772.0	True		theepochtimes.com	theepochtimes.com
353	605725478220eb0038ccce6b	2021-03-21 10:51:46	[]	[]	Sun Mar 21 05:43:45 +0000 2021	[]	[{"url":"https://t.co/TiDeA7jPbk","expanded_url":"https://www.rt.com/news/518655-germany-astrazeneca-thrombosis-brain-who/","display_url":"rt.com/news/518655-geâ€¦","indices":[239,262]}]	German Researchers say AstraZeneca vaccine can cause thrombosis in brain in â€˜rareâ€™ cases as WHO says it is â€˜not certainâ€™ about it. Who would have thought that scientists would disagree? On this one I'll stick with the German researchers!! https://t.co/TiDeA7jPbk	12745.0	RT @CraigKellyMP: German Researchers say AstraZeneca vaccine can cause thrombosis in brain in â€˜rareâ€™ cases as WHO says it is â€˜not certainâ€™â€¦	3.0	True		rt.com	rt.com
354	605726a18220eb0038cd49f9	2021-03-21 10:57:32	[]	[]	Sun Mar 21 07:40:00 +0000 2021	[]	[{"url":"https://t.co/SnOjn53zVm","expanded_url":"https://on.rt.com/b483","display_url":"on.rt.com/b483","indices":[129,152]}]	At least 10 cases of people in Denmark experiencing blood clots after receiving AstraZeneca jab were reported earlier this week https://t.co/SnOjn53zVm	2997311.0	RT @RT_com: At least 10 cases of people in Denmark experiencing blood clots after receiving AstraZeneca jab were reported earlier this weekâ€¦	253.0	True		rt.com	rt.com
355	605727088220eb0038cd6ea5	2021-03-21 10:59:14	[]	[]	Sun Mar 21 07:40:00 +0000 2021	[]	[{"url":"https://t.co/SnOjn53zVm","expanded_url":"https://on.rt.com/b483","display_url":"on.rt.com/b483","indices":[129,152]}]	At least 10 cases of people in Denmark experiencing blood clots after receiving AstraZeneca jab were reported earlier this week https://t.co/SnOjn53zVm	2997311.0	RT @RT_com: At least 10 cases of people in Denmark experiencing blood clots after receiving AstraZeneca jab were reported earlier this weekâ€¦	252.0	True		rt.com	rt.com
356	6057280e6cc58f0038e31fb9	2021-03-21 11:03:36	[]	[]	Sun Mar 21 10:03:47 +0000 2021	[]	[{"url":"https://t.co/LokPwKngoj","expanded_url":"https://www.rt.com/news/518655-germany-astrazeneca-thrombosis-brain-who/","display_url":"rt.com/news/518655-geâ€¦","indices":[219,242]}]	@AstraZenecaNL @AstraZeneca @hugodejonge @margabult @blckbxnews @rivm @_NVWA @gezondheidsraad @KNMG @Zorgautoriteit @minvws @ggznieuws_nl @GGZCentraal Researchers say AstraZeneca vaccine can cause thrombosis in brain. https://t.co/LokPwKngoj	3930.0	RT @Burgerfront1: @AstraZenecaNL @AstraZeneca @hugodejonge @margabult @blckbxnews @rivm @_NVWA @gezondheidsraad @KNMG @Zorgautoriteit @minvâ€¦	139.0	True		rt.com	rt.com
357	605728886cc58f0038e34b61	2021-03-21 11:05:38	[]	[]	Sun Mar 21 06:18:25 +0000 2021	[]	[{"url":"https://t.co/LdNrU2BIhd","expanded_url":"https://m.theepochtimes.com/denmark-reports-two-cases-of-serious-illness-including-one-death-after-astrazeneca-jab_3742174.html","display_url":"m.theepochtimes.com/denmark-reportâ€¦","indices":[110,133]}]	ðŸ‡ºðŸ‡¸ðŸš© ðŸš¨ðŸš¨ðŸš¨ðŸš¨ Denmark Reports Two Cases of Serious Illness, Including One Death, After AstraZeneca Jab ðŸš¨ðŸš¨ðŸš¨ðŸš¨ ðŸ‡ºðŸ‡¸ðŸš©ðŸ‡ºðŸ‡¸ https://t.co/LdNrU2BIhd @epochtimes	33853.0	RT @TrumpsPrettyWom: ðŸ‡ºðŸ‡¸ðŸš© ðŸš¨ðŸš¨ðŸš¨ðŸš¨ Denmark Reports Two Cases of Serious Illness, Including One Death, After AstraZeneca Jab ðŸš¨ðŸš¨ðŸš¨ðŸš¨ ðŸ‡ºðŸ‡¸ðŸš©ðŸ‡ºðŸ‡¸ https://â€¦	5548.0	True		theepochtimes.com	theepochtimes.com
358	605728b76cc58f0038e35c4f	2021-03-21 11:06:26	[]	[]	Sun Mar 21 07:40:00 +0000 2021	[]	[{"url":"https://t.co/SnOjn53zVm","expanded_url":"https://on.rt.com/b483","display_url":"on.rt.com/b483","indices":[129,152]}]	At least 10 cases of people in Denmark experiencing blood clots after receiving AstraZeneca jab were reported earlier this week https://t.co/SnOjn53zVm	2997315.0	RT @RT_com: At least 10 cases of people in Denmark experiencing blood clots after receiving AstraZeneca jab were reported earlier this weekâ€¦	432.0	True		rt.com	rt.com
359	6057299d6cc58f0038e3ae69	2021-03-21 11:10:16	[]	[]	Sat Mar 20 22:54:01 +0000 2021	[]	[{"url":"https://t.co/bnga83aJHK","expanded_url":"https://www.rt.com/news/518531-norway-astrazeneca-link-blood-clots/","display_url":"rt.com/news/518531-noâ€¦","indices":[0,23]}]	https://t.co/bnga83aJHK NORWAY GETS IT RIGHT, there are direct links to blood clots for some who get this AZ jab. But Trudeau canâ€™t wait to kill us or make us sick. All he cares about is his ego, not about our health and safety. @anthonyfurey plz Anthony speak out now	1631.0	RT @tamrobinson1966: https://t.co/bnga83aJHK NORWAY GETS IT RIGHT, there are direct links to blood clots for some who get this AZ jab. Butâ€¦	1090.0	True		rt.com	rt.com
360	60572a336b22570038b485d5	2021-03-21 11:12:45	[]	[]	Sat Mar 20 21:46:05 +0000 2021	[]	[{"url":"https://t.co/zBiZV06GZt","expanded_url":"https://gnews.org/987677/","display_url":"gnews.org/987677/","indices":[161,184]}]	Till today 16 European countries have suspended the AstraZeneca vaccine for 2-12 weeks since it may cause blood clots, or even more fatal consequences of death. https://t.co/zBiZV06GZt	833.0	RT @sydneyhimalaya: Till today 16 European countries have suspended the AstraZeneca vaccine for 2-12 weeks since it may cause blood clots,â€¦	97.0	True		gnews.org	gnews.org
361	60572b4d6b22570038b4eabf	2021-03-21 11:17:27	[]	[]	Sun Mar 21 07:40:00 +0000 2021	[]	[{"url":"https://t.co/SnOjn53zVm","expanded_url":"https://on.rt.com/b483","display_url":"on.rt.com/b483","indices":[129,152]}]	At least 10 cases of people in Denmark experiencing blood clots after receiving AstraZeneca jab were reported earlier this week https://t.co/SnOjn53zVm	2997317.0	RT @RT_com: At least 10 cases of people in Denmark experiencing blood clots after receiving AstraZeneca jab were reported earlier this weekâ€¦	738.0	True		rt.com	rt.com
362	60572be66b22570038b521ad	2021-03-21 11:20:01	[]	[]	Sun Mar 21 07:40:00 +0000 2021	[]	[{"url":"https://t.co/SnOjn53zVm","expanded_url":"https://on.rt.com/b483","display_url":"on.rt.com/b483","indices":[129,152]}]	At least 10 cases of people in Denmark experiencing blood clots after receiving AstraZeneca jab were reported earlier this week https://t.co/SnOjn53zVm	2997314.0	RT @RT_com: At least 10 cases of people in Denmark experiencing blood clots after receiving AstraZeneca jab were reported earlier this weekâ€¦	446.0	True		rt.com	rt.com
363	60572f004374530038ba20a9	2021-03-21 11:33:07	[]	[{"url":"https://t.co/xtGquwTaFh","expanded_url":"https://truepundit.com/norwegian-doctor-claims-to-find-link-between-astrazeneca-vaccine-and-rare-blood-clots/","display_url":"truepundit.com/norwegian-doctâ€¦","indices":[251,274]}]		[]	[]			Norwegian Physician Claims To Find Link Between AstraZeneca Vaccine And Rare Blood Clots. Holme insisted there wasâ€¦ https://t.co/zxI26rVedm	3030.0	True	truepundit.com		truepundit.com
364	60572f8d4374530038ba4805	2021-03-21 11:34:57	[]	[]	Sun Mar 21 07:40:00 +0000 2021	[]	[{"url":"https://t.co/SnOjn53zVm","expanded_url":"https://on.rt.com/b483","display_url":"on.rt.com/b483","indices":[129,152]}]	At least 10 cases of people in Denmark experiencing blood clots after receiving AstraZeneca jab were reported earlier this week https://t.co/SnOjn53zVm	2997137.0	RT @RT_com: At least 10 cases of people in Denmark experiencing blood clots after receiving AstraZeneca jab were reported earlier this weekâ€¦	2684.0	True		rt.com	rt.com
365	605737c84a39a30038a58e65	2021-03-21 12:10:42	[]	[]	Wed Mar 17 12:58:10 +0000 2021	[{"text":"TheDefender","indices":[168,180]}]	[{"url":"https://t.co/zL66Edfiw5","expanded_url":"https://bit.ly/3s5twWJ","display_url":"bit.ly/3s5twWJ","indices":[199,222]},{"url":"https://t.co/ZvwotjCpBD","expanded_url":"https://childrenshealthdefense.org/defender/20-countries-suspend-astrazeneca-vaccine/","display_url":"childrenshealthdefense.org/defender/20-coâ€¦","indices":[224,247]}]	20+ countries have either suspended or said they will delay AstraZeneca vaccinations based on reports of deaths or injuries in healthy people who received the vaccine. #TheDefender: SUBSCRIBE TODAY:Â https://t.co/zL66Edfiw5 https://t.co/ZvwotjCpBD	233689.0	RT @RobertKennedyJr: 20+ countries have either suspended or said they will delay AstraZeneca vaccinations based on reports of deaths or injâ€¦	3430.0	True		childrenshealthdefense.org	childrenshealthdefense.org
366	605738184a39a30038a5a9cf	2021-03-21 12:11:59	[]	[]	Fri Mar 19 21:36:44 +0000 2021	[]	[{"url":"https://t.co/zBiZV06GZt","expanded_url":"https://gnews.org/987677/","display_url":"gnews.org/987677/","indices":[161,184]}]	Till today 16 European countries have suspended the AstraZeneca vaccine for 2-12 weeks since it may cause blood clots, or even more fatal consequences of death. https://t.co/zBiZV06GZt	834.0	RT @sydneyhimalaya: Till today 16 European countries have suspended the AstraZeneca vaccine for 2-12 weeks since it may cause blood clots,â€¦	404.0	True		gnews.org	gnews.org
367	60573ac40cfee50038b91fd8	2021-03-21 12:23:27	[]	[]	Fri Mar 19 21:36:44 +0000 2021	[]	[{"url":"https://t.co/zBiZV06GZt","expanded_url":"https://gnews.org/987677/","display_url":"gnews.org/987677/","indices":[161,184]}]	Till today 16 European countries have suspended the AstraZeneca vaccine for 2-12 weeks since it may cause blood clots, or even more fatal consequences of death. https://t.co/zBiZV06GZt	834.0	RT @sydneyhimalaya: Till today 16 European countries have suspended the AstraZeneca vaccine for 2-12 weeks since it may cause blood clots,â€¦	136.0	True		gnews.org	gnews.org
368	60573b260cfee50038b9426c	2021-03-21 12:25:04	[]	[]	Sun Mar 21 07:40:00 +0000 2021	[]	[{"url":"https://t.co/SnOjn53zVm","expanded_url":"https://on.rt.com/b483","display_url":"on.rt.com/b483","indices":[129,152]}]	At least 10 cases of people in Denmark experiencing blood clots after receiving AstraZeneca jab were reported earlier this week https://t.co/SnOjn53zVm	2997313.0	RT @RT_com: At least 10 cases of people in Denmark experiencing blood clots after receiving AstraZeneca jab were reported earlier this weekâ€¦	9.0	True		rt.com	rt.com
369	60573bf30cfee50038b98c46	2021-03-21 12:28:30	[]	[]	Sun Mar 21 05:43:45 +0000 2021	[]	[{"url":"https://t.co/TiDeA7jPbk","expanded_url":"https://www.rt.com/news/518655-germany-astrazeneca-thrombosis-brain-who/","display_url":"rt.com/news/518655-geâ€¦","indices":[239,262]}]	German Researchers say AstraZeneca vaccine can cause thrombosis in brain in â€˜rareâ€™ cases as WHO says it is â€˜not certainâ€™ about it. Who would have thought that scientists would disagree? On this one I'll stick with the German researchers!! https://t.co/TiDeA7jPbk	12746.0	RT @CraigKellyMP: German Researchers say AstraZeneca vaccine can cause thrombosis in brain in â€˜rareâ€™ cases as WHO says it is â€˜not certainâ€™â€¦	163.0	True		rt.com	rt.com
370	6057483dcb08af0038fbdf27	2021-03-21 13:20:56	[]	[]	Sun Mar 21 07:40:00 +0000 2021	[]	[{"url":"https://t.co/SnOjn53zVm","expanded_url":"https://on.rt.com/b483","display_url":"on.rt.com/b483","indices":[129,152]}]	At least 10 cases of people in Denmark experiencing blood clots after receiving AstraZeneca jab were reported earlier this week https://t.co/SnOjn53zVm	2997140.0	RT @RT_com: At least 10 cases of people in Denmark experiencing blood clots after receiving AstraZeneca jab were reported earlier this weekâ€¦	28.0	True		rt.com	rt.com
371	60574fa95cbade00382f9abf	2021-03-21 13:52:36	[]	[]	Sun Mar 21 06:18:25 +0000 2021	[]	[{"url":"https://t.co/LdNrU2BIhd","expanded_url":"https://m.theepochtimes.com/denmark-reports-two-cases-of-serious-illness-including-one-death-after-astrazeneca-jab_3742174.html","display_url":"m.theepochtimes.com/denmark-reportâ€¦","indices":[110,133]}]	ðŸ‡ºðŸ‡¸ðŸš© ðŸš¨ðŸš¨ðŸš¨ðŸš¨ Denmark Reports Two Cases of Serious Illness, Including One Death, After AstraZeneca Jab ðŸš¨ðŸš¨ðŸš¨ðŸš¨ ðŸ‡ºðŸ‡¸ðŸš©ðŸ‡ºðŸ‡¸ https://t.co/LdNrU2BIhd @epochtimes	33857.0	RT @TrumpsPrettyWom: ðŸ‡ºðŸ‡¸ðŸš© ðŸš¨ðŸš¨ðŸš¨ðŸš¨ Denmark Reports Two Cases of Serious Illness, Including One Death, After AstraZeneca Jab ðŸš¨ðŸš¨ðŸš¨ðŸš¨ ðŸ‡ºðŸ‡¸ðŸš©ðŸ‡ºðŸ‡¸ https://â€¦	1043.0	True		theepochtimes.com	theepochtimes.com
372	6057511a5cbade0038301c21	2021-03-21 13:58:37	[]	[]	Sun Mar 21 05:43:45 +0000 2021	[]	[{"url":"https://t.co/TiDeA7jPbk","expanded_url":"https://www.rt.com/news/518655-germany-astrazeneca-thrombosis-brain-who/","display_url":"rt.com/news/518655-geâ€¦","indices":[239,262]}]	German Researchers say AstraZeneca vaccine can cause thrombosis in brain in â€˜rareâ€™ cases as WHO says it is â€˜not certainâ€™ about it. Who would have thought that scientists would disagree? On this one I'll stick with the German researchers!! https://t.co/TiDeA7jPbk	12750.0	RT @CraigKellyMP: German Researchers say AstraZeneca vaccine can cause thrombosis in brain in â€˜rareâ€™ cases as WHO says it is â€˜not certainâ€™â€¦	100.0	True		rt.com	rt.com
373	60575571b5a7b000385960dd	2021-03-21 14:17:16	[]	[]	Sun Mar 21 07:40:00 +0000 2021	[]	[{"url":"https://t.co/SnOjn53zVm","expanded_url":"https://on.rt.com/b483","display_url":"on.rt.com/b483","indices":[129,152]}]	At least 10 cases of people in Denmark experiencing blood clots after receiving AstraZeneca jab were reported earlier this week https://t.co/SnOjn53zVm	2997107.0	RT @RT_com: At least 10 cases of people in Denmark experiencing blood clots after receiving AstraZeneca jab were reported earlier this weekâ€¦	1883.0	True		rt.com	rt.com
374	60575ff8443e8f0038c31015	2021-03-21 15:02:10	[]	[]	Sun Mar 21 07:38:00 +0000 2021	[{"text":"DÃ¤nemark","indices":[3,12]},{"text":"Corona","indices":[72,79]},{"text":"AstraZeneca","indices":[94,106]},{"text":"Blutgerinnsel","indices":[113,127]}]	[{"url":"https://t.co/vFQX0RQaHa","expanded_url":"https://kurz.rt.com/2gii","display_url":"kurz.rt.com/2gii","indices":[191,214]}]	In #DÃ¤nemark haben zwei Krankenhausmitarbeiter nach der Impfung mit dem #Corona-Impfstoff von #AstraZeneca durch #Blutgerinnsel ausgelÃ¶ste Hirnblutungen erlitten. Ein Betroffener verstarb. https://t.co/vFQX0RQaHa	48004.0	RT @de_rt_com: In #DÃ¤nemark haben zwei Krankenhausmitarbeiter nach der Impfung mit dem #Corona-Impfstoff von #AstraZeneca durch #Blutgerinnâ€¦	103.0	True		rt.com	rt.com
375	605785573fdfb80038e05e70	2021-03-21 17:41:37	[]	[]	Sun Mar 21 07:38:00 +0000 2021	[{"text":"DÃ¤nemark","indices":[3,12]},{"text":"Corona","indices":[72,79]},{"text":"AstraZeneca","indices":[94,106]},{"text":"Blutgerinnsel","indices":[113,127]}]	[{"url":"https://t.co/vFQX0RQaHa","expanded_url":"https://kurz.rt.com/2gii","display_url":"kurz.rt.com/2gii","indices":[191,214]}]	In #DÃ¤nemark haben zwei Krankenhausmitarbeiter nach der Impfung mit dem #Corona-Impfstoff von #AstraZeneca durch #Blutgerinnsel ausgelÃ¶ste Hirnblutungen erlitten. Ein Betroffener verstarb. https://t.co/vFQX0RQaHa	48003.0	RT @de_rt_com: In #DÃ¤nemark haben zwei Krankenhausmitarbeiter nach der Impfung mit dem #Corona-Impfstoff von #AstraZeneca durch #Blutgerinnâ€¦	95.0	True		rt.com	rt.com
376	60578a396ecdc50038a4b027	2021-03-21 18:02:04	[]	[]	Sun Mar 21 18:00:00 +0000 2021	[]	[{"url":"https://t.co/QYP0bDz9dJ","expanded_url":"https://economictimes.indiatimes.com/industry/healthcare/biotech/pharmaceuticals/indias-serum-institute-to-delay-further-vaccine-shipments-to-brazil-morocco-saudi-source/articleshow/81614110.cms?utm_source=contentofinterest&utm_medium=text&utm_campaign=cppst","display_url":"economictimes.indiatimes.com/industry/healtâ€¦","indices":[227,250]}]	The Serum Institute of India (SII) has told Brazil, Saudi Arabia and Morocco that further supplies of the AstraZeneca COVID-19 vaccine will be delayed due to surging demand at home and as it works through a capacity expansion https://t.co/QYP0bDz9dJ	3863519.0	RT @EconomicTimes: The Serum Institute of India (SII) has told Brazil, Saudi Arabia and Morocco that further supplies of the AstraZeneca COâ€¦	60.0	True		economictimes.indiatimes.com	economictimes.indiatimes.com
377	60578a846ecdc50038a4c0ef	2021-03-21 18:02:51	[]	[]	Sun Mar 21 18:00:00 +0000 2021	[]	[{"url":"https://t.co/QYP0bDz9dJ","expanded_url":"https://economictimes.indiatimes.com/industry/healthcare/biotech/pharmaceuticals/indias-serum-institute-to-delay-further-vaccine-shipments-to-brazil-morocco-saudi-source/articleshow/81614110.cms?utm_source=contentofinterest&utm_medium=text&utm_campaign=cppst","display_url":"economictimes.indiatimes.com/industry/healtâ€¦","indices":[227,250]}]	The Serum Institute of India (SII) has told Brazil, Saudi Arabia and Morocco that further supplies of the AstraZeneca COVID-19 vaccine will be delayed due to surging demand at home and as it works through a capacity expansion https://t.co/QYP0bDz9dJ	3863519.0	RT @EconomicTimes: The Serum Institute of India (SII) has told Brazil, Saudi Arabia and Morocco that further supplies of the AstraZeneca COâ€¦	574.0	True		economictimes.indiatimes.com	economictimes.indiatimes.com
378	60578c036ecdc50038a52217	2021-03-21 18:07:23	[]	[]	Sun Mar 21 18:00:00 +0000 2021	[]	[{"url":"https://t.co/QYP0bDz9dJ","expanded_url":"https://economictimes.indiatimes.com/industry/healthcare/biotech/pharmaceuticals/indias-serum-institute-to-delay-further-vaccine-shipments-to-brazil-morocco-saudi-source/articleshow/81614110.cms?utm_source=contentofinterest&utm_medium=text&utm_campaign=cppst","display_url":"economictimes.indiatimes.com/industry/healtâ€¦","indices":[227,250]}]	The Serum Institute of India (SII) has told Brazil, Saudi Arabia and Morocco that further supplies of the AstraZeneca COVID-19 vaccine will be delayed due to surging demand at home and as it works through a capacity expansion https://t.co/QYP0bDz9dJ	3863524.0	RT @EconomicTimes: The Serum Institute of India (SII) has told Brazil, Saudi Arabia and Morocco that further supplies of the AstraZeneca COâ€¦	218.0	True		economictimes.indiatimes.com	economictimes.indiatimes.com
379	60578c486ecdc50038a534d9	2021-03-21 18:08:15	[]	[]	Sun Mar 21 18:00:00 +0000 2021	[]	[{"url":"https://t.co/QYP0bDz9dJ","expanded_url":"https://economictimes.indiatimes.com/industry/healthcare/biotech/pharmaceuticals/indias-serum-institute-to-delay-further-vaccine-shipments-to-brazil-morocco-saudi-source/articleshow/81614110.cms?utm_source=contentofinterest&utm_medium=text&utm_campaign=cppst","display_url":"economictimes.indiatimes.com/industry/healtâ€¦","indices":[227,250]}]	The Serum Institute of India (SII) has told Brazil, Saudi Arabia and Morocco that further supplies of the AstraZeneca COVID-19 vaccine will be delayed due to surging demand at home and as it works through a capacity expansion https://t.co/QYP0bDz9dJ	3863526.0	RT @EconomicTimes: The Serum Institute of India (SII) has told Brazil, Saudi Arabia and Morocco that further supplies of the AstraZeneca COâ€¦	3399.0	True		economictimes.indiatimes.com	economictimes.indiatimes.com
380	605794f1e02a8e00381148a1	2021-03-21 18:48:11	[]	[]	Sun Mar 21 06:18:25 +0000 2021	[]	[{"url":"https://t.co/LdNrU2BIhd","expanded_url":"https://m.theepochtimes.com/denmark-reports-two-cases-of-serious-illness-including-one-death-after-astrazeneca-jab_3742174.html","display_url":"m.theepochtimes.com/denmark-reportâ€¦","indices":[110,133]}]	ðŸ‡ºðŸ‡¸ðŸš© ðŸš¨ðŸš¨ðŸš¨ðŸš¨ Denmark Reports Two Cases of Serious Illness, Including One Death, After AstraZeneca Jab ðŸš¨ðŸš¨ðŸš¨ðŸš¨ ðŸ‡ºðŸ‡¸ðŸš©ðŸ‡ºðŸ‡¸ https://t.co/LdNrU2BIhd @epochtimes	33869.0	RT @TrumpsPrettyWom: ðŸ‡ºðŸ‡¸ðŸš© ðŸš¨ðŸš¨ðŸš¨ðŸš¨ Denmark Reports Two Cases of Serious Illness, Including One Death, After AstraZeneca Jab ðŸš¨ðŸš¨ðŸš¨ðŸš¨ ðŸ‡ºðŸ‡¸ðŸš©ðŸ‡ºðŸ‡¸ https://â€¦	5215.0	True		theepochtimes.com	theepochtimes.com
381	6057c5346f5e6000387eb588	2021-03-21 22:14:06	[]	[]	Sun Mar 21 20:59:03 +0000 2021	[]	[{"url":"https://t.co/TkZDLozZ00","expanded_url":"https://www.rt.com/news/518655-germany-astrazeneca-thrombosis-brain-who/","display_url":"rt.com/news/518655-geâ€¦","indices":[140,163]}]	ðŸ”´Researchers say AstraZeneca vaccine can cause thrombosis in BRAIN in â€˜rareâ€™ cases as WHO says it is â€˜not certainâ€™ about it â€” RT World News https://t.co/TkZDLozZ00	1873.0	RT @CharlotteDBNN: ðŸ”´Researchers say AstraZeneca vaccine can cause thrombosis in BRAIN in â€˜rareâ€™ cases as WHO says it is â€˜not certainâ€™ aboutâ€¦	389.0	True		rt.com	rt.com
382	6057cd270c9bd10038feee16	2021-03-21 22:48:02	[]	[]	Sun Mar 21 06:18:25 +0000 2021	[]	[{"url":"https://t.co/LdNrU2BIhd","expanded_url":"https://m.theepochtimes.com/denmark-reports-two-cases-of-serious-illness-including-one-death-after-astrazeneca-jab_3742174.html","display_url":"m.theepochtimes.com/denmark-reportâ€¦","indices":[110,133]}]	ðŸ‡ºðŸ‡¸ðŸš© ðŸš¨ðŸš¨ðŸš¨ðŸš¨ Denmark Reports Two Cases of Serious Illness, Including One Death, After AstraZeneca Jab ðŸš¨ðŸš¨ðŸš¨ðŸš¨ ðŸ‡ºðŸ‡¸ðŸš©ðŸ‡ºðŸ‡¸ https://t.co/LdNrU2BIhd @epochtimes	33865.0	RT @TrumpsPrettyWom: ðŸ‡ºðŸ‡¸ðŸš© ðŸš¨ðŸš¨ðŸš¨ðŸš¨ Denmark Reports Two Cases of Serious Illness, Including One Death, After AstraZeneca Jab ðŸš¨ðŸš¨ðŸš¨ðŸš¨ ðŸ‡ºðŸ‡¸ðŸš©ðŸ‡ºðŸ‡¸ https://â€¦	3049.0	True		theepochtimes.com	theepochtimes.com
383	6057d0747f40590038070763	2021-03-21 23:00:34	[]	[]	Tue Mar 16 21:03:43 +0000 2021	[{"text":"TheDefender","indices":[184,196]}]	[{"url":"https://t.co/cRxbYVB32S","expanded_url":"https://bit.ly/3b74uzs","display_url":"bit.ly/3b74uzs","indices":[218,241]},{"url":"https://t.co/rWNiOh6Ny6","expanded_url":"https://childrenshealthdefense.org/defender/20-countries-suspend-astrazeneca-vaccine/?utm_source=twitter&utm_medium=defender","display_url":"childrenshealthdefense.org/defender/20-coâ€¦","indices":[242,265]}]	WHO and the EMA say theyâ€™re investigating reports of blood clot-related injuries and deaths after the AstraZeneca COVID vaccine, but say thereâ€™s no reason to stop using the vaccines. #TheDefender: SIGN UP TODAY--&gt; https://t.co/cRxbYVB32S https://t.co/rWNiOh6Ny6	57198.0	RT @ChildrensHD: WHO and the EMA say theyâ€™re investigating reports of blood clot-related injuries and deaths after the AstraZeneca COVID vaâ€¦	31.0	True		childrenshealthdefense.org	childrenshealthdefense.org
384	6057d9e50fe0360038f7a3dc	2021-03-21 23:42:24	[]	[]	Sun Mar 21 07:38:00 +0000 2021	[{"text":"DÃ¤nemark","indices":[3,12]},{"text":"Corona","indices":[72,79]},{"text":"AstraZeneca","indices":[94,106]},{"text":"Blutgerinnsel","indices":[113,127]}]	[{"url":"https://t.co/vFQX0RQaHa","expanded_url":"https://kurz.rt.com/2gii","display_url":"kurz.rt.com/2gii","indices":[191,214]}]	In #DÃ¤nemark haben zwei Krankenhausmitarbeiter nach der Impfung mit dem #Corona-Impfstoff von #AstraZeneca durch #Blutgerinnsel ausgelÃ¶ste Hirnblutungen erlitten. Ein Betroffener verstarb. https://t.co/vFQX0RQaHa	48003.0	RT @de_rt_com: In #DÃ¤nemark haben zwei Krankenhausmitarbeiter nach der Impfung mit dem #Corona-Impfstoff von #AstraZeneca durch #Blutgerinnâ€¦	401.0	True		rt.com	rt.com
385	6057e76f3c69910038813c4c	2021-03-22 00:40:10	[]	[]	Sat Mar 20 22:55:59 +0000 2021	[]	[{"url":"https://t.co/PhdwtMgXH5","expanded_url":"https://www.theepochtimes.com/denmark-reports-two-cases-of-serious-illness-including-one-death-after-astrazeneca-jab_3742174.html","display_url":"theepochtimes.com/denmark-reportâ€¦","indices":[190,213]}]	Denmark Reports Two Cases of Serious Illness, Including One Death, After AstraZeneca Jab Dinamarca informa dos casos de enfermedades graves, incluida una muerte, despuÃ©s de AstraZeneca Jab https://t.co/PhdwtMgXH5	49.0	RT @ljffranco: Denmark Reports Two Cases of Serious Illness, Including One Death, After AstraZeneca Jab Dinamarca informa dos casos de enfâ€¦	283.0	True		theepochtimes.com	theepochtimes.com
386	6057e8173c69910038817838	2021-03-22 00:42:57	[]	[]	Sun Mar 21 07:38:44 +0000 2021	[{"text":"AstraZeneca","indices":[0,12]},{"text":"COVID19","indices":[22,30]},{"text":"Indonesia","indices":[104,114]}]	[{"url":"https://t.co/wEuLdS7AIF","expanded_url":"https://english.alarabiya.net/coronavirus/2021/03/21/Coronavirus-AstraZeneca-says-no-pork-in-vaccine-after-Indonesian-council-claims-dose-is-haram-","display_url":"english.alarabiya.net/coronavirus/20â€¦","indices":[194,217]}]	#AstraZeneca says its #COVID19 vaccine contains no pork-derived ingredients, countering an assertion in #Indonesia, the worldâ€™s most populous Muslim nation, that the drug violates Islamic law. https://t.co/wEuLdS7AIF	881390.0	RT @AlArabiya_Eng: #AstraZeneca says its #COVID19 vaccine contains no pork-derived ingredients, countering an assertion in #Indonesia, theâ€¦	240.0	True		english.alarabiya.net	english.alarabiya.net
387	6057e8693c699100388195b2	2021-03-22 00:44:19	[]	[]	Wed Mar 17 12:58:10 +0000 2021	[{"text":"TheDefender","indices":[168,180]}]	[{"url":"https://t.co/zL66Edfiw5","expanded_url":"https://bit.ly/3s5twWJ","display_url":"bit.ly/3s5twWJ","indices":[199,222]},{"url":"https://t.co/ZvwotjCpBD","expanded_url":"https://childrenshealthdefense.org/defender/20-countries-suspend-astrazeneca-vaccine/","display_url":"childrenshealthdefense.org/defender/20-coâ€¦","indices":[224,247]}]	20+ countries have either suspended or said they will delay AstraZeneca vaccinations based on reports of deaths or injuries in healthy people who received the vaccine. #TheDefender: SUBSCRIBE TODAY:Â https://t.co/zL66Edfiw5 https://t.co/ZvwotjCpBD	233406.0	RT @RobertKennedyJr: 20+ countries have either suspended or said they will delay AstraZeneca vaccinations based on reports of deaths or injâ€¦	578.0	True		childrenshealthdefense.org	childrenshealthdefense.org
388	6057fff4c397910038caa086	2021-03-22 02:24:47	[]	[]	Wed Mar 17 12:58:10 +0000 2021	[{"text":"TheDefender","indices":[168,180]}]	[{"url":"https://t.co/zL66Edfiw5","expanded_url":"https://bit.ly/3s5twWJ","display_url":"bit.ly/3s5twWJ","indices":[199,222]},{"url":"https://t.co/ZvwotjCpBD","expanded_url":"https://childrenshealthdefense.org/defender/20-countries-suspend-astrazeneca-vaccine/","display_url":"childrenshealthdefense.org/defender/20-coâ€¦","indices":[224,247]}]	20+ countries have either suspended or said they will delay AstraZeneca vaccinations based on reports of deaths or injuries in healthy people who received the vaccine. #TheDefender: SUBSCRIBE TODAY:Â https://t.co/zL66Edfiw5 https://t.co/ZvwotjCpBD	233412.0	RT @RobertKennedyJr: 20+ countries have either suspended or said they will delay AstraZeneca vaccinations based on reports of deaths or injâ€¦	691.0	True		childrenshealthdefense.org	childrenshealthdefense.org
389	605800e1c397910038caf516	2021-03-22 02:28:43	[]	[]	Wed Mar 17 12:58:10 +0000 2021	[{"text":"TheDefender","indices":[168,180]}]	[{"url":"https://t.co/zL66Edfiw5","expanded_url":"https://bit.ly/3s5twWJ","display_url":"bit.ly/3s5twWJ","indices":[199,222]},{"url":"https://t.co/ZvwotjCpBD","expanded_url":"https://childrenshealthdefense.org/defender/20-countries-suspend-astrazeneca-vaccine/","display_url":"childrenshealthdefense.org/defender/20-coâ€¦","indices":[224,247]}]	20+ countries have either suspended or said they will delay AstraZeneca vaccinations based on reports of deaths or injuries in healthy people who received the vaccine. #TheDefender: SUBSCRIBE TODAY:Â https://t.co/zL66Edfiw5 https://t.co/ZvwotjCpBD	233412.0	RT @RobertKennedyJr: 20+ countries have either suspended or said they will delay AstraZeneca vaccinations based on reports of deaths or injâ€¦	8929.0	True		childrenshealthdefense.org	childrenshealthdefense.org
390	60580c29f14e4f0038acd13c	2021-03-22 03:16:52	[]	[{"url":"https://t.co/GsIlJIptC3","expanded_url":"https://dcdirtylaundry.com/more-than-20-countries-halt-use-of-astrazeneca-wuhan-coronavirus-jab-after-suspicious-deaths-from-blood-clots/","display_url":"dcdirtylaundry.com/more-than-20-câ€¦","indices":[129,152]}]		[]	[]			More than 20 countries halt use of AstraZeneca Wuhan coronavirus jab after suspicious deaths from blood clots - DCâ€¦ https://t.co/5CbOgjwsGk	4249.0	True	dcdirtylaundry.com		dcdirtylaundry.com
391	605815c8584b2b0038d3771b	2021-03-22 03:57:55	[]	[{"url":"https://t.co/a6VzCUedUX","expanded_url":"https://dcdirtylaundry.com/more-than-20-countries-halt-use-of-astrazeneca-wuhan-coronavirus-jab-after-suspicious-deaths-from-blood-clots/","display_url":"dcdirtylaundry.com/more-than-20-câ€¦","indices":[205,228]}]		[]	[]			@MINSAPma @NitoCortizo MÃ¡s de 20 paÃ­ses detienen el uso de la vacuna contra el coronavirus de Wuhan en AstraZenecaâ€¦ https://t.co/hwhBj9fKZu	892.0	True	dcdirtylaundry.com		dcdirtylaundry.com
392	60582399e4abb10038578a2c	2021-03-22 04:56:52	[]	[{"url":"https://t.co/2qD4LNlBkv","expanded_url":"https://timesofindia.indiatimes.com/blogs/toi-editorials/the-waze-trap-political-crisis-of-mva-government-has-its-roots-in-failures-to-undertake-police-reforms/","display_url":"timesofindia.indiatimes.com/blogs/toi-editâ€¦","indices":[121,144]}]		[]	[]			TOI Editorials : The Waze trap: Political crisis of MVA government has its roots in failures to undertake police reâ€¦ https://t.co/j9i2hEAZNU	2.0	True	indiatimes.com		indiatimes.com
393	6058565f50b1be00382cbc5a	2021-03-22 08:33:14	[]	[]	Mon Mar 22 08:28:36 +0000 2021	[{"text":"Asian","indices":[5,11]},{"text":"AstraZeneca","indices":[54,66]},{"text":"COVID19","indices":[69,77]}]	[{"url":"https://t.co/UvwgIvrZzK","expanded_url":"https://english.alarabiya.net/coronavirus/2021/03/22/Coronavirus-Asia-accelerates-AstraZeneca-COVID-19-vaccine-rollouts-as-trust-plunges-in-Europe","display_url":"english.alarabiya.net/coronavirus/20â€¦","indices":[201,224]}]	Many #Asian countries are accelerating the rollout of #AstraZenecaâ€™s #COVID19 vaccine after confidence in its safety was hit, following reports that the shot was linked to rare blood clots in Europe. https://t.co/UvwgIvrZzK	881474.0	RT @AlArabiya_Eng: Many #Asian countries are accelerating the rollout of #AstraZenecaâ€™s #COVID19 vaccine after confidence in its safety wasâ€¦	434.0	True		english.alarabiya.net	english.alarabiya.net
394	605868c0a76a370038bab154	2021-03-22 09:51:55	[]	[]	Sun Mar 21 21:28:39 +0000 2021	[]	[{"url":"https://t.co/TkZDLozZ00","expanded_url":"https://www.rt.com/news/518655-germany-astrazeneca-thrombosis-brain-who/","display_url":"rt.com/news/518655-geâ€¦","indices":[139,162]}]	Researchers say AstraZeneca vaccine can cause thrombosis in BRAIN in â€˜rareâ€™ cases as WHO says it is â€˜not certainâ€™ about it â€” RT World News https://t.co/TkZDLozZ00 https://t.co/XGEy1Kq12h	1872.0	RT @CharlotteDBNN: Researchers say AstraZeneca vaccine can cause thrombosis in BRAIN in â€˜rareâ€™ cases as WHO says it is â€˜not certainâ€™ aboutâ€¦	4368.0	True		rt.com	rt.com
395	6058694fa76a370038bae4b6	2021-03-22 09:54:18	[]	[]	Sun Mar 21 21:28:39 +0000 2021	[]	[{"url":"https://t.co/TkZDLozZ00","expanded_url":"https://www.rt.com/news/518655-germany-astrazeneca-thrombosis-brain-who/","display_url":"rt.com/news/518655-geâ€¦","indices":[139,162]}]	Researchers say AstraZeneca vaccine can cause thrombosis in BRAIN in â€˜rareâ€™ cases as WHO says it is â€˜not certainâ€™ about it â€” RT World News https://t.co/TkZDLozZ00 https://t.co/XGEy1Kq12h	1873.0	RT @CharlotteDBNN: Researchers say AstraZeneca vaccine can cause thrombosis in BRAIN in â€˜rareâ€™ cases as WHO says it is â€˜not certainâ€™ aboutâ€¦	1338.0	True		rt.com	rt.com
396	6058698ba76a370038baf876	2021-03-22 09:55:13	[]	[]	Sun Mar 21 21:28:39 +0000 2021	[]	[{"url":"https://t.co/TkZDLozZ00","expanded_url":"https://www.rt.com/news/518655-germany-astrazeneca-thrombosis-brain-who/","display_url":"rt.com/news/518655-geâ€¦","indices":[139,162]}]	Researchers say AstraZeneca vaccine can cause thrombosis in BRAIN in â€˜rareâ€™ cases as WHO says it is â€˜not certainâ€™ about it â€” RT World News https://t.co/TkZDLozZ00 https://t.co/XGEy1Kq12h	1874.0	RT @CharlotteDBNN: Researchers say AstraZeneca vaccine can cause thrombosis in BRAIN in â€˜rareâ€™ cases as WHO says it is â€˜not certainâ€™ aboutâ€¦	159.0	True		rt.com	rt.com
397	60586de2c0141700388e4dd4	2021-03-22 10:13:49	[]	[]	Sun Mar 21 21:28:39 +0000 2021	[]	[{"url":"https://t.co/TkZDLozZ00","expanded_url":"https://www.rt.com/news/518655-germany-astrazeneca-thrombosis-brain-who/","display_url":"rt.com/news/518655-geâ€¦","indices":[139,162]}]	Researchers say AstraZeneca vaccine can cause thrombosis in BRAIN in â€˜rareâ€™ cases as WHO says it is â€˜not certainâ€™ about it â€” RT World News https://t.co/TkZDLozZ00 https://t.co/XGEy1Kq12h	1875.0	RT @CharlotteDBNN: Researchers say AstraZeneca vaccine can cause thrombosis in BRAIN in â€˜rareâ€™ cases as WHO says it is â€˜not certainâ€™ aboutâ€¦	709.0	True		rt.com	rt.com
398	60586de6c0141700388e4f60	2021-03-22 10:13:53	[{"text":"Singapore","indices":[0,10]},{"text":"AstraZeneca","indices":[55,67]}]	[{"url":"https://t.co/upFhkdE8hk","expanded_url":"https://english.alarabiya.net/coronavirus/2021/03/22/Coronavirus-Singapore-in-talks-with-AstraZeneca-about-COVID-19-vaccine","display_url":"english.alarabiya.net/coronavirus/20â€¦","indices":[206,229]}]		[]	[]			#Singaporeâ€™s health authority says it is in talks with #AstraZeneca about its coronavirus vaccine and is seeking moâ€¦ https://t.co/dwQG7ywMHV	881479.0	True	english.alarabiya.net		english.alarabiya.net
399	60586f35c0141700388ec74a	2021-03-22 10:19:28	[]	[]	Mon Mar 22 10:13:53 +0000 2021	[{"text":"Singapore","indices":[0,10]},{"text":"AstraZeneca","indices":[55,67]}]	[{"url":"https://t.co/upFhkdE8hk","expanded_url":"https://english.alarabiya.net/coronavirus/2021/03/22/Coronavirus-Singapore-in-talks-with-AstraZeneca-about-COVID-19-vaccine","display_url":"english.alarabiya.net/coronavirus/20â€¦","indices":[206,229]}]	#Singaporeâ€™s health authority says it is in talks with #AstraZeneca about its coronavirus vaccine and is seeking more information from Sinovac Biotech prior to using it vaccine for its immunization drive. https://t.co/upFhkdE8hk	881480.0	RT @AlArabiya_Eng: #Singaporeâ€™s health authority says it is in talks with #AstraZeneca about its coronavirus vaccine and is seeking more inâ€¦	1069.0	True		english.alarabiya.net	english.alarabiya.net
400	60587318373a23003840bc78	2021-03-22 10:36:03	[]	[]	Sun Mar 21 21:28:39 +0000 2021	[]	[{"url":"https://t.co/TkZDLozZ00","expanded_url":"https://www.rt.com/news/518655-germany-astrazeneca-thrombosis-brain-who/","display_url":"rt.com/news/518655-geâ€¦","indices":[139,162]}]	Researchers say AstraZeneca vaccine can cause thrombosis in BRAIN in â€˜rareâ€™ cases as WHO says it is â€˜not certainâ€™ about it â€” RT World News https://t.co/TkZDLozZ00 https://t.co/XGEy1Kq12h	1875.0	RT @CharlotteDBNN: Researchers say AstraZeneca vaccine can cause thrombosis in BRAIN in â€˜rareâ€™ cases as WHO says it is â€˜not certainâ€™ aboutâ€¦	34.0	True		rt.com	rt.com
401	605874ce43083f003877c8d4	2021-03-22 10:42:25	[]	[{"url":"https://t.co/m4ZyW6PBMC","expanded_url":"https://www.rt.com/news/518655-germany-astrazeneca-thrombosis-brain-who/","display_url":"rt.com/news/518655-geâ€¦","indices":[123,146]}]		[]	[]			Researchers say AstraZeneca vaccine can cause thrombosis in BRAIN in â€˜rareâ€™ cases as WHO says it is â€˜not certainâ€™ aâ€¦ https://t.co/a3mwCnitsE	729.0	True	rt.com		rt.com
402	6058754043083f003877eaf6	2021-03-22 10:44:00	[]	[]	Sat Mar 20 21:46:05 +0000 2021	[]	[{"url":"https://t.co/zBiZV06GZt","expanded_url":"https://gnews.org/987677/","display_url":"gnews.org/987677/","indices":[161,184]}]	Till today 16 European countries have suspended the AstraZeneca vaccine for 2-12 weeks since it may cause blood clots, or even more fatal consequences of death. https://t.co/zBiZV06GZt	836.0	RT @sydneyhimalaya: Till today 16 European countries have suspended the AstraZeneca vaccine for 2-12 weeks since it may cause blood clots,â€¦	140.0	True		gnews.org	gnews.org
403	60587a50412b5100387689de	2021-03-22 11:06:50	[]	[{"url":"https://t.co/xBcjNugXo6","expanded_url":"https://www.zibnews.com/index.php/2021/03/22/astrazeneca-says-us-trial-data-shows-vaccine-79-effective-health-news-et-healthworld/","display_url":"zibnews.com/index.php/2021â€¦","indices":[182,205]}]		[]	[]			New post (AstraZeneca says US trial data shows vaccine 79% effective, Health News, ET HealthWorld) has been publishâ€¦ https://t.co/DgSceLtsxn	0.0	True	health-news		health-news
404	60587db95cc0450038d4d8ae	2021-03-22 11:21:24	[]	[{"url":"https://t.co/fgx1EgGcZc","expanded_url":"https://vaccineimpact.com/2021/norwegian-medical-professor-finds-link-between-astrazeneca-vaccine-and-fatal-blood-clots-but-ema-tells-europe-to-continue-anyway-because-benefits-outweigh-risks/","display_url":"vaccineimpact.com/2021/norwegianâ€¦","indices":[163,186]}]		[]	[]			Norwegian Medical Professor Finds Link Between AstraZeneca Vaccine And Fatal Blood Clots but EMA Tells Europe to Coâ€¦ https://t.co/MUqP7Eu0uU	233.0	True	vaccineimpact.com		vaccineimpact.com
405	60587fc75cc0450038d591be	2021-03-22 11:30:00	[{"text":"AlBawabaBusiness","indices":[184,201]},{"text":"BusinessNews","indices":[202,215]},{"text":"vaccination","indices":[216,228]}]	[{"url":"https://t.co/1mbSH2mIWB","expanded_url":"https://www.albawaba.com/business/south-africa-sell-astrazeneca-jabs-au-countries-1417825","display_url":"albawaba.com/business/southâ€¦","indices":[230,253]}]		[]	[]			South Africa has sold doses of the AstraZeneca COVID-19 vaccine it acquired in February but did not use to 14 otherâ€¦ https://t.co/WDVps5wI58	4736.0	True	albawaba.com		albawaba.com
406	605884abf5229a00397f1eee	2021-03-22 11:51:02	[]	[]	Sun Mar 21 21:28:39 +0000 2021	[]	[{"url":"https://t.co/TkZDLozZ00","expanded_url":"https://www.rt.com/news/518655-germany-astrazeneca-thrombosis-brain-who/","display_url":"rt.com/news/518655-geâ€¦","indices":[139,162]}]	Researchers say AstraZeneca vaccine can cause thrombosis in BRAIN in â€˜rareâ€™ cases as WHO says it is â€˜not certainâ€™ about it â€” RT World News https://t.co/TkZDLozZ00 https://t.co/XGEy1Kq12h	1875.0	RT @CharlotteDBNN: Researchers say AstraZeneca vaccine can cause thrombosis in BRAIN in â€˜rareâ€™ cases as WHO says it is â€˜not certainâ€™ aboutâ€¦	2170.0	True		rt.com	rt.com
407	605887e8a9573400382d13fe	2021-03-22 12:04:50	[]	[]	Sun Mar 21 21:28:39 +0000 2021	[]	[{"url":"https://t.co/TkZDLozZ00","expanded_url":"https://www.rt.com/news/518655-germany-astrazeneca-thrombosis-brain-who/","display_url":"rt.com/news/518655-geâ€¦","indices":[139,162]}]	Researchers say AstraZeneca vaccine can cause thrombosis in BRAIN in â€˜rareâ€™ cases as WHO says it is â€˜not certainâ€™ about it â€” RT World News https://t.co/TkZDLozZ00 https://t.co/XGEy1Kq12h	1875.0	RT @CharlotteDBNN: Researchers say AstraZeneca vaccine can cause thrombosis in BRAIN in â€˜rareâ€™ cases as WHO says it is â€˜not certainâ€™ aboutâ€¦	1820.0	True		rt.com	rt.com
408	6058984cdbcb130038dfe411	2021-03-22 13:13:35	[]	[{"url":"https://t.co/0rY23NsiC9","expanded_url":"https://sputniknews.com/science/202103201082401550-german-study-reveals-why-astrazeneca-vax-can-cause-brain-blood-clots-as-who-eu-give-jab-green-light/","display_url":"sputniknews.com/science/202103â€¦","indices":[265,288]}]		[]	[]			@SebastianEPayne Germanyâ€™s Greifswald University Hospital have completed a study of AstraZenecaâ€™s coronavirus vacciâ€¦ https://t.co/MsoyAZ2HP9	1391.0	True	sputniknews.com		sputniknews.com
409	6058a3930365d100382c7785	2021-03-22 14:02:54	[]	[{"url":"https://t.co/B4GpZOsxw1","expanded_url":"https://www.veteranstoday.com/2021/03/22/covid-astrazeneca-vaccine-79-effective-with-no-increased-blood-clot-risk-us-trial/","display_url":"veteranstoday.com/2021/03/22/covâ€¦","indices":[115,138]}]		[]	[]			Covid: AstraZeneca vaccine 79% effective with no increased blood clot risk â€“ US trial - by Carol Duff, MSN, BA, RNâ€¦ https://t.co/p4mhFF5CzX	35617.0	True	veteranstoday.com		veteranstoday.com
410	6058a5740365d100382d2371	2021-03-22 14:10:54	[{"text":"AstraZeneca","indices":[21,33]},{"text":"EEUU","indices":[37,42]},{"text":"Chile","indices":[45,51]},{"text":"PerÃº","indices":[54,59]},{"text":"RadicalContraLaCovid19","indices":[183,206]}]	[{"url":"https://t.co/h7oAD1EFvZ","expanded_url":"https://actualidad.rt.com/actualidad/387138-estudio-farmaco-astrazeneca-mostrar-eficacia","display_url":"actualidad.rt.com/actualidad/387â€¦","indices":[157,180]}]		[]	[]			Estudio de vacuna de #AstraZeneca en #EEUU., #Chile y #PerÃº muestra eficacia del 79% contra el covid-19 sintomÃ¡ticoâ€¦ https://t.co/IpnzNralxY	14910.0	True	rt.com		rt.com
411	6058b437603683003821e31b	2021-03-22 15:13:52	[]	[]	Mon Mar 22 13:52:40 +0000 2021	[]	[{"url":"https://t.co/jqz2551LQy","expanded_url":"https://m.sohu.com/a/456583529_120135071/","display_url":"m.sohu.com/a/456583529_12â€¦","indices":[259,282]}]	Doh! The Taiwanese authorities found that the batch of Oxford/AstraZeneca COVID-19 vaccine which arrived on 3 March would expire on 15/6/2021 - the Taiwanese media suspected that the batch was meant for another buyer &amp; the leftover was dumped on Taiwan https://t.co/jqz2551LQy https://t.co/rim3W5mC6y	1286.0	RT @raam_beart: Doh! The Taiwanese authorities found that the batch of Oxford/AstraZeneca COVID-19 vaccine which arrived on 3 March would eâ€¦	142.0	True		sohu.com	sohu.com
412	6058b61137b4a700394ba410	2021-03-22 15:21:37	[]	[]	Mon Mar 22 14:10:54 +0000 2021	[{"text":"AstraZeneca","indices":[21,33]},{"text":"EEUU","indices":[37,42]},{"text":"Chile","indices":[45,51]},{"text":"PerÃº","indices":[54,59]},{"text":"RadicalContraLaCovid19","indices":[183,206]}]	[{"url":"https://t.co/h7oAD1EFvZ","expanded_url":"https://actualidad.rt.com/actualidad/387138-estudio-farmaco-astrazeneca-mostrar-eficacia","display_url":"actualidad.rt.com/actualidad/387â€¦","indices":[157,180]}]	Estudio de vacuna de #AstraZeneca en #EEUU., #Chile y #PerÃº muestra eficacia del 79% contra el covid-19 sintomÃ¡tico y del 100% contra sus formas graves - RT https://t.co/h7oAD1EFvZ #RadicalContraLaCovid19	14913.0	RT @luiscarrillo66: Estudio de vacuna de #AstraZeneca en #EEUU., #Chile y #PerÃº muestra eficacia del 79% contra el covid-19 sintomÃ¡tico y dâ€¦	1738.0	True		rt.com	rt.com
413	6058bb3570938b00383342cf	2021-03-22 15:43:19	[]	[]	Mon Mar 22 13:52:40 +0000 2021	[]	[{"url":"https://t.co/jqz2551LQy","expanded_url":"https://m.sohu.com/a/456583529_120135071/","display_url":"m.sohu.com/a/456583529_12â€¦","indices":[259,282]}]	Doh! The Taiwanese authorities found that the batch of Oxford/AstraZeneca COVID-19 vaccine which arrived on 3 March would expire on 15/6/2021 - the Taiwanese media suspected that the batch was meant for another buyer &amp; the leftover was dumped on Taiwan https://t.co/jqz2551LQy https://t.co/rim3W5mC6y	1289.0	RT @raam_beart: Doh! The Taiwanese authorities found that the batch of Oxford/AstraZeneca COVID-19 vaccine which arrived on 3 March would eâ€¦	25525.0	True		sohu.com	sohu.com
414	6058bb4e70938b0038334983	2021-03-22 15:43:37	[{"text":"Breaking","indices":[133,142]},{"text":"News","indices":[143,148]}]	[{"url":"https://t.co/WlcNyJ1Cfr","expanded_url":"https://www.rt.com/news/518656-european-leaders-astrazeneca-clotting/?utm_source=rss&utm_medium=rss&utm_campaign=RSS","display_url":"rt.com/news/518656-euâ€¦","indices":[149,172]}]		[]	[]			European leaders attempt to restore faith in AstraZeneca Covid vaccine by getting or promising to get jabs after blâ€¦ https://t.co/PJ2A9NPSTI	194.0	True	rt.com		rt.com
415	6058bbc170938b00383365bb	2021-03-22 15:45:04	[]	[{"url":"https://t.co/Rl74GhkZIO","expanded_url":"https://timesofindia.indiatimes.com/world/us/oxford-astrazeneca-vaccine-prevents-79-of-covid-cases-us-data-show/articleshow/81628575.cms?utm_source=twitter.com&utm_medium=social&utm_campaign=TOIWorldNews","display_url":"timesofindia.indiatimes.com/world/us/oxforâ€¦","indices":[224,247]}]		[]	[]			"La vacuna Covid-19 de AstraZeneca Plc y la Universidad de Oxford fue 79% efectiva en la prevenciÃ³n de la enfermedaâ€¦ https://t.co/CS1cXE19Y3	290.0	True	indiatimes.com		indiatimes.com
416	6058c47f0d35da00387c2c48	2021-03-22 16:23:21	[]	[{"url":"https://t.co/V9dSS8AiqV","expanded_url":"https://www.zerohedge.com/covid-19/critical-us-study-shows-astrazeneca-jab-79-effective-europeans-remain-skeptical","display_url":"zerohedge.com/covid-19/critiâ€¦","indices":[101,124]}]		[]	[]			ZH (3/22/21): Critical US Study Shows AstraZeneca Jab 79% Effective As Europeans Remain Skeptical --â€¦ https://t.co/gc3ZNzzauR	595.0	True	zerohedge.com		zerohedge.com
417	6058cb83666e8b0038716822	2021-03-22 16:53:18	[]	[]	Sun Mar 21 07:40:00 +0000 2021	[]	[{"url":"https://t.co/SnOjn53zVm","expanded_url":"https://on.rt.com/b483","display_url":"on.rt.com/b483","indices":[129,152]}]	At least 10 cases of people in Denmark experiencing blood clots after receiving AstraZeneca jab were reported earlier this week https://t.co/SnOjn53zVm	2997218.0	RT @RT_com: At least 10 cases of people in Denmark experiencing blood clots after receiving AstraZeneca jab were reported earlier this weekâ€¦	443.0	True		rt.com	rt.com
418	6058d8182f36aa0038941a19	2021-03-22 17:46:27	[]	[]	Sun Mar 21 21:28:39 +0000 2021	[]	[{"url":"https://t.co/TkZDLozZ00","expanded_url":"https://www.rt.com/news/518655-germany-astrazeneca-thrombosis-brain-who/","display_url":"rt.com/news/518655-geâ€¦","indices":[139,162]}]	Researchers say AstraZeneca vaccine can cause thrombosis in BRAIN in â€˜rareâ€™ cases as WHO says it is â€˜not certainâ€™ about it â€” RT World News https://t.co/TkZDLozZ00 https://t.co/XGEy1Kq12h	1876.0	RT @CharlotteDBNN: Researchers say AstraZeneca vaccine can cause thrombosis in BRAIN in â€˜rareâ€™ cases as WHO says it is â€˜not certainâ€™ aboutâ€¦	1876.0	True		rt.com	rt.com
419	6058d8532f36aa0038942ecf	2021-03-22 17:47:25	[]	[]	Mon Mar 22 17:40:01 +0000 2021	[{"text":"COVID_19","indices":[38,47]},{"text":"vaccine","indices":[48,56]}]	[{"url":"https://t.co/ka1yh4VGTg","expanded_url":"http://www.chinadaily.com.cn/a/202103/22/WS6057fb0fa31024ad0bab0a57.html","display_url":"chinadaily.com.cn/a/202103/22/WSâ€¦","indices":[236,259]}]	Fewer Europeans trust the AstraZeneca #COVID_19 #vaccine after several countries reported side-effects, such as blood clots, an opinion poll by YouGov showed on Monday, even though scientific studies have found it is safe and effective.https://t.co/ka1yh4VGTg	4320443.0	RT @ChinaDaily: Fewer Europeans trust the AstraZeneca #COVID_19 #vaccine after several countries reported side-effects, such as blood clotsâ€¦	196.0	True		chinadaily.com.cn	chinadaily.com.cn
420	6058e2333b2a050038c3faaa	2021-03-22 18:30:00	[]	[]	Mon Mar 22 18:00:53 +0000 2021	[]	[{"url":"https://t.co/HrZjHaumCn","expanded_url":"https://www.newsbreak.com/news/2187042188037/astrazeneca-says-us-trial-data-shows-its-covid-19-vaccine-is-79-percent-effective","display_url":"newsbreak.com/news/218704218â€¦","indices":[214,237]}]	A vaccine developed by AstraZeneca and Oxford University is highly effective at stopping Covid-19 and completely prevents severe illness and hospitalization across all age groups, the company announced on Monday. https://t.co/HrZjHaumCn	52614.0	RT @newsbreakApp: A vaccine developed by AstraZeneca and Oxford University is highly effective at stopping Covid-19 and completely preventsâ€¦	480.0	True		newsbreak.com	newsbreak.com
421	6058f45093d5cf0038336322	2021-03-22 19:47:23	[]	[]	Mon Mar 22 19:46:00 +0000 2021	[{"text":"AstraZeneca","indices":[0,12]},{"text":"Vaccine","indices":[22,30]}]	[{"url":"https://t.co/wxvbtP0QGT","expanded_url":"https://www.theepochtimes.com/astrazeneca-vaccine-effective-and-no-safety-concerns-company-says-following-us-trial_3743881.html?utm_medium=social&utm_source=twitter&utm_campaign=digitalsub","display_url":"theepochtimes.com/astrazeneca-vaâ€¦","indices":[161,184]}]	#AstraZeneca said its #Vaccine is safe and effective following an interim analysis of data from a US-based phase three trial involving over 32,000 participants. https://t.co/wxvbtP0QGT	401007.0	RT @EpochTimes: #AstraZeneca said its #Vaccine is safe and effective following an interim analysis of data from a US-based phase three triaâ€¦	18615.0	True		theepochtimes.com	theepochtimes.com
422	6058f53593d5cf003833b4e0	2021-03-22 19:51:11	[]	[]	Mon Mar 22 19:46:00 +0000 2021	[{"text":"AstraZeneca","indices":[0,12]},{"text":"Vaccine","indices":[22,30]}]	[{"url":"https://t.co/wxvbtP0QGT","expanded_url":"https://www.theepochtimes.com/astrazeneca-vaccine-effective-and-no-safety-concerns-company-says-following-us-trial_3743881.html?utm_medium=social&utm_source=twitter&utm_campaign=digitalsub","display_url":"theepochtimes.com/astrazeneca-vaâ€¦","indices":[161,184]}]	#AstraZeneca said its #Vaccine is safe and effective following an interim analysis of data from a US-based phase three trial involving over 32,000 participants. https://t.co/wxvbtP0QGT	401008.0	RT @EpochTimes: #AstraZeneca said its #Vaccine is safe and effective following an interim analysis of data from a US-based phase three triaâ€¦	1757.0	True		theepochtimes.com	theepochtimes.com
423	6058fb73ad21c10038c5de96	2021-03-22 20:17:44	[]	[]	Sat Mar 20 19:40:00 +0000 2021	[{"text":"Denmark","indices":[40,48]},{"text":"AstraZeneca","indices":[78,90]}]	[{"url":"https://t.co/SnOjn53zVm","expanded_url":"https://on.rt.com/b483","display_url":"on.rt.com/b483","indices":[102,125]}]	Blood clots &amp; one death reported in #Denmark after hospital staffers take #AstraZeneca vaccine https://t.co/SnOjn53zVm https://t.co/SADaj36Rws	2997232.0	RT @RT_com: Blood clots &amp; one death reported in #Denmark after hospital staffers take #AstraZeneca vaccine https://t.co/SnOjn53zVm httpsâ€¦	396.0	True		rt.com	rt.com
424	6058fee20591420038c7145c	2021-03-22 20:32:26	[]	[{"url":"https://t.co/u6L8idXeeu","expanded_url":"http://trialsitenews.com/argentinas-ivercar-ivermectin-carrageenan-study-shows-positive-results-targeting-covid-19/","display_url":"trialsitenews.com/argentinas-iveâ€¦","indices":[74,97]},{"url":"https://t.co/56OFRCfihm","expanded_url":"https://ncbi.nlm.nih.gov/pmc/articles/PMC7688272/","display_url":"ncbi.nlm.nih.gov/pmc/articles/Pâ€¦","indices":…		[]	[]			@larbre31 @Caillaut2N @Scintigraphiste @JJWINAZZ @GabinJean3 @Citizen4Sci https://t.co/u6L8idXeeuâ€¦ https://t.co/MiwmVoofUP	3.0	True	swprs.org		swprs.org
425	60591c2c1c1f650038616f2e	2021-03-22 22:37:27	[]	[]	Mon Mar 22 21:55:21 +0000 2021	[]	[{"url":"https://t.co/010pKW4BHC","expanded_url":"https://www.usnews.com/news/health-news/articles/2021-03-16/covid-long-haulers-plagued-by-symptoms-as-experts-seek-answers","display_url":"usnews.com/news/health-neâ€¦","indices":[258,281]}]	@NIHDirector @AstraZeneca "Notably, some providers have observed that long COVID appears similar to another condition: Myalgic Encephalomyelitis (ME/CFS). Infectious disease expert &amp; White House adviser Dr. Anthony Fauci has pointed out the parallels." https://t.co/010pKW4BHC	1574.0	RT @Dakota_150: @NIHDirector @AstraZeneca "Notably, some providers have observed that long COVID appears similar to another condition: Myalâ€¦	880.0	True		health-news	health-news
426	60591ebb85e3280038c12e70	2021-03-22 22:48:21	[{"text":"InformedConsent","indices":[131,147]}]	[{"url":"https://t.co/KGzItOtGl5","expanded_url":"https://childrenshealthdefense.org/defender/link-astrazeneca-vaccine-blood-clots/","display_url":"childrenshealthdefense.org/defender/link-â€¦","indices":[149,172]}]		[]	[]			New Research Points to Link Between AstraZeneca Vaccine and Blood Clots â€¢ Children's Health Defense. Although the câ€¦ https://t.co/etPmGdbSCU	251.0	True	childrenshealthdefense.org		childrenshealthdefense.org
427	6059344032a27c00383ba950	2021-03-23 00:20:10	[]	[{"url":"https://t.co/MOzedMA3hl","expanded_url":"https://rumble.com/vep6l9-uma-catstrofe-covid-se-avizinha.html","display_url":"rumble.com/vep6l9-uma-catâ€¦","indices":[129,152]}]		[]	[]			PAREM TUDO QUE ESTÃƒO FAZENDO @Biakicis @jairbolsonaro @CarlaZambelli38 !!! PAREM TUDO E ASSISTAM ANTES DE DORMIR!!â€¦ https://t.co/IBDPiRijO3	85.0	True	rumble.com		rumble.com
428	605934e332a27c00383be3e8	2021-03-23 00:22:54	[]	[{"url":"https://t.co/Wv6IjIphvV","expanded_url":"https://www.rt.com/news/518691-blood-clots-astrazeneca-vaccine-denmark/","display_url":"rt.com/news/518691-blâ€¦","indices":[141,164]}]		[]	[]			Blood clots &amp; one death reported in Denmark after hospital staffers take AstraZeneca vaccine â€” RT World News.....Foâ€¦ https://t.co/4lc0EsYb1t	23.0	True	rt.com		rt.com
429	605940b61edcad0038768348	2021-03-23 01:13:20	[]	[]	Mon Mar 22 17:40:01 +0000 2021	[{"text":"COVID_19","indices":[38,47]},{"text":"vaccine","indices":[48,56]}]	[{"url":"https://t.co/ka1yh4VGTg","expanded_url":"http://www.chinadaily.com.cn/a/202103/22/WS6057fb0fa31024ad0bab0a57.html","display_url":"chinadaily.com.cn/a/202103/22/WSâ€¦","indices":[236,259]}]	Fewer Europeans trust the AstraZeneca #COVID_19 #vaccine after several countries reported side-effects, such as blood clots, an opinion poll by YouGov showed on Monday, even though scientific studies have found it is safe and effective.https://t.co/ka1yh4VGTg	4320233.0	RT @ChinaDaily: Fewer Europeans trust the AstraZeneca #COVID_19 #vaccine after several countries reported side-effects, such as blood clotsâ€¦	5.0	True		chinadaily.com.cn	chinadaily.com.cn
430	605977f30217040038039749	2021-03-23 05:09:02	[]	[{"url":"https://t.co/roEpsn4kP6","expanded_url":"https://www.walmart.com/pharmacy/clinical-services/immunization/scheduled?imzType=covid","display_url":"walmart.com/pharmacy/cliniâ€¦","indices":[113,136]}]		[]	[]			New availability: Walmart Baton Rouge Neighborhood Market 11550 Coursey Blvd, Baton Rouge, LA 70816 Access here:â€¦ https://t.co/T4q2BAiYAZ	531.0	True	rt.com		rt.com
431	6059830912cd0a00389e272a	2021-03-23 05:56:19	[]	[]	Mon Mar 22 22:57:00 +0000 2021	[]	[{"url":"https://t.co/nPb4QNxtJI","expanded_url":"https://childrenshealthdefense.org/defender/link-astrazeneca-vaccine-blood-clots/","display_url":"childrenshealthdefense.org/defender/link-â€¦","indices":[202,225]}]	The German team, said in a statement that AstraZenecaâ€™s vaccine may, in some cases ..lead to potentially deadly clots â€œThere is no other thing than the vaccine that can explain this immune response,â€� https://t.co/nPb4QNxtJI	13725.0	RT @InProportion2: The German team, said in a statement that AstraZenecaâ€™s vaccine may, in some cases ..lead to potentially deadly clots â€œâ€¦	3290.0	True		childrenshealthdefense.org	childrenshealthdefense.org
432	60598c974b1bd80038975cdd	2021-03-23 06:37:06	[]	[]	Mon Mar 22 22:57:00 +0000 2021	[]	[{"url":"https://t.co/nPb4QNxtJI","expanded_url":"https://childrenshealthdefense.org/defender/link-astrazeneca-vaccine-blood-clots/","display_url":"childrenshealthdefense.org/defender/link-â€¦","indices":[202,225]}]	The German team, said in a statement that AstraZenecaâ€™s vaccine may, in some cases ..lead to potentially deadly clots â€œThere is no other thing than the vaccine that can explain this immune response,â€� https://t.co/nPb4QNxtJI	13726.0	RT @InProportion2: The German team, said in a statement that AstraZenecaâ€™s vaccine may, in some cases ..lead to potentially deadly clots â€œâ€¦	539.0	True		childrenshealthdefense.org	childrenshealthdefense.org
433	60598d8d4b1bd8003897b491	2021-03-23 06:41:12	[]	[]	Mon Mar 22 22:57:00 +0000 2021	[]	[{"url":"https://t.co/nPb4QNxtJI","expanded_url":"https://childrenshealthdefense.org/defender/link-astrazeneca-vaccine-blood-clots/","display_url":"childrenshealthdefense.org/defender/link-â€¦","indices":[202,225]}]	The German team, said in a statement that AstraZenecaâ€™s vaccine may, in some cases ..lead to potentially deadly clots â€œThere is no other thing than the vaccine that can explain this immune response,â€� https://t.co/nPb4QNxtJI	13726.0	RT @InProportion2: The German team, said in a statement that AstraZenecaâ€™s vaccine may, in some cases ..lead to potentially deadly clots â€œâ€¦	480.0	True		childrenshealthdefense.org	childrenshealthdefense.org
434	60599e75c594e20038280e95	2021-03-23 07:52:42	[]	[{"url":"https://t.co/2eK0YLXz5m","expanded_url":"https://www.rt.com/usa/518866-astrazeneca-us-trial-data-incomplete/","display_url":"rt.com/usa/518866-astâ€¦","indices":[137,160]}]		[]	[]			â€˜Outdated informationâ€™ may have skewed efficacy data from AstraZeneca Covid vaccine trial, US govt health instituteâ€¦ https://t.co/g9NOFbUYhZ	7127.0	True	rt.com		rt.com
435	60599fbbc594e20038289019	2021-03-23 07:58:45	[]	[]	Sat Mar 20 21:46:05 +0000 2021	[]	[{"url":"https://t.co/zBiZV06GZt","expanded_url":"https://gnews.org/987677/","display_url":"gnews.org/987677/","indices":[161,184]}]	Till today 16 European countries have suspended the AstraZeneca vaccine for 2-12 weeks since it may cause blood clots, or even more fatal consequences of death. https://t.co/zBiZV06GZt	836.0	RT @sydneyhimalaya: Till today 16 European countries have suspended the AstraZeneca vaccine for 2-12 weeks since it may cause blood clots,â€¦	28.0	True		gnews.org	gnews.org
436	6059a03ac594e2003828bd95	2021-03-23 08:00:53	[]	[{"url":"https://t.co/zgGtgyX4R5","expanded_url":"https://francais.rt.com/international/84989-astrazeneca-information-obsolete-a-pu-fausser-essai-efficacite-vaccin-anti-covid?utm_source=browser&utm_medium=aplication_chrome&utm_campaign=chrome","display_url":"francais.rt.com/international/â€¦","indices":[133,156]}]		[]	[]			AstraZeneca: une Â«information obsolÃ¨teÂ» a pu fausser l'essai sur l'efficacitÃ© (rÃ©gulateur amÃ©ricain) En savoir pluâ€¦ https://t.co/zsm54Suk8z	940.0	True	rt.com		rt.com
437	6059a362d0f3340038c7c27c	2021-03-23 08:14:21	[]	[]	Tue Mar 23 08:01:11 +0000 2021	[{"text":"AstraZeneca","indices":[2,14]}]	[{"url":"https://t.co/Hf1yn7ffkY","expanded_url":"https://francais.rt.com/international/84989-astrazeneca-information-obsolete-a-pu-fausser-essai-efficacite-vaccin-anti-covid","display_url":"francais.rt.com/international/â€¦","indices":[108,131]}]	ðŸ”´ #AstraZeneca: une Â«information obsolÃ¨teÂ» a pu fausser l'essai sur l'efficacitÃ© (rÃ©gulateur amÃ©ricain) âž¡ï¸� https://t.co/Hf1yn7ffkY https://t.co/gSyXqSr2Kd	162824.0	RT @RTenfrancais: ðŸ”´ #AstraZeneca: une Â«information obsolÃ¨teÂ» a pu fausser l'essai sur l'efficacitÃ© (rÃ©gulateur amÃ©ricain) âž¡ï¸� https://t.co/â€¦	1076.0	True		rt.com	rt.com
438	6059a3c7d0f3340038c7e654	2021-03-23 08:16:01	[]	[{"url":"https://t.co/prsT2JoexV","expanded_url":"https://francais.rt.com/international/84989-astrazeneca-information-obsolete-a-pu-fausser-essai-efficacite-vaccin-anti-covid","display_url":"francais.rt.com/international/â€¦","indices":[101,124]}]		[]	[]			AstraZeneca: une Â«information obsolÃ¨teÂ» a pu fausser l'essai sur l'efficacitÃ© (rÃ©gulateur amÃ©ricain)â€¦ https://t.co/jyb2hsgZ5N	2663.0	True	rt.com		rt.com
439	6059a54ad0f3340038c87108	2021-03-23 08:22:29	[]	[]	Tue Mar 23 08:01:11 +0000 2021	[{"text":"AstraZeneca","indices":[2,14]}]	[{"url":"https://t.co/Hf1yn7ffkY","expanded_url":"https://francais.rt.com/international/84989-astrazeneca-information-obsolete-a-pu-fausser-essai-efficacite-vaccin-anti-covid","display_url":"francais.rt.com/international/â€¦","indices":[108,131]}]	ðŸ”´ #AstraZeneca: une Â«information obsolÃ¨teÂ» a pu fausser l'essai sur l'efficacitÃ© (rÃ©gulateur amÃ©ricain) âž¡ï¸� https://t.co/Hf1yn7ffkY https://t.co/gSyXqSr2Kd	162825.0	RT @RTenfrancais: ðŸ”´ #AstraZeneca: une Â«information obsolÃ¨teÂ» a pu fausser l'essai sur l'efficacitÃ© (rÃ©gulateur amÃ©ricain) âž¡ï¸� https://t.co/â€¦	18.0	True		rt.com	rt.com
440	6059ac7eee487400380baefd	2021-03-23 08:53:12	[]	[]	Tue Mar 23 08:49:16 +0000 2021	[{"text":"AstraZeneca","indices":[22,34]},{"text":"thrombose","indices":[70,80]}]	[{"url":"https://t.co/TtnpIJmAtM","expanded_url":"https://francais.rt.com/france/84987-nantes-vaccin-astrazeneca-covid-etudiant-24-ans-meurt-thrombose-enquete-ouverte-","display_url":"francais.rt.com/france/84987-nâ€¦","indices":[106,129]}]	Nantes : vaccinÃ© avec #AstraZeneca, un Ã©tudiant de 24 ans meurt d'une #thrombose, une enquÃªte ouverte âž¡ï¸� https://t.co/TtnpIJmAtM https://t.co/w6Gt40aFAR	162827.0	RT @RTenfrancais: Nantes : vaccinÃ© avec #AstraZeneca, un Ã©tudiant de 24 ans meurt d'une #thrombose, une enquÃªte ouverte âž¡ï¸� https://t.co/Ttâ€¦	726.0	True		rt.com	rt.com
441	6059ac9bee487400380bb93f	2021-03-23 08:53:41	[]	[]	Tue Mar 23 08:49:16 +0000 2021	[{"text":"AstraZeneca","indices":[22,34]},{"text":"thrombose","indices":[70,80]}]	[{"url":"https://t.co/TtnpIJmAtM","expanded_url":"https://francais.rt.com/france/84987-nantes-vaccin-astrazeneca-covid-etudiant-24-ans-meurt-thrombose-enquete-ouverte-","display_url":"francais.rt.com/france/84987-nâ€¦","indices":[106,129]}]	Nantes : vaccinÃ© avec #AstraZeneca, un Ã©tudiant de 24 ans meurt d'une #thrombose, une enquÃªte ouverte âž¡ï¸� https://t.co/TtnpIJmAtM https://t.co/w6Gt40aFAR	162827.0	RT @RTenfrancais: Nantes : vaccinÃ© avec #AstraZeneca, un Ã©tudiant de 24 ans meurt d'une #thrombose, une enquÃªte ouverte âž¡ï¸� https://t.co/Ttâ€¦	1812.0	True		rt.com	rt.com
442	6059ad24ee487400380be8a3	2021-03-23 08:55:53	[]	[]	Tue Mar 23 08:49:16 +0000 2021	[{"text":"AstraZeneca","indices":[22,34]},{"text":"thrombose","indices":[70,80]}]	[{"url":"https://t.co/TtnpIJmAtM","expanded_url":"https://francais.rt.com/france/84987-nantes-vaccin-astrazeneca-covid-etudiant-24-ans-meurt-thrombose-enquete-ouverte-","display_url":"francais.rt.com/france/84987-nâ€¦","indices":[106,129]}]	Nantes : vaccinÃ© avec #AstraZeneca, un Ã©tudiant de 24 ans meurt d'une #thrombose, une enquÃªte ouverte âž¡ï¸� https://t.co/TtnpIJmAtM https://t.co/w6Gt40aFAR	162827.0	RT @RTenfrancais: Nantes : vaccinÃ© avec #AstraZeneca, un Ã©tudiant de 24 ans meurt d'une #thrombose, une enquÃªte ouverte âž¡ï¸� https://t.co/Ttâ€¦	4684.0	True		rt.com	rt.com
443	6059ad29ee487400380bead9	2021-03-23 08:56:00	[]	[{"url":"https://t.co/8RpEUAzlM1","expanded_url":"https://www.rt.com/news/518796-astrazeneca-europe-britain-vaccine-poll/","display_url":"rt.com/news/518796-asâ€¦","indices":[130,153]}]		[]	[]			EU citizens losing faith in AstraZeneca vaccine, poll shows, but new trial data reveal jab more effective than origâ€¦ https://t.co/ITP8H0fMhv	43.0	True	rt.com		rt.com
444	6059ad4fee487400380bf9d1	2021-03-23 08:56:42	[]	[]	Tue Mar 23 08:49:16 +0000 2021	[{"text":"AstraZeneca","indices":[22,34]},{"text":"thrombose","indices":[70,80]}]	[{"url":"https://t.co/TtnpIJmAtM","expanded_url":"https://francais.rt.com/france/84987-nantes-vaccin-astrazeneca-covid-etudiant-24-ans-meurt-thrombose-enquete-ouverte-","display_url":"francais.rt.com/france/84987-nâ€¦","indices":[106,129]}]	Nantes : vaccinÃ© avec #AstraZeneca, un Ã©tudiant de 24 ans meurt d'une #thrombose, une enquÃªte ouverte âž¡ï¸� https://t.co/TtnpIJmAtM https://t.co/w6Gt40aFAR	162827.0	RT @RTenfrancais: Nantes : vaccinÃ© avec #AstraZeneca, un Ã©tudiant de 24 ans meurt d'une #thrombose, une enquÃªte ouverte âž¡ï¸� https://t.co/Ttâ€¦	49.0	True		rt.com	rt.com
445	6059ad57ee487400380bfcd7	2021-03-23 08:56:50	[]	[]	Tue Mar 23 08:49:16 +0000 2021	[{"text":"AstraZeneca","indices":[22,34]},{"text":"thrombose","indices":[70,80]}]	[{"url":"https://t.co/TtnpIJmAtM","expanded_url":"https://francais.rt.com/france/84987-nantes-vaccin-astrazeneca-covid-etudiant-24-ans-meurt-thrombose-enquete-ouverte-","display_url":"francais.rt.com/france/84987-nâ€¦","indices":[106,129]}]	Nantes : vaccinÃ© avec #AstraZeneca, un Ã©tudiant de 24 ans meurt d'une #thrombose, une enquÃªte ouverte âž¡ï¸� https://t.co/TtnpIJmAtM https://t.co/w6Gt40aFAR	162827.0	RT @RTenfrancais: Nantes : vaccinÃ© avec #AstraZeneca, un Ã©tudiant de 24 ans meurt d'une #thrombose, une enquÃªte ouverte âž¡ï¸� https://t.co/Ttâ€¦	49.0	True		rt.com	rt.com
446	6059adb8ee487400380c1f31	2021-03-23 08:58:26	[]	[]	Tue Mar 23 08:49:16 +0000 2021	[{"text":"AstraZeneca","indices":[22,34]},{"text":"thrombose","indices":[70,80]}]	[{"url":"https://t.co/TtnpIJmAtM","expanded_url":"https://francais.rt.com/france/84987-nantes-vaccin-astrazeneca-covid-etudiant-24-ans-meurt-thrombose-enquete-ouverte-","display_url":"francais.rt.com/france/84987-nâ€¦","indices":[106,129]}]	Nantes : vaccinÃ© avec #AstraZeneca, un Ã©tudiant de 24 ans meurt d'une #thrombose, une enquÃªte ouverte âž¡ï¸� https://t.co/TtnpIJmAtM https://t.co/w6Gt40aFAR	162827.0	RT @RTenfrancais: Nantes : vaccinÃ© avec #AstraZeneca, un Ã©tudiant de 24 ans meurt d'une #thrombose, une enquÃªte ouverte âž¡ï¸� https://t.co/Ttâ€¦	2318.0	True		rt.com	rt.com
447	6059ade7ee487400380c3049	2021-03-23 08:59:14	[]	[]	Tue Mar 23 08:49:16 +0000 2021	[{"text":"AstraZeneca","indices":[22,34]},{"text":"thrombose","indices":[70,80]}]	[{"url":"https://t.co/TtnpIJmAtM","expanded_url":"https://francais.rt.com/france/84987-nantes-vaccin-astrazeneca-covid-etudiant-24-ans-meurt-thrombose-enquete-ouverte-","display_url":"francais.rt.com/france/84987-nâ€¦","indices":[106,129]}]	Nantes : vaccinÃ© avec #AstraZeneca, un Ã©tudiant de 24 ans meurt d'une #thrombose, une enquÃªte ouverte âž¡ï¸� https://t.co/TtnpIJmAtM https://t.co/w6Gt40aFAR	162827.0	RT @RTenfrancais: Nantes : vaccinÃ© avec #AstraZeneca, un Ã©tudiant de 24 ans meurt d'une #thrombose, une enquÃªte ouverte âž¡ï¸� https://t.co/Ttâ€¦	3849.0	True		rt.com	rt.com
448	6059ae35ee487400380c4bf9	2021-03-23 09:00:31	[]	[]	Tue Mar 23 08:49:16 +0000 2021	[{"text":"AstraZeneca","indices":[22,34]},{"text":"thrombose","indices":[70,80]}]	[{"url":"https://t.co/TtnpIJmAtM","expanded_url":"https://francais.rt.com/france/84987-nantes-vaccin-astrazeneca-covid-etudiant-24-ans-meurt-thrombose-enquete-ouverte-","display_url":"francais.rt.com/france/84987-nâ€¦","indices":[106,129]}]	Nantes : vaccinÃ© avec #AstraZeneca, un Ã©tudiant de 24 ans meurt d'une #thrombose, une enquÃªte ouverte âž¡ï¸� https://t.co/TtnpIJmAtM https://t.co/w6Gt40aFAR	162827.0	RT @RTenfrancais: Nantes : vaccinÃ© avec #AstraZeneca, un Ã©tudiant de 24 ans meurt d'une #thrombose, une enquÃªte ouverte âž¡ï¸� https://t.co/Ttâ€¦	102.0	True		rt.com	rt.com
449	6059ae7eee487400380c6637	2021-03-23 09:01:45	[]	[{"url":"https://t.co/EFOs1RO5xf","expanded_url":"https://francais.rt.com/france/84987-nantes-vaccin-astrazeneca-covid-etudiant-24-ans-meurt-thrombose-enquete-ouverte-?utm_source=browser&utm_medium=aplication_chrome&utm_campaign=chrome","display_url":"francais.rt.com/france/84987-nâ€¦","indices":[132,155]}]		[]	[]			Nantes : vaccinÃ© avec AstraZeneca, un Ã©tudiant de 24 ans meurt d'une thrombose, une enquÃªte ouverte En savoir plusâ€¦ https://t.co/L28B7icEhy	940.0	True	rt.com		rt.com
450	6059afdbfe005e003882f21c	2021-03-23 09:07:32	[]	[]	Tue Mar 23 08:49:16 +0000 2021	[{"text":"AstraZeneca","indices":[22,34]},{"text":"thrombose","indices":[70,80]}]	[{"url":"https://t.co/TtnpIJmAtM","expanded_url":"https://francais.rt.com/france/84987-nantes-vaccin-astrazeneca-covid-etudiant-24-ans-meurt-thrombose-enquete-ouverte-","display_url":"francais.rt.com/france/84987-nâ€¦","indices":[106,129]}]	Nantes : vaccinÃ© avec #AstraZeneca, un Ã©tudiant de 24 ans meurt d'une #thrombose, une enquÃªte ouverte âž¡ï¸� https://t.co/TtnpIJmAtM https://t.co/w6Gt40aFAR	162827.0	RT @RTenfrancais: Nantes : vaccinÃ© avec #AstraZeneca, un Ã©tudiant de 24 ans meurt d'une #thrombose, une enquÃªte ouverte âž¡ï¸� https://t.co/Ttâ€¦	2856.0	True		rt.com	rt.com
451	6059afdefe005e003882f342	2021-03-23 09:07:35	[{"text":"AstraZeneca","indices":[23,35]},{"text":"coronavirus","indices":[137,149]}]	[{"url":"https://t.co/iQYh5thHIT","expanded_url":"https://www.rt.com/usa/518866-astrazeneca-us-trial-data-incomplete/","display_url":"rt.com/usa/518866-astâ€¦","indices":[113,136]}]		[]	[]			â€˜Outdated informationâ€™ #AstraZeneca Cover Up. Covid vaccine trial, US govt health institute claims â€” RT USA Newsâ€¦ https://t.co/v8ovf9cBV5	88.0	True	rt.com		rt.com
452	6059b00efe005e003882ffe8	2021-03-23 09:08:10	[]	[]	Tue Mar 23 08:49:16 +0000 2021	[{"text":"AstraZeneca","indices":[22,34]},{"text":"thrombose","indices":[70,80]}]	[{"url":"https://t.co/TtnpIJmAtM","expanded_url":"https://francais.rt.com/france/84987-nantes-vaccin-astrazeneca-covid-etudiant-24-ans-meurt-thrombose-enquete-ouverte-","display_url":"francais.rt.com/france/84987-nâ€¦","indices":[106,129]}]	Nantes : vaccinÃ© avec #AstraZeneca, un Ã©tudiant de 24 ans meurt d'une #thrombose, une enquÃªte ouverte âž¡ï¸� https://t.co/TtnpIJmAtM https://t.co/w6Gt40aFAR	162806.0	RT @RTenfrancais: Nantes : vaccinÃ© avec #AstraZeneca, un Ã©tudiant de 24 ans meurt d'une #thrombose, une enquÃªte ouverte âž¡ï¸� https://t.co/Ttâ€¦	7275.0	True		rt.com	rt.com
453	6059b101fe005e0038835112	2021-03-23 09:11:57	[]	[]	Tue Mar 23 08:49:16 +0000 2021	[{"text":"AstraZeneca","indices":[22,34]},{"text":"thrombose","indices":[70,80]}]	[{"url":"https://t.co/TtnpIJmAtM","expanded_url":"https://francais.rt.com/france/84987-nantes-vaccin-astrazeneca-covid-etudiant-24-ans-meurt-thrombose-enquete-ouverte-","display_url":"francais.rt.com/france/84987-nâ€¦","indices":[106,129]}]	Nantes : vaccinÃ© avec #AstraZeneca, un Ã©tudiant de 24 ans meurt d'une #thrombose, une enquÃªte ouverte âž¡ï¸� https://t.co/TtnpIJmAtM https://t.co/w6Gt40aFAR	162827.0	RT @RTenfrancais: Nantes : vaccinÃ© avec #AstraZeneca, un Ã©tudiant de 24 ans meurt d'une #thrombose, une enquÃªte ouverte âž¡ï¸� https://t.co/Ttâ€¦	72.0	True		rt.com	rt.com
454	6059b183fe005e0038837f4e	2021-03-23 09:14:06	[]	[{"url":"https://t.co/CpT4okiAcN","expanded_url":"https://www.rt.com/usa/518866-astrazeneca-us-trial-data-incomplete/","display_url":"rt.com/usa/518866-astâ€¦","indices":[137,160]}]		[]	[]			â€˜Outdated informationâ€™ may have skewed efficacy data from AstraZeneca Covid vaccine trial, US govt health instituteâ€¦ https://t.co/e3002gwBev	28.0	True	rt.com		rt.com
455	6059b18efe005e00388382d0	2021-03-23 09:14:16	[]	[]	Tue Mar 23 09:14:06 +0000 2021	[]	[{"url":"https://t.co/CpT4okiAcN","expanded_url":"https://www.rt.com/usa/518866-astrazeneca-us-trial-data-incomplete/","display_url":"rt.com/usa/518866-astâ€¦","indices":[137,160]}]	â€˜Outdated informationâ€™ may have skewed efficacy data from AstraZeneca Covid vaccine trial, US govt health institute claims â€” RT USA News https://t.co/CpT4okiAcN	28.0	RT @bobswede: â€˜Outdated informationâ€™ may have skewed efficacy data from AstraZeneca Covid vaccine trial, US govt health institute claims â€”â€¦	28.0	True		rt.com	rt.com
456	6059b595f19aea00388af238	2021-03-23 09:31:49	[]	[]	Mon Mar 22 22:57:00 +0000 2021	[]	[{"url":"https://t.co/nPb4QNxtJI","expanded_url":"https://childrenshealthdefense.org/defender/link-astrazeneca-vaccine-blood-clots/","display_url":"childrenshealthdefense.org/defender/link-â€¦","indices":[202,225]}]	The German team, said in a statement that AstraZenecaâ€™s vaccine may, in some cases ..lead to potentially deadly clots â€œThere is no other thing than the vaccine that can explain this immune response,â€� https://t.co/nPb4QNxtJI	13719.0	RT @InProportion2: The German team, said in a statement that AstraZenecaâ€™s vaccine may, in some cases ..lead to potentially deadly clots â€œâ€¦	2129.0	True		childrenshealthdefense.org	childrenshealthdefense.org
457	6059b5c2f19aea00388afdec	2021-03-23 09:32:21	[]	[]	Mon Mar 22 22:57:00 +0000 2021	[]	[{"url":"https://t.co/nPb4QNxtJI","expanded_url":"https://childrenshealthdefense.org/defender/link-astrazeneca-vaccine-blood-clots/","display_url":"childrenshealthdefense.org/defender/link-â€¦","indices":[202,225]}]	The German team, said in a statement that AstraZenecaâ€™s vaccine may, in some cases ..lead to potentially deadly clots â€œThere is no other thing than the vaccine that can explain this immune response,â€� https://t.co/nPb4QNxtJI	13731.0	RT @InProportion2: The German team, said in a statement that AstraZenecaâ€™s vaccine may, in some cases ..lead to potentially deadly clots â€œâ€¦	74.0	True		childrenshealthdefense.org	childrenshealthdefense.org
458	6059b65af19aea00388b2612	2021-03-23 09:34:14	[]	[]	Mon Mar 22 22:57:00 +0000 2021	[]	[{"url":"https://t.co/nPb4QNxtJI","expanded_url":"https://childrenshealthdefense.org/defender/link-astrazeneca-vaccine-blood-clots/","display_url":"childrenshealthdefense.org/defender/link-â€¦","indices":[202,225]}]	The German team, said in a statement that AstraZenecaâ€™s vaccine may, in some cases ..lead to potentially deadly clots â€œThere is no other thing than the vaccine that can explain this immune response,â€� https://t.co/nPb4QNxtJI	13731.0	RT @InProportion2: The German team, said in a statement that AstraZenecaâ€™s vaccine may, in some cases ..lead to potentially deadly clots â€œâ€¦	1148.0	True		childrenshealthdefense.org	childrenshealthdefense.org
459	6059b6e1f19aea00388b4ba0	2021-03-23 09:35:58	[]	[]	Tue Mar 23 08:49:16 +0000 2021	[{"text":"AstraZeneca","indices":[22,34]},{"text":"thrombose","indices":[70,80]}]	[{"url":"https://t.co/TtnpIJmAtM","expanded_url":"https://francais.rt.com/france/84987-nantes-vaccin-astrazeneca-covid-etudiant-24-ans-meurt-thrombose-enquete-ouverte-","display_url":"francais.rt.com/france/84987-nâ€¦","indices":[106,129]}]	Nantes : vaccinÃ© avec #AstraZeneca, un Ã©tudiant de 24 ans meurt d'une #thrombose, une enquÃªte ouverte âž¡ï¸� https://t.co/TtnpIJmAtM https://t.co/w6Gt40aFAR	162828.0	RT @RTenfrancais: Nantes : vaccinÃ© avec #AstraZeneca, un Ã©tudiant de 24 ans meurt d'une #thrombose, une enquÃªte ouverte âž¡ï¸� https://t.co/Ttâ€¦	7.0	True		rt.com	rt.com
460	6059b746f19aea00388b67de	2021-03-23 09:37:17	[]	[]	Mon Mar 22 22:57:00 +0000 2021	[]	[{"url":"https://t.co/nPb4QNxtJI","expanded_url":"https://childrenshealthdefense.org/defender/link-astrazeneca-vaccine-blood-clots/","display_url":"childrenshealthdefense.org/defender/link-â€¦","indices":[202,225]}]	The German team, said in a statement that AstraZenecaâ€™s vaccine may, in some cases ..lead to potentially deadly clots â€œThere is no other thing than the vaccine that can explain this immune response,â€� https://t.co/nPb4QNxtJI	13731.0	RT @InProportion2: The German team, said in a statement that AstraZenecaâ€™s vaccine may, in some cases ..lead to potentially deadly clots â€œâ€¦	155.0	True		childrenshealthdefense.org	childrenshealthdefense.org
461	6059b74ef19aea00388b6a08	2021-03-23 09:37:23	[]	[]	Mon Mar 22 22:57:00 +0000 2021	[]	[{"url":"https://t.co/nPb4QNxtJI","expanded_url":"https://childrenshealthdefense.org/defender/link-astrazeneca-vaccine-blood-clots/","display_url":"childrenshealthdefense.org/defender/link-â€¦","indices":[202,225]}]	The German team, said in a statement that AstraZenecaâ€™s vaccine may, in some cases ..lead to potentially deadly clots â€œThere is no other thing than the vaccine that can explain this immune response,â€� https://t.co/nPb4QNxtJI	13731.0	RT @InProportion2: The German team, said in a statement that AstraZenecaâ€™s vaccine may, in some cases ..lead to potentially deadly clots â€œâ€¦	8.0	True		childrenshealthdefense.org	childrenshealthdefense.org
462	6059b784f19aea00388b7938	2021-03-23 09:38:06	[]	[]	Tue Mar 23 09:15:00 +0000 2021	[]	[{"url":"https://t.co/rGI6LYXyRQ","expanded_url":"https://nation.com.pk/23-Mar-2021/after-four-deaths-norway-believe-astrazeneca-s-vaccine-may-be-stopped-for-good","display_url":"nation.com.pk/23-Mar-2021/afâ€¦","indices":[81,104]}]	After four deaths, Norway believes AstraZeneca's vaccine may be stopped for good https://t.co/rGI6LYXyRQ @AstraZeneca https://t.co/JwsRbFJ5CG	88667.0	RT @The_Nation: After four deaths, Norway believes AstraZeneca's vaccine may be stopped for good https://t.co/rGI6LYXyRQ @AstraZeneca httpsâ€¦	72.0	True		nation.com.pk	nation.com.pk
463	6059cc2d3a7471003830a78c	2021-03-23 11:08:24	[]	[]	Tue Mar 23 09:45:22 +0000 2021	[]	[{"url":"https://t.co/93NyPt0bd4","expanded_url":"https://ussanews.com/News1/2021/03/23/more-deaths-are-linked-to-astrazenecas-vaccine-the-cause-found-according-to-norwegian-experts/","display_url":"ussanews.com/News1/2021/03/â€¦","indices":[97,120]}]	More deaths are linked to AstraZenecaâ€™s vaccine â€“ the cause found according to Norwegian experts https://t.co/93NyPt0bd4 https://t.co/S6NLktwi5B	27217.0	RT @USSANews: More deaths are linked to AstraZenecaâ€™s vaccine â€“ the cause found according to Norwegian experts https://t.co/93NyPt0bd4 httpâ€¦	2041.0	True		ussanews.com	ussanews.com
464	6059cd623a7471003831157c	2021-03-23 11:13:31	[]	[]	Tue Mar 23 08:49:16 +0000 2021	[{"text":"AstraZeneca","indices":[22,34]},{"text":"thrombose","indices":[70,80]}]	[{"url":"https://t.co/TtnpIJmAtM","expanded_url":"https://francais.rt.com/france/84987-nantes-vaccin-astrazeneca-covid-etudiant-24-ans-meurt-thrombose-enquete-ouverte-","display_url":"francais.rt.com/france/84987-nâ€¦","indices":[106,129]}]	Nantes : vaccinÃ© avec #AstraZeneca, un Ã©tudiant de 24 ans meurt d'une #thrombose, une enquÃªte ouverte âž¡ï¸� https://t.co/TtnpIJmAtM https://t.co/w6Gt40aFAR	162830.0	RT @RTenfrancais: Nantes : vaccinÃ© avec #AstraZeneca, un Ã©tudiant de 24 ans meurt d'une #thrombose, une enquÃªte ouverte âž¡ï¸� https://t.co/Ttâ€¦	6.0	True		rt.com	rt.com
465	6059d194e8907c00380ee403	2021-03-23 11:31:26	[]	[{"url":"https://t.co/5qpFibnZBo","expanded_url":"https://childrenshealthdefense.org/webinar/the-covid-vaccine-on-trial-if-you-only-knew-watch-now/?fbclid=IwAR0e_uBZOd7zPSpHYDLg-c6x6ae2YKtiggbVS_letcw5QoXYEzjxHZO2l2s","display_url":"childrenshealthdefense.org/webinar/the-coâ€¦","indices":[240,263]}]		[]	[]			@Tyse101 Why would you take a vaccine that doesn't stop infection or transmission? 15+ countries have halted the AZâ€¦ https://t.co/IkDkNDTwJg	36.0	True	childrenshealthdefense.org		childrenshealthdefense.org
466	6059d30be8907c00380f6a45	2021-03-23 11:37:41	[]	[{"url":"https://t.co/fvuVgnmqU1","expanded_url":"https://actualidad.rt.com/actualidad/387244-agencia-salud-eeuu-afirma-astrazeneca-datos-obsoletos","display_url":"actualidad.rt.com/actualidad/387â€¦","indices":[257,280]}]		[]	[]			Se pone interesante USA acusa a Astra Zeneca, UK ya estÃ¡ cargando contra Pfizer. Las distintas facciones de los malâ€¦ https://t.co/yoGTE4N2iJ	5116.0	True	rt.com		rt.com
467	6059d67790d46f00380f71c2	2021-03-23 11:49:50	[]	[]	Tue Mar 23 08:49:12 +0000 2021	[]	[{"url":"https://t.co/DLczWI4KEm","expanded_url":"https://sputniknews.com/europe/202103231082423556-after-four-deaths-norwegian-experts-believe-astrazenecas-vaccine-may-be-stopped-for-good/","display_url":"sputniknews.com/europe/2021032â€¦","indices":[151,174]}]	Not in Canada, our politicians don't care if they kill us. After Four Deaths, Norwegian Experts Believe AstraZeneca's Vaccine May Be Stopped for Good https://t.co/DLczWI4KEm	687.0	RT @BillyAngus4: Not in Canada, our politicians don't care if they kill us. After Four Deaths, Norwegian Experts Believe AstraZeneca's Vaccâ€¦	63.0	True		sputniknews.com	sputniknews.com
468	6059dc83a69cd700386fa8ef	2021-03-23 12:18:05	[]	[]	Tue Mar 23 08:49:16 +0000 2021	[{"text":"AstraZeneca","indices":[22,34]},{"text":"thrombose","indices":[70,80]}]	[{"url":"https://t.co/TtnpIJmAtM","expanded_url":"https://francais.rt.com/france/84987-nantes-vaccin-astrazeneca-covid-etudiant-24-ans-meurt-thrombose-enquete-ouverte-","display_url":"francais.rt.com/france/84987-nâ€¦","indices":[106,129]}]	Nantes : vaccinÃ© avec #AstraZeneca, un Ã©tudiant de 24 ans meurt d'une #thrombose, une enquÃªte ouverte âž¡ï¸� https://t.co/TtnpIJmAtM https://t.co/w6Gt40aFAR	162828.0	RT @RTenfrancais: Nantes : vaccinÃ© avec #AstraZeneca, un Ã©tudiant de 24 ans meurt d'une #thrombose, une enquÃªte ouverte âž¡ï¸� https://t.co/Ttâ€¦	499.0	True		rt.com	rt.com
469	6059e022e0310500380dc91c	2021-03-23 12:33:24	[]	[{"url":"https://t.co/83xy2kMSYT","expanded_url":"https://www.rt.com/usa/518866-astrazeneca-us-trial-data-incomplete/","display_url":"rt.com/usa/518866-astâ€¦","indices":[137,160]}]		[]	[]			â€˜Outdated informationâ€™ may have skewed efficacy data from AstraZeneca Covid vaccine trial, US govt health instituteâ€¦ https://t.co/ctR3ukK7Lq	188.0	True	rt.com		rt.com
470	6059e02ae0310500380dcc56	2021-03-23 12:33:33	[]	[]	Tue Mar 23 08:49:16 +0000 2021	[{"text":"AstraZeneca","indices":[22,34]},{"text":"thrombose","indices":[70,80]}]	[{"url":"https://t.co/TtnpIJmAtM","expanded_url":"https://francais.rt.com/france/84987-nantes-vaccin-astrazeneca-covid-etudiant-24-ans-meurt-thrombose-enquete-ouverte-","display_url":"francais.rt.com/france/84987-nâ€¦","indices":[106,129]}]	Nantes : vaccinÃ© avec #AstraZeneca, un Ã©tudiant de 24 ans meurt d'une #thrombose, une enquÃªte ouverte âž¡ï¸� https://t.co/TtnpIJmAtM https://t.co/w6Gt40aFAR	162829.0	RT @RTenfrancais: Nantes : vaccinÃ© avec #AstraZeneca, un Ã©tudiant de 24 ans meurt d'une #thrombose, une enquÃªte ouverte âž¡ï¸� https://t.co/Ttâ€¦	718.0	True		rt.com	rt.com
471	6059e13ee0310500380e2bd2	2021-03-23 12:38:00	[]	[]	Tue Mar 23 12:28:42 +0000 2021	[]	[{"url":"https://t.co/kAUAcVAIK0","expanded_url":"https://link.theepochtimes.com/mkt_app/astrazeneca-may-have-used-outdated-information-in-covid-19-vaccine-trial-us_3745479.html","display_url":"link.theepochtimes.com/mkt_app/astrazâ€¦","indices":[125,148]},{"url":"https://t.co/Y2Ymw76pqN","expanded_url":"https://ept.ms/DownloadApp","display_url":"ept.ms/DownloadApp","indices":[184,207]}]	Everyday a new controversy with this vaccine AstraZeneca May Have Used Outdated Information in COVID-19 Vaccine Trial: US https://t.co/kAUAcVAIK0 Download our app to read more at https://t.co/Y2Ymw76pqN	37278.0	RT @emilia_suze: Everyday a new controversy with this vaccine AstraZeneca May Have Used Outdated Information in COVID-19 Vaccine Trial:â€¦	2062.0	True		theepochtimes.com	theepochtimes.com
472	6059e1ade0310500380e5812	2021-03-23 12:40:03	[]	[]	Tue Mar 23 12:28:42 +0000 2021	[]	[{"url":"https://t.co/kAUAcVAIK0","expanded_url":"https://link.theepochtimes.com/mkt_app/astrazeneca-may-have-used-outdated-information-in-covid-19-vaccine-trial-us_3745479.html","display_url":"link.theepochtimes.com/mkt_app/astrazâ€¦","indices":[125,148]},{"url":"https://t.co/Y2Ymw76pqN","expanded_url":"https://ept.ms/DownloadApp","display_url":"ept.ms/DownloadApp","indices":[184,207]}]	Everyday a new controversy with this vaccine AstraZeneca May Have Used Outdated Information in COVID-19 Vaccine Trial: US https://t.co/kAUAcVAIK0 Download our app to read more at https://t.co/Y2Ymw76pqN	37278.0	RT @emilia_suze: Everyday a new controversy with this vaccine AstraZeneca May Have Used Outdated Information in COVID-19 Vaccine Trial:â€¦	1082.0	True		theepochtimes.com	theepochtimes.com
473	6059e5bf6a27c6003807b6f0	2021-03-23 12:57:29	[]	[]	Tue Mar 23 12:28:42 +0000 2021	[]	[{"url":"https://t.co/kAUAcVAIK0","expanded_url":"https://link.theepochtimes.com/mkt_app/astrazeneca-may-have-used-outdated-information-in-covid-19-vaccine-trial-us_3745479.html","display_url":"link.theepochtimes.com/mkt_app/astrazâ€¦","indices":[125,148]},{"url":"https://t.co/Y2Ymw76pqN","expanded_url":"https://ept.ms/DownloadApp","display_url":"ept.ms/DownloadApp","indices":[184,207]}]	Everyday a new controversy with this vaccine AstraZeneca May Have Used Outdated Information in COVID-19 Vaccine Trial: US https://t.co/kAUAcVAIK0 Download our app to read more at https://t.co/Y2Ymw76pqN	37286.0	RT @emilia_suze: Everyday a new controversy with this vaccine AstraZeneca May Have Used Outdated Information in COVID-19 Vaccine Trial:â€¦	1308.0	True		theepochtimes.com	theepochtimes.com
474	6059ed4461db5d00382b2534	2021-03-23 13:29:34	[]	[{"url":"https://t.co/xqSEW44vWx","expanded_url":"https://rumble.com/vef1kh-dr-tenpenny-expains-in-simple-terms-some-of-the-dangers-of-the-covid-19-vac.html","display_url":"rumble.com/vef1kh-dr-tenpâ€¦","indices":[307,330]}]		[]	[]			@nooneatnowhere @AlexBerenson @AstraZeneca Alot of Virologists were warning about MRNA doomsday shot 6 mo.s ago. HOâ€¦ https://t.co/nZLEVzhCeF	246.0	True	rumble.com		rumble.com
475	6059edf661db5d00382b59ec	2021-03-23 13:32:02	[]	[{"url":"https://t.co/eDN9KjE1Xi","expanded_url":"https://www.breitbart.com/europe/2021/03/23/european-union-blames-astrazeneca-for-its-vaccine-failures/","display_url":"breitbart.com/europe/2021/03â€¦","indices":[122,145]}]		[]	[]			Don't know about the rest you I'm bored with this NON STORY ? European Union Blames AstraZeneca for Its Vaccine Faâ€¦ https://t.co/bfOu6WrSCp	4055.0	True	breitbart.com		breitbart.com
476	6059f1b79674760038da01be	2021-03-23 13:48:33	[]	[]	Mon Mar 22 22:57:00 +0000 2021	[]	[{"url":"https://t.co/nPb4QNxtJI","expanded_url":"https://childrenshealthdefense.org/defender/link-astrazeneca-vaccine-blood-clots/","display_url":"childrenshealthdefense.org/defender/link-â€¦","indices":[202,225]}]	The German team, said in a statement that AstraZenecaâ€™s vaccine may, in some cases ..lead to potentially deadly clots â€œThere is no other thing than the vaccine that can explain this immune response,â€� https://t.co/nPb4QNxtJI	13735.0	RT @InProportion2: The German team, said in a statement that AstraZenecaâ€™s vaccine may, in some cases ..lead to potentially deadly clots â€œâ€¦	3897.0	True		childrenshealthdefense.org	childrenshealthdefense.org
477	6059f1dc9674760038da0f24	2021-03-23 13:49:11	[]	[]	Mon Mar 22 22:57:00 +0000 2021	[]	[{"url":"https://t.co/nPb4QNxtJI","expanded_url":"https://childrenshealthdefense.org/defender/link-astrazeneca-vaccine-blood-clots/","display_url":"childrenshealthdefense.org/defender/link-â€¦","indices":[202,225]}]	The German team, said in a statement that AstraZenecaâ€™s vaccine may, in some cases ..lead to potentially deadly clots â€œThere is no other thing than the vaccine that can explain this immune response,â€� https://t.co/nPb4QNxtJI	13735.0	RT @InProportion2: The German team, said in a statement that AstraZenecaâ€™s vaccine may, in some cases ..lead to potentially deadly clots â€œâ€¦	66.0	True		childrenshealthdefense.org	childrenshealthdefense.org
478	6059fd356f033600385e8eba	2021-03-23 14:37:36	[]	[{"url":"https://t.co/qapJ2kj1Tk","expanded_url":"https://childrenshealthdefense.org/defender/link-astrazeneca-vaccine-blood-clots/","display_url":"childrenshealthdefense.org/defender/link-â€¦","indices":[136,159]}]		[]	[]			AstraZeneca et les thromboses : le lien est fait par des chercheurs norvÃ©giens et allemands @BFMTV @CNEWSâ€¦ https://t.co/p01gvWPJHm	21.0	True	childrenshealthdefense.org		childrenshealthdefense.org
479	605a03333fd5e30038f08ebd	2021-03-23 15:03:09	[]	[{"url":"https://t.co/aBoJ6S6xPh","expanded_url":"https://www.technologynetworks.com/neuroscience/news/an-unforced-error-us-expert-group-issues-unprecedented-statement-on-astrazeneca-vaccine-trials-346970","display_url":"technologynetworks.com/neuroscience/nâ€¦","indices":[257,280]}]		[]	[]			Neither AstraZeneca nor NIAID come off well here - some clear errors by AZ that undermine a cracking vaccine, but wâ€¦ https://t.co/xSHCU2iYwv	411.0	True	science/news		science/news
480	605a03363fd5e30038f09007	2021-03-23 15:03:13	[]	[]	Tue Mar 23 08:49:16 +0000 2021	[{"text":"AstraZeneca","indices":[22,34]},{"text":"thrombose","indices":[70,80]}]	[{"url":"https://t.co/TtnpIJmAtM","expanded_url":"https://francais.rt.com/france/84987-nantes-vaccin-astrazeneca-covid-etudiant-24-ans-meurt-thrombose-enquete-ouverte-","display_url":"francais.rt.com/france/84987-nâ€¦","indices":[106,129]}]	Nantes : vaccinÃ© avec #AstraZeneca, un Ã©tudiant de 24 ans meurt d'une #thrombose, une enquÃªte ouverte âž¡ï¸� https://t.co/TtnpIJmAtM https://t.co/w6Gt40aFAR	162805.0	RT @RTenfrancais: Nantes : vaccinÃ© avec #AstraZeneca, un Ã©tudiant de 24 ans meurt d'une #thrombose, une enquÃªte ouverte âž¡ï¸� https://t.co/Ttâ€¦	492.0	True		rt.com	rt.com
481	605a036f3fd5e30038f0a451	2021-03-23 15:04:09	[]	[]	Tue Mar 23 15:03:25 +0000 2021	[]	[{"url":"https://t.co/QHsebcbSdM","expanded_url":"https://link.theepochtimes.com/mkt_app/astrazeneca-may-have-used-outdated-information-in-covid-19-vaccine-trial-us_3745479.html","display_url":"link.theepochtimes.com/mkt_app/astrazâ€¦","indices":[89,112]},{"url":"https://t.co/EInPVFkQT9","expanded_url":"https://ept.ms/DownloadApp","display_url":"ept.ms/DownloadApp","indices":[148,171]}]	"SHOCKING" AstraZeneca May Have Used Outdated Information in COVID-19 Vaccine Trial: US https://t.co/QHsebcbSdM Download our app to read more at https://t.co/EInPVFkQT9	2762.0	RT @TroyE23: "SHOCKING" AstraZeneca May Have Used Outdated Information in COVID-19 Vaccine Trial: US https://t.co/QHsebcbSdM Download ouâ€¦	1828.0	True		theepochtimes.com	theepochtimes.com
482	605a03f03fd5e30038f0d27f	2021-03-23 15:06:18	[]	[{"url":"https://t.co/Q5xl8vMdsP","expanded_url":"https://link.theepochtimes.com/mkt_app/astrazeneca-may-have-used-outdated-information-in-covid-19-vaccine-trial-us_3745479.html","display_url":"link.theepochtimes.com/mkt_app/astrazâ€¦","indices":[77,100]},{"url":"https://t.co/5CNWrFUl9x","expanded_url":"https://ept.ms/DownloadApp","display_url":"ept.ms/DownloadApp","indices":[136,159]}]		[]	[]			AstraZeneca May Have Used Outdated Information in COVID-19 Vaccine Trial: US https://t.co/Q5xl8vMdsP Download ourâ€¦ https://t.co/CivfefATRM	393.0	True	theepochtimes.com		theepochtimes.com
483	605a04363fd5e30038f0eb75	2021-03-23 15:07:28	[]	[{"url":"https://t.co/rZ1ERkhYDE","expanded_url":"https://link.theepochtimes.com/mkt_app/astrazeneca-may-have-used-outdated-information-in-covid-19-vaccine-trial-us_3745479.html","display_url":"link.theepochtimes.com/mkt_app/astrazâ€¦","indices":[78,101]},{"url":"https://t.co/t5ogYy0LHi","expanded_url":"https://ept.ms/DownloadApp","display_url":"ept.ms/DownloadApp","indices":[136,159]}]		[]	[]			AstraZeneca May Have Used Outdated Information in COVID-19 Vaccine Trial: US https://t.co/rZ1ERkhYDE Download ourâ€¦ https://t.co/FE1kVXEEU4	2721.0	True	theepochtimes.com		theepochtimes.com
484	605a04643fd5e30038f0fc0d	2021-03-23 15:08:14	[]	[{"url":"https://t.co/bozyiftYs3","expanded_url":"https://link.theepochtimes.com/mkt_app/astrazeneca-may-have-used-outdated-information-in-covid-19-vaccine-trial-us_3745479.html","display_url":"link.theepochtimes.com/mkt_app/astrazâ€¦","indices":[103,126]},{"url":"https://t.co/bAa0e48hmx","expanded_url":"https://ept.ms/DownloadApp","display_url":"ept.ms/DownloadApp","indices":[162,185]}]		[]	[]			Crimes Against Humanity. AstraZeneca May Have Used Outdated Information in COVID-19 Vaccine Trial: USâ€¦ https://t.co/D43nd9U92F	18.0	True	theepochtimes.com		theepochtimes.com
485	605a0d970fb61d0038da6fc2	2021-03-23 15:47:29	[]	[]	Mon Mar 22 19:46:00 +0000 2021	[{"text":"AstraZeneca","indices":[0,12]},{"text":"Vaccine","indices":[22,30]}]	[{"url":"https://t.co/wxvbtP0QGT","expanded_url":"https://www.theepochtimes.com/astrazeneca-vaccine-effective-and-no-safety-concerns-company-says-following-us-trial_3743881.html?utm_medium=social&utm_source=twitter&utm_campaign=digitalsub","display_url":"theepochtimes.com/astrazeneca-vaâ€¦","indices":[161,184]}]	#AstraZeneca said its #Vaccine is safe and effective following an interim analysis of data from a US-based phase three trial involving over 32,000 participants. https://t.co/wxvbtP0QGT	400498.0	RT @EpochTimes: #AstraZeneca said its #Vaccine is safe and effective following an interim analysis of data from a US-based phase three triaâ€¦	5438.0	True		theepochtimes.com	theepochtimes.com
486	605a1baa7b2d1700389497d3	2021-03-23 16:47:32	[{"text":"FakePresidentBiden","indices":[49,68]},{"text":"CheatingDemocrats","indices":[75,93]},{"text":"EveryLegalVoteMatters","indices":[99,121]}]	[{"url":"https://t.co/T0DPR88Cs3","expanded_url":"https://www.theepochtimes.com/its-only-six-votes-pelosi-excuses-democrats-from-launching-probe-to-possibly-unseat-gop-member_3733844.html","display_url":"theepochtimes.com/its-only-six-vâ€¦","indices":[193,216]}]		[]	[]			Total disregard for election integrity! It's the #FakePresidentBiden &amp; #CheatingDemocrats way!â€¦ https://t.co/la4vUfn2AZ	2055.0	True	theepochtimes.com		theepochtimes.com
487	605a1c6f7b2d17003894de75	2021-03-23 16:50:50	[]	[]	Tue Mar 23 16:45:44 +0000 2021	[]	[{"url":"https://t.co/wOZf9hXhxM","expanded_url":"https://www.zerohedge.com/markets/american-health-regulators-slam-astrazeneca-releasing-incomplete-trial-data","display_url":"zerohedge.com/markets/americâ€¦","indices":[118,141]}]	OH DEAR "AstraZeneca Admits Vaccine Efficacy Based On "Interim" Data, Vows To Release Update Within 48 Hours Update" https://t.co/wOZf9hXhxM	3049.0	RT @BangoBilly: OH DEAR "AstraZeneca Admits Vaccine Efficacy Based On "Interim" Data, Vows To Release Update Within 48 Hours Update" httpsâ€¦	478.0	True		zerohedge.com	zerohedge.com
488	605a1c777b2d17003894e121	2021-03-23 16:50:57	[]	[]	Tue Mar 23 16:45:44 +0000 2021	[]	[{"url":"https://t.co/wOZf9hXhxM","expanded_url":"https://www.zerohedge.com/markets/american-health-regulators-slam-astrazeneca-releasing-incomplete-trial-data","display_url":"zerohedge.com/markets/americâ€¦","indices":[118,141]}]	OH DEAR "AstraZeneca Admits Vaccine Efficacy Based On "Interim" Data, Vows To Release Update Within 48 Hours Update" https://t.co/wOZf9hXhxM	3049.0	RT @BangoBilly: OH DEAR "AstraZeneca Admits Vaccine Efficacy Based On "Interim" Data, Vows To Release Update Within 48 Hours Update" httpsâ€¦	686.0	True		zerohedge.com	zerohedge.com
489	605a27d867c2b20038496280	2021-03-23 17:39:31	[]	[{"url":"https://t.co/M9TLoktWgs","expanded_url":"https://francais.rt.com/international/84989-astrazeneca-information-obsolete-a-pu-fausser-essai-efficacite-vaccin-anti-covid#.YFonlYkhEfs.twitter","display_url":"francais.rt.com/international/â€¦","indices":[195,218]}]		[]	[]			Les labos mentiraient? cacheraient des informations? NAANNNN!!! c'est impossible n'est ce pas? AstraZeneca : uneâ€¦ https://t.co/3T2rH8kNvJ	194.0	True	rt.com		rt.com
490	605a27f567c2b20038496c98	2021-03-23 17:39:59	[]	[]	Tue Mar 23 17:30:00 +0000 2021	[]	[{"url":"https://t.co/nPb4QNxtJI","expanded_url":"https://childrenshealthdefense.org/defender/link-astrazeneca-vaccine-blood-clots/","display_url":"childrenshealthdefense.org/defender/link-â€¦","indices":[187,210]}]	Greifswald teaching hospital in northern Germany: AstraZenecaâ€™s vaccine may, in some cases, prompt overactivation of platelets in the blood, which can lead to potentially deadly clots. https://t.co/nPb4QNxtJI	13732.0	RT @InProportion2: Greifswald teaching hospital in northern Germany: AstraZenecaâ€™s vaccine may, in some cases, prompt overactivation of plâ€¦	108.0	True		childrenshealthdefense.org	childrenshealthdefense.org
491	605a294467c2b2003849e4ae	2021-03-23 17:45:34	[]	[]	Tue Mar 23 17:30:00 +0000 2021	[]	[{"url":"https://t.co/nPb4QNxtJI","expanded_url":"https://childrenshealthdefense.org/defender/link-astrazeneca-vaccine-blood-clots/","display_url":"childrenshealthdefense.org/defender/link-â€¦","indices":[187,210]}]	Greifswald teaching hospital in northern Germany: AstraZenecaâ€™s vaccine may, in some cases, prompt overactivation of platelets in the blood, which can lead to potentially deadly clots. https://t.co/nPb4QNxtJI	13732.0	RT @InProportion2: Greifswald teaching hospital in northern Germany: AstraZenecaâ€™s vaccine may, in some cases, prompt overactivation of plâ€¦	147.0	True		childrenshealthdefense.org	childrenshealthdefense.org
492	605a296667c2b2003849f100	2021-03-23 17:46:09	[]	[{"url":"https://t.co/ugBXvIR1dA","expanded_url":"https://humansarefree.com/2021/03/20-countries-suspend-use-of-astrazeneca-vaccine-but-regulators-insist-benefits-outweigh-risks.html","display_url":"humansarefree.com/2021/03/20-couâ€¦","indices":[156,179]}]		[]	[]			Plus De 20 Pays Suspendent Lâ€™utilisation Du Vaccin AstraZeneca, Mais Les RÃ©gulateurs Insistent Sur Le Fait Que Â« Leâ€¦ https://t.co/gqiMUOj5P4	296.0	True	humansarefree.com		humansarefree.com
493	605a2dc3f8b42e00385b61c5	2021-03-23 18:04:43	[]	[]	Mon Mar 15 20:49:44 +0000 2021	[]	[{"url":"https://t.co/G4UdkDY3EA","expanded_url":"https://health.economictimes.indiatimes.com/news/pharma/norway-probes-23-elderly-patients-death-after-pfizer-vaccination/80302155","display_url":"health.economictimes.indiatimes.com/news/pharma/noâ€¦","indices":[147,170]}]	@ani_digital @ANI 23 died after pfizer shots, still it's safe. Two cases of blood clots n suspension of AstraZeneca. Welcome to vaccine economy. https://t.co/G4UdkDY3EA	81.0	RT @rakeshsharma767: @ani_digital @ANI 23 died after pfizer shots, still it's safe. Two cases of blood clots n suspension of AstraZeneca.â€¦	40.0	True		economictimes.indiatimes.com	economictimes.indiatimes.com
494	605a2e16f8b42e00385b7db7	2021-03-23 18:06:01	[]	[]	Tue Mar 23 16:01:05 +0000 2021	[]	[{"url":"https://t.co/3w6HHV66NV","expanded_url":"https://sputniknews.com/europe/202103231082423556-after-four-deaths-norwegian-experts-believe-astrazenecas-vaccine-may-be-stopped-for-good/","display_url":"sputniknews.com/europe/2021032â€¦","indices":[144,167]}]	"Segura y eficaz" âž¡ï¸� Noruega. DespuÃ©s de cuatro muertes, los expertos noruegos creen que la vacuna de AstraZeneca podrÃ­a detenerse para siempre https://t.co/3w6HHV66NV	38647.0	RT @_SantosTrinidad: "Segura y eficaz" âž¡ï¸� Noruega. DespuÃ©s de cuatro muertes, los expertos noruegos creen que la vacuna de AstraZeneca podrâ€¦	112.0	True		sputniknews.com	sputniknews.com
495	605a2ee0f8b42e00385bc8cb	2021-03-23 18:09:30	[]	[]	Tue Mar 23 17:22:53 +0000 2021	[]	[{"url":"https://t.co/VV0jnXtdvF","expanded_url":"https://nation.com.pk/23-Mar-2021/after-four-deaths-norway-believes-astrazeneca-s-vaccine-may-be-stopped-for-good","display_url":"nation.com.pk/23-Mar-2021/afâ€¦","indices":[177,200]}]	Norway: post vaccination deaths #27 4 people died after receiving their AstraZeneca shot and many others developed serious side effects. @GujjuMafia @DrohShankar @kmrmanish20 https://t.co/VV0jnXtdvF	243.0	RT @c400_t: Norway: post vaccination deaths #27 4 people died after receiving their AstraZeneca shot and many others developed serious sidâ€¦	627.0	True		nation.com.pk	nation.com.pk
496	605a40ce815ea30038855fcd	2021-03-23 19:26:01	[]	[]	Tue Mar 23 16:45:44 +0000 2021	[]	[{"url":"https://t.co/wOZf9hXhxM","expanded_url":"https://www.zerohedge.com/markets/american-health-regulators-slam-astrazeneca-releasing-incomplete-trial-data","display_url":"zerohedge.com/markets/americâ€¦","indices":[118,141]}]	OH DEAR "AstraZeneca Admits Vaccine Efficacy Based On "Interim" Data, Vows To Release Update Within 48 Hours Update" https://t.co/wOZf9hXhxM	3050.0	RT @BangoBilly: OH DEAR "AstraZeneca Admits Vaccine Efficacy Based On "Interim" Data, Vows To Release Update Within 48 Hours Update" httpsâ€¦	853.0	True		zerohedge.com	zerohedge.com
497	605a440827a8e200383f0a01	2021-03-23 19:39:26	[]	[]	Tue Mar 23 18:34:01 +0000 2021	[{"text":"AstraZeneca","indices":[68,80]},{"text":"Vaccine","indices":[83,91]},{"text":"COVID19","indices":[96,104]}]	[{"url":"https://t.co/qgqq4iaGo9","expanded_url":"https://www.theepochtimes.com/astrazeneca-may-have-used-outdated-information-in-covid-19-vaccine-trial-us_3745479.html?utm_medium=social&utm_source=twitter&utm_campaign=digitalsub","display_url":"theepochtimes.com/astrazeneca-maâ€¦","indices":[225,248]}]	Results from a US clinical trial testing the efficacy and safety of #AstraZenecaâ€™s #Vaccine for #COVID19 may have included â€œoutdated information,â€� US officials said. The US hasnâ€™t yet cleared @AstraZenecaâ€™s vaccine for use. https://t.co/qgqq4iaGo9	400534.0	RT @EpochTimes: Results from a US clinical trial testing the efficacy and safety of #AstraZenecaâ€™s #Vaccine for #COVID19 may have includedâ€¦	139.0	True		theepochtimes.com	theepochtimes.com
498	605a443e27a8e200383f12b9	2021-03-23 19:39:50	[]	[]	Tue Mar 23 19:35:00 +0000 2021	[{"text":"AstraZeneca","indices":[29,41]},{"text":"EEUU","indices":[178,183]}]	[{"url":"https://t.co/E5j8bitp9v","expanded_url":"https://es.theepochtimes.com/astrazeneca-dice-que-actualizara-los-datos-de-su-ensayo-en-ee-uu-en-48-horas_812449.html","display_url":"es.theepochtimes.com/astrazeneca-diâ€¦","indices":[188,211]}]	FarmacÃ©utica anglo-sueca ðŸ‡¬ðŸ‡§ðŸ‡¸ðŸ‡ª#AstraZeneca dijo este martes que difundirÃ¡ en 48 horas los datos del â€œanÃ¡lisis primarioâ€� de su ensayo clÃ­nico sobre la vacuna contra la covid-19 en #EEUU. ðŸ‡ºðŸ‡¸.https://t.co/E5j8bitp9v	3954.0	RT @EpochTimesEs: FarmacÃ©utica anglo-sueca ðŸ‡¬ðŸ‡§ðŸ‡¸ðŸ‡ª#AstraZeneca dijo este martes que difundirÃ¡ en 48 horas los datos del â€œanÃ¡lisis primarioâ€� deâ€¦	3562.0	True		theepochtimes.com	theepochtimes.com
499	605a5e4772531c0038202941	2021-03-23 21:31:45	[]	[{"url":"https://t.co/cbMklZiZSO","expanded_url":"https://vaccineimpact.com/2021/cdc-1524-dead-31079-injured-following-experimental-covid-mrna-vaccines/","display_url":"vaccineimpact.com/2021/cdc-1524-â€¦","indices":[280,303]}]		[]	[]			@CTVNationalNews Believe 9 nations who banned AZ vax &amp; a study from MIT &amp; Harvard, or a Canadian panel who 1st warnâ€¦ https://t.co/eSBhOeRlIF	242.0	True	vaccineimpact.com		vaccineimpact.com
500	605a663d995b570038901d13	2021-03-23 22:05:44	[]	[]	Mon Mar 22 13:58:28 +0000 2021	[]	[{"url":"https://t.co/oyXXKqRKvQ","expanded_url":"https://actualidad.rt.com/actualidad/387138-estudio-farmaco-astrazeneca-mostrar-eficacia","display_url":"actualidad.rt.com/actualidad/387â€¦","indices":[154,177]}]	Estudio de vacuna de AstraZeneca en EE.UU., Chile y PerÃº muestra eficacia del 79% contra el covid-19 sintomÃ¡tico y del 100% contra sus formas graves - RT https://t.co/oyXXKqRKvQ	2480.0	RT @zosimo_contra: Estudio de vacuna de AstraZeneca en EE.UU., Chile y PerÃº muestra eficacia del 79% contra el covid-19 sintomÃ¡tico y del 1â€¦	388.0	True		rt.com	rt.com
501	605a66a6995b570038904271	2021-03-23 22:07:28	[]	[]	Tue Mar 23 11:37:41 +0000 2021	[]	[{"url":"https://t.co/fvuVgnmqU1","expanded_url":"https://actualidad.rt.com/actualidad/387244-agencia-salud-eeuu-afirma-astrazeneca-datos-obsoletos","display_url":"actualidad.rt.com/actualidad/387â€¦","indices":[257,280]}]	Se pone interesante USA acusa a Astra Zeneca, UK ya estÃ¡ cargando contra Pfizer. Las distintas facciones de los malos se destruyen entre ellos. Por eso el Plan Mundial de Esclavitud no va a prosperar a poco que los ciudadanos despertemos y nos activemos. https://t.co/fvuVgnmqU1	5118.0	RT @jiminguez44: Se pone interesante USA acusa a Astra Zeneca, UK ya estÃ¡ cargando contra Pfizer. Las distintas facciones de los malos se dâ€¦	431.0	True		rt.com	rt.com
502	605a66f8995b570038906017	2021-03-23 22:08:51	[]	[{"url":"https://t.co/goSZjQsiZ9","expanded_url":"https://childrenshealthdefense.org/defender/astrazeneca-misrepresenting-efficacy-data/","display_url":"childrenshealthdefense.org/defender/astraâ€¦","indices":[233,256]}]		[]	[]			@theheraldsun U.S. Health Officials Accuse AstraZeneca of Misrepresenting Efficacy Data An independent trial revieâ€¦ https://t.co/kaov7VskUm	2532.0	True	childrenshealthdefense.org		childrenshealthdefense.org
503	605a6706995b57003890650d	2021-03-23 22:09:05	[]	[{"url":"https://t.co/goSZjQsiZ9","expanded_url":"https://childrenshealthdefense.org/defender/astrazeneca-misrepresenting-efficacy-data/","display_url":"childrenshealthdefense.org/defender/astraâ€¦","indices":[219,242]}]		[]	[]			U.S. Health Officials Accuse AstraZeneca of Misrepresenting Efficacy Data An independent trial review board says Aâ€¦ https://t.co/qKlsRtx9b2	2532.0	True	childrenshealthdefense.org		childrenshealthdefense.org
504	605a6813d1b2f80038016cc2	2021-03-23 22:13:33	[]	[{"url":"https://t.co/WMzgS4vQzH","expanded_url":"https://www.zerohedge.com/covid-19/dr-fauci-warns-europes-covid-third-wave-may-foreshadow-us-surge","display_url":"zerohedge.com/covid-19/dr-faâ€¦","indices":[184,207]}]		[]	[]			"It's A Very Good Vaccine": Dr. Fauci Tries To Rationalize AstraZeneca's Latest "Unforced Error" He knows becauseâ€¦ https://t.co/KEot6fmgGh	1422.0	True	zerohedge.com		zerohedge.com
505	605a6a1cd1b2f80038022780	2021-03-23 22:22:15	[{"text":"Breaking","indices":[110,119]},{"text":"News","indices":[120,125]}]	[{"url":"https://t.co/JvF6h76rQd","expanded_url":"https://www.rt.com/news/518616-spain-autopsy-clear-vaccine/?utm_source=rss&utm_medium=rss&utm_campaign=RSS","display_url":"rt.com/news/518616-spâ€¦","indices":[126,149]}]		[]	[]			AstraZeneca off the hook: Autopsy â€˜conclusiveâ€™ death of Spanish teacher was not linked to Covid-19 vaccine ||â€¦ https://t.co/aNDJdzwhbo	198.0	True	rt.com		rt.com
506	605a7632c516280038c8587c	2021-03-23 23:13:49	[]	[{"url":"https://t.co/hDpJmasnEZ","expanded_url":"https://humansarefree.com/2021/03/20-countries-suspend-use-of-astrazeneca-vaccine-but-regulators-insist-benefits-outweigh-risks.html","display_url":"humansarefree.com/2021/03/20-couâ€¦","indices":[100,123]}]		[]	[]			20+ Countries Suspend Use of AstraZeneca Vaccine, But Regulators Insist â€˜Benefits Outweigh Risksâ€™â€¦ https://t.co/PUE0UiQ7PJ	38.0	True	humansarefree.com		humansarefree.com
507	605a7b8f6a81bf0038de7f7a	2021-03-23 23:35:47	[]	[{"url":"https://t.co/U5o6Riq8S1","expanded_url":"https://thewashingtonstandard.com/adverse-effects-just-ahead-of-vaccine-approval-fda-reveals-deaths-in-pfizer-vaccine-trials/","display_url":"thewashingtonstandard.com/adverse-effectâ€¦","indices":[244,267]}]		[]	[]			@MagalyFFF @holas111111 @larepublica_pe @rmapalacios @AstraZeneca Sin ir muy lejos, se supo de muertos en los ensayâ€¦ https://t.co/qB47DZzixf	185.0	True	thewashingtonstandard.com		thewashingtonstandard.com
508	605a818f7e532b00386cf601	2021-03-24 00:02:17	[]	[]	Tue Mar 23 23:32:26 +0000 2021	[]	[{"url":"https://t.co/3sxPWU8660","expanded_url":"https://www.rt.com/usa/518866-astrazeneca-us-trial-data-incomplete/","display_url":"rt.com/usa/518866-astâ€¦","indices":[241,264]}]	â€˜Outdated informationâ€™ may have skewed efficacy data from AstraZeneca Covid vaccine trial, US govt health institute claims. No! Surely not?! A pharmaceutical company has made untrue claims about its product? Who could possibly believe that? https://t.co/3sxPWU8660	4404.0	RT @LynnBrittney2: â€˜Outdated informationâ€™ may have skewed efficacy data from AstraZeneca Covid vaccine trial, US govt health institute claiâ€¦	11.0	True		rt.com	rt.com
509	605a83237e532b00386d86ab	2021-03-24 00:09:01	[]	[{"url":"https://t.co/cbMklZiZSO","expanded_url":"https://vaccineimpact.com/2021/cdc-1524-dead-31079-injured-following-experimental-covid-mrna-vaccines/","display_url":"vaccineimpact.com/2021/cdc-1524-â€¦","indices":[281,304]}]		[]	[]			@gddub @Kirky861 Believe 9 nations who banned AZ VAX &amp; a study from MIT &amp; Harvard, or a Canadian panel who 1st warnâ€¦ https://t.co/JV3wDc74IS	241.0	True	vaccineimpact.com		vaccineimpact.com
510	605a89b60608e6003884c90d	2021-03-24 00:37:03	[]	[]	Tue Mar 23 23:32:26 +0000 2021	[]	[{"url":"https://t.co/3sxPWU8660","expanded_url":"https://www.rt.com/usa/518866-astrazeneca-us-trial-data-incomplete/","display_url":"rt.com/usa/518866-astâ€¦","indices":[241,264]}]	â€˜Outdated informationâ€™ may have skewed efficacy data from AstraZeneca Covid vaccine trial, US govt health institute claims. No! Surely not?! A pharmaceutical company has made untrue claims about its product? Who could possibly believe that? https://t.co/3sxPWU8660	4403.0	RT @LynnBrittney2: â€˜Outdated informationâ€™ may have skewed efficacy data from AstraZeneca Covid vaccine trial, US govt health institute claiâ€¦	60.0	True		rt.com	rt.com
511	605a939937e0a70038c9d23f	2021-03-24 01:19:16	[]	[{"url":"https://t.co/cKRtXS9XWY","expanded_url":"https://ussanews.com/News1/2021/03/23/astrazeneca-cherry-picked-data-misrepresented-vaccines-efficacy-independent-medical-board-alleges/","display_url":"ussanews.com/News1/2021/03/â€¦","indices":[101,124]}]		[]	[]			AstraZeneca Cherry-Picked Data, Misrepresented Vaccineâ€™s Efficacy, Independent Medical Board Allegesâ€¦ https://t.co/5LMcBFSHN8	27211.0	True	ussanews.com		ussanews.com
512	605a9cd22bd5200038d492c9	2021-03-24 01:58:37	[]	[]	Tue Mar 23 18:03:36 +0000 2021	[]	[{"url":"https://t.co/52Gl9RJjwE","expanded_url":"https://www.rt.com/news/518162-astrazenica-italy-vaccine-seizure-manslaughter/","display_url":"rt.com/news/518162-asâ€¦","indices":[144,167]}]	Italian prosecutor seizes batch of AstraZeneca Covid-19 jabs â€˜as a precaution,â€™ launches manslaughter investigation after death â€” RT World News https://t.co/52Gl9RJjwE	586.0	RT @randline: Italian prosecutor seizes batch of AstraZeneca Covid-19 jabs â€˜as a precaution,â€™ launches manslaughter investigation after deaâ€¦	3779.0	True		rt.com	rt.com
513	605ab042c8e95c0038341a8f	2021-03-24 03:21:33	[]	[]	Mon Mar 22 22:57:00 +0000 2021	[]	[{"url":"https://t.co/nPb4QNxtJI","expanded_url":"https://childrenshealthdefense.org/defender/link-astrazeneca-vaccine-blood-clots/","display_url":"childrenshealthdefense.org/defender/link-â€¦","indices":[202,225]}]	The German team, said in a statement that AstraZenecaâ€™s vaccine may, in some cases ..lead to potentially deadly clots â€œThere is no other thing than the vaccine that can explain this immune response,â€� https://t.co/nPb4QNxtJI	13747.0	RT @InProportion2: The German team, said in a statement that AstraZenecaâ€™s vaccine may, in some cases ..lead to potentially deadly clots â€œâ€¦	3421.0	True		childrenshealthdefense.org	childrenshealthdefense.org
514	605ab393ec0cf70038b0f8c0	2021-03-24 03:35:38	[]	[{"url":"https://t.co/2vuIDzxPi6","expanded_url":"https://www.rogerebert.com/contributors/simon-abrams","display_url":"rogerebert.com/contributors/sâ€¦","indices":[228,251]}]		[]	[]			A comments section troll insists that I havenâ€™t given a positive review since Dec 2019. My author page @ebertvoicesâ€¦ https://t.co/UQAZysP28f	5099.0	True	rt.com		rt.com
515	605acbf1298541003895d140	2021-03-24 05:19:40	[]	[]	Mon Mar 08 02:39:13 +0000 2021	[]	[{"url":"https://t.co/b35grwRHsV","expanded_url":"https://www.thegatewaypundit.com/2021/03/arizona-hospital-worker-says-nearly-new-covid-cases-illegal-aliens/","display_url":"thegatewaypundit.com/2021/03/arizonâ€¦","indices":[245,268]}]	IMPEACH BIDEN FOR KNOWINGLY CREATING A COVID CRISIS IN AZ! WE LISTENED TO HIM BLASTING TRUMP FOR HIS HANDLING OF COVID FOR MONTHS &amp; AND HE DARES TO IMPORT COVID! Arizona Hospital Worker Says Nearly All of New COVID Cases are Illegal Aliens https://t.co/b35grwRHsV	2393.0	RT @PatriotOutfitrs: IMPEACH BIDEN FOR KNOWINGLY CREATING A COVID CRISIS IN AZ! WE LISTENED TO HIM BLASTING TRUMP FOR HIS HANDLING OF COVIDâ€¦	859.0	True		thegatewaypundit.com	thegatewaypundit.com
516	605ada0f7ead3700388b31c7	2021-03-24 06:19:53	[]	[{"url":"https://t.co/yf2N8TKWkW","expanded_url":"https://www.rt.com/news/518531-norway-astrazeneca-link-blood-clots/","display_url":"rt.com/news/518531-noâ€¦","indices":[197,220]}]		[]	[]			Is UK government &amp; covering up jab safety?...... â€˜Nothing else explains itâ€™: Norwegian scientists say AstraZeneca Dâ€¦ https://t.co/n9CIxdNG1A	91.0	True	rt.com		rt.com
517	605ae2e46808ac003906f749	2021-03-24 06:57:35	[]	[]	Tue Mar 23 23:32:26 +0000 2021	[]	[{"url":"https://t.co/3sxPWU8660","expanded_url":"https://www.rt.com/usa/518866-astrazeneca-us-trial-data-incomplete/","display_url":"rt.com/usa/518866-astâ€¦","indices":[241,264]}]	â€˜Outdated informationâ€™ may have skewed efficacy data from AstraZeneca Covid vaccine trial, US govt health institute claims. No! Surely not?! A pharmaceutical company has made untrue claims about its product? Who could possibly believe that? https://t.co/3sxPWU8660	4418.0	RT @LynnBrittney2: â€˜Outdated informationâ€™ may have skewed efficacy data from AstraZeneca Covid vaccine trial, US govt health institute claiâ€¦	1324.0	True		rt.com	rt.com
518	605ae3da6808ac0039074e5b	2021-03-24 07:01:41	[]	[{"url":"https://t.co/xqSEW44vWx","expanded_url":"https://rumble.com/vef1kh-dr-tenpenny-expains-in-simple-terms-some-of-the-dangers-of-the-covid-19-vac.html","display_url":"rumble.com/vef1kh-dr-tenpâ€¦","indices":[273,296]}]		[]	[]			@SandraWeeden Virologists warned 5/6 mo.s ago bout MRNA. Animal tests 20 yrs ago died of disease enhancement. Thisâ€¦ https://t.co/hXg4EnAOAZ	255.0	True	rumble.com		rumble.com
519	605af65350be0e00387a98d5	2021-03-24 08:20:29	[]	[]	Tue Mar 16 09:13:59 +0000 2021	[]	[{"url":"https://t.co/6z9NmlA7O6","expanded_url":"https://www.rt.com/news/518162-astrazenica-italy-vaccine-seizure-manslaughter/","display_url":"rt.com/news/518162-asâ€¦","indices":[206,229]}]	The prosecutor of Biella, Italy has ordered the seizure of nearly 400,000 AstraZeneca vaccines and opened a manslaughter investigation following the death of a 57-year-old man hours after being inoculated. https://t.co/6z9NmlA7O6 https://t.co/4yN73s07Lq	32008.0	RT @robinmonotti: The prosecutor of Biella, Italy has ordered the seizure of nearly 400,000 AstraZeneca vaccines and opened a manslaughterâ€¦	282.0	True		rt.com	rt.com
520	605af73050be0e00387ae6a5	2021-03-24 08:24:08	[]	[]	Tue Mar 23 23:32:26 +0000 2021	[]	[{"url":"https://t.co/3sxPWU8660","expanded_url":"https://www.rt.com/usa/518866-astrazeneca-us-trial-data-incomplete/","display_url":"rt.com/usa/518866-astâ€¦","indices":[241,264]}]	â€˜Outdated informationâ€™ may have skewed efficacy data from AstraZeneca Covid vaccine trial, US govt health institute claims. No! Surely not?! A pharmaceutical company has made untrue claims about its product? Who could possibly believe that? https://t.co/3sxPWU8660	4417.0	RT @LynnBrittney2: â€˜Outdated informationâ€™ may have skewed efficacy data from AstraZeneca Covid vaccine trial, US govt health institute claiâ€¦	460.0	True		rt.com	rt.com
521	605af78950be0e00387b071d	2021-03-24 08:25:40	[]	[{"url":"https://t.co/esKd6jg1Ex","expanded_url":"http://Sott.net","display_url":"Sott.net","indices":[103,126]},{"url":"https://t.co/xHe9dE6v88","expanded_url":"https://fr.sott.net/article/36775-Nantes-vaccine-avec-AstraZeneca-un-etudiant-de-24-ans-meurt-d-une-thrombose-une-enquete-ouverte","display_url":"fr.sott.net/article/36775-â€¦","indices":[127,150]}]		[]	[]			Nantes : vaccinÃ© avec AstraZeneca, un Ã©tudiant de 24 ans meurt d'une thrombose, une enquÃªte ouverte --â€¦ https://t.co/K40CKj95aR	13.0	True	sott.net		sott.net
522	605b06eae7d84f0038e3a182	2021-03-24 09:31:16	[]	[{"url":"https://t.co/PHIcwVrT4X","expanded_url":"https://childrenshealthdefense.org/defender/astrazeneca-misrepresenting-efficacy-data/","display_url":"childrenshealthdefense.org/defender/astraâ€¦","indices":[255,278]}]		[]	[]			Oh, dear â€˜one scientist claimed the U.S. government stopped just short of accusing AstraZeneca of manipulating itsâ€¦ https://t.co/mNGCvyam5Y	9703.0	True	childrenshealthdefense.org		childrenshealthdefense.org
523	605b0736e7d84f0038e3bcc0	2021-03-24 09:32:33	[]	[]	Wed Mar 24 09:31:16 +0000 2021	[]	[{"url":"https://t.co/PHIcwVrT4X","expanded_url":"https://childrenshealthdefense.org/defender/astrazeneca-misrepresenting-efficacy-data/","display_url":"childrenshealthdefense.org/defender/astraâ€¦","indices":[255,278]}]	Oh, dear â€˜one scientist claimed the U.S. government stopped just short of accusing AstraZeneca of manipulating its trial data.â€™ ' â€˜It comes close to accusing Oxford/AZ of having wilfully misrepresented some results from their recent U.S. vaccine trialâ€™ https://t.co/PHIcwVrT4X	9703.0	RT @SandraWeeden: Oh, dear â€˜one scientist claimed the U.S. government stopped just short of accusing AstraZeneca of manipulating its trialâ€¦	1188.0	True		childrenshealthdefense.org	childrenshealthdefense.org
524	605b083fe7d84f0038e41b68	2021-03-24 09:36:58	[]	[]	Wed Mar 24 09:31:16 +0000 2021	[]	[{"url":"https://t.co/PHIcwVrT4X","expanded_url":"https://childrenshealthdefense.org/defender/astrazeneca-misrepresenting-efficacy-data/","display_url":"childrenshealthdefense.org/defender/astraâ€¦","indices":[255,278]}]	Oh, dear â€˜one scientist claimed the U.S. government stopped just short of accusing AstraZeneca of manipulating its trial data.â€™ ' â€˜It comes close to accusing Oxford/AZ of having wilfully misrepresented some results from their recent U.S. vaccine trialâ€™ https://t.co/PHIcwVrT4X	9703.0	RT @SandraWeeden: Oh, dear â€˜one scientist claimed the U.S. government stopped just short of accusing AstraZeneca of manipulating its trialâ€¦	73.0	True		childrenshealthdefense.org	childrenshealthdefense.org
525	605b0b4f586f520038e69b66	2021-03-24 09:50:02	[]	[]	Wed Mar 24 09:31:16 +0000 2021	[]	[{"url":"https://t.co/PHIcwVrT4X","expanded_url":"https://childrenshealthdefense.org/defender/astrazeneca-misrepresenting-efficacy-data/","display_url":"childrenshealthdefense.org/defender/astraâ€¦","indices":[255,278]}]	Oh, dear â€˜one scientist claimed the U.S. government stopped just short of accusing AstraZeneca of manipulating its trial data.â€™ ' â€˜It comes close to accusing Oxford/AZ of having wilfully misrepresented some results from their recent U.S. vaccine trialâ€™ https://t.co/PHIcwVrT4X	9704.0	RT @SandraWeeden: Oh, dear â€˜one scientist claimed the U.S. government stopped just short of accusing AstraZeneca of manipulating its trialâ€¦	466.0	True		childrenshealthdefense.org	childrenshealthdefense.org
526	605b0b9e586f520038e6b7ae	2021-03-24 09:51:21	[]	[]	Wed Mar 24 09:31:16 +0000 2021	[]	[{"url":"https://t.co/PHIcwVrT4X","expanded_url":"https://childrenshealthdefense.org/defender/astrazeneca-misrepresenting-efficacy-data/","display_url":"childrenshealthdefense.org/defender/astraâ€¦","indices":[255,278]}]	Oh, dear â€˜one scientist claimed the U.S. government stopped just short of accusing AstraZeneca of manipulating its trial data.â€™ ' â€˜It comes close to accusing Oxford/AZ of having wilfully misrepresented some results from their recent U.S. vaccine trialâ€™ https://t.co/PHIcwVrT4X	9704.0	RT @SandraWeeden: Oh, dear â€˜one scientist claimed the U.S. government stopped just short of accusing AstraZeneca of manipulating its trialâ€¦	284.0	True		childrenshealthdefense.org	childrenshealthdefense.org
527	605b0ba1586f520038e6b890	2021-03-24 09:51:24	[]	[]	Wed Mar 24 09:17:35 +0000 2021	[{"text":"SideEffects","indices":[24,36]},{"text":"AstraZeneca","indices":[100,112]},{"text":"Moderna","indices":[113,121]},{"text":"Oxford","indices":[122,129]},{"text":"BigPharma","indices":[130,140]},{"text":"hawaiinews","indices":[142,153]},{"text":"PfizerVaccine","indices":[154,168]}]	[{"url":"https://t.co/NOKFpLXgdu","expanded_url":"https://link.theepochtimes.com/mkt_app/3-fully-vaccinated-hawaii-residents-test-positive-for-covid-19_3745456.html","display_url":"link.theepochtimes.com/mkt_app/3-fullâ€¦","indices":[235,258]}]	ðŸ’‰ðŸ’‰ðŸ’‰ðŸ©¸ So apart from the #SideEffects from a predominantly innocuous virus, it doesnâ€™t even work ðŸ˜� #AstraZeneca #Moderna #Oxford #BigPharma #hawaiinews #PfizerVaccine 3 Fully Vaccinated Hawaii Residents Test Positive for COVID-19 https://t.co/NOKFpLXgdu	4029.0	RT @LisaMic75251596: ðŸ’‰ðŸ’‰ðŸ’‰ðŸ©¸ So apart from the #SideEffects from a predominantly innocuous virus, it doesnâ€™t even work ðŸ˜� #AstraZeneca #Modeâ€¦	2392.0	True		theepochtimes.com	theepochtimes.com
528	605b0bda586f520038e6cd02	2021-03-24 09:52:20	[]	[]	Wed Mar 24 09:31:16 +0000 2021	[]	[{"url":"https://t.co/PHIcwVrT4X","expanded_url":"https://childrenshealthdefense.org/defender/astrazeneca-misrepresenting-efficacy-data/","display_url":"childrenshealthdefense.org/defender/astraâ€¦","indices":[255,278]}]	Oh, dear â€˜one scientist claimed the U.S. government stopped just short of accusing AstraZeneca of manipulating its trial data.â€™ ' â€˜It comes close to accusing Oxford/AZ of having wilfully misrepresented some results from their recent U.S. vaccine trialâ€™ https://t.co/PHIcwVrT4X	9704.0	RT @SandraWeeden: Oh, dear â€˜one scientist claimed the U.S. government stopped just short of accusing AstraZeneca of manipulating its trialâ€¦	1957.0	True		childrenshealthdefense.org	childrenshealthdefense.org
529	605b0e1f7cae450038f3ce81	2021-03-24 10:02:02	[]	[]	Wed Mar 24 10:00:01 +0000 2021	[{"text":"AstraZeneca","indices":[16,28]},{"text":"SpoutnikV","indices":[36,46]},{"text":"vaccins","indices":[90,98]},{"text":"Covid_19","indices":[99,108]}]	[{"url":"https://t.co/jUHqYxQpwz","expanded_url":"https://francais.rt.com/international/85019-decryptage-astrazeneca-contre-spoutnik-v-deux-poids-deux-mesures","display_url":"francais.rt.com/international/â€¦","indices":[142,165]}]	Le dÃ©cryptage : #AstraZeneca contre #SpoutnikV, y a-t-il un Â«deux poids, deux mesuresÂ» ? #vaccins #Covid_19 @LudovicToro @JoelleMelinRN âž¡ï¸� https://t.co/jUHqYxQpwz https://t.co/BUJXs7CQeM	162831.0	RT @RTenfrancais: Le dÃ©cryptage : #AstraZeneca contre #SpoutnikV, y a-t-il un Â«deux poids, deux mesuresÂ» ? #vaccins #Covid_19 @LudovicToroâ€¦	20966.0	True		rt.com	rt.com
530	605b1bd2ffedfa00388f649d	2021-03-24 11:00:29	[]	[]	Wed Mar 24 09:31:16 +0000 2021	[]	[{"url":"https://t.co/PHIcwVrT4X","expanded_url":"https://childrenshealthdefense.org/defender/astrazeneca-misrepresenting-efficacy-data/","display_url":"childrenshealthdefense.org/defender/astraâ€¦","indices":[255,278]}]	Oh, dear â€˜one scientist claimed the U.S. government stopped just short of accusing AstraZeneca of manipulating its trial data.â€™ ' â€˜It comes close to accusing Oxford/AZ of having wilfully misrepresented some results from their recent U.S. vaccine trialâ€™ https://t.co/PHIcwVrT4X	9708.0	RT @SandraWeeden: Oh, dear â€˜one scientist claimed the U.S. government stopped just short of accusing AstraZeneca of manipulating its trialâ€¦	436.0	True		childrenshealthdefense.org	childrenshealthdefense.org
531	605b28cb30532e0038c52168	2021-03-24 11:55:49	[]	[]	Tue Mar 23 21:58:54 +0000 2021	[]	[{"url":"https://t.co/5qKjcr0eCs","expanded_url":"https://childrenshealthdefense.org/defender/astrazeneca-misrepresenting-efficacy-data/","display_url":"childrenshealthdefense.org/defender/astraâ€¦","indices":[219,242]}]	U.S. Health Officials Accuse AstraZeneca of Misrepresenting Efficacy Data An independent trial review board says AstraZeenca may have included outdated information about its clinical trial results in a press release. https://t.co/5qKjcr0eCs	10899.0	RT @ahowardbrowne: U.S. Health Officials Accuse AstraZeneca of Misrepresenting Efficacy Data An independent trial review board says AstraZâ€¦	7.0	True		childrenshealthdefense.org	childrenshealthdefense.org
532	605b2fe5ded1940039adda3a	2021-03-24 12:26:08	[]	[]	Wed Mar 24 02:18:37 +0000 2021	[]	[{"url":"https://t.co/kEiSYCPtiF","expanded_url":"https://childrenshealthdefense.org/defender/astrazeneca-misrepresenting-efficacy-data/","display_url":"childrenshealthdefense.org/defender/astraâ€¦","indices":[15,38]}]	@Jackiedoran10 https://t.co/kEiSYCPtiF 20 countries suspended use of AstraZeneca last week based on reports of rare blood clots, some resulting in death, in healthy people who received the vaccine.	1667.0	RT @marzhanel: @Jackiedoran10 https://t.co/kEiSYCPtiF 20 countries suspended use of AstraZeneca last week based on reports of rare blood clâ€¦	835.0	True		childrenshealthdefense.org	childrenshealthdefense.org
533	605b3078ded1940039ae0ebe	2021-03-24 12:28:35	[]	[]	Wed Mar 24 12:23:15 +0000 2021	[{"text":"Indian","indices":[40,47]}]	[{"url":"https://t.co/7j3ShT6o0v","expanded_url":"https://www.rt.com/russia/518986-soldier-dies-astrazeneca-jab/","display_url":"rt.com/russia/518986-â€¦","indices":[132,155]}]	ðŸ˜±Ukrainian soldier DIES after receiving #Indian-made AstraZeneca Covid-19 jab, as army warns against drawing â€˜premature conclusionsâ€™https://t.co/7j3ShT6o0v https://t.co/XHkJ62oLOV	48.0	RT @CPMinks: ðŸ˜±Ukrainian soldier DIES after receiving #Indian-made AstraZeneca Covid-19 jab, as army warns against drawing â€˜premature concluâ€¦	6.0	True		rt.com	rt.com
534	605b30efded1940039ae3930	2021-03-24 12:30:33	[]	[]	Tue Mar 23 15:03:09 +0000 2021	[]	[{"url":"https://t.co/aBoJ6S6xPh","expanded_url":"https://www.technologynetworks.com/neuroscience/news/an-unforced-error-us-expert-group-issues-unprecedented-statement-on-astrazeneca-vaccine-trials-346970","display_url":"technologynetworks.com/neuroscience/nâ€¦","indices":[257,280]}]	Neither AstraZeneca nor NIAID come off well here - some clear errors by AZ that undermine a cracking vaccine, but why oh why were they teased in a midnight NIAID press release with very little detail and then only further explained on BREAKFAST TELEVISION? https://t.co/aBoJ6S6xPh	412.0	RT @rjmsci: Neither AstraZeneca nor NIAID come off well here - some clear errors by AZ that undermine a cracking vaccine, but why oh why weâ€¦	4729.0	True		science/news	science/news
535	605b36b0e84c0f00383c03ae	2021-03-24 12:55:06	[]	[{"url":"https://t.co/g8anxmNSBE","expanded_url":"https://www.rt.com/russia/518986-soldier-dies-astrazeneca-jab/","display_url":"rt.com/russia/518986-â€¦","indices":[170,193]}]		[]	[]			ðŸ”´Ukrainian soldier DIES after receiving Indian-made AstraZeneca Covid-19 jab, as army warns against drawing â€˜prematâ€¦ https://t.co/M8lzsCWFYa	1881.0	True	rt.com		rt.com
536	605b3c41f5d40200380af807	2021-03-24 13:18:52	[]	[]	Wed Mar 24 10:00:01 +0000 2021	[{"text":"AstraZeneca","indices":[16,28]},{"text":"SpoutnikV","indices":[36,46]},{"text":"vaccins","indices":[90,98]},{"text":"Covid_19","indices":[99,108]}]	[{"url":"https://t.co/jUHqYxQpwz","expanded_url":"https://francais.rt.com/international/85019-decryptage-astrazeneca-contre-spoutnik-v-deux-poids-deux-mesures","display_url":"francais.rt.com/international/â€¦","indices":[142,165]}]	Le dÃ©cryptage : #AstraZeneca contre #SpoutnikV, y a-t-il un Â«deux poids, deux mesuresÂ» ? #vaccins #Covid_19 @LudovicToro @JoelleMelinRN âž¡ï¸� https://t.co/jUHqYxQpwz https://t.co/BUJXs7CQeM	162833.0	RT @RTenfrancais: Le dÃ©cryptage : #AstraZeneca contre #SpoutnikV, y a-t-il un Â«deux poids, deux mesuresÂ» ? #vaccins #Covid_19 @LudovicToroâ€¦	1460.0	True		rt.com	rt.com
537	605b48902455eb00384dcbf6	2021-03-24 14:11:20	[]	[{"url":"https://t.co/8EyREtxd4n","expanded_url":"https://francais.rt.com/france/84987-nantes-vaccin-astrazeneca-covid-etudiant-24-ans-meurt-thrombose-enquete-ouverte-","display_url":"francais.rt.com/france/84987-nâ€¦","indices":[122,145]},{"url":"https://t.co/8EyREtxd4n","expanded_url":"https://francais.rt.com/france/84987-nantes-vaccin-astrazeneca-covid-etudiant-24-ans-meurt-thrombose-enquete-o…		[]	[]			Nantes : vaccinÃ© avec AstraZeneca, un Ã©tudiant meurt d'une thrombose, une enquÃªte ouverte En savoir plus sur RT Frâ€¦ https://t.co/3d1Scrfd6b	635.0	True	rt.com		rt.com
538	605b567614ff25003892d881	2021-03-24 15:10:40	[]	[]	Wed Mar 24 14:42:57 +0000 2021	[]	[{"url":"https://t.co/aufE7CmjxO","expanded_url":"https://economictimes.indiatimes.com/industry/healthcare/biotech/pharmaceuticals/india-delays-big-exports-of-astrazeneca-shot-as-infections-surge-say-sources/articleshow/81673338.cms","display_url":"economictimes.indiatimes.com/industry/healtâ€¦","indices":[178,201]}]	India has put a temporary hold on all major exports of the AstraZeneca coronavirus vaccine made by the Serum Institute of India (SII) to meet demand at home as infections rise https://t.co/aufE7CmjxO	3865587.0	RT @EconomicTimes: India has put a temporary hold on all major exports of the AstraZeneca coronavirus vaccine made by the Serum Institute oâ€¦	16.0	True		economictimes.indiatimes.com	economictimes.indiatimes.com
539	605b56b714ff25003892efa5	2021-03-24 15:11:45	[]	[]	Wed Mar 24 14:48:20 +0000 2021	[]	[{"url":"https://t.co/AKRDHNEjFx","expanded_url":"https://www.rt.com/news/514898-seoul-start-testing-pets-covid-19/","display_url":"rt.com/news/514898-seâ€¦","indices":[161,184]}]	As if I needed persuading! THE WHOLE WORLD HAS GONE CRAZY! Seoul to start testing pets for Covid-19 after country confirms first case in pet cat â€” RT World News https://t.co/AKRDHNEjFx	7706.0	RT @dwilliam9940: As if I needed persuading! THE WHOLE WORLD HAS GONE CRAZY! Seoul to start testing pets for Covid-19 after country confirmâ€¦	1676.0	True		rt.com	rt.com
540	605b6302edcbd50038b2f2d5	2021-03-24 16:04:12	[]	[{"url":"https://t.co/LZxHfnC1YF","expanded_url":"https://www.rt.com/russia/518986-soldier-dies-astrazeneca-jab/","display_url":"rt.com/russia/518986-â€¦","indices":[169,192]}]		[]	[]			Ukrainian soldier DIES after receiving Indian-made AstraZeneca Covid-19 jab, as army warns against drawing â€˜prematuâ€¦ https://t.co/HqwOs62dfh	337.0	True	rt.com		rt.com
541	605b68e525f3880038f5bbcc	2021-03-24 16:29:20	[]	[]	Wed Mar 24 16:06:41 +0000 2021	[]	[{"url":"https://t.co/8N7SkVqJv0","expanded_url":"https://www.rt.com/russia/518986-soldier-dies-astrazeneca-jab/","display_url":"rt.com/russia/518986-â€¦","indices":[246,269]}]	Military medics in Ukraine have announced the death of a servicewoman who reportedly received an Indian-made dose of AstraZenecaâ€™s coronavirus vaccine, which has been the subject of jitters in the EU over claims it may be linked to blood clots. https://t.co/8N7SkVqJv0	22402.0	RT @27khv: Military medics in Ukraine have announced the death of a servicewoman who reportedly received an Indian-made dose of AstraZenecaâ€¦	228.0	True		rt.com	rt.com
542	605b6b72f828f50038c4d84a	2021-03-24 16:40:13	[]	[]	Wed Mar 24 14:48:20 +0000 2021	[]	[{"url":"https://t.co/AKRDHNEjFx","expanded_url":"https://www.rt.com/news/514898-seoul-start-testing-pets-covid-19/","display_url":"rt.com/news/514898-seâ€¦","indices":[161,184]}]	As if I needed persuading! THE WHOLE WORLD HAS GONE CRAZY! Seoul to start testing pets for Covid-19 after country confirms first case in pet cat â€” RT World News https://t.co/AKRDHNEjFx	7711.0	RT @dwilliam9940: As if I needed persuading! THE WHOLE WORLD HAS GONE CRAZY! Seoul to start testing pets for Covid-19 after country confirmâ€¦	2270.0	True		rt.com	rt.com
543	605b6cfbf828f50038c56514	2021-03-24 16:46:46	[]	[]	Wed Mar 17 12:58:10 +0000 2021	[{"text":"TheDefender","indices":[168,180]}]	[{"url":"https://t.co/zL66Edfiw5","expanded_url":"https://bit.ly/3s5twWJ","display_url":"bit.ly/3s5twWJ","indices":[199,222]},{"url":"https://t.co/ZvwotjCpBD","expanded_url":"https://childrenshealthdefense.org/defender/20-countries-suspend-astrazeneca-vaccine/","display_url":"childrenshealthdefense.org/defender/20-coâ€¦","indices":[224,247]}]	20+ countries have either suspended or said they will delay AstraZeneca vaccinations based on reports of deaths or injuries in healthy people who received the vaccine. #TheDefender: SUBSCRIBE TODAY:Â https://t.co/zL66Edfiw5 https://t.co/ZvwotjCpBD	234193.0	RT @RobertKennedyJr: 20+ countries have either suspended or said they will delay AstraZeneca vaccinations based on reports of deaths or injâ€¦	266.0	True		childrenshealthdefense.org	childrenshealthdefense.org
544	605b6cfcf828f50038c56564	2021-03-24 16:46:46	[]	[]	Wed Mar 24 09:31:16 +0000 2021	[]	[{"url":"https://t.co/PHIcwVrT4X","expanded_url":"https://childrenshealthdefense.org/defender/astrazeneca-misrepresenting-efficacy-data/","display_url":"childrenshealthdefense.org/defender/astraâ€¦","indices":[255,278]}]	Oh, dear â€˜one scientist claimed the U.S. government stopped just short of accusing AstraZeneca of manipulating its trial data.â€™ ' â€˜It comes close to accusing Oxford/AZ of having wilfully misrepresented some results from their recent U.S. vaccine trialâ€™ https://t.co/PHIcwVrT4X	9722.0	RT @SandraWeeden: Oh, dear â€˜one scientist claimed the U.S. government stopped just short of accusing AstraZeneca of manipulating its trialâ€¦	2707.0	True		childrenshealthdefense.org	childrenshealthdefense.org
545	605b6d9af828f50038c59e16	2021-03-24 16:49:25	[]	[{"url":"https://t.co/LeEYE4Z70f","expanded_url":"http://lepartidelafranceoccitanie.hautetfort.com/archive/2021/03/24/autriche-le-deces-d-une-infirmiere-est-confirme-en-lien-avec-6305453.html","display_url":"â€¦rtidelafranceoccitanie.hautetfort.com/archive/2021/0â€¦","indices":[107,130]}]		[]	[]			Autriche : Le dÃ©cÃ¨s dâ€™une infirmiÃ¨re est confirmÃ© en lien avec la vaccination AstraZeneca Lire l'article :â€¦ https://t.co/x3QyrFQIko	156.0	True	rt.com		rt.com
546	605b80826d3be700384b8e1d	2021-03-24 18:10:04	[]	[{"url":"https://t.co/XvI8eDKp1j","expanded_url":"https://www.rt.com/news/519059-france-covid-worsening-measures/","display_url":"rt.com/news/519059-frâ€¦","indices":[127,150]}]		[]	[]			France targets AstraZeneca for â€˜unacceptableâ€™ failure to honor contracts with EU, as Covid-19 cases explode acrossâ€¦ https://t.co/sMFeqKtlWm	444.0	True	rt.com		rt.com
547	605b81176d3be700384bc387	2021-03-24 18:12:33	[]	[]	Wed Mar 24 09:31:16 +0000 2021	[]	[{"url":"https://t.co/PHIcwVrT4X","expanded_url":"https://childrenshealthdefense.org/defender/astrazeneca-misrepresenting-efficacy-data/","display_url":"childrenshealthdefense.org/defender/astraâ€¦","indices":[255,278]}]	Oh, dear â€˜one scientist claimed the U.S. government stopped just short of accusing AstraZeneca of manipulating its trial data.â€™ ' â€˜It comes close to accusing Oxford/AZ of having wilfully misrepresented some results from their recent U.S. vaccine trialâ€™ https://t.co/PHIcwVrT4X	9725.0	RT @SandraWeeden: Oh, dear â€˜one scientist claimed the U.S. government stopped just short of accusing AstraZeneca of manipulating its trialâ€¦	509.0	True		childrenshealthdefense.org	childrenshealthdefense.org
548	605b913aed3d670038ce6aec	2021-03-24 19:21:25	[]	[]	Tue Mar 23 23:32:26 +0000 2021	[]	[{"url":"https://t.co/3sxPWU8660","expanded_url":"https://www.rt.com/usa/518866-astrazeneca-us-trial-data-incomplete/","display_url":"rt.com/usa/518866-astâ€¦","indices":[241,264]}]	â€˜Outdated informationâ€™ may have skewed efficacy data from AstraZeneca Covid vaccine trial, US govt health institute claims. No! Surely not?! A pharmaceutical company has made untrue claims about its product? Who could possibly believe that? https://t.co/3sxPWU8660	4452.0	RT @LynnBrittney2: â€˜Outdated informationâ€™ may have skewed efficacy data from AstraZeneca Covid vaccine trial, US govt health institute claiâ€¦	2594.0	True		rt.com	rt.com
549	605b9bd1c4ec1f00387ee1e4	2021-03-24 20:06:10	[]	[]	Wed Mar 24 20:03:02 +0000 2021	[{"text":"24Marzo","indices":[96,104]},{"text":"Covid19","indices":[141,149]}]	[{"url":"https://t.co/84fbC7hvYs","expanded_url":"https://actualidad.rt.com/actualidad/387368-dosis-astrazeneca-escondidas-italia-ue-reino-unido","display_url":"actualidad.rt.com/actualidad/387â€¦","indices":[207,230]}]	âš¡Â¿De quiÃ©n son los 30 millones de dosis de ðŸ’‰AstraZeneca que han aparecido escondidos en Italia? #24Marzo âœ” Y la iniciativa COVAX? @ONU_es #Covid19 @ChalecosAmarill @taniasandinista @nic_melcocha ðŸ‘‡ RT https://t.co/84fbC7hvYs	3795.0	RT @ElChamix68: âš¡Â¿De quiÃ©n son los 30 millones de dosis de ðŸ’‰AstraZeneca que han aparecido escondidos en Italia? #24Marzo âœ” Y la iniciativaâ€¦	12903.0	True		rt.com	rt.com
550	605b9c09c4ec1f00387ef2f4	2021-03-24 20:06:58	[]	[]	Wed Mar 24 20:03:02 +0000 2021	[{"text":"24Marzo","indices":[96,104]},{"text":"Covid19","indices":[141,149]}]	[{"url":"https://t.co/84fbC7hvYs","expanded_url":"https://actualidad.rt.com/actualidad/387368-dosis-astrazeneca-escondidas-italia-ue-reino-unido","display_url":"actualidad.rt.com/actualidad/387â€¦","indices":[207,230]}]	âš¡Â¿De quiÃ©n son los 30 millones de dosis de ðŸ’‰AstraZeneca que han aparecido escondidos en Italia? #24Marzo âœ” Y la iniciativa COVAX? @ONU_es #Covid19 @ChalecosAmarill @taniasandinista @nic_melcocha ðŸ‘‡ RT https://t.co/84fbC7hvYs	3793.0	RT @ElChamix68: âš¡Â¿De quiÃ©n son los 30 millones de dosis de ðŸ’‰AstraZeneca que han aparecido escondidos en Italia? #24Marzo âœ” Y la iniciativaâ€¦	97.0	True		rt.com	rt.com
551	605b9c62c4ec1f00387f07ce	2021-03-24 20:07:56	[]	[]	Wed Mar 24 20:03:02 +0000 2021	[{"text":"24Marzo","indices":[96,104]},{"text":"Covid19","indices":[141,149]}]	[{"url":"https://t.co/84fbC7hvYs","expanded_url":"https://actualidad.rt.com/actualidad/387368-dosis-astrazeneca-escondidas-italia-ue-reino-unido","display_url":"actualidad.rt.com/actualidad/387â€¦","indices":[207,230]}]	âš¡Â¿De quiÃ©n son los 30 millones de dosis de ðŸ’‰AstraZeneca que han aparecido escondidos en Italia? #24Marzo âœ” Y la iniciativa COVAX? @ONU_es #Covid19 @ChalecosAmarill @taniasandinista @nic_melcocha ðŸ‘‡ RT https://t.co/84fbC7hvYs	3795.0	RT @ElChamix68: âš¡Â¿De quiÃ©n son los 30 millones de dosis de ðŸ’‰AstraZeneca que han aparecido escondidos en Italia? #24Marzo âœ” Y la iniciativaâ€¦	1395.0	True		rt.com	rt.com
552	605b9c7ac4ec1f00387f0d46	2021-03-24 20:08:12	[]	[]	Wed Mar 24 20:03:02 +0000 2021	[{"text":"24Marzo","indices":[96,104]},{"text":"Covid19","indices":[141,149]}]	[{"url":"https://t.co/84fbC7hvYs","expanded_url":"https://actualidad.rt.com/actualidad/387368-dosis-astrazeneca-escondidas-italia-ue-reino-unido","display_url":"actualidad.rt.com/actualidad/387â€¦","indices":[207,230]}]	âš¡Â¿De quiÃ©n son los 30 millones de dosis de ðŸ’‰AstraZeneca que han aparecido escondidos en Italia? #24Marzo âœ” Y la iniciativa COVAX? @ONU_es #Covid19 @ChalecosAmarill @taniasandinista @nic_melcocha ðŸ‘‡ RT https://t.co/84fbC7hvYs	3795.0	RT @ElChamix68: âš¡Â¿De quiÃ©n son los 30 millones de dosis de ðŸ’‰AstraZeneca que han aparecido escondidos en Italia? #24Marzo âœ” Y la iniciativaâ€¦	44.0	True		rt.com	rt.com
553	605b9d9dc4ec1f00387f6468	2021-03-24 20:12:15	[]	[]	Wed Mar 24 20:03:02 +0000 2021	[{"text":"24Marzo","indices":[96,104]},{"text":"Covid19","indices":[141,149]}]	[{"url":"https://t.co/84fbC7hvYs","expanded_url":"https://actualidad.rt.com/actualidad/387368-dosis-astrazeneca-escondidas-italia-ue-reino-unido","display_url":"actualidad.rt.com/actualidad/387â€¦","indices":[207,230]}]	âš¡Â¿De quiÃ©n son los 30 millones de dosis de ðŸ’‰AstraZeneca que han aparecido escondidos en Italia? #24Marzo âœ” Y la iniciativa COVAX? @ONU_es #Covid19 @ChalecosAmarill @taniasandinista @nic_melcocha ðŸ‘‡ RT https://t.co/84fbC7hvYs	3795.0	RT @ElChamix68: âš¡Â¿De quiÃ©n son los 30 millones de dosis de ðŸ’‰AstraZeneca que han aparecido escondidos en Italia? #24Marzo âœ” Y la iniciativaâ€¦	16123.0	True		rt.com	rt.com
554	605babacff2a3400381b6471	2021-03-24 21:14:14	[]	[]	Wed Mar 24 20:03:02 +0000 2021	[{"text":"24Marzo","indices":[96,104]},{"text":"Covid19","indices":[141,149]}]	[{"url":"https://t.co/84fbC7hvYs","expanded_url":"https://actualidad.rt.com/actualidad/387368-dosis-astrazeneca-escondidas-italia-ue-reino-unido","display_url":"actualidad.rt.com/actualidad/387â€¦","indices":[207,230]}]	âš¡Â¿De quiÃ©n son los 30 millones de dosis de ðŸ’‰AstraZeneca que han aparecido escondidos en Italia? #24Marzo âœ” Y la iniciativa COVAX? @ONU_es #Covid19 @ChalecosAmarill @taniasandinista @nic_melcocha ðŸ‘‡ RT https://t.co/84fbC7hvYs	3796.0	RT @ElChamix68: âš¡Â¿De quiÃ©n son los 30 millones de dosis de ðŸ’‰AstraZeneca que han aparecido escondidos en Italia? #24Marzo âœ” Y la iniciativaâ€¦	2845.0	True		rt.com	rt.com
555	605bc01529044b00385e1746	2021-03-24 22:41:19	[]	[]	Mon Mar 08 02:39:13 +0000 2021	[]	[{"url":"https://t.co/b35grwRHsV","expanded_url":"https://www.thegatewaypundit.com/2021/03/arizona-hospital-worker-says-nearly-new-covid-cases-illegal-aliens/","display_url":"thegatewaypundit.com/2021/03/arizonâ€¦","indices":[245,268]}]	IMPEACH BIDEN FOR KNOWINGLY CREATING A COVID CRISIS IN AZ! WE LISTENED TO HIM BLASTING TRUMP FOR HIS HANDLING OF COVID FOR MONTHS &amp; AND HE DARES TO IMPORT COVID! Arizona Hospital Worker Says Nearly All of New COVID Cases are Illegal Aliens https://t.co/b35grwRHsV	2399.0	RT @PatriotOutfitrs: IMPEACH BIDEN FOR KNOWINGLY CREATING A COVID CRISIS IN AZ! WE LISTENED TO HIM BLASTING TRUMP FOR HIS HANDLING OF COVIDâ€¦	206.0	True		thegatewaypundit.com	thegatewaypundit.com
556	605bc36fa548e1003806c128	2021-03-24 22:55:36	[]	[{"url":"https://t.co/dbUc6ZXlO0","expanded_url":"http://timesofindia.indiatimes.com/articleshow/81671937.cms?utm_source=contentofinterest&utm_medium=text&utm_campaign=cppst","display_url":"timesofindia.indiatimes.com/articleshow/81â€¦","indices":[133,156]}]		[]	[]			Dr. @Swamy39 jee : India delays exports of Oxford - AstraZeneca (Covishield) amid Covid surge; Centre allays safetâ€¦ https://t.co/qfPYo6zvCp	7949.0	True	indiatimes.com		indiatimes.com
